# Supplementary material for: Flexible iontronics based on 2D nanofluidic material
Source: Nat Commun. 2022 Aug 24;13:4965. doi: 10.1038/s41467-022-32699-x (PMC9402920; doi:10.1038/s41467-022-32699-x)
Supplement: Supplementary file 7 — Source Data [file 41467_2022_32699_MOESM7_ESM.zip]

Archive with 15 entries (15 files):
- Source Data Supplementary Fig. 13.xlsx
- Source Data Fig. 1.xlsx
- Source Data Fig. 2.xlsx
- Source Data Fig. 3.xlsx
- Source Data Fig. 4.xlsx
- Source Data Supplementary Fig. 1.xlsx
- Source Data Supplementary Fig. 2.xlsx
- Source Data Supplementary Fig. 4.xlsx
- Source Data Supplementary Fig. 5.xlsx
- Source Data Supplementary Fig. 6.xlsx
- Source Data Supplementary Fig. 7.xlsx
- Source Data Supplementary Fig. 9.xlsx
- Source Data Supplementary Fig. 10.xlsx
- Source Data Supplementary Fig. 11.xlsx
- Source Data Supplementary Fig. 12.xlsx
