# Supplementary material for: Flexible iontronics based on 2D nanofluidic material
Source: Nat Commun. 2022 Aug 24;13:4965. doi: 10.1038/s41467-022-32699-x (PMC9402920; doi:10.1038/s41467-022-32699-x)
Supplement: Supplementary file 7 — Source Data [file 41467_2022_32699_MOESM7_ESM.zip › Source Data Supplementary Fig. 13.xlsx]

## Sheet: S13
Temperature (℃)	Isc (μA)
-40	0
-10	0
20	6
50	47
