# Supplementary material for: Flexible iontronics based on 2D nanofluidic material
Source: Nat Commun. 2022 Aug 24;13:4965. doi: 10.1038/s41467-022-32699-x (PMC9402920; doi:10.1038/s41467-022-32699-x)
Supplement: Supplementary file 7 — Source Data [file 41467_2022_32699_MOESM7_ESM.zip › Source Data Fig. 1.xlsx]

## Sheet: 1d
Time (s)	Voltage (V)
0	0.98608
6.4	0.64589
12.8	0.64569
19.2	0.6455
25.6	0.6453
32	0.64511
38.4	0.64491
44.8	0.64472
51.2	0.64452
57.6	0.64433
64	0.64414
70.4	0.64394
76.8	0.64375
83.2	0.64356
89.6	0.64336
96	0.64317
102	0.64298
109	0.64279
115	0.64259
122	0.6424
128	0.64221
134	0.64202
141	0.64183
147	0.64164
154	0.64145
160	0.64125
166	0.64106
173	0.64087
179	0.64068
186	0.64049
192	0.6403
198	0.64011
205	0.63992
211	0.63973
218	0.63954
224	0.63935
230	0.63916
237	0.63898
243	0.63879
250	0.6386
256	0.63841
262	0.63822
269	0.63803
275	0.63784
282	0.63766
288	0.63747
294	0.63728
301	0.63709
307	0.63691
314	0.63672
320	0.63653
326	0.63635
333	0.63616
339	0.63597
346	0.63579
352	0.6356
358	0.63542
365	0.63523
371	0.63504
378	0.63486
384	0.63467
390	0.63449
397	0.6343
403	0.63412
410	0.63394
416	0.63375
422	0.63357
429	0.63338
435	0.6332
442	0.63302
448	0.63283
454	0.63265
461	0.63247
467	0.63228
474	0.6321
480	0.63192
486	0.63173
493	0.63155
499	0.63137
506	0.63119
512	0.63101
518	0.63082
525	0.63064
531	0.63046
538	0.63028
544	0.6301
550	0.62992
557	0.62974
563	0.62956
570	0.62938
576	0.6292
582	0.62902
589	0.62884
595	0.62866
602	0.62848
608	0.6283
614	0.62812
621	0.62794
627	0.62776
634	0.62758
640	0.62741
646	0.62723
653	0.62705
659	0.62687
666	0.62669
672	0.62652
678	0.62634
685	0.62616
691	0.62598
698	0.62581
704	0.62563
710	0.62545
717	0.62528
723	0.6251
730	0.62492
736	0.62475
742	0.62457
749	0.6244
755	0.62422
762	0.62405
768	0.62387
774	0.6237
781	0.62352
787	0.62335
794	0.62317
800	0.623
806	0.62282
813	0.62265
819	0.62248
826	0.6223
832	0.62213
838	0.62196
845	0.62178
851	0.62161
858	0.62144
864	0.62127
870	0.62109
877	0.62092
883	0.62075
890	0.62058
896	0.62041
902	0.62023
909	0.62006
915	0.61989
922	0.61972
928	0.61955
934	0.61938
941	0.61921
947	0.61904
954	0.61887
960	0.6187
966	0.61853
973	0.61836
979	0.61819
986	0.61802
992	0.61785
998	0.61768
1010	0.61751
1010	0.61734
1020	0.61717
1020	0.61701
1030	0.61684
1040	0.61667
1040	0.6165
1050	0.61633
1060	0.61617
1060	0.616
1070	0.61583
1080	0.61567
1080	0.6155
1090	0.61533
1090	0.61517
1100	0.615
1110	0.61483
1110	0.61467
1120	0.6145
1130	0.61434
1130	0.61417
1140	0.614
1150	0.61384
1150	0.61367
1160	0.61351
1170	0.61334
1170	0.61318
1180	0.61302
1180	0.61285
1190	0.61269
1200	0.61252
1200	0.61236
1210	0.6122
1220	0.61203
1220	0.61187
1230	0.61171
1240	0.61154
1240	0.61138
1250	0.61122
1250	0.61106
1260	0.61089
1270	0.61073
1270	0.61057
1280	0.61041
1290	0.61025
1290	0.61009
1300	0.60992
1310	0.60976
1310	0.6096
1320	0.60944
1330	0.60928
1330	0.60912
1340	0.60896
1340	0.6088
1350	0.60864
1360	0.60848
1360	0.60832
1370	0.60816
1380	0.608
1380	0.60785
1390	0.60769
1400	0.60753
1400	0.60737
1410	0.60721
1410	0.60705
1420	0.60689
1430	0.60674
1430	0.60658
1440	0.60642
1450	0.60626
1450	0.60611
1460	0.60595
1470	0.60579
1470	0.60564
1480	0.60548
1490	0.60532
1490	0.60517
1500	0.60501
1500	0.60486
1510	0.6047
1520	0.60455
1520	0.60439
1530	0.60424
1540	0.60408
1540	0.60393
1550	0.60377
1560	0.60362
1560	0.60346
1570	0.60331
1570	0.60315
1580	0.603
1590	0.60285
1590	0.60269
1600	0.60254
1610	0.60239
1610	0.60223
1620	0.60208
1630	0.60193
1630	0.60178
1640	0.60162
1650	0.60147
1650	0.60132
1660	0.60117
1660	0.60102
1670	0.60086
1680	0.60071
1680	0.60056
1690	0.60041
1700	0.60026
1700	0.60011
1710	0.59996
1720	0.59981
1720	0.59966
1730	0.59951
1730	0.59936
1740	0.59921
1750	0.59906
1750	0.59891
1760	0.59876
1770	0.59861
1770	0.59847
1780	0.59832
1790	0.59817
1790	0.59802
1800	0.59787
1810	0.59772
1810	0.59758
1820	0.59743
1820	0.59728
1830	0.59713
1840	0.59699
1840	0.59684
1850	0.59669
1860	0.59655
1860	0.5964
1870	0.59625
1880	0.59611
1880	0.59596
1890	0.59582
1890	0.59567
1900	0.59553
1910	0.59538
1910	0.59524
1920	0.59509
1930	0.59495
1930	0.5948
1940	0.59466
1950	0.59451
1950	0.59437
1960	0.59422
1970	0.59408
1970	0.59394
1980	0.59379
1980	0.59365
1990	0.59351
2000	0.59336
2000	0.59322
2010	0.59308
2020	0.59294
2020	0.5928
2030	0.59265
2040	0.59251
2040	0.59237
2050	0.59223
2050	0.59209
2060	0.59195
2070	0.5918
2070	0.59166
2080	0.59152
2090	0.59138
2090	0.59124
2100	0.5911
2110	0.59096
2110	0.59082
2120	0.59068
2130	0.59054
2130	0.5904
2140	0.59026
2140	0.59013
2150	0.58999
2160	0.58985
2160	0.58971
2170	0.58957
2180	0.58943
2180	0.58929
2190	0.58916
2200	0.58902
2200	0.58888
2210	0.58874
2210	0.58861
2220	0.58847
2230	0.58833
2230	0.5882
2240	0.58806
2250	0.58792
2250	0.58779
2260	0.58765
2270	0.58752
2270	0.58738
2280	0.58725
2290	0.58711
2290	0.58697
2300	0.58684
2300	0.5867
2310	0.58657
2320	0.58644
2320	0.5863
2330	0.58617
2340	0.58603
2340	0.5859
2350	0.58577
2360	0.58563
2360	0.5855
2370	0.58537
2370	0.58523
2380	0.5851
2390	0.58497
2390	0.58484
2400	0.5847
2410	0.58457
2410	0.58444
2420	0.58431
2430	0.58418
2430	0.58404
2440	0.58391
2450	0.58378
2450	0.58365
2460	0.58352
2460	0.58339
2470	0.58326
2480	0.58313
2480	0.583
2490	0.58287
2500	0.58274
2500	0.58261
2510	0.58248
2520	0.58235
2520	0.58222
2530	0.58209
2530	0.58196
2540	0.58183
2550	0.58171
2550	0.58158
2560	0.58145
2570	0.58132
2570	0.58119
2580	0.58107
2590	0.58094
2590	0.58081
2600	0.58069
2610	0.58056
2610	0.58043
2620	0.5803
2620	0.58018
2630	0.58005
2640	0.57993
2640	0.5798
2650	0.57967
2660	0.57955
2660	0.57942
2670	0.5793
2680	0.57917
2680	0.57905
2690	0.57892
2690	0.5788
2700	0.57867
2710	0.57855
2710	0.57843
2720	0.5783
2730	0.57818
2730	0.57806
2740	0.57793
2750	0.57781
2750	0.57769
2760	0.57756
2770	0.57744
2770	0.57732
2780	0.57719
2780	0.57707
2790	0.57695
2800	0.57683
2800	0.57671
2810	0.57659
2820	0.57646
2820	0.57634
2830	0.57622
2840	0.5761
2840	0.57598
2850	0.57586
2850	0.57574
2860	0.57562
2870	0.5755
2870	0.57538
2880	0.57526
2890	0.57514
2890	0.57502
2900	0.5749
2910	0.57478
2910	0.57466
2920	0.57454
2930	0.57443
2930	0.57431
2940	0.57419
2940	0.57407
2950	0.57395
2960	0.57384
2960	0.57372
2970	0.5736
2980	0.57348
2980	0.57337
2990	0.57325
3000	0.57313
3000	0.57302
3010	0.5729
3010	0.57278
3020	0.57267
3030	0.57255
3030	0.57244
3040	0.57232
3050	0.57221
3050	0.57209
3060	0.57198
3070	0.57186
3070	0.57175
3080	0.57163
3090	0.57152
3090	0.5714
3100	0.57129
3100	0.57118
3110	0.57106
3120	0.57095
3120	0.57083
3130	0.57072
3140	0.57061
3140	0.5705
3150	0.57038
3160	0.57027
3160	0.57016
3170	0.57005
3170	0.56993
3180	0.56982
3190	0.56971
3190	0.5696
3200	0.56949
3210	0.5699
3210	0.56987
3220	0.56982
3230	0.56976
3230	0.5697
3240	0.56964
3250	0.56958
3250	0.56952
3260	0.56945
3260	0.56939
3270	0.56933
3280	0.56926
3280	0.5692
3290	0.56914
3300	0.56907
3300	0.569
3310	0.56894
3320	0.56887
3320	0.5688
3330	0.56873
3330	0.56866
3340	0.5686
3350	0.56853
3350	0.56846
3360	0.56839
3370	0.56832
3370	0.56825
3380	0.56818
3390	0.5681
3390	0.56803
3400	0.56796
3410	0.56789
3410	0.56781
3420	0.56774
3420	0.56767
3430	0.56759
3440	0.56752
3440	0.56745
3450	0.56737
3460	0.5673
3460	0.56722
3470	0.56715
3480	0.56707
3480	0.567
3490	0.56692
3490	0.56685
3500	0.56677
3510	0.5667
3510	0.56662
3520	0.56655
3530	0.56647
3530	0.56639
3540	0.56632
3550	0.56624
3550	0.56616
3560	0.56608
3570	0.56601
3570	0.56593
3580	0.56585
3580	0.56577
3590	0.56569
3600	0.56562
3600	0.56554
3610	0.56546
3620	0.56538
3620	0.5653
3630	0.56522
3640	0.56514
3640	0.56506
3650	0.56498
3650	0.5649
3660	0.56482
3670	0.56474
3670	0.56466
3680	0.56458
3690	0.5645
3690	0.56442
3700	0.56434
3710	0.56426
3710	0.56418
3720	0.5641
3730	0.56402
3730	0.56394
3740	0.56385
3740	0.56377
3750	0.56369
3760	0.56361
3760	0.56353
3770	0.56345
3780	0.56336
3780	0.56328
3790	0.5632
3800	0.56312
3800	0.56303
3810	0.56295
3810	0.56287
3820	0.56279
3830	0.5627
3830	0.56262
3840	0.56253
3850	0.56245
3850	0.56237
3860	0.56228
3870	0.5622
3870	0.56211
3880	0.56203
3890	0.56195
3890	0.56186
3900	0.56178
3900	0.56169
3910	0.56161
3920	0.56153
3920	0.56144
3930	0.56136
3940	0.56127
3940	0.56119
3950	0.5611
3960	0.56101
3960	0.56093
3970	0.56084
3970	0.56076
3980	0.56067
3990	0.56059
3990	0.5605
4000	0.56042
4010	0.56033
4010	0.56025
4020	0.56016
4030	0.56007
4030	0.55999
4040	0.5599
4050	0.55982
4050	0.55973
4060	0.55964
4060	0.55955
4070	0.55947
4080	0.55938
4080	0.5593
4090	0.55921
4100	0.55912
4100	0.55904
4110	0.55895
4120	0.55887
4120	0.55878
4130	0.55869
4130	0.5586
4140	0.55852
4150	0.55843
4150	0.55834
4160	0.55825
4170	0.55817
4170	0.55808
4180	0.55799
4190	0.55791
4190	0.55782
4200	0.55773
4210	0.55764
4210	0.55756
4220	0.55747
4220	0.55738
4230	0.55729
4240	0.5572
4240	0.55712
4250	0.55703
4260	0.55694
4260	0.55685
4270	0.55676
4280	0.55667
4280	0.55659
4290	0.5565
4290	0.55641
4300	0.55632
4310	0.55624
4310	0.55615
4320	0.55606
4330	0.55597
4330	0.55588
4340	0.55579
4350	0.5557
4350	0.55561
4360	0.55553
4370	0.55544
4370	0.55535
4380	0.55526
4380	0.55517
4390	0.55508
4400	0.555
4400	0.55491
4410	0.55482
4420	0.55473
4420	0.55464
4430	0.55455
4440	0.55446
4440	0.55437
4450	0.55428
4450	0.55419
4460	0.5541
4470	0.55402
4470	0.55393
4480	0.55384
4490	0.55375
4490	0.55366
4500	0.55357
4510	0.55348
4510	0.55339
4520	0.55331
4530	0.55322
4530	0.55313
4540	0.55304
4540	0.55295
4550	0.55286
4560	0.55277
4560	0.55268
4570	0.55259
4580	0.5525
4580	0.55241
4590	0.55232
4600	0.55223
4600	0.55214
4610	0.55206
4610	0.55197
4620	0.55188
4630	0.55179
4630	0.5517
4640	0.55161
4650	0.55152
4650	0.55143
4660	0.55134
4670	0.55125
4670	0.55116
4680	0.55107
4690	0.55098
4690	0.55089
4700	0.5508
4700	0.55071
4710	0.55062
4720	0.55053
4720	0.55044
4730	0.55035
4740	0.55026
4740	0.55017
4750	0.55008
4760	0.54999
4760	0.5499
4770	0.54981
4770	0.54972
4780	0.54963
4790	0.54954
4790	0.54945
4800	0.54936
4810	0.54927
4810	0.54918
4820	0.5491
4830	0.54901
4830	0.54891
4840	0.54882
4850	0.54873
4850	0.54864
4860	0.54855
4860	0.54846
4870	0.54837
4880	0.54828
4880	0.54819
4890	0.5481
4900	0.54801
4900	0.54792
4910	0.54783
4920	0.54774
4920	0.54765
4930	0.54756
4930	0.54747
4940	0.54738
4950	0.54729
4950	0.5472
4960	0.54711
4970	0.54702
4970	0.54693
4980	0.54684
4990	0.54675
4990	0.54666
5000	0.54657
5010	0.54648
5010	0.54639
5020	0.5463
5020	0.54621
5030	0.54612
5040	0.54603
5040	0.54594
5050	0.54585
5060	0.54576
5060	0.54567
5070	0.54558
5080	0.54549
5080	0.54539
5090	0.5453
5090	0.54521
5100	0.54512
5110	0.54503
5110	0.54494
5120	0.54486
5130	0.54477
5130	0.54467
5140	0.54458
5150	0.54449
5150	0.5444
5160	0.54431
5170	0.54422
5170	0.54413
5180	0.54404
5180	0.54395
5190	0.54386
5200	0.54377
5200	0.54368
5210	0.54359
5220	0.5435
5220	0.54341
5230	0.54332
5240	0.54323
5240	0.54314
5250	0.54304
5250	0.54295
5260	0.54286
5270	0.54277
5270	0.54268
5280	0.54259
5290	0.5425
5290	0.54241
5300	0.54232
5310	0.54223
5310	0.54214
5320	0.54205
5330	0.54196
5330	0.54187
5340	0.54178
5340	0.54169
5350	0.5416
5360	0.54151
5360	0.54141
5370	0.54132
5380	0.54123
5380	0.54114
5390	0.54105
5400	0.54096
5400	0.54087
5410	0.54078
5410	0.54069
5420	0.5406
5430	0.5405
5430	0.54041
5440	0.54032
5450	0.54023
5450	0.54014
5460	0.54005
5470	0.53996
5470	0.53987
5480	0.53978
5490	0.53969
5490	0.5396
5500	0.53951
5500	0.53942
5510	0.53933
5520	0.53924
5520	0.53915
5530	0.53906
5540	0.53897
5540	0.53887
5550	0.53878
5560	0.53869
5560	0.5386
5570	0.53851
5570	0.53842
5580	0.53833
5590	0.53824
5590	0.53815
5600	0.53806
5610	0.53797
5610	0.53788
5620	0.53779
5630	0.5377
5630	0.53761
5640	0.53752
5650	0.53743
5650	0.53734
5660	0.53725
5660	0.53716
5670	0.53707
5680	0.53697
5680	0.53688
5690	0.53679
5700	0.5367
5700	0.53661
5710	0.53652
5720	0.53643
5720	0.53634
5730	0.53625
5730	0.53616
5740	0.53607
5750	0.53598
5750	0.53589
5760	0.5358
5770	0.53571
5770	0.53562
5780	0.53553
5790	0.53544
5790	0.53535
5800	0.53526
5810	0.53517
5810	0.53508
5820	0.53499
5820	0.5349
5830	0.53481
5840	0.53472
5840	0.53463
5850	0.53454
5860	0.53445
5860	0.53436
5870	0.53427
5880	0.53418
5880	0.53409
5890	0.534
5890	0.53391
5900	0.53383
5910	0.53374
5910	0.53365
5920	0.53355
5930	0.53346
5930	0.53337
5940	0.53328
5950	0.5332
5950	0.53311
5960	0.53302
5970	0.53293
5970	0.53284
5980	0.53275
5980	0.53266
5990	0.53257
6000	0.53248
6000	0.53239
6010	0.5323
6020	0.53221
6020	0.53213
6030	0.53204
6040	0.53195
6040	0.53186
6050	0.53177
6050	0.53168
6060	0.53159
6070	0.5315
6070	0.53141
6080	0.53132
6090	0.53123
6090	0.53114
6100	0.53106
6110	0.53097
6110	0.53088
6120	0.53079
6130	0.5307
6130	0.53061
6140	0.53052
6140	0.53043
6150	0.53035
6160	0.53026
6160	0.53017
6170	0.53008
6180	0.52999
6180	0.5299
6190	0.52981
6200	0.52972
6200	0.52964
6210	0.52955
6210	0.52946
6220	0.52937
6230	0.52929
6230	0.5292
6240	0.52911
6250	0.52902
6250	0.52893
6260	0.52884
6270	0.52875
6270	0.52867
6280	0.52858
6290	0.52849
6290	0.5284
6300	0.52831
6300	0.52823
6310	0.52814
6320	0.52805
6320	0.52796
6330	0.52788
6340	0.52779
6340	0.5277
6350	0.52761
6360	0.52753
6360	0.52744
6370	0.52735
6370	0.52727
6380	0.52718
6390	0.52709
6390	0.527
6400	0.52691
6410	0.52683
6410	0.52674
6420	0.52665
6430	0.52657
6430	0.52648
6440	0.5264
6450	0.52631
6450	0.52622
6460	0.52614
6460	0.52605
6470	0.52596
6480	0.52587
6480	0.52579
6490	0.5257
6500	0.52561
6500	0.52553
6510	0.52544
6520	0.52536
6520	0.52527
6530	0.52518
6530	0.5251
6540	0.52501
6550	0.52493
6550	0.52484
6560	0.52475
6570	0.52467
6570	0.52458
6580	0.5245
6590	0.52441
6590	0.52433
6600	0.52424
6610	0.52415
6610	0.52407
6620	0.52398
6620	0.52389
6630	0.52381
6640	0.52372
6640	0.52364
6650	0.52355
6660	0.52347
6660	0.52339
6670	0.5233
6680	0.52322
6680	0.52313
6690	0.52305
6690	0.52296
6700	0.52288
6710	0.52279
6710	0.52271
6720	0.52262
6730	0.52254
6730	0.52245
6740	0.52237
6750	0.52228
6750	0.5222
6760	0.52211
6770	0.52203
6770	0.52194
6780	0.52186
6780	0.52178
6790	0.52169
6800	0.52161
6800	0.52153
6810	0.52144
6820	0.52136
6820	0.52127
6830	0.52119
6840	0.52111
6840	0.52102
6850	0.52094
6850	0.52085
6860	0.52077
6870	0.52069
6870	0.5206
6880	0.52052
6890	0.52044
6890	0.52036
6900	0.52027
6910	0.52019
6910	0.52011
6920	0.52002
6930	0.51994
6930	0.51986
6940	0.51978
6940	0.51969
6950	0.51961
6960	0.51953
6960	0.51944
6970	0.51936
6980	0.51928
6980	0.5192
6990	0.51912
7000	0.51903
7000	0.51895
7010	0.51887
7010	0.51879
7020	0.51871
7030	0.51863
7030	0.51855
7040	0.51846
7050	0.51838
7050	0.5183
7060	0.51822
7070	0.51813
7070	0.51805
7080	0.51797
7090	0.51789
7090	0.51781
7100	0.51773
7100	0.51765
7110	0.51757
7120	0.51749
7120	0.51741
7130	0.51733
7140	0.51725
7140	0.51717
7150	0.51709
7160	0.517
7160	0.51692
7170	0.51684
7170	0.51676
7180	0.51668
7190	0.5166
7190	0.51652
7200	0.51644
7210	0.51636
7210	0.51628
7220	0.5162
7230	0.51612
7230	0.51605
7240	0.51597
7250	0.51589
7250	0.51581
7260	0.51573
7260	0.51565
7270	0.51557
7280	0.51549
7280	0.51541
7290	0.51533
7300	0.51525
7300	0.51517
7310	0.51509
7320	0.51502
7320	0.51494
7330	0.51486
7330	0.51478
7340	0.5147
7350	0.51463
7350	0.51455
7360	0.51447
7370	0.51439
7370	0.51431
7380	0.51423
7390	0.51416
7390	0.51408
7400	0.514
7410	0.51392
7410	0.51385
7420	0.51377
7420	0.51369
7430	0.51361
7440	0.51353
7440	0.51346
7450	0.51338
7460	0.5133
7460	0.51323
7470	0.51315
7480	0.51308
7480	0.513
7490	0.51292
7490	0.51285
7500	0.51277
7510	0.51269
7510	0.51261
7520	0.51254
7530	0.51246
7530	0.51238
7540	0.51231
7550	0.51223
7550	0.51216
7560	0.51208
7570	0.51201
7570	0.51193
7580	0.51186
7580	0.51178
7590	0.51171
7600	0.51163
7600	0.51156
7610	0.51148
7620	0.5114
7620	0.51133
7630	0.51125
7640	0.51118
7640	0.51111
7650	0.51103
7650	0.51095
7660	0.51088
7670	0.5108
7670	0.51073
7680	0.51066
7690	0.51058
7690	0.51051
7700	0.51044
7710	0.51036
7710	0.51029
7720	0.51022
7730	0.51014
7730	0.51007
7740	0.50999
7740	0.50992
7750	0.50984
7760	0.50977
7760	0.5097
7770	0.50962
7780	0.50955
7780	0.50948
7790	0.50941
7800	0.50933
7800	0.50926
7810	0.50919
7810	0.50912
7820	0.50904
7830	0.50897
7830	0.5089
7840	0.50883
7850	0.50876
7850	0.50868
7860	0.50861
7870	0.50854
7870	0.50847
7880	0.5084
7890	0.50832
7890	0.50825
7900	0.50818
7900	0.50811
7910	0.50804
7920	0.50797
7920	0.50789
7930	0.50782
7940	0.50775
7940	0.50768
7950	0.50761
7960	0.50754
7960	0.50747
7970	0.5074
7970	0.50733
7980	0.50726
7990	0.50719
7990	0.50712
8000	0.50705
8010	0.50698
8010	0.50691
8020	0.50684
8030	0.50677
8030	0.5067
8040	0.50663
8050	0.50657
8050	0.5065
8060	0.50643
8060	0.50636
8070	0.50629
8080	0.50622
8080	0.50615
8090	0.50608
8100	0.50602
8100	0.50595
8110	0.50588
8120	0.50581
8120	0.50574
8130	0.50567
8130	0.50561
8140	0.50554
8150	0.50547
8150	0.50541
8160	0.50534
8170	0.50527
8170	0.50521
8180	0.50514
8190	0.50507
8190	0.505
8200	0.50494
8210	0.50487
8210	0.50481
8220	0.50474
8220	0.50467
8230	0.50461
8240	0.50454
8240	0.50447
8250	0.5044
8260	0.50434
8260	0.50427
8270	0.50421
8280	0.50414
8280	0.50408
8290	0.50402
8290	0.50395
8300	0.50389
8310	0.50382
8310	0.50376
8320	0.50369
8330	0.50363
8330	0.50356
8340	0.5035
8350	0.50343
8350	0.50337
8360	0.5033
8370	0.50324
8370	0.50317
8380	0.50311
8380	0.50305
8390	0.50299
8400	0.50292
8400	0.50286
8410	0.5028
8420	0.50273
8420	0.50267
8430	0.50261
8440	0.50254
8440	0.50248
8450	0.50242
8450	0.50236
8460	0.50229
8470	0.50223
8470	0.50217
8480	0.50211
8490	0.50205
8490	0.50199
8500	0.50192
8510	0.50186
8510	0.5018
8520	0.50174
8530	0.50168
8530	0.50162
8540	0.50156
8540	0.5015
8550	0.50144
8560	0.50138
8560	0.50132
8570	0.50126
8580	0.50119
8580	0.50113
8590	0.50107
8600	0.50101
8600	0.50095
8610	0.50089
8610	0.50083
8620	0.50077
8630	0.50072
8630	0.50066
8640	0.5006
8650	0.50054
8650	0.50048
8660	0.50042
8670	0.50036
8670	0.5003
8680	0.50024
8690	0.50018
8690	0.50012
8700	0.50006
8700	0.49999
8710	0.49993
8720	0.49987
8720	0.49982
8730	0.49976
8740	0.4997
8740	0.49964
8750	0.49958
8760	0.49952
8760	0.49946
8770	0.4994
8770	0.49934
8780	0.49928
8790	0.49922
8790	0.49917
8800	0.49911
8810	0.49905
8810	0.499
8820	0.49894
8830	0.49888
8830	0.49883
8840	0.49877
8850	0.49871
8850	0.49866
8860	0.4986
8860	0.49854
8870	0.49849
8880	0.49843
8880	0.49838
8890	0.49832
8900	0.49827
8900	0.49822
8910	0.49816
8920	0.49811
8920	0.49806
8930	0.49801
8930	0.49796
8940	0.49791
8950	0.49786
8950	0.49781
8960	0.49776
8970	0.49771
8970	0.49767
8980	0.49762
8990	0.49757
8990	0.49752
9000	0.49747
9010	0.49742
9010	0.49737
9020	0.49732
9020	0.49727
9030	0.49723
9040	0.49718
9040	0.49713
9050	0.49708
9060	0.49703
9060	0.49698
9070	0.49693
9080	0.49688
9080	0.49683
9090	0.49678
9090	0.49674
9100	0.49669
9110	0.49664
9110	0.49659
9120	0.49654
9130	0.49649
9130	0.49644
9140	0.49639
9150	0.49634
9150	0.49629
9160	0.49624
9170	0.49619
9170	0.49614
9180	0.49609
9180	0.49604
9190	0.496
9200	0.49594
9200	0.49589
9210	0.49584
9220	0.49579
9220	0.49574
9230	0.49569
9240	0.49564
9240	0.49559
9250	0.49554
9250	0.49549
9260	0.49544
9270	0.49539
9270	0.49534
9280	0.49529
9290	0.49524
9290	0.49519
9300	0.49514
9310	0.49508
9310	0.49503
9320	0.49498
9330	0.49493
9330	0.49488
9340	0.49483
9340	0.49478
9350	0.49473
9360	0.49467
9360	0.49462
9370	0.49457
9380	0.49452
9380	0.49447
9390	0.49442
9400	0.49436
9400	0.49431
9410	0.49426
9410	0.49421
9420	0.49415
9430	0.4941
9430	0.49405
9440	0.494
9450	0.49395
9450	0.49389
9460	0.49384
9470	0.49379
9470	0.49374
9480	0.49368
9490	0.49363
9490	0.49358
9500	0.49352
9500	0.49347
9510	0.49342
9520	0.49336
9520	0.49331
9530	0.49326
9540	0.49321
9540	0.49316
9550	0.4931
9560	0.49305
9560	0.49299
9570	0.49294
9570	0.49289
9580	0.49283
9590	0.49278
9590	0.49273
9600	0.49267
9610	0.49262
9610	0.49256
9620	0.49251
9630	0.49246
9630	0.4924
9640	0.49235
9650	0.4923
9650	0.49224
9660	0.49219
9660	0.49214
9670	0.49208
9680	0.49203
9680	0.49197
9690	0.49192
9700	0.49186
9700	0.49181
9710	0.49175
9720	0.4917
9720	0.49164
9730	0.49159
9730	0.49154
9740	0.49148
9750	0.49143
9750	0.49137
9760	0.49132
9770	0.49126
9770	0.49121
9780	0.49116
9790	0.4911
9790	0.49105
9800	0.49099
9810	0.49094
9810	0.49088
9820	0.49083
9820	0.49077
9830	0.49071
9840	0.49066
9840	0.4906
9850	0.49055
9860	0.49049
9860	0.49044
9870	0.49038
9880	0.49033
9880	0.49028
9890	0.49022
9890	0.49017
9900	0.49011
9910	0.49005
9910	0.49
9920	0.48994
9930	0.48988
9930	0.48983
9940	0.48977
9950	0.48972
9950	0.48966
9960	0.4896
9970	0.48955
9970	0.48949
9980	0.48944
9980	0.48938
9990	0.48933
10000	0.48927
10000	0.48922
10000	0.48916
10000	0.4891
10000	0.48905
10000	0.48899
10000	0.48893
10000	0.48888
10100	0.48882
10100	0.48876
10100	0.48871
10100	0.48865
10100	0.4886
10100	0.48854
10100	0.48849
10100	0.48843
10100	0.48837
10100	0.48832
10100	0.48826
10100	0.4882
10100	0.48815
10100	0.48809
10100	0.48803
10100	0.48798
10200	0.48792
10200	0.48787
10200	0.48781
10200	0.48775
10200	0.4877
10200	0.48764
10200	0.48758
10200	0.48752
10200	0.48746
10200	0.48741
10200	0.48735
10200	0.4873
10200	0.48724
10200	0.48718
10200	0.48713
10300	0.48707
10300	0.48701
10300	0.48696
10300	0.4869
10300	0.48685
10300	0.48679
10300	0.48673
10300	0.48667
10300	0.48661
10300	0.48656
10300	0.4865
10300	0.48644
10300	0.48638
10300	0.48633
10300	0.48627
10300	0.48621
10400	0.48616
10400	0.4861
10400	0.48604
10400	0.48599
10400	0.48593
10400	0.48587
10400	0.48581
10400	0.48576
10400	0.4857
10400	0.48564
10400	0.48558
10400	0.48553
10400	0.48547
10400	0.48541
10400	0.48535
10400	0.4853
10500	0.48524
10500	0.48518
10500	0.48512
10500	0.48507
10500	0.48501
10500	0.48495
10500	0.48489
10500	0.48484
10500	0.48478
10500	0.48472
10500	0.48466
10500	0.48461
10500	0.48455
10500	0.48449
10500	0.48443
10600	0.48437
10600	0.48432
10600	0.48426
10600	0.4842
10600	0.48414
10600	0.48408
10600	0.48402
10600	0.48397
10600	0.48391
10600	0.48385
10600	0.48379
10600	0.48373
10600	0.48368
10600	0.48362
10600	0.48356
10600	0.4835
10700	0.48345
10700	0.48339
10700	0.48333
10700	0.48327
10700	0.48322
10700	0.48316
10700	0.4831
10700	0.48304
10700	0.48298
10700	0.48292
10700	0.48286
10700	0.4828
10700	0.48274
10700	0.48268
10700	0.48263
10800	0.48257
10800	0.48251
10800	0.48245
10800	0.4824
10800	0.48234
10800	0.48228
10800	0.48222
10800	0.48216
10800	0.4821
10800	0.48204
10800	0.48199
10800	0.48193
10800	0.48187
10800	0.48181
10800	0.48175
10800	0.48169
10900	0.48163
10900	0.48157
10900	0.48152
10900	0.48146
10900	0.4814
10900	0.48134
10900	0.48128
10900	0.48122
10900	0.48116
10900	0.4811
10900	0.48105
10900	0.48099
10900	0.48093
10900	0.48087
10900	0.48081
10900	0.48075
11000	0.48069
11000	0.48064
11000	0.48058
11000	0.48052
11000	0.48046
11000	0.4804
11000	0.48034
11000	0.48028
11000	0.48022
11000	0.48016
11000	0.4801
11000	0.48004
11000	0.47998
11000	0.47992
11000	0.47987
11100	0.47981
11100	0.47975
11100	0.47969
11100	0.47963
11100	0.47957
11100	0.47951
11100	0.47945
11100	0.47939
11100	0.47933
11100	0.47927
11100	0.47921
11100	0.47915
11100	0.47909
11100	0.47903
11100	0.47897
11100	0.47892
11200	0.47886
11200	0.4788
11200	0.47874
11200	0.47868
11200	0.47862
11200	0.47856
11200	0.4785
11200	0.47845
11200	0.47839
11200	0.47833
11200	0.47827
11200	0.47821
11200	0.47815
11200	0.47809
11200	0.47803
11200	0.47797
11300	0.47791
11300	0.47785
11300	0.47779
11300	0.47773
11300	0.47768
11300	0.47762
11300	0.47756
11300	0.4775
11300	0.47744
11300	0.47738
11300	0.47732
11300	0.47726
11300	0.4772
11300	0.47714
11300	0.47708
11400	0.47702
11400	0.47696
11400	0.4769
11400	0.47684
11400	0.47679
11400	0.47673
11400	0.47667
11400	0.47661
11400	0.47655
11400	0.47649
11400	0.47643
11400	0.47637
11400	0.47631
11400	0.47626
11400	0.4762
11400	0.47614
11500	0.47608
11500	0.47602
11500	0.47596
11500	0.4759
11500	0.47584
11500	0.47578
11500	0.47572
11500	0.47566
11500	0.4756
11500	0.47554
11500	0.47548
11500	0.47542
11500	0.47537
11500	0.47531
11500	0.47525
11600	0.47519
11600	0.47513
11600	0.47507
11600	0.47501
11600	0.47495
11600	0.47489
11600	0.47483
11600	0.47478
11600	0.47472
11600	0.47466
11600	0.4746
11600	0.47454
11600	0.47448
11600	0.47441
11600	0.47435
11600	0.47429
11700	0.47424
11700	0.47418
11700	0.47412
11700	0.47406
11700	0.474
11700	0.47394
11700	0.47388
11700	0.47382
11700	0.47377
11700	0.47371
11700	0.47365
11700	0.47359
11700	0.47353
11700	0.47347
11700	0.47341
11700	0.47335
11800	0.47329
11800	0.47323
11800	0.47317
11800	0.47311
11800	0.47305
11800	0.47299
11800	0.47293
11800	0.47287
11800	0.47281
11800	0.47275
11800	0.4727
11800	0.47264
11800	0.47258
11800	0.47252
11800	0.47246
11900	0.4724
11900	0.47234
11900	0.47228
11900	0.47222
11900	0.47216
11900	0.4721
11900	0.47204
11900	0.47198
11900	0.47192
11900	0.47186
11900	0.4718
11900	0.47174
11900	0.47168
11900	0.47162
11900	0.47156
11900	0.4715
12000	0.47144
12000	0.47138
12000	0.47132
12000	0.47126
12000	0.47121
12000	0.47115
12000	0.47109
12000	0.47103
12000	0.47097
12000	0.47091
12000	0.47085
12000	0.47079
12000	0.47073
12000	0.47067
12000	0.47061
12000	0.47055
12100	0.47049
12100	0.47043
12100	0.47037
12100	0.47031
12100	0.47025
12100	0.47019
12100	0.47013
12100	0.47007
12100	0.47002
12100	0.46996
12100	0.4699
12100	0.46984
12100	0.46978
12100	0.46972
12100	0.46966
12200	0.4696
12200	0.46954
12200	0.46948
12200	0.46942
12200	0.46936
12200	0.4693
12200	0.46924
12200	0.46918
12200	0.46912
12200	0.46906
12200	0.469
12200	0.46894
12200	0.46888
12200	0.46882
12200	0.46877
12200	0.46871
12300	0.46865
12300	0.46859
12300	0.46853
12300	0.46847
12300	0.46841
12300	0.46835
12300	0.46829
12300	0.46823
12300	0.46817
12300	0.46811
12300	0.46805
12300	0.46799
12300	0.46793
12300	0.46787
12300	0.46782
12400	0.46776
12400	0.4677
12400	0.46764
12400	0.46758
12400	0.46752
12400	0.46746
12400	0.4674
12400	0.46734
12400	0.46728
12400	0.46722
12400	0.46716
12400	0.4671
12400	0.46703
12400	0.46697
12400	0.46691
12400	0.46684
12500	0.46678
12500	0.46671
12500	0.46665
12500	0.46658
12500	0.46652
12500	0.46646
12500	0.46639
12500	0.46632
12500	0.46626
12500	0.4662
12500	0.46613
12500	0.46607
12500	0.466
12500	0.46594
12500	0.46588
12500	0.46582
12600	0.46575
12600	0.46569
12600	0.46563
12600	0.46557
12600	0.46551
12600	0.46545
12600	0.46539
12600	0.46532
12600	0.46526
12600	0.4652
12600	0.46514
12600	0.46508
12600	0.46502
12600	0.46496
12600	0.4649
12700	0.46484
12700	0.46478
12700	0.46472
12700	0.46466
12700	0.4646
12700	0.46454
12700	0.46448
12700	0.46442
12700	0.46437
12700	0.46431
12700	0.46425
12700	0.46419
12700	0.46413
12700	0.46407
12700	0.46402
12700	0.46396
12800	0.4639
12800	0.46384
12800	0.46379
12800	0.46373
12800	0.46367
12800	0.46362
12800	0.46356
[truncated: 20,692 more rows]

## Sheet: 1e
Voltage (V)	Current (A)	Power density (W cm-3)
1.44	-4.36528e-08	0.000523834
1.42	-1.13555e-07	0.00134
1.4	-2.64909e-07	0.00309
1.38	-4.02537e-07	0.00463
1.36	-5.3146e-07	0.00602
1.34	-6.54354e-07	0.00731
1.32	-7.73387e-07	0.00851
1.3	-8.89071e-07	0.00963
1.28	-9.95377e-07	0.01062
1.26	-1.04318e-06	0.01095
1.24	-1.17607e-06	0.01215
1.22	-1.30187e-06	0.01324
1.2	-1.42413e-06	0.01424
1.18	-1.54421e-06	0.01518
1.16	-1.66353e-06	0.01608
1.14	-1.78256e-06	0.01693
1.12	-1.90232e-06	0.01776
1.1	-2.02253e-06	0.01854
1.08	-2.14393e-06	0.0193
1.06	-2.26688e-06	0.02002
1.04	-2.39144e-06	0.02073
1.02	-2.51807e-06	0.0214
1	-2.6464e-06	0.02205
0.98	-2.7768e-06	0.02268
0.96	-2.9094e-06	0.02328
0.94	-3.04411e-06	0.02385
0.92	-3.18133e-06	0.02439
0.9	-3.32039e-06	0.0249
0.88	-3.46155e-06	0.02538
0.86	-3.6048e-06	0.02583
0.84	-3.75e-06	0.02625
0.82	-3.89753e-06	0.02663
0.8	-4.04652e-06	0.02698
0.78	-4.19728e-06	0.02728
0.76	-4.34974e-06	0.02755
0.74	-4.50379e-06	0.02777
0.72	-4.65963e-06	0.02796
0.7	-4.81672e-06	0.0281
0.68	-4.97511e-06	0.02819
0.66	-5.13487e-06	0.02824
0.64	-5.29637e-06	0.02825
0.62	-5.45882e-06	0.0282
0.6	-5.62247e-06	0.02811
0.58	-5.78719e-06	0.02797
0.56	-5.95336e-06	0.02778
0.54	-6.12082e-06	0.02754
0.52	-6.28907e-06	0.02725
0.5	-6.45845e-06	0.02691
0.48	-6.62884e-06	0.02652
0.46	-6.80014e-06	0.02607
0.44	-6.97269e-06	0.02557
0.42	-7.14597e-06	0.02501
0.4	-7.3202e-06	0.0244
0.38	-7.49545e-06	0.02374
0.36	-7.67146e-06	0.02301
0.34	-7.8487e-06	0.02224
0.32	-8.02658e-06	0.0214
0.3	-8.20515e-06	0.02051
0.28	-8.38459e-06	0.01956
0.26	-8.56478e-06	0.01856
0.24	-8.74595e-06	0.01749
0.22	-8.92745e-06	0.01637
0.2	-9.10972e-06	0.01518
0.18	-9.29267e-06	0.01394
0.16	-9.47626e-06	0.01264
0.14	-9.66097e-06	0.01127
0.12	-9.84585e-06	0.00985
0.1	-1.00313e-05	0.00836
0.08	-1.02174e-05	0.00681
0.06	-1.04043e-05	0.0052
0.04	-1.07374e-05	0.00358
0.02	-1.07984e-05	0.0018
0	-1.09699e-05	0
