# Supplementary material for: Flexible iontronics based on 2D nanofluidic material
Source: Nat Commun. 2022 Aug 24;13:4965. doi: 10.1038/s41467-022-32699-x (PMC9402920; doi:10.1038/s41467-022-32699-x)
Supplement: Supplementary file 7 — Source Data [file 41467_2022_32699_MOESM7_ESM.zip › Source Data Fig. 2.xlsx]

## Sheet: 2c
Time (s)	Current (μA) 1 Hz	Current (μA) 2 Hz	Current (μA) 3 Hz
0.001	--	--	--
0.002	--	--	--
0.003	--	--	--
0.004	--	--	--
0.005	--	--	--
0.006	--	--	--
0.007	--	--	--
0.008	--	--	--
0.009	--	--	--
0.01	--	--	--
0.011	--	--	--
0.012	--	--	--
0.013	--	--	--
0.014	--	--	--
0.015	--	--	--
0.016	--	--	--
0.017	--	--	--
0.018	--	--	--
0.019	--	--	--
0.02	--	--	--
0.021	--	--	--
0.022	--	--	--
0.023	--	--	--
0.024	--	--	--
0.025	--	--	--
0.026	--	--	--
0.027	--	--	--
0.028	--	--	--
0.029	--	--	--
0.03	--	--	--
0.031	--	--	--
0.032	--	--	--
0.033	--	--	--
0.034	--	--	--
0.035	--	--	--
0.036	--	--	--
0.037	--	--	--
0.038	--	--	--
0.039	--	--	--
0.04	--	--	--
0.041	--	--	--
0.042	--	--	--
0.043	--	--	--
0.044	--	--	--
0.045	--	--	--
0.046	--	--	--
0.047	--	--	--
0.048	--	--	--
0.049	--	--	--
0.05	--	--	--
0.051	--	--	--
0.052	--	--	--
0.053	--	--	--
0.054	--	--	--
0.055	--	--	--
0.056	--	--	--
0.057	--	--	--
0.058	--	--	--
0.059	--	--	--
0.06	--	--	--
0.061	--	--	--
0.062	--	--	--
0.063	--	--	--
0.064	--	--	--
0.065	--	--	--
0.066	--	--	--
0.067	--	--	--
0.068	--	--	--
0.069	--	--	--
0.07	--	--	--
0.071	--	--	--
0.072	--	--	--
0.073	--	--	--
0.074	--	--	--
0.075	--	--	--
0.076	--	--	--
0.077	--	--	--
0.078	--	--	--
0.079	--	--	--
0.08	--	--	--
0.081	--	--	--
0.082	--	--	--
0.083	--	--	--
0.084	--	--	--
0.085	--	--	--
0.086	--	--	--
0.087	--	--	--
0.088	--	--	--
0.089	--	--	--
0.09	--	--	--
0.091	--	--	--
0.092	--	--	--
0.093	--	--	--
0.094	--	--	--
0.095	--	--	--
0.096	--	--	--
0.097	--	--	--
0.098	--	--	--
0.099	--	--	--
0.1	--	--	--
0.101	--	--	--
0.102	--	--	--
0.103	--	--	--
0.104	--	--	--
0.105	--	--	--
0.106	--	--	--
0.107	--	--	--
0.108	--	--	--
0.109	--	--	--
0.11	--	--	--
0.111	--	--	--
0.112	--	--	--
0.113	--	--	--
0.114	--	--	--
0.115	--	--	--
0.116	--	--	--
0.117	--	--	--
0.118	--	--	--
0.119	--	--	--
0.12	--	--	--
0.121	--	--	--
0.122	--	--	--
0.123	--	--	--
0.124	--	--	--
0.125	--	--	--
0.126	--	--	--
0.127	--	--	--
0.128	--	--	--
0.129	--	--	--
0.13	--	--	--
0.131	--	--	--
0.132	--	--	--
0.133	--	--	--
0.134	--	--	--
0.135	--	--	--
0.136	--	--	--
0.137	--	--	--
0.138	--	--	--
0.139	--	--	--
0.14	--	--	--
0.141	--	--	--
0.142	--	--	--
0.143	--	--	--
0.144	--	--	--
0.145	--	--	--
0.146	--	--	--
0.147	--	--	--
0.148	--	--	--
0.149	--	--	--
0.15	--	--	--
0.151	--	--	--
0.152	--	--	--
0.153	--	--	--
0.154	--	--	--
0.155	--	--	--
0.156	--	--	--
0.157	--	--	--
0.158	--	--	--
0.159	--	--	--
0.16	--	--	--
0.161	--	--	--
0.162	--	--	--
0.163	--	--	--
0.164	--	--	--
0.165	--	--	--
0.166	--	--	--
0.167	--	--	--
0.168	--	--	--
0.169	--	--	--
0.17	--	--	--
0.171	--	--	--
0.172	--	--	--
0.173	--	--	--
0.174	--	--	--
0.175	--	--	--
0.176	--	--	--
0.177	--	--	--
0.178	--	--	--
0.179	--	--	--
0.18	--	--	--
0.181	--	--	--
0.182	--	--	--
0.183	--	--	--
0.184	--	--	--
0.185	--	--	--
0.186	--	--	--
0.187	--	--	--
0.188	--	--	--
0.189	--	--	--
0.19	--	--	--
0.191	--	--	--
0.192	--	--	--
0.193	--	--	--
0.194	--	--	--
0.195	--	--	--
0.196	--	--	--
0.197	--	--	--
0.198	--	--	--
0.199	--	--	--
0.2	--	--	--
0.201	--	--	--
0.202	--	--	--
0.203	--	--	--
0.204	--	--	--
0.205	--	--	--
0.206	--	--	--
0.207	--	--	--
0.208	--	--	--
0.209	--	--	--
0.21	--	--	--
0.211	--	--	--
0.212	--	--	--
0.213	--	--	--
0.214	--	--	--
0.215	--	--	--
0.216	--	--	--
0.217	--	--	--
0.218	--	--	--
0.219	--	--	--
0.22	--	--	--
0.221	--	--	--
0.222	--	--	--
0.223	--	--	--
0.224	--	--	--
0.225	--	--	--
0.226	--	--	--
0.227	--	--	--
0.228	--	--	--
0.229	--	--	--
0.23	--	--	--
0.231	--	--	--
0.232	--	--	--
0.233	--	--	--
0.234	--	--	--
0.235	--	--	--
0.236	--	--	--
0.237	--	--	--
0.238	--	--	--
0.239	--	--	--
0.24	--	--	--
0.241	--	--	--
0.242	--	--	--
0.243	--	--	--
0.244	--	--	--
0.245	--	--	--
0.246	--	--	--
0.247	--	--	--
0.248	--	--	--
0.249	--	--	--
0.25	--	--	--
0.251	--	--	--
0.252	--	--	--
0.253	--	--	--
0.254	--	--	--
0.255	--	--	--
0.256	--	--	--
0.257	--	--	--
0.258	--	--	--
0.259	--	--	--
0.26	--	--	--
0.261	--	--	--
0.262	--	--	--
0.263	--	--	--
0.264	--	--	--
0.265	--	--	--
0.266	--	--	--
0.267	--	--	--
0.268	--	--	--
0.269	--	--	--
0.27	--	--	--
0.271	--	--	--
0.272	--	--	--
0.273	--	--	--
0.274	--	--	--
0.275	--	--	--
0.276	--	--	--
0.277	--	--	--
0.278	--	--	--
0.279	--	--	--
0.28	--	--	--
0.281	--	--	--
0.282	--	--	--
0.283	--	--	--
0.284	--	--	--
0.285	--	--	--
0.286	--	--	--
0.287	--	--	--
0.288	--	--	--
0.289	--	--	--
0.29	--	--	--
0.291	--	--	--
0.292	--	--	--
0.293	--	--	--
0.294	--	--	--
0.295	--	--	--
0.296	--	--	--
0.297	--	--	--
0.298	--	--	--
0.299	--	--	--
0.3	--	--	--
0.301	--	--	--
0.302	--	--	--
0.303	--	--	--
0.304	--	--	--
0.305	--	--	--
0.306	--	--	--
0.307	--	--	--
0.308	--	--	--
0.309	--	--	--
0.31	--	--	--
0.311	--	--	--
0.312	--	--	--
0.313	--	--	--
0.314	--	--	--
0.315	--	--	--
0.316	--	--	--
0.317	--	--	--
0.318	--	--	--
0.319	--	--	--
0.32	--	--	--
0.321	--	--	--
0.322	--	--	--
0.323	--	--	--
0.324	--	--	--
0.325	--	--	--
0.326	--	--	--
0.327	--	--	--
0.328	--	--	--
0.329	--	--	--
0.33	--	--	--
0.331	--	--	--
0.332	--	--	--
0.333	--	--	--
0.334	--	--	--
0.335	--	--	--
0.336	--	--	--
0.337	--	--	--
0.338	--	--	--
0.339	--	--	--
0.34	--	--	--
0.341	--	--	--
0.342	--	--	--
0.343	--	--	--
0.344	--	--	--
0.345	--	--	--
0.346	--	--	--
0.347	--	--	--
0.348	--	--	--
0.349	--	--	--
0.35	--	--	--
0.351	--	--	--
0.352	--	--	--
0.353	--	--	--
0.354	--	--	--
0.355	--	--	--
0.356	--	--	--
0.357	--	--	--
0.358	--	--	--
0.359	--	--	--
0.36	--	--	--
0.361	--	--	--
0.362	--	--	--
0.363	--	--	--
0.364	--	--	--
0.365	--	--	--
0.366	--	--	--
0.367	--	--	--
0.368	--	--	--
0.369	--	--	--
0.37	--	--	--
0.371	--	--	--
0.372	--	--	--
0.373	--	--	--
0.374	--	--	--
0.375	--	--	--
0.376	--	--	--
0.377	--	--	--
0.378	--	--	--
0.379	--	--	--
0.38	--	--	--
0.381	--	--	--
0.382	--	--	--
0.383	--	--	--
0.384	--	--	--
0.385	--	--	--
0.386	--	--	--
0.387	--	--	--
0.388	--	--	--
0.389	--	--	--
0.39	--	--	--
0.391	--	--	--
0.392	--	--	--
0.393	--	--	--
0.394	--	--	--
0.395	--	--	--
0.396	--	--	--
0.397	--	--	--
0.398	--	--	--
0.399	--	--	--
0.4	--	--	--
0.401	--	--	--
0.402	--	--	--
0.403	--	--	--
0.404	--	--	--
0.405	--	--	--
0.406	--	--	--
0.407	--	--	--
0.408	--	--	--
0.409	--	--	--
0.41	--	--	--
0.411	--	--	--
0.412	--	--	--
0.413	--	--	--
0.414	--	--	--
0.415	--	--	--
0.416	--	--	--
0.417	--	--	--
0.418	--	--	--
0.419	--	--	--
0.42	--	--	--
0.421	--	--	--
0.422	--	--	--
0.423	--	--	--
0.424	--	--	--
0.425	--	--	--
0.426	--	--	--
0.427	--	--	--
0.428	--	--	--
0.429	--	--	--
0.43	--	--	--
0.431	--	--	--
0.432	--	--	--
0.433	--	--	--
0.434	--	--	--
0.435	--	--	--
0.436	--	--	--
0.437	--	--	--
0.438	--	--	--
0.439	--	--	--
0.44	--	--	--
0.441	--	--	--
0.442	--	--	--
0.443	--	--	--
0.444	--	--	--
0.445	--	--	--
0.446	--	--	--
0.447	--	--	--
0.448	--	--	--
0.449	--	--	--
0.45	--	--	--
0.451	--	--	--
0.452	--	--	--
0.453	--	--	--
0.454	--	--	--
0.455	--	--	--
0.456	--	--	--
0.457	--	--	--
0.458	--	--	--
0.459	--	--	--
0.46	--	--	--
0.461	--	--	--
0.462	--	--	--
0.463	--	--	--
0.464	--	--	--
0.465	--	--	--
0.466	--	--	--
0.467	--	--	--
0.468	--	--	--
0.469	--	--	--
0.47	--	--	--
0.471	--	--	--
0.472	--	--	--
0.473	--	--	--
0.474	--	--	--
0.475	--	--	--
0.476	--	--	--
0.477	--	--	--
0.478	--	--	--
0.479	--	--	--
0.48	--	--	--
0.481	--	--	--
0.482	--	--	--
0.483	--	--	--
0.484	--	--	--
0.485	--	--	--
0.486	--	--	--
0.487	--	--	--
0.488	--	--	--
0.489	--	--	--
0.49	--	--	--
0.491	--	--	--
0.492	--	--	--
0.493	--	--	--
0.494	--	--	--
0.495	--	--	--
0.496	--	--	--
0.497	--	--	--
0.498	--	--	--
0.499	--	--	--
0.5	--	--	--
0.501	--	--	--
0.502	--	--	--
0.503	--	--	--
0.504	--	--	--
0.505	--	--	--
0.506	--	--	--
0.507	--	--	--
0.508	--	--	--
0.509	--	--	--
0.51	--	--	--
0.511	--	--	--
0.512	--	--	--
0.513	--	--	--
0.514	--	--	--
0.515	--	--	--
0.516	--	--	--
0.517	--	--	--
0.518	--	--	--
0.519	--	--	--
0.52	--	--	--
0.521	--	--	--
0.522	--	--	--
0.523	--	--	--
0.524	--	--	--
0.525	--	--	--
0.526	--	--	--
0.527	--	--	--
0.528	--	--	--
0.529	--	--	--
0.53	--	--	--
0.531	--	--	--
0.532	--	--	--
0.533	--	--	--
0.534	--	--	--
0.535	--	--	--
0.536	--	--	--
0.537	--	--	--
0.538	--	--	--
0.539	--	--	--
0.54	--	--	--
0.541	--	--	--
0.542	--	--	--
0.543	--	--	--
0.544	--	--	--
0.545	--	--	--
0.546	--	--	--
0.547	--	--	--
0.548	--	--	--
0.549	--	--	--
0.55	--	--	--
0.551	--	--	--
0.552	--	--	--
0.553	--	--	--
0.554	--	--	--
0.555	--	--	--
0.556	--	--	--
0.557	--	--	--
0.558	--	--	--
0.559	--	--	--
0.56	--	--	--
0.561	--	--	--
0.562	--	--	--
0.563	--	--	--
0.564	--	--	--
0.565	--	--	--
0.566	--	--	--
0.567	--	--	--
0.568	--	--	--
0.569	--	--	--
0.57	--	--	--
0.571	--	--	--
0.572	--	--	--
0.573	--	--	--
0.574	--	--	--
0.575	--	--	--
0.576	--	--	--
0.577	--	--	--
0.578	--	--	--
0.579	--	--	--
0.58	--	--	--
0.581	--	--	--
0.582	--	--	--
0.583	--	--	--
0.584	--	--	--
0.585	--	--	--
0.586	--	--	--
0.587	--	--	--
0.588	--	--	--
0.589	--	--	--
0.59	--	--	--
0.591	--	--	--
0.592	--	--	--
0.593	--	--	--
0.594	--	--	--
0.595	--	--	--
0.596	--	--	--
0.597	--	--	--
0.598	--	--	--
0.599	--	--	--
0.6	--	--	--
0.601	--	--	--
0.602	--	--	--
0.603	--	--	--
0.604	--	--	--
0.605	--	--	--
0.606	--	--	--
0.607	--	--	--
0.608	--	--	--
0.609	--	--	--
0.61	--	--	--
0.611	--	--	--
0.612	--	--	--
0.613	--	--	--
0.614	--	--	--
0.615	--	--	--
0.616	--	--	--
0.617	--	--	--
0.618	--	--	--
0.619	--	--	--
0.62	--	--	--
0.621	--	--	--
0.622	--	--	--
0.623	--	--	--
0.624	--	--	--
0.625	--	--	--
0.626	--	--	--
0.627	--	--	--
0.628	--	--	--
0.629	--	--	--
0.63	--	--	--
0.631	--	--	--
0.632	--	--	--
0.633	--	--	--
0.634	--	--	--
0.635	--	--	--
0.636	--	--	--
0.637	--	--	--
0.638	--	--	--
0.639	--	--	--
0.64	--	--	--
0.641	--	--	--
0.642	--	--	--
0.643	--	--	--
0.644	--	--	--
0.645	--	--	--
0.646	--	--	--
0.647	--	--	--
0.648	--	--	--
0.649	--	--	--
0.65	--	--	--
0.651	--	--	--
0.652	--	--	--
0.653	--	--	--
0.654	--	--	--
0.655	--	--	--
0.656	--	--	--
0.657	--	--	--
0.658	--	--	--
0.659	--	--	--
0.66	--	--	--
0.661	--	--	--
0.662	--	--	--
0.663	--	--	--
0.664	--	--	--
0.665	--	--	--
0.666	--	--	--
0.667	--	--	--
0.668	--	--	--
0.669	--	--	--
0.67	--	--	--
0.671	--	--	--
0.672	--	--	--
0.673	--	--	--
0.674	--	--	--
0.675	--	--	--
0.676	--	--	--
0.677	--	--	--
0.678	--	--	--
0.679	--	--	--
0.68	--	--	--
0.681	--	--	--
0.682	--	--	--
0.683	--	--	--
0.684	--	--	--
0.685	--	--	--
0.686	--	--	--
0.687	--	--	--
0.688	--	--	--
0.689	--	--	--
0.69	--	--	--
0.691	--	--	--
0.692	--	--	--
0.693	--	--	--
0.694	--	--	--
0.695	--	--	--
0.696	--	--	--
0.697	--	--	--
0.698	--	--	--
0.699	--	--	--
0.7	--	--	--
0.701	--	--	--
0.702	--	--	--
0.703	--	--	--
0.704	--	--	--
0.705	--	--	--
0.706	--	--	--
0.707	--	--	--
0.708	--	--	--
0.709	--	--	--
0.71	--	--	--
0.711	--	--	--
0.712	--	--	--
0.713	--	--	--
0.714	--	--	--
0.715	--	--	--
0.716	--	--	--
0.717	--	--	--
0.718	--	--	--
0.719	--	--	--
0.72	--	--	--
0.721	--	--	--
0.722	--	--	--
0.723	--	--	--
0.724	--	--	--
0.725	--	--	--
0.726	--	--	--
0.727	--	--	--
0.728	--	--	--
0.729	--	--	--
0.73	--	--	--
0.731	--	--	--
0.732	--	--	--
0.733	--	--	--
0.734	--	--	--
0.735	--	--	--
0.736	--	--	--
0.737	--	--	--
0.738	--	--	--
0.739	--	--	--
0.74	--	--	--
0.741	--	--	--
0.742	--	--	--
0.743	--	--	--
0.744	--	--	--
0.745	--	--	--
0.746	--	--	--
0.747	--	--	--
0.748	--	--	--
0.749	--	--	--
0.75	--	--	--
0.751	--	--	--
0.752	--	--	--
0.753	--	--	--
0.754	--	--	--
0.755	--	--	--
0.756	--	--	--
0.757	--	--	--
0.758	--	--	--
0.759	--	--	--
0.76	--	--	--
0.761	--	--	--
0.762	--	--	--
0.763	--	--	--
0.764	--	--	--
0.765	--	--	--
0.766	--	--	--
0.767	--	--	--
0.768	--	--	--
0.769	--	--	--
0.77	--	--	--
0.771	--	--	--
0.772	--	--	--
0.773	--	--	--
0.774	--	--	--
0.775	--	--	--
0.776	--	--	--
0.777	--	--	--
0.778	--	--	--
0.779	--	--	--
0.78	--	--	--
0.781	--	--	--
0.782	--	--	--
0.783	--	--	--
0.784	--	--	--
0.785	--	--	--
0.786	--	--	--
0.787	--	--	--
0.788	--	--	--
0.789	--	--	--
0.79	--	--	--
0.791	--	--	--
0.792	--	--	--
0.793	--	--	--
0.794	--	--	--
0.795	--	--	--
0.796	--	--	--
0.797	--	--	--
0.798	--	--	--
0.799	--	--	--
0.8	--	--	--
0.801	--	--	--
0.802	--	--	--
0.803	--	--	--
0.804	--	--	--
0.805	--	--	--
0.806	--	--	--
0.807	--	--	--
0.808	--	--	--
0.809	--	--	--
0.81	--	--	--
0.811	--	--	--
0.812	--	--	--
0.813	--	--	--
0.814	--	--	--
0.815	--	--	--
0.816	--	--	--
0.817	--	--	--
0.818	--	--	--
0.819	--	--	--
0.82	--	--	--
0.821	--	--	--
0.822	--	--	--
0.823	--	--	--
0.824	--	--	--
0.825	--	--	--
0.826	--	--	--
0.827	--	--	--
0.828	--	--	--
0.829	--	--	--
0.83	--	--	--
0.831	--	--	--
0.832	--	--	--
0.833	--	--	--
0.834	--	--	--
0.835	--	--	--
0.836	--	--	--
0.837	--	--	--
0.838	--	--	--
0.839	--	--	--
0.84	--	--	--
0.841	--	--	--
0.842	--	--	--
0.843	--	--	--
0.844	--	--	--
0.845	--	--	--
0.846	--	--	--
0.847	--	--	--
0.848	--	--	--
0.849	--	--	--
0.85	--	--	--
0.851	--	--	--
0.852	--	--	--
0.853	--	--	--
0.854	--	--	--
0.855	--	--	--
0.856	--	--	--
0.857	--	--	--
0.858	--	--	--
0.859	--	--	--
0.86	--	--	--
0.861	--	--	--
0.862	--	--	--
0.863	--	--	--
0.864	--	--	--
0.865	--	--	--
0.866	--	--	--
0.867	--	--	--
0.868	--	--	--
0.869	--	--	--
0.87	--	--	--
0.871	--	--	--
0.872	--	--	--
0.873	--	--	--
0.874	--	--	--
0.875	--	--	--
0.876	--	--	--
0.877	--	--	--
0.878	--	--	--
0.879	--	--	--
0.88	--	--	--
0.881	--	--	--
0.882	--	--	--
0.883	--	--	--
0.884	--	--	--
0.885	--	--	--
0.886	--	--	--
0.887	--	--	--
0.888	--	--	--
0.889	--	--	--
0.89	--	--	--
0.891	--	--	--
0.892	--	--	--
0.893	--	--	--
0.894	--	--	--
0.895	--	--	--
0.896	--	--	--
0.897	--	--	--
0.898	--	--	--
0.899	--	--	--
0.9	--	--	--
0.901	--	--	--
0.902	--	--	--
0.903	--	--	--
0.904	--	--	--
0.905	--	--	--
0.906	--	--	--
0.907	--	--	--
0.908	--	--	--
0.909	--	--	--
0.91	--	--	--
0.911	--	--	--
0.912	--	--	--
0.913	--	--	--
0.914	--	--	--
0.915	--	--	--
0.916	--	--	--
0.917	--	--	--
0.918	--	--	--
0.919	--	--	--
0.92	--	--	--
0.921	--	--	--
0.922	--	--	--
0.923	--	--	--
0.924	--	--	--
0.925	--	--	--
0.926	--	--	--
0.927	--	--	--
0.928	--	--	--
0.929	--	--	--
0.93	--	--	--
0.931	--	--	--
0.932	--	--	--
0.933	--	--	--
0.934	--	--	--
0.935	--	--	--
0.936	--	--	--
0.937	--	--	--
0.938	--	--	--
0.939	--	--	--
0.94	--	--	--
0.941	--	--	--
0.942	--	--	--
0.943	--	--	--
0.944	--	--	--
0.945	--	--	--
0.946	--	--	--
0.947	--	--	--
0.948	--	--	--
0.949	--	--	--
0.95	--	--	--
0.951	--	--	--
0.952	--	--	--
0.953	--	--	--
0.954	--	--	--
0.955	--	--	--
0.956	--	--	--
0.957	--	--	--
0.958	--	--	--
0.959	--	--	--
0.96	--	--	--
0.961	--	--	--
0.962	--	--	--
0.963	--	--	--
0.964	--	--	--
0.965	--	--	--
0.966	--	--	--
0.967	--	--	--
0.968	--	--	--
0.969	--	--	--
0.97	--	--	--
0.971	--	--	--
0.972	--	--	--
0.973	--	--	--
0.974	--	--	--
0.975	--	--	--
0.976	--	--	--
0.977	--	--	--
0.978	--	--	--
0.979	--	--	--
0.98	--	--	--
0.981	--	--	--
0.982	--	--	--
0.983	--	--	--
0.984	--	--	--
0.985	--	--	--
0.986	--	--	--
0.987	--	--	--
0.988	--	--	--
0.989	--	--	--
0.99	--	--	--
0.991	--	--	--
0.992	--	--	--
0.993	--	--	--
0.994	--	--	--
0.995	--	--	--
0.996	--	--	--
0.997	--	--	--
0.998	--	--	--
0.999	--	--	--
1	--	--	--
1.001	--	--	--
1.002	--	--	--
1.003	--	--	--
1.004	--	--	--
1.005	--	--	--
1.006	--	--	--
1.007	--	--	--
1.008	--	--	--
1.009	--	--	--
1.01	--	--	--
1.011	--	--	--
1.012	--	--	--
1.013	--	--	--
1.014	--	--	--
1.015	--	--	--
1.016	--	--	--
1.017	--	--	--
1.018	--	--	--
1.019	--	--	--
1.02	--	--	--
1.021	--	--	--
1.022	--	--	--
1.023	--	--	--
1.024	--	--	--
1.025	--	--	--
1.026	--	--	--
1.027	--	--	--
1.028	--	--	--
1.029	--	--	--
1.03	--	--	--
1.031	--	--	--
1.032	--	--	--
1.033	--	--	--
1.034	--	--	--
1.035	--	--	--
1.036	--	--	--
1.037	--	--	--
1.038	--	--	--
1.039	--	--	--
1.04	--	--	--
1.041	--	--	--
1.042	--	--	--
1.043	--	--	--
1.044	--	--	--
1.045	--	--	--
1.046	--	--	--
1.047	--	--	--
1.048	--	--	--
1.049	--	--	--
1.05	-0.07958	--	--
1.051	-0.0772	--	--
1.052	-0.07488	--	--
1.053	-0.07261	--	--
1.054	-0.0704	--	--
1.055	-0.06824	--	--
1.056	-0.06613	--	--
1.057	-0.06408	--	--
1.058	-0.06208	--	--
1.059	-0.06013	--	--
1.06	-0.05824	--	--
1.061	-0.0564	--	--
1.062	-0.05462	--	--
1.063	-0.05289	--	--
1.064	-0.05121	--	--
1.065	-0.04959	--	--
1.066	-0.04802	--	--
1.067	-0.0465	--	--
1.068	-0.04504	--	--
1.069	-0.04363	--	--
1.07	-0.04228	--	--
1.071	-0.04098	--	--
1.072	-0.03973	--	--
1.073	-0.03854	--	--
1.074	-0.0374	--	--
1.075	-0.03631	--	--
1.076	-0.03535	--	--
1.077	-0.03444	--	--
1.078	-0.03363	--	--
1.079	-0.03281	--	--
1.08	-0.03201	--	--
1.081	-0.03112	--	--
1.082	-0.03088	--	--
1.083	-0.03138	--	--
1.084	-0.03073	--	--
1.085	-0.03018	--	--
1.086	-0.02955	--	--
1.087	-0.02891	--	--
1.088	-0.02832	--	--
1.089	-0.02775	--	--
1.09	-0.0272	--	--
1.091	-0.02655	--	--
1.092	-0.02599	--	--
1.093	-0.02545	--	--
1.094	-0.0249	--	--
1.095	-0.02458	--	--
1.096	-0.02409	--	--
1.097	-0.02374	--	--
1.098	-0.02315	--	--
1.099	-0.0229	--	--
1.1	-0.02262	--	--
1.101	-0.02283	--	--
1.102	-0.02286	--	--
1.103	-0.02297	--	--
1.104	-0.02318	--	--
1.105	-0.02378	--	--
1.106	-0.02406	--	--
1.107	-0.0245	--	--
1.108	-0.02494	--	--
1.109	-0.02541	--	--
1.11	-0.026	--	--
1.111	-0.02673	--	--
1.112	-0.02749	--	--
1.113	-0.02835	--	--
1.114	-0.02925	--	--
1.115	-0.03023	--	--
1.116	-0.03119	--	--
1.117	-0.03218	--	--
1.118	-0.03329	--	--
1.119	-0.03439	--	--
1.12	-0.03555	--	--
1.121	-0.03668	--	--
1.122	-0.03788	--	--
1.123	-0.03915	--	--
1.124	-0.04045	--	--
1.125	-0.04169	--	--
1.126	-0.04316	--	--
1.127	-0.04447	--	--
1.128	-0.04579	--	--
1.129	-0.04712	--	--
1.13	-0.04844	--	--
1.131	-0.04987	--	--
1.132	-0.05155	--	--
1.133	-0.05265	--	--
1.134	-0.05289	--	--
1.135	-0.05409	--	--
1.136	-0.0553	--	--
1.137	-0.0564	--	--
1.138	-0.05744	--	--
1.139	-0.05823	--	--
1.14	-0.05881	--	--
1.141	-0.05925	--	--
1.142	-0.05938	--	--
1.143	-0.05908	--	--
1.144	-0.05872	--	--
1.145	-0.05807	--	--
1.146	-0.05722	--	--
1.147	-0.0562	--	--
1.148	-0.05489	--	--
1.149	-0.05344	--	--
1.15	-0.05184	--	--
1.151	-0.05033	--	--
1.152	-0.04861	--	--
1.153	-0.04707	--	--
1.154	-0.04542	--	--
1.155	-0.04377	--	--
1.156	-0.04226	--	--
1.157	-0.0409	--	--
1.158	-0.03935	--	--
1.159	-0.03792	--	--
1.16	-0.03642	--	--
1.161	-0.03494	--	--
1.162	-0.03357	--	--
1.163	-0.03199	--	--
1.164	-0.03045	--	--
1.165	-0.02882	--	--
1.166	-0.0272	--	--
1.167	-0.02573	--	--
1.168	-0.02414	--	--
1.169	-0.02258	--	--
1.17	-0.021	--	--
1.171	-0.01953	--	--
1.172	-0.01827	--	--
1.173	-0.01709	--	--
1.174	-0.01594	--	--
1.175	-0.01496	--	--
1.176	-0.0142	--	--
1.177	-0.01335	--	--
1.178	-0.01288	--	--
1.179	-0.01243	--	--
1.18	-0.01213	--	--
1.181	-0.01182	--	--
1.182	-0.01169	--	--
1.183	-0.0118	--	--
1.184	-0.01184	--	--
1.185	-0.01178	--	--
1.186	-0.01158	--	--
1.187	-0.01132	--	--
1.188	-0.01107	--	--
1.189	-0.01058	--	--
1.19	-0.00989	--	--
1.191	-0.00915	--	--
1.192	-0.0083	--	--
1.193	-0.00753	--	--
1.194	-0.0069	--	--
1.195	-0.00602	--	--
1.196	-0.0052	--	--
1.197	-0.00439	--	--
1.198	-0.00377	--	--
1.199	-0.00334	--	--
1.2	-0.00295	--	--
1.201	-0.0027	--	--
1.202	-0.00247	--	--
1.203	-0.00253	--	--
1.204	-0.00268	--	--
1.205	-0.00267	--	--
1.206	-0.00276	--	--
1.207	-0.00275	--	--
1.208	-0.00271	--	--
1.209	-0.00285	--	--
1.21	-0.00274	--	--
1.211	-0.00265	--	--
1.212	-0.00244	--	--
1.213	-0.00218	--	--
1.214	-0.00202	--	--
1.215	-0.00178	--	--
1.216	-0.00157	--	--
1.217	-0.00125	--	--
1.218	-0.000899899	--	--
1.219	-0.000745038	--	--
1.22	-0.000553456	--	--
1.221	-0.000241555	--	--
1.222	7.69387e-05	--	--
1.223	0.000308931	--	--
1.224	0.000393876	--	--
1.225	0.000422723	--	--
1.226	0.000527054	--	--
1.227	0.000752674	--	--
1.228	0.000924861	--	--
1.229	0.00119	--	--
1.23	0.00131	--	--
1.231	0.00161	--	--
1.232	0.00187	--	--
1.233	0.00225	--	--
1.234	0.0026	--	--
1.235	0.00294	--	--
1.236	0.0033	--	--
1.237	0.00362	--	--
1.238	0.00404	--	--
1.239	0.00451	--	--
1.24	0.00478	--	--
1.241	0.00505	--	--
1.242	0.00536	--	--
1.243	0.00572	--	--
1.244	0.00615	--	--
1.245	0.00652	--	--
1.246	0.00687	--	--
1.247	0.00714	--	--
1.248	0.00749	--	--
1.249	0.00789	--	--
1.25	0.00824	--	--
1.251	0.00862	--	--
1.252	0.00901	--	--
1.253	0.00941	--	--
1.254	0.00979	--	--
1.255	0.01036	--	--
1.256	0.01063	--	--
1.257	0.01117	--	--
1.258	0.01175	--	--
1.259	0.01228	--	--
1.26	0.01289	--	--
1.261	0.01335	--	--
1.262	0.01418	--	--
1.263	0.01478	--	--
1.264	0.01544	--	--
1.265	0.0161	--	--
1.266	0.01678	--	--
1.267	0.01765	--	--
1.268	0.01849	--	--
1.269	0.01932	--	--
1.27	0.02023	--	--
1.271	0.02111	--	--
1.272	0.0222	--	--
1.273	0.0231	--	--
1.274	0.02403	--	--
1.275	0.02511	--	--
1.276	0.02614	--	--
1.277	0.02731	--	--
1.278	0.02858	--	--
1.279	0.02982	--	--
1.28	0.03111	--	--
1.281	0.03247	--	--
1.282	0.03384	--	--
1.283	0.03523	--	--
1.284	0.03657	--	--
1.285	0.03799	--	--
1.286	0.03932	--	--
1.287	0.04072	--	--
1.288	0.04204	--	--
1.289	0.0433	--	--
1.29	0.04454	--	--
1.291	0.04581	--	--
1.292	0.04708	--	--
1.293	0.0483	--	--
1.294	0.04946	--	--
1.295	0.05053	--	--
1.296	0.05153	--	--
1.297	0.05247	--	--
1.298	0.0534	--	--
1.299	0.05414	--	--
1.3	0.05473	--	--
1.301	0.05517	--	--
1.302	0.0557	--	--
1.303	0.05606	--	--
1.304	0.05629	--	--
1.305	0.0564	--	--
1.306	0.05639	--	--
1.307	0.05636	--	--
1.308	0.05621	--	--
1.309	0.05584	--	--
1.31	0.05534	--	--
1.311	0.05477	--	--
1.312	0.0542	--	--
1.313	0.05334	--	--
1.314	0.0525	--	--
1.315	0.0516	--	--
1.316	0.05063	--	--
1.317	0.04974	--	--
1.318	0.04865	--	--
1.319	0.04751	--	--
1.32	0.04642	--	--
1.321	0.04529	--	--
1.322	0.04424	--	--
1.323	0.04296	--	--
1.324	0.0418	--	--
1.325	0.04071	--	--
1.326	0.03965	--	--
1.327	0.03866	--	--
1.328	0.03773	--	--
1.329	0.03682	--	--
1.33	0.03595	--	--
1.331	0.0353	--	--
1.332	0.03457	--	--
1.333	0.03398	--	--
1.334	0.03338	--	--
1.335	0.03285	--	--
1.336	0.03236	--	--
1.337	0.03196	--	--
1.338	0.03186	--	--
1.339	0.03154	--	--
1.34	0.03124	--	--
1.341	0.03092	--	--
1.342	0.03066	--	--
1.343	0.03035	--	--
1.344	0.03012	--	--
1.345	0.02994	--	--
1.346	0.02975	--	--
1.347	0.02958	--	--
1.348	0.02936	--	--
1.349	0.02929	--	--
1.35	0.02922	--	--
1.351	0.02921	--	--
1.352	0.02933	--	--
1.353	0.02918	--	--
1.354	0.02922	--	--
1.355	0.02912	--	--
1.356	0.02905	--	--
1.357	0.02895	--	--
1.358	0.02885	--	--
1.359	0.02881	--	--
1.36	0.02867	--	--
1.361	0.02868	--	--
1.362	0.02871	--	--
1.363	0.02872	--	--
1.364	0.02884	--	--
1.365	0.02901	--	--
1.366	0.02926	--	--
1.367	0.02977	--	--
1.368	0.03013	--	--
1.369	0.03078	--	--
1.37	0.0315	--	--
1.371	0.03238	--	--
1.372	0.03344	--	--
1.373	0.03455	--	--
1.374	0.03568	--	--
1.375	0.03712	--	--
1.376	0.03859	--	--
1.377	0.04023	--	--
1.378	0.04197	--	--
1.379	0.04366	--	--
1.38	0.04558	--	--
1.381	0.04749	--	--
1.382	0.04934	--	--
1.383	0.05136	--	--
1.384	0.0532	--	--
1.385	0.05525	--	--
1.386	0.05717	--	--
1.387	0.05914	--	--
1.388	0.06102	--	--
1.389	0.0624	--	--
1.39	0.06403	--	--
1.391	0.06567	--	--
1.392	0.06719	--	--
1.393	0.06867	--	--
1.394	0.06987	--	--
1.395	0.0711	--	--
1.396	0.07229	--	--
1.397	0.07335	--	--
1.398	0.07479	--	--
1.399	0.07532	--	--
1.4	0.07563	--	--
1.401	0.0759	--	--
1.402	0.07595	--	--
1.403	0.07593	--	--
1.404	0.07567	--	--
1.405	0.07509	--	--
1.406	0.07459	--	--
1.407	0.07391	--	--
1.408	0.07324	--	--
1.409	0.07243	--	--
1.41	0.07129	--	--
1.411	0.07034	--	--
1.412	0.06922	--	--
1.413	0.06816	--	--
1.414	0.06716	--	--
1.415	0.06587	--	--
1.416	0.06481	--	--
1.417	0.06372	--	--
1.418	0.06264	--	--
1.419	0.06173	--	--
1.42	0.06069	--	--
1.421	0.0598	--	--
1.422	0.05886	--	--
1.423	0.05798	--	--
1.424	0.05718	--	--
1.425	0.05634	--	--
1.426	0.05538	--	--
1.427	0.05463	--	--
1.428	0.05389	--	--
1.429	0.05317	--	--
1.43	0.0525	--	--
1.431	0.05173	--	--
1.432	0.05112	--	--
1.433	0.0506	--	--
1.434	0.05013	--	--
1.435	0.0496	--	--
1.436	0.04898	--	--
1.437	0.04849	--	--
1.438	0.04797	--	--
1.439	0.04783	--	--
1.44	0.04739	--	--
1.441	0.04692	--	--
1.442	0.04643	--	--
1.443	0.04595	--	--
1.444	0.04556	--	--
1.445	0.04532	--	--
1.446	0.04489	--	--
1.447	0.04443	--	--
1.448	0.04391	--	--
1.449	0.04283	--	--
1.45	0.04248	--	--
1.451	0.04182	--	--
1.452	0.04119	--	--
1.453	0.04056	--	--
1.454	0.03992	--	--
1.455	0.03928	--	--
1.456	0.0386	--	--
1.457	0.03789	--	--
1.458	0.03731	--	--
1.459	0.03664	--	--
1.46	0.036	--	--
1.461	0.03533	--	--
1.462	0.03453	--	--
1.463	0.03386	--	--
1.464	0.03322	--	--
1.465	0.03253	--	--
1.466	0.03193	--	--
1.467	0.03133	--	--
1.468	0.03078	--	--
1.469	0.03015	--	--
1.47	0.02957	--	--
1.471	0.02899	--	--
1.472	0.02839	--	--
1.473	0.02796	--	--
1.474	0.02746	--	--
1.475	0.02695	--	--
1.476	0.02654	--	--
1.477	0.02625	--	--
1.478	0.02598	--	--
1.479	0.02564	--	--
1.48	0.02538	--	--
1.481	0.02511	--	--
1.482	0.02496	--	--
1.483	0.02479	--	--
1.484	0.02448	--	--
1.485	0.02425	--	--
1.486	0.02399	--	--
1.487	0.02378	--	--
1.488	0.0236	--	--
1.489	0.0234	--	--
1.49	0.02289	--	--
1.491	0.02262	--	--
1.492	0.02231	--	--
1.493	0.02202	--	--
1.494	0.02171	--	--
1.495	0.02127	--	--
1.496	0.02097	--	--
1.497	0.02068	--	--
1.498	0.02038	--	--
1.499	0.02007	--	--
1.5	0.01976	--	--
1.501	0.01923	--	--
1.502	0.01896	--	--
1.503	0.01858	--	--
1.504	0.0182	--	--
1.505	0.01783	--	--
1.506	0.01752	--	--
1.507	0.01729	--	--
1.508	0.01687	--	--
1.509	0.01655	--	--
1.51	0.01617	--	--
1.511	0.01579	--	--
1.512	0.01544	--	--
1.513	0.01512	--	--
1.514	0.01488	--	--
1.515	0.01463	--	--
1.516	0.01444	--	--
1.517	0.01386	--	--
1.518	0.01362	--	--
1.519	0.01355	--	--
1.52	0.01344	--	--
1.521	0.01325	--	--
1.522	0.01329	--	--
1.523	0.01327	--	--
1.524	0.01323	--	--
1.525	0.01318	--	--
1.526	0.01319	--	--
1.527	0.01322	--	--
1.528	0.01316	--	--
1.529	0.01308	--	--
1.53	0.01307	--	--
1.531	0.01301	--	--
1.532	0.01305	--	--
1.533	0.0129	--	--
1.534	0.01285	--	--
1.535	0.0128	--	--
1.536	0.01268	--	--
1.537	0.01266	--	--
1.538	0.01248	--	--
1.539	0.01237	--	--
1.54	0.01222	--	--
1.541	0.01199	--	--
1.542	0.01182	--	--
1.543	0.01172	--	--
1.544	0.01148	--	--
1.545	0.01136	--	--
1.546	0.01133	--	--
1.547	0.01117	--	--
1.548	0.01102	--	--
1.549	0.01077	--	--
1.55	0.01061	--	--
1.551	0.00965	--	--
1.552	0.00964	--	--
1.553	0.0096	--	--
1.554	0.0095	--	--
1.555	0.00951	--	--
1.556	0.00944	--	--
1.557	0.00934	--	--
1.558	0.00916	--	--
1.559	0.00913	--	--
1.56	0.00901	--	--
1.561	0.00891	--	--
1.562	0.00876	--	--
1.563	0.00859	--	--
1.564	0.00848	--	--
1.565	0.00839	--	--
1.566	0.00821	--	--
1.567	0.00803	--	--
1.568	0.00831	--	--
1.569	0.00823	--	--
1.57	0.00817	--	--
1.571	0.00806	--	--
1.572	0.00809	--	--
1.573	0.00794	--	--
1.574	0.00777	--	--
1.575	0.00765	--	--
1.576	0.00752	--	--
1.577	0.00739	--	--
1.578	0.00724	--	--
1.579	0.00713	--	--
1.58	0.00705	--	--
1.581	0.00688	--	--
1.582	0.00665	--	--
1.583	0.00723	--	--
1.584	0.0069	--	--
1.585	0.00659	--	--
1.586	0.00625	--	--
1.587	0.00595	--	--
1.588	0.00559	--	--
1.589	0.0053	--	--
1.59	0.00491	--	--
1.591	0.00462	--	--
1.592	0.00442	--	--
1.593	0.00422	--	--
1.594	0.00392	--	--
1.595	0.00367	--	--
1.596	0.0034	--	--
1.597	0.0031	--	--
1.598	0.00279	--	--
1.599	0.00248	--	--
1.6	0.00233	--	--
1.601	0.00205	--	--
1.602	0.00272	--	--
1.603	0.00264	--	--
1.604	0.00262	--	--
1.605	0.00202	--	--
1.606	0.00209	--	--
1.607	0.00214	--	--
1.608	0.00219	--	--
1.609	0.00236	--	--
1.61	0.00244	--	--
1.611	0.00246	--	--
1.612	0.00251	--	--
1.613	0.00252	--	--
1.614	0.0026	--	--
1.615	0.00274	--	--
1.616	0.00275	--	--
1.617	0.00291	--	--
1.618	0.0029	--	--
1.619	0.00292	--	--
1.62	0.00291	--	--
1.621	0.00296	--	--
1.622	0.00304	--	--
1.623	0.00306	--	--
1.624	0.0031	--	--
1.625	0.00319	--	--
1.626	0.00327	--	--
1.627	0.00332	--	--
1.628	0.00333	--	--
1.629	0.0032	--	--
1.63	0.00332	--	--
1.631	0.00343	--	--
1.632	0.00349	--	--
1.633	0.00359	--	--
1.634	0.0027	--	--
1.635	0.0028	--	--
1.636	0.0027	--	--
1.637	0.00266	--	--
1.638	0.00252	--	--
1.639	0.00241	--	--
1.64	0.00247	--	--
1.641	0.00246	--	--
1.642	0.00241	--	--
1.643	0.00227	--	--
1.644	0.00202	--	--
1.645	0.00194	--	--
1.646	0.00183	--	--
1.647	0.00168	--	--
1.648	0.00153	--	--
1.649	0.00138	--	--
1.65	0.00133	--	--
1.651	0.00114	--	--
1.652	0.00104	--	--
1.653	0.000957345	--	--
1.654	0.000810766	--	--
1.655	0.00060786	--	--
1.656	0.00125	--	--
1.657	0.00121	--	--
1.658	0.00121	--	--
1.659	0.00114	--	--
1.66	0.000976282	--	--
1.661	0.000946783	--	--
1.662	0.000907648	--	--
1.663	0.000854849	--	--
1.664	0.000789566	--	--
1.665	0.000711717	--	--
1.666	0.000692064	--	--
1.667	0.000660923	--	--
1.668	0.00050864	--	--
1.669	0.000437558	--	--
1.67	0.000351312	--	--
1.671	0.000384773	--	--
1.672	0.000339408	--	--
1.673	0.000310319	--	--
1.674	0.000215732	--	--
1.675	0.0001553	--	--
1.676	0.000176674	--	--
1.677	0.000152546	--	--
1.678	8.07552e-05	--	--
1.679	9.37027e-05	--	--
1.68	0.000184054	--	--
1.681	0.000156784	--	--
1.682	8.34735e-05	--	--
1.683	3.09402e-05	--	--
1.684	4.38152e-05	--	--
1.685	9.40257e-05	--	--
1.686	-5.45794e-05	--	--
1.687	-2.62176e-05	--	--
1.688	-7.52059e-05	--	--
1.689	-8.33115e-05	--	--
1.69	-4.2499e-05	--	--
1.691	-0.000233777	--	--
1.692	-0.000222589	--	--
1.693	-0.000292703	--	--
1.694	-0.000338273	--	--
1.695	-0.00031807	--	--
1.696	-0.000420801	--	--
1.697	-0.00043397	--	--
1.698	-0.000470081	--	--
1.699	-0.000513276	--	--
1.7	-0.000697864	--	--
1.701	-0.00070391	--	--
1.702	-0.000987255	--	--
1.703	-0.00096514	--	--
1.704	-0.00103	--	--
1.705	-0.00104	--	--
1.706	-0.00101	--	--
1.707	-0.00101	--	--
1.708	-0.000913621	--	--
1.709	-0.000919581	--	--
1.71	-0.000805069	--	--
1.711	-0.000857933	--	--
1.712	-0.000407184	--	--
1.713	-0.000404973	--	--
1.714	-0.000512057	--	--
1.715	-0.000579892	--	--
1.716	-0.000689161	--	--
1.717	-0.000750002	--	--
1.718	-0.000846129	--	--
1.719	-0.000940984	--	--
1.72	-0.00101	--	--
1.721	-0.00106	--	--
1.722	-0.00107	--	--
1.723	-0.00113	--	--
1.724	-0.00122	--	--
1.725	-0.00129	--	--
1.726	-0.00137	--	--
1.727	-0.0015	--	--
1.728	-0.00162	--	--
1.729	-0.00169	--	--
1.73	-0.00184	--	--
1.731	-0.00186	--	--
1.732	-0.00204	--	--
1.733	-0.00207	--	--
1.734	-0.00214	--	--
1.735	-0.00222	--	--
1.736	-0.00233	--	--
1.737	-0.00243	--	--
1.738	-0.00251	--	--
1.739	-0.00263	--	--
1.74	-0.00275	--	--
1.741	-0.00286	--	--
1.742	-0.00299	--	--
1.743	-0.00325	--	--
1.744	-0.00322	--	--
1.745	-0.00335	--	--
1.746	-0.00347	--	--
1.747	-0.00361	--	--
1.748	-0.00373	--	--
1.749	-0.00383	--	--
1.75	-0.00394	--	--
1.751	-0.00383	--	--
1.752	-0.00392	--	--
1.753	-0.00365	--	--
1.754	-0.00351	--	--
1.755	-0.00341	--	--
1.756	-0.00331	--	--
1.757	-0.0032	--	--
1.758	-0.00309	--	--
1.759	-0.00308	--	--
1.76	-0.00301	--	--
1.761	-0.00303	--	--
1.762	-0.00293	--	--
1.763	-0.00338	--	--
1.764	-0.00355	--	--
1.765	-0.0035	--	--
1.766	-0.00354	--	--
1.767	-0.00352	--	--
1.768	-0.00364	--	--
1.769	-0.00367	--	--
1.77	-0.00367	--	--
1.771	-0.00375	--	--
1.772	-0.0038	--	--
1.773	-0.00385	--	--
1.774	-0.00388	--	--
1.775	-0.00389	--	--
1.776	-0.00392	--	--
1.777	-0.00399	--	--
1.778	-0.00408	--	--
1.779	-0.00407	--	--
1.78	-0.00412	--	--
1.781	-0.00419	--	--
1.782	-0.00431	--	--
1.783	-0.00423	--	--
1.784	-0.00428	--	--
1.785	-0.00439	--	--
1.786	-0.0045	--	--
1.787	-0.00465	--	--
1.788	-0.0047	--	--
1.789	-0.00476	--	--
1.79	-0.00484	--	--
1.791	-0.00495	--	--
1.792	-0.00519	--	--
1.793	-0.00528	--	--
1.794	-0.00512	--	--
1.795	-0.0054	--	--
1.796	-0.00538	--	--
1.797	-0.00545	--	--
1.798	-0.00548	--	--
1.799	-0.0054	--	--
1.8	-0.00545	--	--
1.801	-0.00546	--	--
1.802	-0.00561	--	--
1.803	-0.00572	--	--
1.804	-0.00599	--	--
1.805	-0.006	--	--
1.806	-0.00592	--	--
1.807	-0.00589	--	--
1.808	-0.00588	--	--
1.809	-0.00586	--	--
1.81	-0.00586	--	--
1.811	-0.00589	--	--
1.812	-0.00603	--	--
1.813	-0.00604	--	--
1.814	-0.00597	--	--
1.815	-0.00588	--	--
1.816	-0.00601	--	--
1.817	-0.00612	--	--
1.818	-0.00617	--	--
1.819	-0.00608	--	--
1.82	-0.00608	--	--
1.821	-0.00615	--	--
1.822	-0.0062	--	--
1.823	-0.00626	--	--
1.824	-0.00621	--	--
1.825	-0.0063	--	--
1.826	-0.00644	--	--
1.827	-0.00662	--	--
1.828	-0.00678	--	--
1.829	-0.00664	--	--
1.83	-0.0068	--	--
1.831	-0.00691	--	--
1.832	-0.00709	--	--
1.833	-0.00725	--	--
1.834	-0.00732	--	--
1.835	-0.00758	--	--
1.836	-0.00775	--	--
1.837	-0.00797	--	--
1.838	-0.00822	--	--
1.839	-0.0083	--	--
1.84	-0.00847	--	--
1.841	-0.00858	--	--
1.842	-0.00889	--	--
1.843	-0.00913	--	--
1.844	-0.00919	--	--
1.845	-0.0095	--	--
1.846	-0.00962	--	--
1.847	-0.00998	--	--
1.848	-0.0103	--	--
1.849	-0.01053	--	--
1.85	-0.01083	--	--
1.851	-0.01105	--	--
1.852	-0.0114	--	--
1.853	-0.01163	--	--
1.854	-0.01181	--	--
1.855	-0.01155	--	--
1.856	-0.0118	--	--
1.857	-0.01198	--	--
1.858	-0.01223	--	--
1.859	-0.01238	--	--
1.86	-0.01259	--	--
1.861	-0.01273	--	--
1.862	-0.01286	--	--
1.863	-0.01295	--	--
1.864	-0.01305	--	--
1.865	-0.01322	--	--
1.866	-0.01336	--	--
1.867	-0.01348	--	--
1.868	-0.01356	--	--
1.869	-0.01368	--	--
1.87	-0.01387	--	--
1.871	-0.01395	--	--
1.872	-0.01413	--	--
1.873	-0.01426	--	--
1.874	-0.01431	--	--
1.875	-0.01453	--	--
1.876	-0.0147	--	--
1.877	-0.01477	--	--
1.878	-0.01486	--	--
1.879	-0.01486	--	--
1.88	-0.01513	--	--
1.881	-0.0153	--	--
1.882	-0.01542	--	--
1.883	-0.01557	--	--
1.884	-0.01601	--	--
1.885	-0.01621	--	--
1.886	-0.01619	--	--
1.887	-0.01626	--	--
1.888	-0.01629	--	--
1.889	-0.01658	--	--
1.89	-0.01668	--	--
1.891	-0.01692	--	--
1.892	-0.01713	--	--
1.893	-0.01722	--	--
1.894	-0.01726	--	--
1.895	-0.01742	--	--
1.896	-0.01766	--	--
1.897	-0.01786	--	--
1.898	-0.01803	--	--
1.899	-0.01813	--	--
1.9	-0.01835	--	--
1.901	-0.01867	--	--
1.902	-0.01891	--	--
1.903	-0.01915	--	--
1.904	-0.01936	--	--
1.905	-0.01961	--	--
1.906	-0.02007	--	--
1.907	-0.02025	--	--
1.908	-0.02073	--	--
1.909	-0.02109	--	--
1.91	-0.02151	--	--
1.911	-0.02192	--	--
1.912	-0.02231	--	--
1.913	-0.023	--	--
1.914	-0.02343	--	--
1.915	-0.02392	--	--
1.916	-0.02446	--	--
1.917	-0.02496	--	--
1.918	-0.02548	--	--
1.919	-0.02601	--	--
1.92	-0.02653	--	--
1.921	-0.02711	--	--
1.922	-0.02765	--	--
1.923	-0.02817	--	--
1.924	-0.02869	--	--
1.925	-0.02927	--	--
1.926	-0.02981	--	--
1.927	-0.03025	--	--
1.928	-0.03084	--	--
1.929	-0.03131	--	--
1.93	-0.03183	--	--
1.931	-0.03232	--	--
1.932	-0.03264	--	--
1.933	-0.03327	--	--
1.934	-0.03402	--	--
1.935	-0.03395	--	--
1.936	-0.03421	--	--
1.937	-0.03459	--	--
1.938	-0.03487	--	--
1.939	-0.03523	--	--
1.94	-0.03521	--	--
1.941	-0.03554	--	--
1.942	-0.03565	--	--
1.943	-0.03599	--	--
1.944	-0.03628	--	--
1.945	-0.03667	--	--
1.946	-0.03712	--	--
1.947	-0.03741	--	--
1.948	-0.03783	--	--
1.949	-0.03822	--	--
1.95	-0.03878	--	--
1.951	-0.0393	--	--
1.952	-0.03957	--	--
1.953	-0.04026	--	--
1.954	-0.04092	--	--
1.955	-0.04166	--	--
1.956	-0.04246	--	--
1.957	-0.04313	--	--
1.958	-0.04402	--	--
1.959	-0.04436	--	--
1.96	-0.0454	--	--
1.961	-0.04599	--	--
1.962	-0.04682	--	--
1.963	-0.04791	--	--
1.964	-0.04866	--	--
1.965	-0.04966	--	--
1.966	-0.05063	--	--
1.967	-0.05148	--	--
1.968	-0.0524	--	--
1.969	-0.05328	--	--
1.97	-0.05417	--	--
1.971	-0.05504	--	--
1.972	-0.05579	--	--
1.973	-0.05663	--	--
1.974	-0.05752	--	--
1.975	-0.05824	--	--
1.976	-0.05893	--	--
1.977	-0.05959	--	--
1.978	-0.0602	--	--
1.979	-0.06087	--	--
1.98	-0.06162	--	--
1.981	-0.06243	--	--
1.982	-0.06325	--	--
1.983	-0.06417	--	--
1.984	-0.06497	--	--
1.985	-0.06555	--	--
1.986	-0.06658	--	--
1.987	-0.06751	--	--
1.988	-0.06842	--	--
1.989	-0.06946	--	--
1.99	-0.07057	--	--
1.991	-0.07168	--	--
1.992	-0.07271	--	--
1.993	-0.07378	--	--
1.994	-0.07461	--	--
1.995	-0.07528	--	--
1.996	-0.07595	--	--
1.997	-0.07645	--	--
1.998	-0.07684	--	--
1.999	-0.07706	--	--
[truncated: 10,001 more rows]

## Sheet: 2d
Time (s)	Voltage (V) 1 Hz	Voltage (V) 2 Hz	Voltage (V) 3 Hz
0.001	--	--	--
0.002	--	--	--
0.003	--	--	--
0.004	--	--	--
0.005	--	--	--
0.006	--	--	--
0.007	--	--	--
0.008	--	--	--
0.009	--	--	--
0.01	--	--	--
0.011	--	--	--
0.012	--	--	--
0.013	--	--	--
0.014	--	--	--
0.015	--	--	--
0.016	--	--	--
0.017	--	--	--
0.018	--	--	--
0.019	--	--	--
0.02	--	--	--
0.021	--	--	--
0.022	--	--	--
0.023	--	--	--
0.024	--	--	--
0.025	--	--	--
0.026	--	--	--
0.027	--	--	--
0.028	--	--	--
0.029	--	--	--
0.03	--	--	--
0.031	--	--	--
0.032	--	--	--
0.033	--	--	--
0.034	--	--	--
0.035	--	--	--
0.036	--	--	--
0.037	--	--	--
0.038	--	--	--
0.039	--	--	--
0.04	--	--	--
0.041	--	--	--
0.042	--	--	--
0.043	--	--	--
0.044	--	--	--
0.045	--	--	--
0.046	--	--	--
0.047	--	--	--
0.048	--	--	--
0.049	--	--	--
0.05	--	--	--
0.051	--	--	--
0.052	--	--	--
0.053	--	--	--
0.054	--	--	--
0.055	--	--	--
0.056	--	--	--
0.057	--	--	--
0.058	--	--	--
0.059	--	--	--
0.06	--	--	--
0.061	--	--	--
0.062	--	--	--
0.063	--	--	--
0.064	--	--	--
0.065	--	--	--
0.066	--	--	--
0.067	--	--	--
0.068	--	--	--
0.069	--	--	--
0.07	--	--	--
0.071	--	--	--
0.072	--	--	--
0.073	--	--	--
0.074	--	--	--
0.075	--	--	--
0.076	--	--	--
0.077	--	--	--
0.078	--	--	--
0.079	--	--	--
0.08	--	--	--
0.081	--	--	--
0.082	--	--	--
0.083	--	--	--
0.084	--	--	--
0.085	--	--	--
0.086	--	--	--
0.087	--	--	--
0.088	--	--	--
0.089	--	--	--
0.09	--	--	--
0.091	--	--	--
0.092	--	--	--
0.093	--	--	--
0.094	--	--	--
0.095	--	--	--
0.096	--	--	--
0.097	--	--	--
0.098	--	--	--
0.099	--	--	--
0.1	--	--	--
0.101	--	--	--
0.102	--	--	--
0.103	--	--	--
0.104	--	--	--
0.105	--	--	--
0.106	--	--	--
0.107	--	--	--
0.108	--	--	--
0.109	--	--	--
0.11	--	--	--
0.111	--	--	--
0.112	--	--	--
0.113	--	--	--
0.114	--	--	--
0.115	--	--	--
0.116	--	--	--
0.117	--	--	--
0.118	--	--	--
0.119	--	--	--
0.12	--	--	--
0.121	--	--	--
0.122	--	--	--
0.123	--	--	--
0.124	--	--	--
0.125	--	--	--
0.126	--	--	--
0.127	--	--	--
0.128	--	--	--
0.129	--	--	--
0.13	--	--	--
0.131	--	--	--
0.132	--	--	--
0.133	--	--	--
0.134	--	--	--
0.135	--	--	--
0.136	--	--	--
0.137	--	--	--
0.138	--	--	--
0.139	--	--	--
0.14	--	--	--
0.141	--	--	--
0.142	--	--	--
0.143	--	--	--
0.144	--	--	--
0.145	--	--	--
0.146	--	--	--
0.147	--	--	--
0.148	--	--	--
0.149	--	--	--
0.15	--	--	--
0.151	--	--	--
0.152	--	--	--
0.153	--	--	--
0.154	--	--	--
0.155	--	--	--
0.156	--	--	--
0.157	--	--	--
0.158	--	--	--
0.159	--	--	--
0.16	--	--	--
0.161	--	--	--
0.162	--	--	--
0.163	--	--	--
0.164	--	--	--
0.165	--	--	--
0.166	--	--	--
0.167	--	--	--
0.168	--	--	--
0.169	--	--	--
0.17	--	--	--
0.171	--	--	--
0.172	--	--	--
0.173	--	--	--
0.174	--	--	--
0.175	--	--	--
0.176	--	--	--
0.177	--	--	--
0.178	--	--	--
0.179	--	--	--
0.18	--	--	--
0.181	--	--	--
0.182	--	--	--
0.183	--	--	--
0.184	--	--	--
0.185	--	--	--
0.186	--	--	--
0.187	--	--	--
0.188	--	--	--
0.189	--	--	--
0.19	--	--	--
0.191	--	--	--
0.192	--	--	--
0.193	--	--	--
0.194	--	--	--
0.195	--	--	--
0.196	--	--	--
0.197	--	--	--
0.198	--	--	--
0.199	--	--	--
0.2	--	--	--
0.201	--	--	--
0.202	--	--	--
0.203	--	--	--
0.204	--	--	--
0.205	--	--	--
0.206	--	--	--
0.207	--	--	--
0.208	--	--	--
0.209	--	--	--
0.21	--	--	--
0.211	--	--	--
0.212	--	--	--
0.213	--	--	--
0.214	--	--	--
0.215	--	--	--
0.216	--	--	--
0.217	--	--	--
0.218	--	--	--
0.219	--	--	--
0.22	--	--	--
0.221	--	--	--
0.222	--	--	--
0.223	--	--	--
0.224	--	--	--
0.225	--	--	--
0.226	--	--	--
0.227	--	--	--
0.228	--	--	--
0.229	--	--	--
0.23	--	--	--
0.231	--	--	--
0.232	--	--	--
0.233	--	--	--
0.234	--	--	--
0.235	--	--	--
0.236	--	--	--
0.237	--	--	--
0.238	--	--	--
0.239	--	--	--
0.24	--	--	--
0.241	--	--	--
0.242	--	--	--
0.243	--	--	--
0.244	--	--	--
0.245	--	--	--
0.246	--	--	--
0.247	--	--	--
0.248	--	--	--
0.249	--	--	--
0.25	--	--	--
0.251	--	--	--
0.252	--	--	--
0.253	--	--	--
0.254	--	--	--
0.255	--	--	--
0.256	--	--	--
0.257	--	--	--
0.258	--	--	--
0.259	--	--	--
0.26	--	--	--
0.261	--	--	--
0.262	--	--	--
0.263	--	--	--
0.264	--	--	--
0.265	--	--	--
0.266	--	--	--
0.267	--	--	--
0.268	--	--	--
0.269	--	--	--
0.27	--	--	--
0.271	--	--	--
0.272	--	--	--
0.273	--	--	--
0.274	--	--	--
0.275	--	--	--
0.276	--	--	--
0.277	--	--	--
0.278	--	--	--
0.279	--	--	--
0.28	--	--	--
0.281	--	--	--
0.282	--	--	--
0.283	--	--	--
0.284	--	--	--
0.285	--	--	--
0.286	--	--	--
0.287	--	--	--
0.288	--	--	--
0.289	--	--	--
0.29	--	--	--
0.291	--	--	--
0.292	--	--	--
0.293	--	--	--
0.294	--	--	--
0.295	--	--	--
0.296	--	--	--
0.297	--	--	--
0.298	--	--	--
0.299	--	--	--
0.3	--	--	--
0.301	--	--	--
0.302	--	--	--
0.303	--	--	--
0.304	--	--	--
0.305	--	--	--
0.306	--	--	--
0.307	--	--	--
0.308	--	--	--
0.309	--	--	--
0.31	--	--	--
0.311	--	--	--
0.312	--	--	--
0.313	--	--	--
0.314	--	--	--
0.315	--	--	--
0.316	--	--	--
0.317	--	--	--
0.318	--	--	--
0.319	--	--	--
0.32	--	--	--
0.321	--	--	--
0.322	--	--	--
0.323	--	--	--
0.324	--	--	--
0.325	--	--	--
0.326	--	--	--
0.327	--	--	--
0.328	--	--	--
0.329	--	--	--
0.33	--	--	--
0.331	--	--	--
0.332	--	--	--
0.333	--	--	--
0.334	--	--	--
0.335	--	--	--
0.336	--	--	--
0.337	--	--	--
0.338	--	--	--
0.339	--	--	--
0.34	--	--	--
0.341	--	--	--
0.342	--	--	--
0.343	--	--	--
0.344	--	--	--
0.345	--	--	--
0.346	--	--	--
0.347	--	--	--
0.348	--	--	--
0.349	--	--	--
0.35	--	--	--
0.351	--	--	--
0.352	--	--	--
0.353	--	--	--
0.354	--	--	--
0.355	--	--	--
0.356	--	--	--
0.357	--	--	--
0.358	--	--	--
0.359	--	--	--
0.36	--	--	--
0.361	--	--	--
0.362	--	--	--
0.363	--	--	--
0.364	--	--	--
0.365	--	--	--
0.366	--	--	--
0.367	--	--	--
0.368	--	--	--
0.369	--	--	--
0.37	--	--	--
0.371	--	--	--
0.372	--	--	--
0.373	--	--	--
0.374	--	--	--
0.375	--	--	--
0.376	--	--	--
0.377	--	--	--
0.378	--	--	--
0.379	--	--	--
0.38	--	--	--
0.381	--	--	--
0.382	--	--	--
0.383	--	--	--
0.384	--	--	--
0.385	--	--	--
0.386	--	--	--
0.387	--	--	--
0.388	--	--	--
0.389	--	--	--
0.39	--	--	--
0.391	--	--	--
0.392	--	--	--
0.393	--	--	--
0.394	--	--	--
0.395	--	--	--
0.396	--	--	--
0.397	--	--	--
0.398	--	--	--
0.399	--	--	--
0.4	--	--	--
0.401	--	--	--
0.402	--	--	--
0.403	--	--	--
0.404	--	--	--
0.405	--	--	--
0.406	--	--	--
0.407	--	--	--
0.408	--	--	--
0.409	--	--	--
0.41	--	--	--
0.411	--	--	--
0.412	--	--	--
0.413	--	--	--
0.414	--	--	--
0.415	--	--	--
0.416	--	--	--
0.417	--	--	--
0.418	--	--	--
0.419	--	--	--
0.42	--	--	--
0.421	--	--	--
0.422	--	--	--
0.423	--	--	--
0.424	--	--	--
0.425	--	--	--
0.426	--	--	--
0.427	--	--	--
0.428	--	--	--
0.429	--	--	--
0.43	--	--	--
0.431	--	--	--
0.432	--	--	--
0.433	--	--	--
0.434	--	--	--
0.435	--	--	--
0.436	--	--	--
0.437	--	--	--
0.438	--	--	--
0.439	--	--	--
0.44	--	--	--
0.441	--	--	--
0.442	--	--	--
0.443	--	--	--
0.444	--	--	--
0.445	--	--	--
0.446	--	--	--
0.447	--	--	--
0.448	--	--	--
0.449	--	--	--
0.45	--	--	--
0.451	--	--	--
0.452	--	--	--
0.453	--	--	--
0.454	--	--	--
0.455	--	--	--
0.456	--	--	--
0.457	--	--	--
0.458	--	--	--
0.459	--	--	--
0.46	--	--	--
0.461	--	--	--
0.462	--	--	--
0.463	--	--	--
0.464	--	--	--
0.465	--	--	--
0.466	--	--	--
0.467	--	--	--
0.468	--	--	--
0.469	--	--	--
0.47	--	--	--
0.471	--	--	--
0.472	--	--	--
0.473	--	--	--
0.474	--	--	--
0.475	--	--	--
0.476	--	--	--
0.477	--	--	--
0.478	--	--	--
0.479	--	--	--
0.48	--	--	--
0.481	--	--	--
0.482	--	--	--
0.483	--	--	--
0.484	--	--	--
0.485	--	--	--
0.486	--	--	--
0.487	--	--	--
0.488	--	--	--
0.489	--	--	--
0.49	--	--	--
0.491	--	--	--
0.492	--	--	--
0.493	--	--	--
0.494	--	--	--
0.495	--	--	--
0.496	--	--	--
0.497	--	--	--
0.498	--	--	--
0.499	--	--	--
0.5	--	--	--
0.501	--	--	--
0.502	--	--	--
0.503	--	--	--
0.504	--	--	--
0.505	--	--	--
0.506	--	--	--
0.507	--	--	--
0.508	--	--	--
0.509	--	--	--
0.51	--	--	--
0.511	--	--	--
0.512	--	--	--
0.513	--	--	--
0.514	--	--	--
0.515	--	--	--
0.516	--	--	--
0.517	--	--	--
0.518	--	--	--
0.519	--	--	--
0.52	--	--	--
0.521	--	--	--
0.522	--	--	--
0.523	--	--	--
0.524	--	--	--
0.525	--	--	--
0.526	--	--	--
0.527	--	--	--
0.528	--	--	--
0.529	--	--	--
0.53	--	--	--
0.531	--	--	--
0.532	--	--	--
0.533	--	--	--
0.534	--	--	--
0.535	--	--	--
0.536	--	--	--
0.537	--	--	--
0.538	--	--	--
0.539	--	--	--
0.54	--	--	--
0.541	--	--	--
0.542	--	--	--
0.543	--	--	--
0.544	--	--	--
0.545	--	--	--
0.546	--	--	--
0.547	--	--	--
0.548	--	--	--
0.549	--	--	--
0.55	--	--	--
0.551	--	--	--
0.552	--	--	--
0.553	--	--	--
0.554	--	--	--
0.555	--	--	--
0.556	--	--	--
0.557	--	--	--
0.558	--	--	--
0.559	--	--	--
0.56	--	--	--
0.561	--	--	--
0.562	--	--	--
0.563	--	--	--
0.564	--	--	--
0.565	--	--	--
0.566	--	--	--
0.567	--	--	--
0.568	--	--	--
0.569	--	--	--
0.57	--	--	--
0.571	--	--	--
0.572	--	--	--
0.573	--	--	--
0.574	--	--	--
0.575	--	--	--
0.576	--	--	--
0.577	--	--	--
0.578	--	--	--
0.579	--	--	--
0.58	--	--	--
0.581	--	--	--
0.582	--	--	--
0.583	--	--	--
0.584	--	--	--
0.585	--	--	--
0.586	--	--	--
0.587	--	--	--
0.588	--	--	--
0.589	--	--	--
0.59	--	--	--
0.591	--	--	--
0.592	--	--	--
0.593	--	--	--
0.594	--	--	--
0.595	--	--	--
0.596	--	--	--
0.597	--	--	--
0.598	--	--	--
0.599	--	--	--
0.6	--	--	--
0.601	--	--	--
0.602	--	--	--
0.603	--	--	--
0.604	--	--	--
0.605	--	--	--
0.606	--	--	--
0.607	--	--	--
0.608	--	--	--
0.609	--	--	--
0.61	--	--	--
0.611	--	--	--
0.612	--	--	--
0.613	--	--	--
0.614	--	--	--
0.615	--	--	--
0.616	--	--	--
0.617	--	--	--
0.618	--	--	--
0.619	--	--	--
0.62	--	--	--
0.621	--	--	--
0.622	--	--	--
0.623	--	--	--
0.624	--	--	--
0.625	--	--	--
0.626	--	--	--
0.627	--	--	--
0.628	--	--	--
0.629	--	--	--
0.63	--	--	--
0.631	--	--	--
0.632	--	--	--
0.633	--	--	--
0.634	--	--	--
0.635	--	--	--
0.636	--	--	--
0.637	--	--	--
0.638	--	--	--
0.639	--	--	--
0.64	--	--	--
0.641	--	--	--
0.642	--	--	--
0.643	--	--	--
0.644	--	--	--
0.645	--	--	--
0.646	--	--	--
0.647	--	--	--
0.648	--	--	--
0.649	--	--	--
0.65	--	--	--
0.651	--	--	--
0.652	--	--	--
0.653	--	--	--
0.654	--	--	--
0.655	--	--	--
0.656	--	--	--
0.657	--	--	--
0.658	--	--	--
0.659	--	--	--
0.66	--	--	--
0.661	--	--	--
0.662	--	--	--
0.663	--	--	--
0.664	--	--	--
0.665	--	--	--
0.666	--	--	--
0.667	--	--	--
0.668	--	--	--
0.669	--	--	--
0.67	--	--	--
0.671	--	--	--
0.672	--	--	--
0.673	--	--	--
0.674	--	--	--
0.675	--	--	--
0.676	--	--	--
0.677	--	--	--
0.678	--	--	--
0.679	--	--	--
0.68	--	--	--
0.681	--	--	--
0.682	--	--	--
0.683	--	--	--
0.684	--	--	--
0.685	--	--	--
0.686	--	--	--
0.687	--	--	--
0.688	--	--	--
0.689	--	--	--
0.69	--	--	--
0.691	--	--	--
0.692	--	--	--
0.693	--	--	--
0.694	--	--	--
0.695	--	--	--
0.696	--	--	--
0.697	--	--	--
0.698	--	--	--
0.699	--	--	--
0.7	--	--	--
0.701	--	--	--
0.702	--	--	--
0.703	--	--	--
0.704	--	--	--
0.705	--	--	--
0.706	--	--	--
0.707	--	--	--
0.708	--	--	--
0.709	--	--	--
0.71	--	--	--
0.711	--	--	--
0.712	--	--	--
0.713	--	--	--
0.714	--	--	--
0.715	--	--	--
0.716	--	--	--
0.717	--	--	--
0.718	--	--	--
0.719	--	--	--
0.72	--	--	--
0.721	--	--	--
0.722	--	--	--
0.723	--	--	--
0.724	--	--	--
0.725	--	--	--
0.726	--	--	--
0.727	--	--	--
0.728	--	--	--
0.729	--	--	--
0.73	--	--	--
0.731	--	--	--
0.732	--	--	--
0.733	--	--	--
0.734	--	--	--
0.735	--	--	--
0.736	--	--	--
0.737	--	--	--
0.738	--	--	--
0.739	--	--	--
0.74	--	--	--
0.741	--	--	--
0.742	--	--	--
0.743	--	--	--
0.744	--	--	--
0.745	--	--	--
0.746	--	--	--
0.747	--	--	--
0.748	--	--	--
0.749	--	--	--
0.75	--	--	--
0.751	--	--	--
0.752	--	--	--
0.753	--	--	--
0.754	--	--	--
0.755	--	--	--
0.756	--	--	--
0.757	--	--	--
0.758	--	--	--
0.759	--	--	--
0.76	--	--	--
0.761	--	--	--
0.762	--	--	--
0.763	--	--	--
0.764	--	--	--
0.765	--	--	--
0.766	--	--	--
0.767	--	--	--
0.768	--	--	--
0.769	--	--	--
0.77	--	--	--
0.771	--	--	--
0.772	--	--	--
0.773	--	--	--
0.774	--	--	--
0.775	--	--	--
0.776	--	--	--
0.777	--	--	--
0.778	--	--	--
0.779	--	--	--
0.78	--	--	--
0.781	--	--	--
0.782	--	--	--
0.783	--	--	--
0.784	--	--	--
0.785	--	--	--
0.786	--	--	--
0.787	--	--	--
0.788	--	--	--
0.789	--	--	--
0.79	--	--	--
0.791	--	--	--
0.792	--	--	--
0.793	--	--	--
0.794	--	--	--
0.795	--	--	--
0.796	--	--	--
0.797	--	--	--
0.798	--	--	--
0.799	--	--	--
0.8	--	--	--
0.801	--	--	--
0.802	--	--	--
0.803	--	--	--
0.804	--	--	--
0.805	--	--	--
0.806	--	--	--
0.807	--	--	--
0.808	--	--	--
0.809	--	--	--
0.81	--	--	--
0.811	--	--	--
0.812	--	--	--
0.813	--	--	--
0.814	--	--	--
0.815	--	--	--
0.816	--	--	--
0.817	--	--	--
0.818	--	--	--
0.819	--	--	--
0.82	--	--	--
0.821	--	--	--
0.822	--	--	--
0.823	--	--	--
0.824	--	--	--
0.825	--	--	--
0.826	--	--	--
0.827	--	--	--
0.828	--	--	--
0.829	--	--	--
0.83	--	--	--
0.831	--	--	--
0.832	--	--	--
0.833	--	--	--
0.834	--	--	--
0.835	--	--	--
0.836	--	--	--
0.837	--	--	--
0.838	--	--	--
0.839	--	--	--
0.84	--	--	--
0.841	--	--	--
0.842	--	--	--
0.843	--	--	--
0.844	--	--	--
0.845	--	--	--
0.846	--	--	--
0.847	--	--	--
0.848	--	--	--
0.849	--	--	--
0.85	--	--	--
0.851	--	--	--
0.852	--	--	--
0.853	--	--	--
0.854	--	--	--
0.855	--	--	--
0.856	--	--	--
0.857	--	--	--
0.858	--	--	--
0.859	--	--	--
0.86	--	--	--
0.861	--	--	--
0.862	--	--	--
0.863	--	--	--
0.864	--	--	--
0.865	--	--	--
0.866	--	--	--
0.867	--	--	--
0.868	--	--	--
0.869	--	--	--
0.87	--	--	--
0.871	--	--	--
0.872	--	--	--
0.873	--	--	--
0.874	--	--	--
0.875	--	--	--
0.876	--	--	--
0.877	--	--	--
0.878	--	--	--
0.879	--	--	--
0.88	--	--	--
0.881	--	--	--
0.882	--	--	--
0.883	--	--	--
0.884	--	--	--
0.885	--	--	--
0.886	--	--	--
0.887	--	--	--
0.888	--	--	--
0.889	--	--	--
0.89	--	--	--
0.891	--	--	--
0.892	--	--	--
0.893	--	--	--
0.894	--	--	--
0.895	--	--	--
0.896	--	--	--
0.897	--	--	--
0.898	--	--	--
0.899	--	--	--
0.9	--	--	--
0.901	--	--	--
0.902	--	--	--
0.903	--	--	--
0.904	--	--	--
0.905	--	--	--
0.906	--	--	--
0.907	--	--	--
0.908	--	--	--
0.909	--	--	--
0.91	--	--	--
0.911	--	--	--
0.912	--	--	--
0.913	--	--	--
0.914	--	--	--
0.915	--	--	--
0.916	--	--	--
0.917	--	--	--
0.918	--	--	--
0.919	--	--	--
0.92	--	--	--
0.921	--	--	--
0.922	--	--	--
0.923	--	--	--
0.924	--	--	--
0.925	--	--	--
0.926	--	--	--
0.927	--	--	--
0.928	--	--	--
0.929	--	--	--
0.93	--	--	--
0.931	--	--	--
0.932	--	--	--
0.933	--	--	--
0.934	--	--	--
0.935	--	--	--
0.936	--	--	--
0.937	--	--	--
0.938	--	--	--
0.939	--	--	--
0.94	--	--	--
0.941	--	--	--
0.942	--	--	--
0.943	--	--	--
0.944	--	--	--
0.945	--	--	--
0.946	--	--	--
0.947	--	--	--
0.948	--	--	--
0.949	--	--	--
0.95	--	--	--
0.951	--	--	--
0.952	--	--	--
0.953	--	--	--
0.954	--	--	--
0.955	--	--	--
0.956	--	--	--
0.957	--	--	--
0.958	--	--	--
0.959	--	--	--
0.96	--	--	--
0.961	--	--	--
0.962	--	--	--
0.963	--	--	--
0.964	--	--	--
0.965	--	--	--
0.966	--	--	--
0.967	--	--	--
0.968	--	--	--
0.969	--	--	--
0.97	--	--	--
0.971	--	--	--
0.972	--	--	--
0.973	--	--	--
0.974	--	--	--
0.975	--	--	--
0.976	--	--	--
0.977	--	--	--
0.978	--	--	--
0.979	--	--	--
0.98	--	--	--
0.981	--	--	--
0.982	--	--	--
0.983	--	--	--
0.984	--	--	--
0.985	--	--	--
0.986	--	--	--
0.987	--	--	--
0.988	--	--	--
0.989	--	--	--
0.99	--	--	--
0.991	--	--	--
0.992	--	--	--
0.993	--	--	--
0.994	--	--	--
0.995	--	--	--
0.996	--	--	--
0.997	--	--	--
0.998	--	--	--
0.999	--	--	--
1	--	--	--
1.001	0.05186	--	--
1.002	0.06118	--	--
1.003	0.06432	--	--
1.004	0.08324	--	--
1.005	0.07772	--	--
1.006	0.03181	--	--
1.007	0.03769	--	--
1.008	0.04035	--	--
1.009	0.04846	--	--
1.01	0.04396	--	--
1.011	0.02629	--	--
1.012	0.04228	--	--
1.013	0.03421	--	--
1.014	0.0424	--	--
1.015	0.02972	--	--
1.016	0.01649	--	--
1.017	0.01444	--	--
1.018	0.01107	--	--
1.019	0.01967	--	--
1.02	0.01141	--	--
1.021	0.00648	--	--
1.022	0.02016	--	--
1.023	0.03094	--	--
1.024	0.03068	--	--
1.025	0.02541	--	--
1.026	0.01674	--	--
1.027	0.03088	--	--
1.028	0.04129	--	--
1.029	0.03882	--	--
1.03	0.02553	--	--
1.031	0.01766	--	--
1.032	0.02413	--	--
1.033	0.04	--	--
1.034	0.04265	--	--
1.035	0.0376	--	--
1.036	0.03355	--	--
1.037	0.04856	--	--
1.038	0.05967	--	--
1.039	0.08149	--	--
1.04	0.06763	--	--
1.041	0.07115	--	--
1.042	0.08842	--	--
1.043	0.0912	--	--
1.044	0.07592	--	--
1.045	0.04337	--	--
1.046	0.06331	--	--
1.047	0.07101	--	--
1.048	0.06573	--	--
1.049	0.05297	--	--
1.05	0.05079	--	--
1.051	0.05511	--	--
1.052	0.03646	--	--
1.053	0.03086	--	--
1.054	0.02734	--	--
1.055	0.02914	--	--
1.056	0.03435	--	--
1.057	0.0475	--	--
1.058	0.03895	--	--
1.059	0.03906	--	--
1.06	0.04365	--	--
1.061	0.04482	--	--
1.062	0.05954	--	--
1.063	0.04302	--	--
1.064	0.04403	--	--
1.065	0.04907	--	--
1.066	0.05707	--	--
1.067	0.06829	--	--
1.068	0.0715	--	--
1.069	0.09883	--	--
1.07	0.1093	--	--
1.071	0.12622	--	--
1.072	0.13712	--	--
1.073	0.13104	--	--
1.074	0.14355	--	--
1.075	0.15105	--	--
1.076	0.16356	--	--
1.077	0.17639	--	--
1.078	0.17286	--	--
1.079	0.18182	--	--
1.08	0.18782	--	--
1.081	0.2082	--	--
1.082	0.21698	--	--
1.083	0.2229	--	--
1.084	0.22859	--	--
1.085	0.23444	--	--
1.086	0.24981	--	--
1.087	0.2601	--	--
1.088	0.25862	--	--
1.089	0.26402	--	--
1.09	0.24627	--	--
1.091	0.25319	--	--
1.092	0.24431	--	--
1.093	0.23695	--	--
1.094	0.23404	--	--
1.095	0.2401	--	--
1.096	0.26837	--	--
1.097	0.24551	--	--
1.098	0.2556	--	--
1.099	0.25489	--	--
1.1	0.26422	--	--
1.101	0.25749	--	--
1.102	0.24693	--	--
1.103	0.27567	--	--
1.104	0.28392	--	--
1.105	0.29919	--	--
1.106	0.30023	--	--
1.107	0.3046	--	--
1.108	0.31936	--	--
1.109	0.35313	--	--
1.11	0.36269	--	--
1.111	0.36565	--	--
1.112	0.36211	--	--
1.113	0.37383	--	--
1.114	0.39088	--	--
1.115	0.39744	--	--
1.116	0.40295	--	--
1.117	0.39748	--	--
1.118	0.41152	--	--
1.119	0.42263	--	--
1.12	0.42054	--	--
1.121	0.43883	--	--
1.122	0.44454	--	--
1.123	0.46553	--	--
1.124	0.48869	--	--
1.125	0.48365	--	--
1.126	0.47507	--	--
1.127	0.47436	--	--
1.128	0.49269	--	--
1.129	0.50617	--	--
1.13	0.49136	--	--
1.131	0.49044	--	--
1.132	0.48893	--	--
1.133	0.50396	--	--
1.134	0.50331	--	--
1.135	0.52047	--	--
1.136	0.52584	--	--
1.137	0.54292	--	--
1.138	0.56121	--	--
1.139	0.58135	--	--
1.14	0.59372	--	--
1.141	0.5987	--	--
1.142	0.62511	--	--
1.143	0.64973	--	--
1.144	0.66074	--	--
1.145	0.67469	--	--
1.146	0.68433	--	--
1.147	0.71293	--	--
1.148	0.74536	--	--
1.149	0.75621	--	--
1.15	0.7695	--	--
1.151	0.79337	--	--
1.152	0.82021	--	--
1.153	0.84978	--	--
1.154	0.86965	--	--
1.155	0.88825	--	--
1.156	0.92271	--	--
1.157	0.95575	--	--
1.158	0.99274	--	--
1.159	1.00634	--	--
1.16	1.00011	--	--
1.161	1.01903	--	--
1.162	1.04502	--	--
1.163	1.07311	--	--
1.164	1.08324	--	--
1.165	1.10045	--	--
1.166	1.12399	--	--
1.167	1.14594	--	--
1.168	1.17795	--	--
1.169	1.18946	--	--
1.17	1.21883	--	--
1.171	1.2491	--	--
1.172	1.258	--	--
1.173	1.26651	--	--
1.174	1.26812	--	--
1.175	1.28115	--	--
1.176	1.30534	--	--
1.177	1.33376	--	--
1.178	1.35017	--	--
1.179	1.35697	--	--
1.18	1.37323	--	--
1.181	1.41267	--	--
1.182	1.44495	--	--
1.183	1.46985	--	--
1.184	1.49642	--	--
1.185	1.53618	--	--
1.186	1.56226	--	--
1.187	1.59322	--	--
1.188	1.60912	--	--
1.189	1.64356	--	--
1.19	1.67096	--	--
1.191	1.70249	--	--
1.192	1.73932	--	--
1.193	1.75215	--	--
1.194	1.78736	--	--
1.195	1.81875	--	--
1.196	1.85814	--	--
1.197	1.89114	--	--
1.198	1.91243	--	--
1.199	1.94481	--	--
1.2	1.97942	--	--
1.201	2.02054	--	--
1.202	2.04762	--	--
1.203	2.07963	--	--
1.204	2.123	--	--
1.205	2.16444	--	--
1.206	2.21679	--	--
1.207	2.23796	--	--
1.208	2.27846	--	--
1.209	2.31143	--	--
1.21	2.41911	--	--
1.211	2.44273	--	--
1.212	2.45557	--	--
1.213	2.46995	--	--
1.214	2.49532	--	--
1.215	2.53398	--	--
1.216	2.55735	--	--
1.217	2.5785	--	--
1.218	2.59732	--	--
1.219	2.62795	--	--
1.22	2.66804	--	--
1.221	2.70407	--	--
1.222	2.72947	--	--
1.223	2.76605	--	--
1.224	2.81586	--	--
1.225	2.86761	--	--
1.226	2.89791	--	--
1.227	2.90785	--	--
1.228	2.96074	--	--
1.229	3.03304	--	--
1.23	3.10345	--	--
1.231	3.16053	--	--
1.232	3.22078	--	--
1.233	3.28522	--	--
1.234	3.35809	--	--
1.235	3.42978	--	--
1.236	3.49447	--	--
1.237	3.56138	--	--
1.238	3.63861	--	--
1.239	3.72572	--	--
1.24	3.79884	--	--
1.241	3.863	--	--
1.242	3.94149	--	--
1.243	4.02002	--	--
1.244	4.11026	--	--
1.245	4.18452	--	--
1.246	4.26019	--	--
1.247	4.33991	--	--
1.248	4.42908	--	--
1.249	4.52598	--	--
1.25	4.6082	--	--
1.251	4.68754	--	--
1.252	4.77405	--	--
1.253	4.87493	--	--
1.254	4.97691	--	--
1.255	5.05956	--	--
1.256	5.15512	--	--
1.257	5.25231	--	--
1.258	5.35488	--	--
1.259	5.44467	--	--
1.26	5.53019	--	--
1.261	5.54255	--	--
1.262	5.6283	--	--
1.263	5.72458	--	--
1.264	5.8172	--	--
1.265	5.89774	--	--
1.266	5.98761	--	--
1.267	6.07739	--	--
1.268	6.17637	--	--
1.269	6.27427	--	--
1.27	6.36422	--	--
1.271	6.46681	--	--
1.272	6.55959	--	--
1.273	6.66765	--	--
1.274	6.76284	--	--
1.275	6.85837	--	--
1.276	6.97006	--	--
1.277	7.08661	--	--
1.278	7.23345	--	--
1.279	7.34565	--	--
1.28	7.46451	--	--
1.281	7.57605	--	--
1.282	7.70052	--	--
1.283	7.81846	--	--
1.284	7.93546	--	--
1.285	8.06102	--	--
1.286	8.18198	--	--
1.287	8.31312	--	--
1.288	8.43609	--	--
1.289	8.56877	--	--
1.29	8.69979	--	--
1.291	8.82894	--	--
1.292	8.96775	--	--
1.293	9.09084	--	--
1.294	9.23475	--	--
1.295	9.36911	--	--
1.296	9.50911	--	--
1.297	9.65232	--	--
1.298	9.79036	--	--
1.299	9.94644	--	--
1.3	10.0919	--	--
1.301	10.2401	--	--
1.302	10.4033	--	--
1.303	10.5417	--	--
1.304	10.7091	--	--
1.305	10.8742	--	--
1.306	11.0368	--	--
1.307	11.1972	--	--
1.308	11.3556	--	--
1.309	11.5152	--	--
1.31	11.6768	--	--
1.311	11.8473	--	--
1.312	12.0083	--	--
1.313	12.1653	--	--
1.314	12.3243	--	--
1.315	12.4785	--	--
1.316	12.6353	--	--
1.317	12.7852	--	--
1.318	12.9311	--	--
1.319	13.0674	--	--
1.32	13.2024	--	--
1.321	13.3497	--	--
1.322	13.4799	--	--
1.323	13.6161	--	--
1.324	13.7437	--	--
1.325	13.8629	--	--
1.326	13.9915	--	--
1.327	14.0996	--	--
1.328	14.2071	--	--
1.329	14.3121	--	--
1.33	14.4216	--	--
1.331	14.5153	--	--
1.332	14.6131	--	--
1.333	14.7065	--	--
1.334	14.7812	--	--
1.335	14.8803	--	--
1.336	14.9686	--	--
1.337	15.0493	--	--
1.338	15.1182	--	--
1.339	15.2051	--	--
1.34	15.2774	--	--
1.341	15.3492	--	--
1.342	15.4134	--	--
1.343	15.4823	--	--
1.344	15.5677	--	--
1.345	15.6275	--	--
1.346	15.6966	--	--
1.347	15.7549	--	--
1.348	15.8194	--	--
1.349	15.8934	--	--
1.35	15.9508	--	--
1.351	16.0116	--	--
1.352	16.0729	--	--
1.353	16.1296	--	--
1.354	16.2177	--	--
1.355	16.2781	--	--
1.356	16.3345	--	--
1.357	16.396	--	--
1.358	16.4574	--	--
1.359	16.5149	--	--
1.36	16.5798	--	--
1.361	16.6376	--	--
1.362	16.6918	--	--
1.363	16.7564	--	--
1.364	16.8204	--	--
1.365	16.8793	--	--
1.366	16.9386	--	--
1.367	16.9997	--	--
1.368	17.0655	--	--
1.369	17.1328	--	--
1.37	17.2058	--	--
1.371	17.2769	--	--
1.372	17.3445	--	--
1.373	17.416	--	--
1.374	17.4837	--	--
1.375	17.5531	--	--
1.376	17.6252	--	--
1.377	17.7019	--	--
1.378	17.7779	--	--
1.379	17.8571	--	--
1.38	17.9415	--	--
1.381	18.0218	--	--
1.382	18.1065	--	--
1.383	18.1904	--	--
1.384	18.27	--	--
1.385	18.3785	--	--
1.386	18.4646	--	--
1.387	18.5615	--	--
1.388	18.666	--	--
1.389	18.7859	--	--
1.39	18.8899	--	--
1.391	18.9986	--	--
1.392	19.1147	--	--
1.393	19.238	--	--
1.394	19.3626	--	--
1.395	19.475	--	--
1.396	19.5923	--	--
1.397	19.7274	--	--
1.398	19.8698	--	--
1.399	20.0159	--	--
1.4	20.1432	--	--
1.401	20.2865	--	--
1.402	20.4355	--	--
1.403	20.5928	--	--
1.404	20.7486	--	--
1.405	20.8951	--	--
1.406	21.0512	--	--
1.407	21.2029	--	--
1.408	21.3607	--	--
1.409	21.5143	--	--
1.41	21.6635	--	--
1.411	21.8158	--	--
1.412	21.9727	--	--
1.413	22.1255	--	--
1.414	22.2569	--	--
1.415	22.403	--	--
1.416	22.5337	--	--
1.417	22.6719	--	--
1.418	22.802	--	--
1.419	22.9254	--	--
1.42	23.0507	--	--
1.421	23.169	--	--
1.422	23.3052	--	--
1.423	23.4081	--	--
1.424	23.5211	--	--
1.425	23.6186	--	--
1.426	23.715	--	--
1.427	23.8118	--	--
1.428	23.8908	--	--
1.429	23.9845	--	--
1.43	24.0652	--	--
1.431	24.136	--	--
1.432	24.2061	--	--
1.433	24.2849	--	--
1.434	24.3506	--	--
1.435	24.419	--	--
1.436	24.4781	--	--
1.437	24.5447	--	--
1.438	24.6013	--	--
1.439	24.6558	--	--
1.44	24.7049	--	--
1.441	24.7535	--	--
1.442	24.8164	--	--
1.443	24.8643	--	--
1.444	24.9101	--	--
1.445	24.9559	--	--
1.446	25.0015	--	--
1.447	25.0656	--	--
1.448	25.1071	--	--
1.449	25.1442	--	--
1.45	25.175	--	--
1.451	25.2331	--	--
1.452	25.2785	--	--
1.453	25.3222	--	--
1.454	25.3555	--	--
1.455	25.3896	--	--
1.456	25.443	--	--
1.457	25.4723	--	--
1.458	25.505	--	--
1.459	25.5293	--	--
1.46	25.5556	--	--
1.461	25.5879	--	--
1.462	25.6079	--	--
1.463	25.6234	--	--
1.464	25.6352	--	--
1.465	25.6676	--	--
1.466	25.6795	--	--
1.467	25.7021	--	--
1.468	25.713	--	--
1.469	25.7369	--	--
1.47	25.7569	--	--
1.471	25.7749	--	--
1.472	25.7881	--	--
1.473	25.7781	--	--
1.474	25.8087	--	--
1.475	25.8145	--	--
1.476	25.8276	--	--
1.477	25.8273	--	--
1.478	25.8405	--	--
1.479	25.8579	--	--
1.48	25.8608	--	--
1.481	25.8649	--	--
1.482	25.8892	--	--
1.483	25.9048	--	--
1.484	25.8978	--	--
1.485	25.9001	--	--
1.486	25.9018	--	--
1.487	25.93	--	--
1.488	25.922	--	--
1.489	25.9224	--	--
1.49	25.9088	--	--
1.491	25.8928	--	--
1.492	25.9033	--	--
1.493	25.8919	--	--
1.494	25.8836	--	--
1.495	25.8692	--	--
1.496	25.8591	--	--
1.497	25.8563	--	--
1.498	25.8264	--	--
1.499	25.8182	--	--
1.5	25.8072	--	--
1.501	25.8223	--	--
1.502	25.8182	--	--
1.503	25.7952	--	--
1.504	25.7832	--	--
1.505	25.7765	--	--
1.506	25.7845	--	--
1.507	25.7629	--	--
1.508	25.7451	--	--
1.509	25.7155	--	--
1.51	25.6938	--	--
1.511	25.6895	--	--
1.512	25.6699	--	--
1.513	25.6511	--	--
1.514	25.6319	--	--
1.515	25.6148	--	--
1.516	25.5838	--	--
1.517	25.5533	--	--
1.518	25.5127	--	--
1.519	25.4941	--	--
1.52	25.4616	--	--
1.521	25.4232	--	--
1.522	25.3764	--	--
1.523	25.3236	--	--
1.524	25.2971	--	--
1.525	25.245	--	--
1.526	25.1959	--	--
1.527	25.1341	--	--
1.528	25.0909	--	--
1.529	25.0438	--	--
1.53	24.993	--	--
1.531	24.9321	--	--
1.532	24.8727	--	--
1.533	24.8005	--	--
1.534	24.7333	--	--
1.535	24.6645	--	--
1.536	24.5871	--	--
1.537	24.5171	--	--
1.538	24.4253	--	--
1.539	24.3504	--	--
1.54	24.259	--	--
1.541	24.1831	--	--
1.542	24.1128	--	--
1.543	24.0245	--	--
1.544	23.9318	--	--
1.545	23.8315	--	--
1.546	23.7501	--	--
1.547	23.6598	--	--
1.548	23.5611	--	--
1.549	23.4695	--	--
1.55	23.3763	--	--
1.551	23.2854	--	--
1.552	23.1764	--	--
1.553	23.0622	--	--
1.554	22.9626	--	--
1.555	22.8628	--	--
1.556	22.7573	--	--
1.557	22.6304	--	--
1.558	22.5113	--	--
1.559	22.4007	--	--
1.56	22.2989	--	--
1.561	22.19	--	--
1.562	22.0578	--	--
1.563	21.9326	--	--
1.564	21.8184	--	--
1.565	21.6944	--	--
1.566	21.5691	--	--
1.567	21.4385	--	--
1.568	21.3118	--	--
1.569	21.2022	--	--
1.57	21.0722	--	--
1.571	20.9456	--	--
1.572	20.8188	--	--
1.573	20.7032	--	--
1.574	20.6207	--	--
1.575	20.498	--	--
1.576	20.3722	--	--
1.577	20.2555	--	--
1.578	20.1559	--	--
1.579	20.0529	--	--
1.58	19.9484	--	--
1.581	19.8431	--	--
1.582	19.7431	--	--
1.583	19.6585	--	--
1.584	19.5687	--	--
1.585	19.4492	--	--
1.586	19.3686	--	--
1.587	19.3078	--	--
1.588	19.2359	--	--
1.589	19.1578	--	--
1.59	19.0773	--	--
1.591	19.0179	--	--
1.592	18.9476	--	--
1.593	18.8834	--	--
1.594	18.7905	--	--
1.595	18.719	--	--
1.596	18.6716	--	--
1.597	18.6001	--	--
1.598	18.5353	--	--
1.599	18.4722	--	--
1.6	18.4156	--	--
1.601	18.3559	--	--
1.602	18.2912	--	--
1.603	18.225	--	--
1.604	18.1615	--	--
1.605	18.1048	--	--
1.606	18.0309	--	--
1.607	17.962	--	--
1.608	17.8988	--	--
1.609	17.8395	--	--
1.61	17.7746	--	--
1.611	17.7211	--	--
1.612	17.6623	--	--
1.613	17.6045	--	--
1.614	17.5445	--	--
1.615	17.4806	--	--
1.616	17.4151	--	--
1.617	17.3543	--	--
1.618	17.2963	--	--
1.619	17.2325	--	--
1.62	17.1613	--	--
1.621	17.0956	--	--
1.622	17.0369	--	--
1.623	16.9714	--	--
1.624	16.9088	--	--
1.625	16.8208	--	--
1.626	16.7501	--	--
1.627	16.6854	--	--
1.628	16.612	--	--
1.629	16.5383	--	--
1.63	16.4635	--	--
1.631	16.3888	--	--
1.632	16.3101	--	--
1.633	16.2335	--	--
1.634	16.1547	--	--
1.635	16.0688	--	--
1.636	16.013	--	--
1.637	15.9242	--	--
1.638	15.827	--	--
1.639	15.7238	--	--
1.64	15.6214	--	--
1.641	15.5176	--	--
1.642	15.3966	--	--
1.643	15.2858	--	--
1.644	15.163	--	--
1.645	15.0653	--	--
1.646	14.9466	--	--
1.647	14.8087	--	--
1.648	14.6799	--	--
1.649	14.5443	--	--
1.65	14.406	--	--
1.651	14.2658	--	--
1.652	14.1072	--	--
1.653	13.9582	--	--
1.654	13.8047	--	--
1.655	13.6478	--	--
1.656	13.4841	--	--
1.657	13.3386	--	--
1.658	13.1893	--	--
1.659	13.0369	--	--
1.66	12.8788	--	--
1.661	12.7239	--	--
1.662	12.5559	--	--
1.663	12.3955	--	--
1.664	12.2425	--	--
1.665	12.0863	--	--
1.666	11.924	--	--
1.667	11.7665	--	--
1.668	11.6056	--	--
1.669	11.4418	--	--
1.67	11.2827	--	--
1.671	11.1302	--	--
1.672	10.9724	--	--
1.673	10.8188	--	--
1.674	10.6606	--	--
1.675	10.5186	--	--
1.676	10.3753	--	--
1.677	10.2345	--	--
1.678	10.0887	--	--
1.679	9.95671	--	--
1.68	9.83431	--	--
1.681	9.70491	--	--
1.682	9.57687	--	--
1.683	9.47937	--	--
1.684	9.34433	--	--
1.685	9.2032	--	--
1.686	9.07207	--	--
1.687	8.94176	--	--
1.688	8.80962	--	--
1.689	8.68578	--	--
1.69	8.56487	--	--
1.691	8.44047	--	--
1.692	8.32102	--	--
1.693	8.20582	--	--
1.694	8.09347	--	--
1.695	7.98094	--	--
1.696	7.86175	--	--
1.697	7.74362	--	--
1.698	7.62958	--	--
1.699	7.52343	--	--
1.7	7.41262	--	--
1.701	7.29911	--	--
1.702	7.17691	--	--
1.703	7.09146	--	--
1.704	6.96512	--	--
1.705	6.866	--	--
1.706	6.76707	--	--
1.707	6.68345	--	--
1.708	6.58797	--	--
1.709	6.49663	--	--
1.71	6.40513	--	--
1.711	6.31188	--	--
1.712	6.23167	--	--
1.713	6.14549	--	--
1.714	6.05603	--	--
1.715	5.95974	--	--
1.716	5.87105	--	--
1.717	5.79441	--	--
1.718	5.71215	--	--
1.719	5.62934	--	--
1.72	5.54771	--	--
1.721	5.46827	--	--
1.722	5.40058	--	--
1.723	5.33093	--	--
1.724	5.25666	--	--
1.725	5.19473	--	--
1.726	5.13177	--	--
1.727	5.06514	--	--
1.728	4.99896	--	--
1.729	4.93913	--	--
1.73	4.87499	--	--
1.731	4.81419	--	--
1.732	4.75301	--	--
1.733	4.69085	--	--
1.734	4.59467	--	--
1.735	4.53039	--	--
1.736	4.46971	--	--
1.737	4.40593	--	--
1.738	4.33992	--	--
1.739	4.28237	--	--
1.74	4.22644	--	--
1.741	4.16456	--	--
1.742	4.10333	--	--
1.743	4.04104	--	--
1.744	3.98235	--	--
1.745	3.92874	--	--
1.746	3.86495	--	--
1.747	3.80617	--	--
1.748	3.74881	--	--
1.749	3.69047	--	--
1.75	3.63343	--	--
1.751	3.57607	--	--
1.752	3.51992	--	--
1.753	3.47667	--	--
1.754	3.41546	--	--
1.755	3.3866	--	--
1.756	3.33865	--	--
1.757	3.29557	--	--
1.758	3.23757	--	--
1.759	3.19819	--	--
1.76	3.14883	--	--
1.761	3.10782	--	--
1.762	3.06597	--	--
1.763	3.01001	--	--
1.764	2.95465	--	--
1.765	2.89499	--	--
1.766	2.86315	--	--
1.767	2.83442	--	--
1.768	2.80506	--	--
1.769	2.7714	--	--
1.77	2.73993	--	--
1.771	2.7093	--	--
1.772	2.68932	--	--
1.773	2.65334	--	--
1.774	2.61944	--	--
1.775	2.61042	--	--
1.776	2.58332	--	--
1.777	2.54968	--	--
1.778	2.52288	--	--
1.779	2.49535	--	--
1.78	2.47558	--	--
1.781	2.45375	--	--
1.782	2.42223	--	--
1.783	2.39113	--	--
1.784	2.35872	--	--
1.785	2.32468	--	--
1.786	2.2854	--	--
1.787	2.26099	--	--
1.788	2.23427	--	--
1.789	2.21198	--	--
1.79	2.18803	--	--
1.791	2.12589	--	--
1.792	2.10753	--	--
1.793	2.08999	--	--
1.794	2.07164	--	--
1.795	2.04844	--	--
1.796	2.0307	--	--
1.797	2.00085	--	--
1.798	1.96867	--	--
1.799	1.94023	--	--
1.8	1.91232	--	--
1.801	1.88469	--	--
1.802	1.85543	--	--
1.803	1.8292	--	--
1.804	1.80553	--	--
1.805	1.76279	--	--
1.806	1.7386	--	--
1.807	1.70592	--	--
1.808	1.673	--	--
1.809	1.64302	--	--
1.81	1.60803	--	--
1.811	1.57917	--	--
1.812	1.54238	--	--
1.813	1.51252	--	--
1.814	1.48433	--	--
1.815	1.47488	--	--
1.816	1.47542	--	--
1.817	1.46178	--	--
1.818	1.44357	--	--
1.819	1.40908	--	--
1.82	1.39555	--	--
1.821	1.37224	--	--
1.822	1.35765	--	--
1.823	1.33273	--	--
1.824	1.31407	--	--
1.825	1.30116	--	--
1.826	1.26433	--	--
1.827	1.25079	--	--
1.828	1.22774	--	--
1.829	1.20671	--	--
1.83	1.18679	--	--
1.831	1.16517	--	--
1.832	1.14639	--	--
1.833	1.11209	--	--
1.834	1.09246	--	--
1.835	1.07027	--	--
1.836	1.05541	--	--
1.837	1.0531	--	--
1.838	1.03278	--	--
1.839	1.02275	--	--
1.84	1.00516	--	--
1.841	0.99871	--	--
1.842	1.01567	--	--
1.843	0.99827	--	--
1.844	0.98853	--	--
1.845	0.97795	--	--
1.846	0.97564	--	--
1.847	0.94348	--	--
1.848	0.92443	--	--
1.849	0.92067	--	--
1.85	0.91664	--	--
1.851	0.91455	--	--
1.852	0.89417	--	--
1.853	0.87941	--	--
1.854	0.86089	--	--
1.855	0.85116	--	--
1.856	0.84784	--	--
1.857	0.82274	--	--
1.858	0.80945	--	--
1.859	0.8018	--	--
1.86	0.79985	--	--
1.861	0.77944	--	--
1.862	0.76596	--	--
1.863	0.76146	--	--
1.864	0.75764	--	--
1.865	0.74381	--	--
1.866	0.72301	--	--
1.867	0.71486	--	--
1.868	0.70248	--	--
1.869	0.6954	--	--
1.87	0.68252	--	--
1.871	0.66921	--	--
1.872	0.65837	--	--
1.873	0.64812	--	--
1.874	0.6421	--	--
1.875	0.62686	--	--
1.876	0.60973	--	--
1.877	0.59849	--	--
1.878	0.59339	--	--
1.879	0.57444	--	--
1.88	0.56185	--	--
1.881	0.5588	--	--
1.882	0.54872	--	--
1.883	0.54263	--	--
1.884	0.54427	--	--
1.885	0.53706	--	--
1.886	0.52693	--	--
1.887	0.52053	--	--
1.888	0.5214	--	--
1.889	0.51798	--	--
1.89	0.5144	--	--
1.891	0.49745	--	--
1.892	0.49379	--	--
1.893	0.49357	--	--
1.894	0.45645	--	--
1.895	0.45712	--	--
1.896	0.45694	--	--
1.897	0.45467	--	--
1.898	0.45497	--	--
1.899	0.45135	--	--
1.9	0.451	--	--
1.901	0.4452	--	--
1.902	0.43555	--	--
1.903	0.42397	--	--
1.904	0.41659	--	--
1.905	0.4153	--	--
1.906	0.411	--	--
1.907	0.39977	--	--
1.908	0.40029	--	--
1.909	0.40498	--	--
1.91	0.39811	--	--
1.911	0.39795	--	--
1.912	0.3964	--	--
1.913	0.38878	--	--
1.914	0.37482	--	--
1.915	0.36482	--	--
1.916	0.3671	--	--
1.917	0.36252	--	--
1.918	0.35091	--	--
1.919	0.34051	--	--
1.92	0.33154	--	--
1.921	0.33364	--	--
1.922	0.32028	--	--
1.923	0.31732	--	--
1.924	0.31269	--	--
1.925	0.30665	--	--
1.926	0.29632	--	--
1.927	0.28791	--	--
1.928	0.28895	--	--
1.929	0.27762	--	--
1.93	0.28097	--	--
1.931	0.27368	--	--
1.932	0.26569	--	--
1.933	0.25621	--	--
1.934	0.24844	--	--
1.935	0.23644	--	--
1.936	0.22603	--	--
1.937	0.22022	--	--
1.938	0.21491	--	--
1.939	0.202	--	--
1.94	0.18872	--	--
1.941	0.17947	--	--
1.942	0.18346	--	--
1.943	0.16986	--	--
1.944	0.15192	--	--
1.945	0.17692	--	--
1.946	0.17422	--	--
1.947	0.17548	--	--
1.948	0.16903	--	--
1.949	0.16018	--	--
1.95	0.1672	--	--
1.951	0.15079	--	--
1.952	0.1571	--	--
1.953	0.14822	--	--
1.954	0.13969	--	--
1.955	0.23377	--	--
1.956	0.21644	--	--
1.957	0.20141	--	--
1.958	0.18651	--	--
1.959	0.17137	--	--
1.96	0.15327	--	--
1.961	0.14406	--	--
1.962	0.1251	--	--
1.963	0.10931	--	--
1.964	0.11192	--	--
1.965	0.09613	--	--
1.966	0.09203	--	--
1.967	0.07665	--	--
1.968	0.06811	--	--
1.969	0.07018	--	--
1.97	0.06918	--	--
1.971	0.06211	--	--
1.972	0.0527	--	--
1.973	0.06199	--	--
1.974	0.05348	--	--
1.975	0.045	--	--
1.976	0.02967	--	--
1.977	0.01701	--	--
1.978	0.02172	--	--
1.979	0.01232	--	--
1.98	0.00431	--	--
1.981	-0.00258	--	--
1.982	0.00828	--	--
1.983	0.00435	--	--
1.984	0.00753	--	--
1.985	0.000916447	--	--
1.986	0.00142	--	--
1.987	-0.00109	--	--
1.988	0.0026	--	--
1.989	0.00225	--	--
1.99	0.000660468	--	--
1.991	0.01882	--	--
1.992	0.02362	--	--
1.993	0.03382	--	--
1.994	0.04068	--	--
1.995	0.04861	--	--
1.996	0.07875	--	--
1.997	0.08833	--	--
1.998	0.09649	--	--
1.999	0.10155	--	--
[truncated: 10,001 more rows]

## Sheet: 2e
Time (s)	Voltage (V)
0.01	0.71945
0.02	0.71913
0.03	0.72109
0.04	0.72234
0.05	0.72334
0.06	0.72228
0.07	0.722
0.08	0.72141
0.09	0.72128
0.1	0.72076
0.11	0.7217
0.12	0.722
0.13	0.72391
0.14	0.72426
0.15	0.72363
0.16	0.72224
0.17	0.72208
0.18	0.72179
0.19	0.72165
0.2	0.72145
0.21	0.72157
0.22	0.72119
0.23	0.72168
0.24	0.72134
0.25	0.72171
0.26	0.72042
0.27	0.72009
0.28	0.7198
0.29	0.72055
0.3	0.72044
0.31	0.72024
0.32	0.71991
0.33	0.72005
0.34	0.72021
0.35	0.72067
0.36	0.72029
0.37	0.72016
0.38	0.71959
0.39	0.72038
0.4	0.72094
0.41	0.72167
0.42	0.72215
0.43	0.72306
0.44	0.72313
0.45	0.72387
0.46	0.72297
0.47	0.72419
0.48	0.72424
0.49	0.7247
0.5	0.724
0.51	0.72425
0.52	0.72454
0.53	0.72554
0.54	0.72545
0.55	0.72611
0.56	0.72604
0.57	0.72742
0.58	0.72707
0.59	0.72773
0.6	0.72716
0.61	0.72787
0.62	0.72734
0.63	0.73011
0.64	0.73552
0.65	0.74325
0.66	0.7472
0.67	0.747
0.68	0.74389
0.69	0.74225
0.7	0.73952
0.71	0.73817
0.72	0.73612
0.73	0.73402
0.74	0.73085
0.75	0.72902
0.76	0.72768
0.77	0.72772
0.78	0.72803
0.79	0.72799
0.8	0.72733
0.81	0.72645
0.82	0.72578
0.83	0.72554
0.84	0.72517
0.85	0.72486
0.86	0.72449
0.87	0.72422
0.88	0.72364
0.89	0.72396
0.9	0.72419
0.91	0.72428
0.92	0.72416
0.93	0.72368
0.94	0.72303
0.95	0.72275
0.96	0.72259
0.97	0.72313
0.98	0.72223
0.99	0.7219
1	0.7219
1.01	0.72272
1.02	0.72327
1.03	0.72359
1.04	0.72332
1.05	0.72365
1.06	0.72356
1.07	0.72423
1.08	0.72422
1.09	0.72524
1.1	0.72474
1.11	0.72516
1.12	0.72473
1.13	0.72602
1.14	0.72578
1.15	0.72668
1.16	0.72638
1.17	0.72716
1.18	0.72732
1.19	0.72812
1.2	0.72738
1.21	0.72839
1.22	0.72829
1.23	0.73083
1.24	0.73211
1.25	0.733
1.26	0.73301
1.27	0.73421
1.28	0.73443
1.29	0.73578
1.3	0.73803
1.31	0.7458
1.32	0.75195
1.33	0.7564
1.34	0.75313
1.35	0.75059
1.36	0.74752
1.37	0.74567
1.38	0.74324
1.39	0.74075
1.4	0.73853
1.41	0.73667
1.42	0.73544
1.43	0.73434
1.44	0.73383
1.45	0.73377
1.46	0.73247
1.47	0.7318
1.48	0.73181
1.49	0.73173
1.5	0.73096
1.51	0.73078
1.52	0.73013
1.53	0.7301
1.54	0.7296
1.55	0.72961
1.56	0.7293
1.57	0.72952
1.58	0.72883
1.59	0.72868
1.6	0.72767
1.61	0.72799
1.62	0.72753
1.63	0.72843
1.64	0.728
1.65	0.72793
1.66	0.72706
1.67	0.72745
1.68	0.72777
1.69	0.72776
1.7	0.72736
1.71	0.72809
1.72	0.72799
1.73	0.72972
1.74	0.72969
1.75	0.73107
1.76	0.73101
1.77	0.73163
1.78	0.73179
1.79	0.73216
1.8	0.73163
1.81	0.732
1.82	0.73218
1.83	0.7336
1.84	0.73468
1.85	0.73655
1.86	0.73573
1.87	0.73629
1.88	0.73565
1.89	0.73809
1.9	0.73925
1.91	0.74131
1.92	0.74165
1.93	0.74376
1.94	0.74523
1.95	0.7483
1.96	0.74919
1.97	0.7547
1.98	0.76153
1.99	0.76938
2	0.7695
2.01	0.7671
2.02	0.76339
2.03	0.76176
2.04	0.7581
2.05	0.75377
2.06	0.74971
2.07	0.74696
2.08	0.745
2.09	0.74359
2.1	0.74192
2.11	0.74064
2.12	0.73922
2.13	0.73912
2.14	0.73958
2.15	0.73937
2.16	0.73811
2.17	0.73637
2.18	0.73577
2.19	0.73564
2.2	0.73603
2.21	0.73577
2.22	0.73481
2.23	0.73478
2.24	0.73437
2.25	0.73462
2.26	0.7344
2.27	0.73391
2.28	0.73344
2.29	0.7332
2.3	0.73262
2.31	0.73246
2.32	0.73187
2.33	0.73167
2.34	0.73167
2.35	0.73241
2.36	0.73236
2.37	0.7328
2.38	0.73229
2.39	0.73283
2.4	0.7329
2.41	0.73388
2.42	0.73416
2.43	0.73515
2.44	0.73541
2.45	0.73596
2.46	0.73506
2.47	0.73595
2.48	0.7362
2.49	0.73752
2.5	0.73724
2.51	0.73859
2.52	0.73818
2.53	0.73921
2.54	0.73965
2.55	0.74169
2.56	0.74255
2.57	0.74447
2.58	0.74465
2.59	0.74692
2.6	0.74721
2.61	0.74995
2.62	0.75223
2.63	0.75593
2.64	0.76032
2.65	0.76848
2.66	0.77306
2.67	0.77308
2.68	0.7687
2.69	0.76606
2.7	0.76265
2.71	0.75855
2.72	0.75316
2.73	0.75018
2.74	0.74801
2.75	0.74669
2.76	0.74564
2.77	0.74411
2.78	0.74299
2.79	0.74171
2.8	0.74101
2.81	0.74083
2.82	0.74034
2.83	0.7395
2.84	0.73855
2.85	0.73804
2.86	0.73744
2.87	0.73696
2.88	0.73686
2.89	0.73654
2.9	0.73644
2.91	0.73614
2.92	0.73616
2.93	0.73614
2.94	0.7361
2.95	0.73658
2.96	0.73613
2.97	0.7353
2.98	0.73452
2.99	0.73564
3	0.73565
3.01	0.73535
3.02	0.73477
3.03	0.73468
3.04	0.7345
3.05	0.7352
3.06	0.73572
3.07	0.73684
3.08	0.73683
3.09	0.73749
3.1	0.73771
3.11	0.73899
3.12	0.73882
3.13	0.7391
3.14	0.73918
3.15	0.74007
3.16	0.74024
3.17	0.74182
3.18	0.74267
3.19	0.74495
3.2	0.7452
3.21	0.74613
3.22	0.74552
3.23	0.7474
3.24	0.74881
3.25	0.75148
3.26	0.7526
3.27	0.75517
3.28	0.75709
3.29	0.76054
3.3	0.76333
3.31	0.77097
3.32	0.77825
3.33	0.78301
3.34	0.78139
3.35	0.77841
3.36	0.77438
3.37	0.77128
3.38	0.76663
3.39	0.76234
3.4	0.75838
3.41	0.75543
3.42	0.75333
3.43	0.75214
3.44	0.75094
3.45	0.75002
3.46	0.74841
3.47	0.74756
3.48	0.74669
3.49	0.74622
3.5	0.74489
3.51	0.74449
3.52	0.74485
3.53	0.74504
3.54	0.74431
3.55	0.74383
3.56	0.74347
3.57	0.74355
3.58	0.74345
3.59	0.74316
3.6	0.74236
3.61	0.74229
3.62	0.74227
3.63	0.74215
3.64	0.74163
3.65	0.74162
3.66	0.74137
3.67	0.74123
3.68	0.74034
3.69	0.73989
3.7	0.73888
3.71	0.74058
3.72	0.741
3.73	0.7427
3.74	0.74283
3.75	0.74382
3.76	0.74405
3.77	0.7453
3.78	0.74486
3.79	0.74605
3.8	0.74611
3.81	0.74717
3.82	0.74771
3.83	0.74886
3.84	0.74902
3.85	0.7505
3.86	0.75049
3.87	0.75204
3.88	0.75284
3.89	0.75514
3.9	0.75554
3.91	0.75753
3.92	0.75897
3.93	0.76209
3.94	0.76386
3.95	0.7679
3.96	0.77102
3.97	0.77705
3.98	0.783
3.99	0.79108
4	0.79276
4.01	0.79156
4.02	0.78796
4.03	0.78575
4.04	0.78082
4.05	0.77444
4.06	0.76864
4.07	0.76495
4.08	0.76223
4.09	0.76012
4.1	0.75836
4.11	0.75741
4.12	0.7559
4.13	0.75515
4.14	0.75378
4.15	0.75326
4.16	0.75185
4.17	0.7515
4.18	0.75062
4.19	0.75026
4.2	0.74942
4.21	0.74835
4.22	0.74774
4.23	0.74757
4.24	0.74696
4.25	0.74657
4.26	0.7458
4.27	0.74631
4.28	0.74675
4.29	0.74696
4.3	0.74655
4.31	0.74571
4.32	0.74499
4.33	0.74524
4.34	0.74451
4.35	0.74446
4.36	0.74445
4.37	0.74548
4.38	0.74514
4.39	0.74508
4.4	0.74488
4.41	0.7466
4.42	0.74716
4.43	0.74841
4.44	0.74847
4.45	0.74952
4.46	0.74907
4.47	0.74973
4.48	0.74941
4.49	0.75069
4.5	0.75114
4.51	0.75286
4.52	0.75336
4.53	0.75562
4.54	0.75636
4.55	0.75808
4.56	0.75795
4.57	0.7594
4.58	0.76078
4.59	0.7636
4.6	0.76529
4.61	0.76813
4.62	0.77036
4.63	0.77577
4.64	0.78066
4.65	0.78834
4.66	0.79328
4.67	0.7957
4.68	0.79156
4.69	0.78919
4.7	0.78518
4.71	0.78062
4.72	0.7741
4.73	0.76947
4.74	0.76699
4.75	0.76498
4.76	0.76278
4.77	0.76104
4.78	0.76029
4.79	0.7593
4.8	0.75779
4.81	0.75618
4.82	0.7545
4.83	0.75398
4.84	0.75346
4.85	0.75367
4.86	0.75335
4.87	0.75308
4.88	0.75227
4.89	0.75121
4.9	0.75127
4.91	0.75148
4.92	0.75121
4.93	0.75048
4.94	0.74999
4.95	0.74993
4.96	0.74985
4.97	0.74949
4.98	0.74942
4.99	0.74944
5	0.74905
5.01	0.7489
5.02	0.74839
5.03	0.74897
5.04	0.74884
5.05	0.74899
5.06	0.74869
5.07	0.75006
5.08	0.75121
5.09	0.75242
5.1	0.75214
5.11	0.75321
5.12	0.75295
5.13	0.75387
5.14	0.75385
5.15	0.75543
5.16	0.75631
5.17	0.7573
5.18	0.75736
5.19	0.75927
5.2	0.76009
5.21	0.76225
5.22	0.76265
5.23	0.76465
5.24	0.76633
5.25	0.76907
5.26	0.77098
5.27	0.77454
5.28	0.77715
5.29	0.78241
5.3	0.78597
5.31	0.79295
5.32	0.79944
5.33	0.80532
5.34	0.80569
5.35	0.80397
5.36	0.80011
5.37	0.79805
5.38	0.7925
5.39	0.78566
5.4	0.77999
5.41	0.77587
5.42	0.77338
5.43	0.77115
5.44	0.76912
5.45	0.76734
5.46	0.76676
5.47	0.76584
5.48	0.7642
5.49	0.76337
5.5	0.76302
5.51	0.76312
5.52	0.76206
5.53	0.7609
5.54	0.75976
5.55	0.75963
5.56	0.75909
5.57	0.75906
5.58	0.75831
5.59	0.75822
5.6	0.75685
5.61	0.75657
5.62	0.75605
5.63	0.75669
5.64	0.75608
5.65	0.75565
5.66	0.75505
5.67	0.7555
5.68	0.75513
5.69	0.75549
5.7	0.75411
5.71	0.75411
5.72	0.75403
5.73	0.75601
5.74	0.75763
5.75	0.75892
5.76	0.7587
5.77	0.75961
5.78	0.7601
5.79	0.76073
5.8	0.7605
5.81	0.76151
5.82	0.76157
5.83	0.76336
5.84	0.76423
5.85	0.76638
5.86	0.767
5.87	0.76874
5.88	0.76894
5.89	0.77105
5.9	0.77186
5.91	0.77501
5.92	0.77666
5.93	0.78015
5.94	0.78264
5.95	0.78668
5.96	0.79008
5.97	0.79552
5.98	0.80156
5.99	0.81042
6	0.81424
6.01	0.81464
6.02	0.81096
6.03	0.80935
6.04	0.80539
6.05	0.79854
6.06	0.79027
6.07	0.78465
6.08	0.78102
6.09	0.77865
6.1	0.77653
6.11	0.77446
6.12	0.77261
6.13	0.77184
6.14	0.77042
6.15	0.7687
6.16	0.76711
6.17	0.76631
6.18	0.76589
6.19	0.76598
6.2	0.76483
6.21	0.76394
6.22	0.76269
6.23	0.76223
6.24	0.76191
6.25	0.76163
6.26	0.76108
6.27	0.76051
6.28	0.76001
6.29	0.75954
6.3	0.75928
6.31	0.75902
6.32	0.7585
6.33	0.75898
6.34	0.75914
6.35	0.75905
6.36	0.75793
6.37	0.75796
6.38	0.75812
6.39	0.75915
6.4	0.75858
6.41	0.76001
6.42	0.76116
6.43	0.76246
6.44	0.76229
6.45	0.76255
6.46	0.76324
6.47	0.76422
6.48	0.76436
6.49	0.76552
6.5	0.76635
6.51	0.76804
6.52	0.76931
6.53	0.77108
6.54	0.77117
6.55	0.7724
6.56	0.77312
6.57	0.77584
6.58	0.77702
6.59	0.7803
6.6	0.78307
6.61	0.78637
6.62	0.78907
6.63	0.79416
6.64	0.79957
6.65	0.80746
6.66	0.81357
6.67	0.81762
6.68	0.81588
6.69	0.814
6.7	0.81154
6.71	0.80684
6.72	0.79904
6.73	0.79126
6.74	0.78661
6.75	0.78349
6.76	0.78161
6.77	0.77963
6.78	0.77736
6.79	0.77601
6.8	0.77469
6.81	0.77375
6.82	0.77256
6.83	0.7717
6.84	0.77103
6.85	0.7705
6.86	0.76969
6.87	0.76855
6.88	0.7675
6.89	0.76751
6.9	0.76747
6.91	0.768
6.92	0.76753
6.93	0.76753
6.94	0.76581
6.95	0.76588
6.96	0.7655
6.97	0.76553
6.98	0.76463
6.99	0.76484
7	0.76414
7.01	0.76392
7.02	0.76374
7.03	0.76419
7.04	0.76372
7.05	0.76341
7.06	0.76317
7.07	0.76506
7.08	0.76608
7.09	0.76764
7.1	0.76766
7.11	0.76869
7.12	0.7692
7.13	0.76983
7.14	0.76964
7.15	0.77095
7.16	0.77191
7.17	0.77394
7.18	0.77542
7.19	0.77675
7.2	0.77726
7.21	0.77946
7.22	0.78072
7.23	0.78317
7.24	0.78432
7.25	0.78721
7.26	0.79004
7.27	0.79331
7.28	0.79609
7.29	0.80157
7.3	0.80625
7.31	0.81313
7.32	0.8201
7.33	0.82819
7.34	0.83113
7.35	0.83037
7.36	0.82739
7.37	0.82472
7.38	0.81873
7.39	0.81047
7.4	0.80277
7.41	0.79794
7.42	0.79465
7.43	0.79226
7.44	0.78907
7.45	0.78648
7.46	0.78444
7.47	0.7833
7.48	0.78246
7.49	0.78169
7.5	0.78037
7.51	0.77923
7.52	0.77772
7.53	0.77706
7.54	0.77654
7.55	0.77647
7.56	0.77533
7.57	0.77461
7.58	0.77377
7.59	0.77324
7.6	0.77265
7.61	0.77332
7.62	0.773
7.63	0.77213
7.64	0.77114
7.65	0.77028
7.66	0.77025
7.67	0.77096
7.68	0.77079
7.69	0.77048
7.7	0.76915
7.71	0.76929
7.72	0.76866
7.73	0.76984
7.74	0.77059
7.75	0.77258
7.76	0.7734
7.77	0.77466
7.78	0.7754
7.79	0.77614
7.8	0.77641
7.81	0.77724
7.82	0.77779
7.83	0.77856
7.84	0.77963
7.85	0.78159
7.86	0.78219
7.87	0.7837
7.88	0.78486
7.89	0.78718
7.9	0.78873
7.91	0.79122
7.92	0.79346
7.93	0.79649
7.94	0.79884
7.95	0.80351
7.96	0.80852
7.97	0.81453
7.98	0.82014
7.99	0.82816
8	0.83413
8.01	0.8361
8.02	0.83371
8.03	0.83223
8.04	0.82976
8.05	0.82288
8.06	0.8129
8.07	0.80485
8.08	0.80002
8.09	0.79731
8.1	0.79511
8.11	0.79225
8.12	0.79014
8.13	0.78887
8.14	0.78815
8.15	0.78667
8.16	0.78517
8.17	0.78354
8.18	0.78245
8.19	0.78203
8.2	0.78154
8.21	0.78089
8.22	0.77959
8.23	0.7794
8.24	0.7786
8.25	0.778
8.26	0.77752
8.27	0.77692
8.28	0.77664
8.29	0.77597
8.3	0.77559
8.31	0.77527
8.32	0.77472
8.33	0.77479
8.34	0.77444
8.35	0.77388
8.36	0.77332
8.37	0.77357
8.38	0.77301
8.39	0.77277
8.4	0.77322
8.41	0.775
8.42	0.77715
8.43	0.7782
8.44	0.77808
8.45	0.77789
8.46	0.7783
8.47	0.7797
8.48	0.78047
8.49	0.78212
8.5	0.78307
8.51	0.78433
8.52	0.78526
8.53	0.78702
8.54	0.7882
8.55	0.78988
8.56	0.79104
8.57	0.79359
8.58	0.79554
8.59	0.79821
8.6	0.80049
8.61	0.80445
8.62	0.80792
8.63	0.81298
8.64	0.81853
8.65	0.82635
8.66	0.83402
8.67	0.83986
8.68	0.8404
8.69	0.83965
8.7	0.83816
8.71	0.83493
8.72	0.82626
8.73	0.81607
8.74	0.81041
8.75	0.80606
8.76	0.80345
8.77	0.80033
8.78	0.79785
8.79	0.79582
8.8	0.79478
8.81	0.79374
8.82	0.7922
8.83	0.79154
8.84	0.79073
8.85	0.78944
8.86	0.78826
8.87	0.78803
8.88	0.78708
8.89	0.78573
8.9	0.78409
8.91	0.78405
8.92	0.7835
8.93	0.78342
8.94	0.78279
8.95	0.78287
8.96	0.78205
8.97	0.78152
8.98	0.78141
8.99	0.78217
9	0.78172
9.01	0.78084
9.02	0.78004
9.03	0.78031
9.04	0.77989
9.05	0.78013
9.06	0.77952
9.07	0.78122
9.08	0.78292
9.09	0.78499
9.1	0.78567
9.11	0.78565
9.12	0.78592
9.13	0.78755
9.14	0.78841
9.15	0.78876
9.16	0.78927
9.17	0.79135
9.18	0.79296
9.19	0.79417
9.2	0.79495
9.21	0.79648
9.22	0.79823
9.23	0.80043
9.24	0.80288
9.25	0.80532
9.26	0.80833
9.27	0.81239
9.28	0.81614
9.29	0.82051
9.3	0.82604
9.31	0.83361
9.32	0.84033
9.33	0.84785
9.34	0.85271
9.35	0.85356
9.36	0.85197
9.37	0.85094
9.38	0.84716
9.39	0.83815
9.4	0.82766
9.41	0.82036
9.42	0.81594
9.43	0.81211
9.44	0.80906
9.45	0.80613
9.46	0.80452
9.47	0.80275
9.48	0.80155
9.49	0.80005
9.5	0.79864
9.51	0.79709
9.52	0.79563
9.53	0.79483
9.54	0.79394
9.55	0.79319
9.56	0.79131
9.57	0.79059
9.58	0.79076
9.59	0.79049
9.6	0.79007
9.61	0.78914
9.62	0.78887
9.63	0.78758
9.64	0.78761
9.65	0.78787
9.66	0.78708
9.67	0.78593
9.68	0.7849
9.69	0.78546
9.7	0.78554
9.71	0.78562
9.72	0.78492
9.73	0.78474
9.74	0.78528
9.75	0.7876
9.76	0.78933
9.77	0.78981
9.78	0.79071
9.79	0.79245
9.8	0.79327
9.81	0.79332
9.82	0.794
9.83	0.7956
9.84	0.79709
9.85	0.79857
9.86	0.79984
9.87	0.80129
9.88	0.8024
9.89	0.80406
9.9	0.80579
9.91	0.80806
9.92	0.81042
9.93	0.81337
9.94	0.81625
9.95	0.81952
9.96	0.82421
9.97	0.83084
9.98	0.83833
9.99	0.84605
10	0.85307
10.01	0.85633
10.02	0.85583
10.03	0.85428
10.04	0.85358
10.05	0.84782
10.06	0.83868
10.07	0.82805
10.08	0.82186
10.09	0.81769
10.1	0.81456
10.11	0.81142
10.12	0.80869
10.13	0.80685
10.14	0.80551
10.15	0.8044
10.16	0.80262
10.17	0.80128
10.18	0.79973
10.19	0.79901
10.2	0.79866
10.21	0.7982
10.22	0.79713
10.23	0.79592
10.24	0.79545
10.25	0.79525
10.26	0.79444
10.27	0.79393
10.28	0.7927
10.29	0.79243
10.3	0.7918
10.31	0.79189
10.32	0.79166
10.33	0.79131
10.34	0.79087
10.35	0.79096
10.36	0.79105
10.37	0.79027
10.38	0.78951
10.39	0.78932
10.4	0.78965
10.41	0.79153
10.42	0.7936
10.43	0.79515
10.44	0.79576
10.45	0.79545
10.46	0.796
10.47	0.79721
10.48	0.79826
10.49	0.79939
10.5	0.80052
10.51	0.80186
10.52	0.80331
10.53	0.80393
10.54	0.8057
10.55	0.80729
10.56	0.80999
10.57	0.81186
10.58	0.81404
10.59	0.81758
10.6	0.81998
10.61	0.82328
10.62	0.82751
10.63	0.83267
10.64	0.83905
10.65	0.84701
10.66	0.85612
10.67	0.86296
10.68	0.86513
10.69	0.86402
10.7	0.86345
10.71	0.86249
10.72	0.85737
10.73	0.84695
10.74	0.8373
10.75	0.82976
10.76	0.82578
10.77	0.82282
10.78	0.82067
10.79	0.81797
10.8	0.81564
10.81	0.81362
10.82	0.81197
10.83	0.81082
10.84	0.80989
10.85	0.80842
10.86	0.80675
10.87	0.80566
10.88	0.80529
10.89	0.80483
10.9	0.80438
10.91	0.80379
10.92	0.80261
10.93	0.80234
10.94	0.80134
10.95	0.80076
10.96	0.80015
10.97	0.79977
10.98	0.79935
10.99	0.79912
11	0.79878
11.01	0.79873
11.02	0.79778
11.03	0.79767
11.04	0.79759
11.05	0.79739
11.06	0.79637
11.07	0.79679
11.08	0.79883
11.09	0.80154
11.1	0.80264
11.11	0.80277
11.12	0.80395
11.13	0.80494
11.14	0.806
11.15	0.80649
11.16	0.80793
11.17	0.8092
11.18	0.81057
11.19	0.81256
11.2	0.814
11.21	0.81546
11.22	0.81659
11.23	0.81835
11.24	0.8208
11.25	0.82337
11.26	0.82658
11.27	0.8294
11.28	0.834
11.29	0.83816
11.3	0.84397
11.31	0.85048
11.32	0.85912
11.33	0.86808
11.34	0.87488
11.35	0.87632
11.36	0.87544
11.37	0.87568
11.38	0.87468
11.39	0.86624
11.4	0.85442
11.41	0.84348
11.42	0.83749
11.43	0.83311
11.44	0.83036
11.45	0.82776
11.46	0.82536
11.47	0.82253
11.48	0.82031
11.49	0.81867
11.5	0.8172
11.51	0.81628
11.52	0.81485
11.53	0.81368
11.54	0.81198
11.55	0.81093
11.56	0.81025
11.57	0.81051
11.58	0.80949
11.59	0.80833
11.6	0.80687
11.61	0.80701
11.62	0.80652
11.63	0.80614
11.64	0.80506
11.65	0.80468
11.66	0.80386
11.67	0.80399
11.68	0.80395
11.69	0.80382
11.7	0.80259
11.71	0.80204
11.72	0.80175
11.73	0.80198
11.74	0.80203
11.75	0.80389
11.76	0.80607
11.77	0.80734
11.78	0.80788
11.79	0.80821
11.8	0.80939
11.81	0.80986
11.82	0.81078
11.83	0.81126
11.84	0.8141
11.85	0.81531
11.86	0.81643
11.87	0.81763
11.88	0.81931
11.89	0.82081
11.9	0.82294
11.91	0.82474
11.92	0.82771
11.93	0.83042
11.94	0.83377
11.95	0.83681
11.96	0.84227
11.97	0.84834
11.98	0.85572
11.99	0.86378
12	0.87225
12.01	0.87745
12.02	0.87872
12.03	0.87749
12.04	0.87793
12.05	0.87463
12.06	0.86669
12.07	0.85468
12.08	0.84616
12.09	0.84029
12.1	0.83626
12.11	0.83306
12.12	0.83056
12.13	0.82856
12.14	0.8265
12.15	0.82463
12.16	0.82231
12.17	0.82064
12.18	0.81919
12.19	0.81881
12.2	0.81815
12.21	0.81743
12.22	0.81604
12.23	0.815
12.24	0.81497
12.25	0.81429
12.26	0.81291
12.27	0.81197
12.28	0.81173
12.29	0.81214
12.3	0.811
12.31	0.81068
12.32	0.8099
12.33	0.80983
12.34	0.80961
12.35	0.80915
12.36	0.80826
12.37	0.80802
12.38	0.80806
12.39	0.80801
12.4	0.80719
12.41	0.80834
12.42	0.81029
12.43	0.81245
12.44	0.81314
12.45	0.81313
12.46	0.81471
12.47	0.81598
12.48	0.81752
12.49	0.81795
12.5	0.81924
12.51	0.81999
12.52	0.82209
12.53	0.82347
12.54	0.82561
12.55	0.82741
12.56	0.82956
12.57	0.83138
12.58	0.83457
12.59	0.8372
12.6	0.84078
12.61	0.84387
12.62	0.84793
12.63	0.85275
12.64	0.85991
12.65	0.86799
12.66	0.87689
12.67	0.8852
12.68	0.89093
12.69	0.89067
12.7	0.89059
12.71	0.89044
12.72	0.88815
12.73	0.87791
12.74	0.86556
12.75	0.85556
12.76	0.84967
12.77	0.84564
12.78	0.84289
12.79	0.84075
12.8	0.83863
12.81	0.83657
12.82	0.83433
12.83	0.8317
12.84	0.82967
12.85	0.82784
12.86	0.82641
12.87	0.82513
12.88	0.8248
12.89	0.82442
12.9	0.82315
12.91	0.82174
12.92	0.82062
12.93	0.82073
12.94	0.82046
12.95	0.81983
12.96	0.81894
12.97	0.81799
12.98	0.8181
12.99	0.81727
13	0.81656
13.01	0.8157
13.02	0.81543
13.03	0.81563
13.04	0.81566
13.05	0.81546
13.06	0.8149
13.07	0.81478
13.08	0.81629
13.09	0.81809
13.1	0.8202
13.11	0.82081
13.12	0.8218
13.13	0.82274
13.14	0.82415
13.15	0.82461
13.16	0.82635
13.17	0.82665
13.18	0.82808
13.19	0.8295
13.2	0.83306
13.21	0.83452
13.22	0.83643
13.23	0.8375
13.24	0.8405
13.25	0.84288
13.26	0.84591
13.27	0.84851
13.28	0.85248
13.29	0.85726
13.3	0.86328
13.31	0.86906
13.32	0.87728
13.33	0.88569
13.34	0.89495
13.35	0.89896
13.36	0.89889
13.37	0.89861
13.38	0.89951
13.39	0.89309
13.4	0.88082
13.41	0.86734
13.42	0.8605
13.43	0.85576
13.44	0.85136
13.45	0.84791
13.46	0.84492
13.47	0.8421
13.48	0.84006
13.49	0.83827
13.5	0.83601
13.51	0.83447
13.52	0.8334
13.53	0.83293
13.54	0.83171
13.55	0.83025
13.56	0.82884
13.57	0.82756
13.58	0.82744
13.59	0.82672
13.6	0.82613
13.61	0.82533
13.62	0.82431
13.63	0.82383
13.64	0.82254
13.65	0.82267
13.66	0.82198
13.67	0.82234
13.68	0.82205
13.69	0.8213
13.7	0.82059
13.71	0.82048
13.72	0.82026
13.73	0.81949
13.74	0.81933
13.75	0.82067
13.76	0.82275
13.77	0.82471
13.78	0.8258
13.79	0.826
13.8	0.82704
13.81	0.82771
13.82	0.82883
13.83	0.82944
13.84	0.83205
13.85	0.83346
13.86	0.83569
13.87	0.8366
13.88	0.83786
13.89	0.83844
13.9	0.84111
13.91	0.8431
13.92	0.84684
13.93	0.84954
13.94	0.85375
13.95	0.85739
13.96	0.86209
13.97	0.86755
13.98	0.8741
13.99	0.88204
14	0.89185
14.01	0.89969
14.02	0.90404
14.03	0.90255
14.04	0.903
14.05	0.90171
14.06	0.89651
14.07	0.88422
14.08	0.87286
14.09	0.86583
14.1	0.8608
14.11	0.85641
14.12	0.85299
14.13	0.85028
14.14	0.84803
14.15	0.84606
14.16	0.84435
14.17	0.84205
14.18	0.84072
14.19	0.84023
14.2	0.83908
14.21	0.83762
14.22	0.83609
14.23	0.83531
14.24	0.83424
14.25	0.8335
14.26	0.83262
14.27	0.83204
14.28	0.83176
14.29	0.8318
14.3	0.8314
14.31	0.83034
14.32	0.82935
14.33	0.82855
14.34	0.82806
14.35	0.82785
14.36	0.82821
14.37	0.82787
14.38	0.82706
14.39	0.82606
14.4	0.82598
14.41	0.82651
14.42	0.82926
14.43	0.83142
14.44	0.83366
14.45	0.83435
14.46	0.83521
14.47	0.83499
14.48	0.83656
14.49	0.83724
14.5	0.83904
14.51	0.8401
14.52	0.84248
14.53	0.84323
14.54	0.84554
14.55	0.84751
14.56	0.84975
14.57	0.85094
14.58	0.85406
14.59	0.85704
14.6	0.86104
14.61	0.86449
14.62	0.86901
14.63	0.87331
14.64	0.87979
14.65	0.88742
14.66	0.898
14.67	0.90651
14.68	0.91463
14.69	0.91688
14.7	0.91771
14.71	0.9187
14.72	0.91865
14.73	0.90978
14.74	0.8954
14.75	0.88233
14.76	0.87585
14.77	0.87146
14.78	0.86716
14.79	0.86359
14.8	0.8605
14.81	0.85709
14.82	0.85483
14.83	0.85245
14.84	0.85151
14.85	0.84967
14.86	0.84851
14.87	0.84741
14.88	0.84648
14.89	0.84527
14.9	0.84392
14.91	0.8427
14.92	0.84229
14.93	0.84172
14.94	0.84103
14.95	0.83972
14.96	0.83882
14.97	0.83799
14.98	0.83792
14.99	0.83712
15	0.83656
15.01	0.83626
15.02	0.83571
15.03	0.83492
15.04	0.83422
15.05	0.83385
15.06	0.83369
15.07	0.83379
15.08	0.83479
15.09	0.83654
15.1	0.83972
15.11	0.84031
15.12	0.84132
15.13	0.84104
15.14	0.84291
15.15	0.84389
15.16	0.84533
15.17	0.8457
15.18	0.84786
15.19	0.84888
15.2	0.85139
15.21	0.85241
15.22	0.8547
15.23	0.85612
15.24	0.85907
15.25	0.86096
15.26	0.86475
15.27	0.8668
15.28	0.87158
15.29	0.8752
15.3	0.88055
15.31	0.8867
15.32	0.89589
15.33	0.90493
15.34	0.91507
15.35	0.92103
15.36	0.92315
15.37	0.92164
15.38	0.92373
15.39	0.9212
15.4	0.91179
15.41	0.89653
15.42	0.88645
15.43	0.87973
15.44	0.87417
15.45	0.87015
15.46	0.86718
15.47	0.86456
15.48	0.8618
15.49	0.85946
15.5	0.85737
15.51	0.8557
15.52	0.8541
15.53	0.85284
15.54	0.85191
15.55	0.8505
15.56	0.84951
15.57	0.8483
15.58	0.84681
15.59	0.84588
15.6	0.84554
15.61	0.84521
15.62	0.84506
15.63	0.8447
15.64	0.84351
15.65	0.84232
15.66	0.84167
15.67	0.84114
15.68	0.84068
15.69	0.84063
15.7	0.84013
15.71	0.83955
15.72	0.83929
15.73	0.83856
15.74	0.83805
15.75	0.83845
15.76	0.84091
15.77	0.84375
15.78	0.84591
15.79	0.84596
15.8	0.84751
15.81	0.84804
15.82	0.84885
15.83	0.84922
15.84	0.8511
15.85	0.85297
15.86	0.8551
15.87	0.85559
15.88	0.85785
15.89	0.85915
15.9	0.86198
15.91	0.86367
15.92	0.86733
15.93	0.86938
15.94	0.87381
15.95	0.87725
15.96	0.88192
15.97	0.88638
15.98	0.89408
15.99	0.90276
16	0.91267
16.01	0.92063
16.02	0.92686
16.03	0.92789
16.04	0.92878
16.05	0.92946
16.06	0.9272
16.07	0.91606
16.08	0.90281
16.09	0.89222
16.1	0.88666
16.11	0.88114
16.12	0.87745
16.13	0.87397
16.14	0.87113
16.15	0.86912
16.16	0.86669
16.17	0.86514
16.18	0.86355
16.19	0.86198
16.2	0.86048
16.21	0.85898
16.22	0.85866
16.23	0.85769
16.24	0.85611
16.25	0.85568
16.26	0.85542
16.27	0.85498
16.28	0.85361
16.29	0.8517
16.3	0.85099
16.31	0.85034
16.32	0.85
16.33	0.8492
16.34	0.84893
16.35	0.84895
16.36	0.84887
16.37	0.84806
16.38	0.84788
16.39	0.84669
16.4	0.84623
16.41	0.84621
16.42	0.84847
16.43	0.85037
16.44	0.85281
16.45	0.8538
16.46	0.85567
16.47	0.85542
16.48	0.85716
16.49	0.85705
16.5	0.85905
16.51	0.86056
16.52	0.8635
16.53	0.86491
16.54	0.86735
16.55	0.86793
16.56	0.87043
16.57	0.87177
16.58	0.87488
16.59	0.87763
16.6	0.88199
16.61	0.88462
16.62	0.88919
16.63	0.89265
16.64	0.8998
16.65	0.9071
16.66	0.91716
16.67	0.92616
16.68	0.93664
16.69	0.94137
16.7	0.94299
16.71	0.94257
16.72	0.94542
16.73	0.94061
16.74	0.92817
16.75	0.91149
16.76	0.90165
16.77	0.89546
16.78	0.89021
16.79	0.88591
16.8	0.88279
16.81	0.88077
16.82	0.87898
16.83	0.87637
16.84	0.87385
16.85	0.87135
16.86	0.86996
16.87	0.86804
16.88	0.86712
16.89	0.8667
16.9	0.86588
16.91	0.864
16.92	0.86235
16.93	0.86168
16.94	0.86096
16.95	0.86061
16.96	0.85979
16.97	0.85886
16.98	0.8583
16.99	0.85721
17	0.85661
17.01	0.85568
17.02	0.85605
17.03	0.85552
17.04	0.85453
17.05	0.853
17.06	0.85278
17.07	0.85277
17.08	0.85393
17.09	0.85434
17.1	0.8568
17.11	0.85899
17.12	0.86114
17.13	0.86153
17.14	0.86319
17.15	0.86292
17.16	0.86429
17.17	0.86405
17.18	0.86613
17.19	0.86754
17.2	0.87044
17.21	0.87202
17.22	0.87407
17.23	0.87411
17.24	0.87724
17.25	0.87944
17.26	0.88404
17.27	0.88576
17.28	0.88966
17.29	0.89229
17.3	0.89873
17.31	0.90475
17.32	0.91374
17.33	0.92196
17.34	0.93257
17.35	0.94059
17.36	0.94561
17.37	0.94452
17.38	0.94657
17.39	0.94664
17.4	0.94134
17.41	0.92756
17.42	0.91446
17.43	0.90563
17.44	0.89958
17.45	0.89399
17.46	0.8901
17.47	0.88632
17.48	0.8839
17.49	0.88193
17.5	0.87985
17.51	0.87799
17.52	0.8762
17.53	0.87489
17.54	0.87373
17.55	0.87258
17.56	0.87133
17.57	0.86971
17.58	0.86791
17.59	0.8668
17.6	0.86642
17.61	0.86636
17.62	0.86599
17.63	0.8653
17.64	0.8646
17.65	0.8633
17.66	0.8621
17.67	0.86098
17.68	0.86092
17.69	0.86118
17.7	0.86078
17.71	0.85961
17.72	0.85937
17.73	0.85939
17.74	0.85995
17.75	0.85961
17.76	0.86206
17.77	0.86403
17.78	0.8666
17.79	0.86618
17.8	0.86736
17.81	0.86715
17.82	0.86919
17.83	0.86982
17.84	0.87192
17.85	0.87228
17.86	0.87512
17.87	0.87582
17.88	0.87897
17.89	0.87991
17.9	0.88256
17.91	0.88416
17.92	0.88763
17.93	0.8906
17.94	0.89513
17.95	0.89826
17.96	0.90321
17.97	0.90816
17.98	0.91571
17.99	0.92337
18	0.93335
18.01	0.9433
18.02	0.95286
18.03	0.95478
18.04	0.95574
18.05	0.9571
18.06	0.95914
18.07	0.95087
18.08	0.93623
18.09	0.92185
18.1	0.91404
18.11	0.9087
18.12	0.90474
18.13	0.90106
18.14	0.8973
18.15	0.89365
18.16	0.89072
18.17	0.88879
18.18	0.88679
18.19	0.88417
18.2	0.88219
18.21	0.88081
18.22	0.88009
18.23	0.87951
18.24	0.87894
18.25	0.87792
18.26	0.87593
18.27	0.8744
18.28	0.87376
18.29	0.87338
18.3	0.87287
18.31	0.87187
18.32	0.87193
18.33	0.87138
18.34	0.8703
18.35	0.86946
18.36	0.86891
18.37	0.86872
18.38	0.86815
18.39	0.86766
18.4	0.8685
18.41	0.86789
18.42	0.86864
18.43	0.86941
18.44	0.87285
18.45	0.87443
18.46	0.87636
18.47	0.87641
18.48	0.87802
18.49	0.87807
18.5	0.87973
18.51	0.8806
18.52	0.88385
18.53	0.88483
18.54	0.88754
18.55	0.88838
18.56	0.89112
18.57	0.89243
18.58	0.89587
18.59	0.898
18.6	0.90219
18.61	0.90549
18.62	0.91041
18.63	0.91384
18.64	0.92037
18.65	0.92725
18.66	0.93775
18.67	0.94745
18.68	0.95834
18.69	0.96414
18.7	0.967
18.71	0.96724
18.72	0.97172
18.73	0.97084
18.74	0.96016
18.75	0.94277
18.76	0.929
18.77	0.92063
18.78	0.91481
18.79	0.91021
18.8	0.90643
18.81	0.90285
18.82	0.90036
18.83	0.89815
18.84	0.89629
18.85	0.89453
18.86	0.892
18.87	0.88904
18.88	0.88813
18.89	0.88752
18.9	0.88655
18.91	0.88479
18.92	0.88371
18.93	0.88275
18.94	0.88206
18.95	0.88084
18.96	0.88112
18.97	0.88018
18.98	0.87885
18.99	0.87787
19	0.87702
19.01	0.87689
19.02	0.87643
19.03	0.87503
19.04	0.87442
19.05	0.87439
19.06	0.87439
19.07	0.87333
19.08	0.87275
19.09	0.8729
19.1	0.87616
19.11	0.87893
19.12	0.88164
19.13	0.8813
19.14	0.88185
19.15	0.8821
19.16	0.88465
19.17	0.88538
19.18	0.88705
19.19	0.88748
19.2	0.89068
19.21	0.89122
19.22	0.8936
19.23	0.89457
19.24	0.89788
19.25	0.90022
19.26	0.90368
19.27	0.9064
19.28	0.91139
19.29	0.9141
19.3	0.91962
19.31	0.9241
19.32	0.9329
19.33	0.94094
19.34	0.95223
19.35	0.96109
19.36	0.96893
19.37	0.97029
19.38	0.97169
19.39	0.9737
19.4	0.97273
19.41	0.96144
19.42	0.9451
19.43	0.93177
19.44	0.92447
19.45	0.91977
19.46	0.91628
19.47	0.91275
19.48	0.90953
19.49	0.9065
19.5	0.90421
19.51	0.90131
19.52	0.89897
19.53	0.89664
19.54	0.89503
19.55	0.89344
19.56	0.89292
19.57	0.89219
19.58	0.89066
19.59	0.88963
19.6	0.88913
19.61	0.88806
19.62	0.88715
19.63	0.88568
19.64	0.88522
19.65	0.88457
19.66	0.88447
19.67	0.88405
19.68	0.88296
19.69	0.88181
19.7	0.8816
19.71	0.88132
19.72	0.88046
19.73	0.87967
19.74	0.87918
19.75	0.87871
19.76	0.88057
19.77	0.88291
19.78	0.8864
19.79	0.88751
19.8	0.88836
19.81	0.88878
19.82	0.89083
19.83	0.89149
19.84	0.89396
19.85	0.89412
19.86	0.89667
19.87	0.89795
19.88	0.90138
19.89	0.90298
19.9	0.90581
19.91	0.90672
19.92	0.9099
19.93	0.91179
19.94	0.91719
19.95	0.92089
19.96	0.92665
19.97	0.93071
19.98	0.9376
19.99	0.94544
[truncated: 244,320+ more rows]
