# Supplementary material for: Flexible iontronics based on 2D nanofluidic material
Source: Nat Commun. 2022 Aug 24;13:4965. doi: 10.1038/s41467-022-32699-x (PMC9402920; doi:10.1038/s41467-022-32699-x)
Supplement: Supplementary file 7 — Source Data [file 41467_2022_32699_MOESM7_ESM.zip › Source Data Fig. 3.xlsx]

## Sheet: 3d
	1:0	1:0.1	1:0.5	1:1	1:2
Raman shift (cm-1)	Intensity (a.u.)	Intensity (a.u.)	Intensity (a.u.)	Intensity (a.u.)	Intensity (a.u.)
1002.41	55.3392	188.651	391.138	601.084	729.188
1003.95	56.3807	188.651	391.35	601.084	729.188
1005.49	55.3392	188.651	391.524	601.084	729.188
1007.03	55.3392	188.651	391.663	601.084	729.188
1008.57	55.3392	188.651	391.765	601.084	729.188
1010.11	55.3392	188.651	391.83	601.084	729.188
1011.65	55.3392	188.651	391.743	601.084	729.188
1013.19	55.3392	188.651	391.743	601.084	729.188
1014.73	55.3392	188.651	391.743	601.084	729.188
1016.27	55.3392	188.651	391.743	601.084	729.188
1017.81	55.3392	188.651	391.743	601.084	729.188
1019.35	55.3392	188.651	391.743	601.084	729.188
1020.89	55.3392	189.692	391.743	601.084	729.188
1022.43	55.3392	189.692	391.743	601.084	729.188
1023.97	55.3392	189.692	391.743	601.084	729.188
1025.51	55.3392	189.692	391.743	601.084	729.188
1027.04	55.3392	189.692	391.743	601.084	729.188
1028.58	55.3392	189.692	391.743	601.084	729.188
1030.12	55.3392	189.692	391.743	601.084	729.188
1031.66	56.3807	189.692	391.743	601.084	729.188
1033.2	56.3807	189.692	391.743	601.084	729.188
1034.74	57.4222	189.692	391.743	601.084	729.188
1036.28	57.4222	189.692	391.743	601.084	729.188
1037.82	57.4222	189.692	391.743	601.084	729.188
1039.36	57.4222	189.692	391.743	601.084	729.188
1040.9	57.4222	189.692	391.743	601.084	729.188
1042.44	57.4222	190.734	391.743	601.084	729.188
1043.98	57.4222	190.734	391.743	601.084	729.188
1045.52	57.4222	190.734	391.743	601.084	729.188
1047.06	57.4222	190.734	391.743	601.084	729.188
1048.6	57.4222	190.734	391.743	601.084	730.229
1050.14	57.4222	190.734	391.743	601.084	730.229
1051.68	57.4222	190.734	391.743	601.084	730.229
1053.22	57.4222	190.734	391.743	601.084	731.271
1054.75	57.4222	190.734	391.743	601.084	731.271
1056.29	57.4222	190.734	391.743	601.084	731.271
1057.83	57.4222	191.775	391.743	601.084	731.271
1059.37	57.4222	192.817	391.655	601.084	731.271
1060.91	57.4222	192.817	391.59	601.084	731.271
1062.45	58.4637	192.817	391.719	601.084	731.271
1063.99	59.5052	192.817	391.993	601.084	731.271
1065.53	59.5052	192.817	392.364	601.084	731.271
1067.07	59.5052	192.817	392.784	601.084	731.271
1068.61	59.5052	192.817	393.204	601.084	731.271
1070.15	59.5052	192.817	393.576	601.084	731.271
1071.69	59.5052	192.817	393.85	601.084	731.271
1073.23	59.5052	192.817	393.979	601.084	731.271
1074.77	59.5052	193.858	393.913	601.084	731.271
1076.31	59.5052	193.858	393.826	601.084	731.271
1077.85	59.5052	193.858	393.826	601.084	731.271
1079.39	59.5052	193.858	393.826	601.084	731.271
1080.93	59.5052	193.858	393.826	601.084	731.271
1082.47	59.5052	193.858	393.826	601.084	731.271
1084	59.5052	193.858	393.826	601.084	731.271
1085.54	59.5052	193.858	393.826	601.084	731.271
1087.08	59.5052	193.858	393.826	601.084	731.271
1088.62	60.5467	194.9	393.826	601.084	731.271
1090.16	60.5467	194.9	393.738	601.084	731.271
1091.7	60.5467	195.941	393.76	601.084	731.271
1093.24	60.5467	195.941	393.78	601.084	731.271
1094.78	60.5467	195.941	393.969	601.084	731.271
1096.32	60.5467	195.941	394.28	601.084	731.271
1097.86	60.5467	195.941	394.663	601.084	731.271
1099.4	60.5467	195.941	395.071	601.084	731.271
1100.94	60.5467	196.983	395.455	601.084	731.271
1102.48	60.5467	196.983	395.766	601.084	730.229
1104.02	60.5467	196.983	395.955	601.084	731.271
1105.56	61.5882	196.983	395.974	601.084	731.271
1107.1	62.6297	196.983	395.996	601.084	732.312
1108.64	62.6297	196.983	395.909	601.084	732.312
1110.18	62.6297	196.983	395.909	601.084	732.312
1111.71	62.6297	198.024	395.909	601.084	732.312
1113.25	62.6297	198.024	395.909	601.084	732.312
1114.79	62.6297	199.066	395.821	601.084	732.312
1116.33	62.6297	199.066	395.843	601.084	732.312
1117.87	62.6297	199.066	395.95	601.084	732.312
1119.41	62.6297	199.066	396.118	601.084	732.312
1120.95	62.6297	199.066	396.322	601.084	732.312
1122.49	63.6712	199.066	396.538	601.084	732.312
1124.03	63.6712	200.107	396.742	601.084	732.312
1125.57	63.6712	200.107	396.909	601.084	732.312
1127.11	63.6712	200.107	397.016	601.084	732.312
1128.65	63.6712	200.107	397.038	601.084	732.312
1130.19	63.6712	200.107	396.95	601.084	732.312
1131.73	63.6712	201.149	396.863	601.084	732.312
1133.27	63.6712	201.149	396.885	601.084	732.312
1134.81	64.7127	201.149	396.904	601.084	733.354
1136.35	64.7127	201.149	397.094	601.084	733.354
1137.89	64.7127	201.149	397.404	601.084	733.354
1139.43	64.7127	202.19	397.788	601.084	733.354
1140.96	64.7127	203.232	398.196	601.084	734.395
1142.5	64.7127	203.232	398.579	601.084	734.395
1144.04	64.7127	203.232	398.89	601.084	734.395
1145.58	64.7127	203.232	399.079	601.084	734.395
1147.12	65.7542	204.273	399.099	601.084	734.395
1148.66	66.7957	204.273	399.033	601.084	734.395
1150.2	66.7957	205.315	398.968	602.125	734.395
1151.74	66.7957	205.315	399.075	603.167	734.395
1153.28	66.7957	205.315	399.242	603.167	734.395
1154.82	66.7957	206.356	399.446	603.167	734.395
1156.36	66.7957	206.356	399.662	603.167	734.395
1157.9	66.7957	206.356	399.779	603.167	734.395
1159.44	66.7957	206.356	399.968	603.167	735.437
1160.98	67.8372	207.398	400.182	603.167	735.437
1162.52	67.8372	208.439	400.371	603.167	735.437
1164.06	67.8372	208.439	400.488	603.167	735.437
1165.6	67.8372	208.439	400.704	603.167	735.437
1167.14	68.8787	208.439	400.908	603.167	735.437
1168.67	69.9202	209.481	400.988	603.167	735.437
1170.21	69.9202	209.481	401.116	603.167	735.437
1171.75	69.9202	209.481	401.158	603.167	735.437
1173.29	69.9202	210.522	401.26	603.167	735.437
1174.83	69.9202	211.564	401.57	603.167	736.478
1176.37	70.9617	211.564	401.866	603.167	737.52
1177.91	70.9617	212.605	402.296	604.208	737.52
1179.45	72.0032	212.605	402.787	605.25	737.52
1180.99	72.0032	212.605	403.265	605.25	737.52
1182.53	72.0032	212.605	403.658	605.25	737.52
1184.07	72.0032	213.647	403.894	605.25	737.52
1185.61	72.0032	213.647	404.032	605.25	738.561
1187.15	72.0032	214.688	404.134	605.25	738.561
1188.69	72.0032	215.73	404.348	605.25	738.561
1190.23	73.0447	215.73	404.537	605.25	738.561
1191.77	74.0862	215.73	404.566	605.25	738.561
1193.31	74.0862	216.771	404.717	605.25	738.561
1194.85	74.0862	217.813	405.049	605.25	738.561
1196.39	75.1277	217.813	405.491	606.291	739.603
1197.92	75.1277	218.854	405.969	606.291	739.603
1199.46	75.1277	218.854	406.324	606.291	739.603
1201	76.1692	219.896	406.591	606.291	739.603
1202.54	76.1692	220.937	407.091	606.291	740.644
1204.08	77.2107	220.937	407.64	606.291	740.644
1205.62	77.2107	221.979	408.052	606.291	740.644
1207.16	77.2107	223.02	408.429	606.291	741.686
1208.7	78.2522	223.02	408.781	607.333	742.727
1210.24	78.2522	224.062	409.341	607.333	742.727
1211.78	78.2522	225.103	409.839	608.374	742.727
1213.32	79.2937	225.103	410.373	608.374	742.727
1214.86	79.2937	226.145	410.822	608.374	742.727
1216.4	80.3352	227.186	411.199	608.374	743.769
1217.94	80.3352	228.228	411.648	608.374	743.769
1219.48	81.3767	229.269	412.182	608.374	743.769
1221.02	81.3767	230.311	412.68	609.416	744.81
1222.56	82.4182	230.311	413.153	609.416	745.852
1224.1	82.4182	231.352	413.527	609.416	745.852
1225.63	83.4597	232.394	414.097	609.416	746.893
1227.17	83.4597	233.435	414.568	610.457	747.935
1228.71	83.4597	234.477	415.149	610.457	746.893
1230.25	84.5012	235.518	415.739	610.457	747.935
1231.79	85.5427	236.56	416.389	610.457	747.935
1233.33	86.5842	237.601	417.064	610.457	748.976
1234.87	87.6257	238.643	417.948	611.499	748.976
1236.41	87.6257	239.684	418.632	612.54	750.018
1237.95	87.6257	240.726	419.366	612.54	751.059
1239.49	88.6672	241.767	420.087	613.582	751.059
1241.03	89.7087	242.809	420.868	613.582	752.101
1242.57	90.7502	244.892	421.563	613.582	752.101
1244.11	90.7502	245.933	422.393	613.582	753.142
1245.65	91.7917	246.975	423.124	615.665	753.142
1247.19	92.8332	248.016	424.024	615.665	755.225
1248.73	92.8332	249.058	424.923	615.665	755.225
1250.27	93.8746	251.141	425.93	616.706	756.267
1251.81	95.9576	252.182	426.85	616.706	757.308
1253.34	95.9576	254.265	427.991	617.748	758.35
1254.88	96.9991	255.307	428.982	617.748	758.35
1256.42	98.0406	256.348	430.106	617.748	759.391
1257.96	98.0406	258.431	431.339	619.831	761.474
1259.5	99.0821	260.514	432.657	619.831	762.516
1261.04	101.165	261.556	433.815	620.872	763.557
1262.58	101.165	263.639	434.986	620.872	765.64
1264.12	102.207	264.68	436.253	622.955	765.64
1265.66	103.248	266.763	437.481	622.955	767.723
1267.2	103.248	268.846	438.819	623.997	767.723
1268.74	105.331	269.888	440.106	625.038	769.806
1270.28	106.373	271.971	441.465	625.038	771.889
1271.82	107.414	274.054	442.934	626.08	772.931
1273.36	108.456	275.095	444.461	627.121	773.972
1274.9	108.456	277.178	446.058	628.163	776.055
1276.44	110.539	279.261	447.714	630.246	778.138
1277.98	111.58	281.344	449.479	630.246	780.221
1279.52	112.622	283.427	451.23	632.329	782.304
1281.06	113.663	285.51	453.038	633.37	784.387
1282.59	114.705	287.593	455.041	634.412	785.429
1284.13	115.746	289.676	457.066	636.495	787.512
1285.67	116.788	291.759	459.224	637.536	789.595
1287.21	117.829	293.842	461.319	638.578	792.719
1288.75	118.871	296.967	463.351	640.661	795.844
1290.29	120.954	299.05	465.517	641.702	797.927
1291.83	120.954	301.133	467.704	642.744	800.01
1293.37	123.037	303.216	470.086	644.827	803.134
1294.91	124.078	306.34	472.305	646.91	805.217
1296.45	125.12	308.423	474.793	647.951	808.342
1297.99	126.161	311.548	476.779	650.034	812.508
1299.53	127.203	313.631	480.353	651.076	814.591
1301.07	128.244	316.755	482.977	653.159	817.715
1302.61	130.327	318.838	486.682	655.242	822.923
1304.15	131.369	320.921	488.893	657.325	827.089
1305.69	132.41	324.046	490.802	659.408	830.213
1307.23	134.493	326.128	492.491	661.491	834.379
1308.77	134.493	328.212	494.047	664.615	837.504
1310.3	136.576	331.336	495.468	666.698	842.711
1311.84	137.618	333.419	496.946	668.781	846.877
1313.38	138.659	336.543	498.653	671.906	852.085
1314.92	139.701	338.626	502.146	673.989	854.168
1316.46	140.742	340.709	505.072	676.072	860.417
1318	141.784	342.792	509.172	678.155	863.541
1319.54	142.825	344.875	511.971	680.238	869.79
1321.08	143.867	346.958	515.217	683.362	874.997
1322.62	144.908	349.041	518.56	684.404	877.08
1324.16	145.95	351.124	521.779	687.528	882.288
1325.7	146.991	353.207	525.025	688.569	886.454
1327.24	148.032	355.29	527.99	690.652	889.578
1328.78	148.032	356.332	531.177	692.735	893.744
1330.32	150.115	358.415	534.392	693.777	896.869
1331.86	150.115	359.456	537.198	695.86	901.035
1333.4	151.157	360.498	540.888	696.901	904.159
1334.94	151.157	361.539	543.493	697.943	906.242
1336.48	152.198	362.581	545.821	698.984	908.325
1338.02	153.24	363.622	547.997	700.026	909.367
1339.55	153.24	364.664	549.883	700.026	910.408
1341.09	153.24	365.705	551.677	700.026	911.45
1342.63	153.24	366.747	553.27	700.026	911.45
1344.17	154.281	366.747	554.821	700.026	910.408
1345.71	155.323	366.747	556.256	698.984	908.325
1347.25	155.323	366.747	557.501	697.943	906.242
1348.79	155.323	366.747	559.504	696.901	904.159
1350.33	155.323	366.747	559.939	695.86	901.035
1351.87	155.323	365.705	560.429	694.818	897.91
1353.41	155.323	364.664	560.378	692.735	894.786
1354.95	155.323	363.622	559.982	691.694	892.703
1356.49	154.281	362.581	559.378	689.611	888.537
1358.03	153.24	361.539	558.489	687.528	884.371
1359.57	153.24	360.498	557.268	685.445	880.205
1361.11	153.24	359.456	555.651	683.362	874.997
1362.65	153.24	357.373	553.845	680.238	872.914
1364.19	152.198	356.332	552.058	678.155	867.707
1365.73	152.198	354.249	550.218	676.072	861.458
1367.26	151.157	352.166	548.103	673.989	857.292
1368.8	150.115	351.124	545.367	670.864	853.126
1370.34	150.115	349.041	542.959	668.781	848.96
1371.88	149.074	346.958	540.187	666.698	843.753
1373.42	148.032	344.875	537.37	664.615	839.587
1374.96	148.032	342.792	534.35	663.574	835.421
1376.5	146.991	339.668	530.903	660.449	831.255
1378.04	145.95	337.585	527.706	658.366	829.172
1379.58	144.908	335.502	524.496	656.283	825.006
1381.12	143.867	333.419	521.495	654.2	820.84
1382.66	142.825	331.336	518.286	653.159	817.715
1384.2	141.784	328.212	514.868	650.034	813.549
1385.74	140.742	326.128	511.879	647.951	811.466
1387.28	139.701	324.046	508.641	646.91	808.342
1388.82	138.659	320.921	505.807	644.827	805.217
1390.36	137.618	318.838	502.763	643.785	802.093
1391.9	136.576	316.755	499.68	641.702	798.968
1393.44	135.535	314.672	497.014	639.619	796.885
1394.98	134.493	312.589	494.125	638.578	794.802
1396.51	133.452	310.506	491.382	637.536	792.719
1398.05	132.41	308.423	488.624	635.453	790.636
1399.59	130.327	305.299	485.754	634.412	787.512
1401.13	129.286	303.216	483.006	633.37	786.47
1402.67	128.244	301.133	480.304	631.287	783.346
1404.21	127.203	299.05	477.944	630.246	781.263
1405.75	126.161	296.967	475.41	630.246	781.263
1407.29	125.12	294.884	472.885	628.163	779.18
1408.83	124.078	292.801	470.664	627.121	777.097
1410.37	123.037	291.759	468.377	626.08	776.055
1411.91	121.995	289.676	466.136	625.038	775.014
1413.45	120.954	287.593	464.162	623.997	771.889
1414.99	118.871	285.51	462.234	622.955	770.848
1416.53	117.829	284.469	460.416	622.955	769.806
1418.07	117.829	282.386	458.595	621.914	768.765
1419.61	116.788	280.303	456.944	620.872	767.723
1421.15	115.746	278.22	455.194	620.872	766.682
1422.69	114.705	277.178	453.271	619.831	764.599
1424.22	113.663	276.137	451.433	618.789	763.557
1425.76	112.622	275.095	449.717	617.748	762.516
1427.3	111.58	273.012	447.938	617.748	762.516
1428.84	111.58	271.971	446.328	616.706	761.474
1430.38	110.539	269.888	444.813	616.706	760.433
1431.92	108.456	268.846	443.381	615.665	759.391
1433.46	108.456	266.763	441.994	615.665	759.391
1435	107.414	265.722	440.815	615.665	758.35
1436.54	106.373	264.68	439.693	614.623	757.308
1438.08	106.373	263.639	438.545	613.582	757.308
1439.62	105.331	262.597	437.394	613.582	756.267
1441.16	104.29	261.556	436.462	613.582	755.225
1442.7	103.248	259.473	435.527	612.54	754.184
1444.24	103.248	259.473	434.653	612.54	754.184
1445.78	102.207	257.39	433.728	612.54	754.184
1447.32	101.165	256.348	432.924	612.54	754.184
1448.86	101.165	256.348	432.194	611.499	753.142
1450.4	100.124	255.307	431.4	610.457	753.142
1451.94	100.124	254.265	430.691	610.457	753.142
1453.47	99.0821	253.224	429.994	610.457	752.101
1455.01	98.0406	253.224	429.237	610.457	752.101
1456.55	98.0406	252.182	428.479	610.457	752.101
1458.09	98.0406	251.141	427.695	610.457	751.059
1459.63	96.9991	251.141	427.008	609.416	751.059
1461.17	95.9576	250.099	426.234	609.416	750.018
1462.71	95.9576	249.058	425.692	609.416	750.018
1464.25	95.9576	249.058	425.112	609.416	750.018
1465.79	94.9161	248.016	424.505	609.416	750.018
1467.33	94.9161	248.016	424.168	609.416	750.018
1468.87	94.9161	246.975	423.891	609.416	750.018
1470.41	93.8746	246.975	423.466	608.374	750.018
1471.95	92.8332	245.933	422.881	608.374	750.018
1473.49	92.8332	245.933	422.32	608.374	750.018
1475.03	92.8332	245.933	421.881	608.374	750.018
1476.57	92.8332	245.933	421.439	608.374	750.018
1478.11	92.8332	245.933	421.242	608.374	750.018
1479.65	92.8332	244.892	420.946	608.374	750.018
1481.18	91.7917	243.85	420.711	608.374	750.018
1482.72	91.7917	243.85	420.609	608.374	750.018
1484.26	91.7917	243.85	420.492	608.374	750.018
1485.8	91.7917	243.85	420.276	608.374	750.018
1487.34	91.7917	243.85	420.072	608.374	750.018
1488.88	91.7917	243.85	419.905	608.374	750.018
1490.42	91.7917	243.85	419.798	609.416	750.018
1491.96	91.7917	243.85	419.776	609.416	750.018
1493.5	91.7917	243.85	419.863	609.416	750.018
1495.04	91.7917	244.892	419.863	609.416	751.059
1496.58	91.7917	244.892	419.863	609.416	752.101
1498.12	91.7917	245.933	419.776	609.416	752.101
1499.66	91.7917	245.933	419.798	609.416	752.101
1501.2	91.7917	245.933	419.905	609.416	752.101
1502.74	91.7917	245.933	420.072	610.457	753.142
1504.28	91.7917	246.975	420.276	610.457	754.184
1505.82	92.8332	246.975	420.492	610.457	755.225
1507.36	92.8332	248.016	420.609	610.457	755.225
1508.89	92.8332	249.058	420.711	610.457	755.225
1510.43	92.8332	250.099	420.946	611.499	756.267
1511.97	93.8746	251.141	421.155	612.54	757.308
1513.51	94.9161	251.141	421.373	612.54	757.308
1515.05	95.9576	252.182	421.922	613.582	758.35
1516.59	95.9576	254.265	422.529	612.54	759.391
1518.13	95.9576	255.307	423.206	614.623	760.433
1519.67	96.9991	256.348	423.942	615.665	761.474
1521.21	98.0406	258.431	424.699	615.665	763.557
1522.75	98.0406	259.473	425.505	615.665	764.599
1524.29	99.0821	261.556	426.212	617.748	765.64
1525.83	100.124	262.597	427.088	617.748	767.723
1527.37	101.165	264.68	427.962	617.748	768.765
1528.91	102.207	265.722	428.945	619.831	770.848
1530.45	103.248	267.805	429.975	620.872	772.931
1531.99	104.29	269.888	431.05	621.914	772.931
1533.53	106.373	273.012	432.148	622.955	775.014
1535.07	106.373	275.095	433.352	623.997	777.097
1536.61	108.456	277.178	434.811	626.08	779.18
1538.14	109.497	280.303	436.365	627.121	782.304
1539.68	111.58	283.427	437.828	628.163	784.387
1541.22	112.622	285.51	439.499	630.246	786.47
1542.76	113.663	288.635	441.276	631.287	788.553
1544.3	115.746	291.759	443.036	633.37	791.678
1545.84	117.829	294.884	444.915	634.412	794.802
1547.38	119.912	298.008	446.937	636.495	797.927
1548.92	121.995	302.174	449.103	637.536	801.051
1550.46	124.078	304.257	451.3	640.661	802.093
1552	127.203	308.423	453.898	642.744	805.217
1553.54	129.286	312.589	456.515	644.827	809.383
1555.08	131.369	316.755	459.251	645.868	812.508
1556.62	134.493	320.921	462.094	648.993	815.632
1558.16	136.576	324.046	465.007	651.076	818.757
1559.7	138.659	327.17	467.93	653.159	821.881
1561.24	140.742	332.377	470.911	654.2	825.006
1562.78	143.867	335.502	473.975	657.325	828.13
1564.32	145.95	339.668	477.209	659.408	831.255
1565.85	148.032	342.792	480.391	660.449	835.421
1567.39	152.198	346.958	483.72	663.574	838.545
1568.93	154.281	350.083	486.995	664.615	841.67
1570.47	157.406	353.207	490.539	667.74	843.753
1572.01	159.489	356.332	493.996	668.781	846.877
1573.55	161.572	359.456	497.514	670.864	850.002
1575.09	162.613	361.539	501.02	671.906	852.085
1576.63	164.696	364.664	504.441	672.947	853.126
1578.17	165.738	366.747	508.012	675.03	856.251
1579.71	167.821	367.788	511.401	676.072	857.292
1581.25	168.862	368.83	514.671	676.072	859.375
1582.79	168.862	369.871	517.689	677.113	860.417
1584.33	168.862	370.913	520.653	677.113	860.417
1585.87	168.862	369.871	523.44	677.113	861.458
1587.41	167.821	368.83	525.928	676.072	860.417
1588.95	166.779	367.788	528.133	675.03	859.375
1590.49	165.738	365.705	530.053	673.989	858.334
1592.03	164.696	363.622	531.716	671.906	855.209
1593.57	162.613	361.539	532.937	670.864	854.168
1595.1	160.53	359.456	533.692	668.781	852.085
1596.64	158.447	355.29	534.205	667.74	850.002
1598.18	155.323	353.207	534.29	665.657	847.919
1599.72	153.24	350.083	533.947	663.574	843.753
1601.26	150.115	344.875	533.141	661.491	841.67
1602.8	148.032	341.751	531.932	659.408	838.545
1604.34	144.908	337.585	530.257	657.325	834.379
1605.88	142.825	333.419	528.388	655.242	830.213
1607.42	139.701	329.253	526.013	652.117	828.13
1608.96	136.576	325.087	523.355	650.034	823.964
1610.5	133.452	320.921	520.573	647.951	820.84
1612.04	130.327	316.755	517.528	645.868	815.632
1613.58	127.203	312.589	514.219	643.785	813.549
1615.12	125.12	308.423	510.755	640.661	810.425
1616.66	123.037	304.257	507.444	639.619	807.3
1618.2	120.954	300.091	503.829	637.536	803.134
1619.74	116.788	295.925	500.204	635.453	800.01
1621.28	114.705	292.801	496.667	633.37	796.885
1622.81	112.622	288.635	492.897	631.287	794.802
1624.35	110.539	285.51	489.386	629.204	791.678
1625.89	108.456	281.344	485.752	627.121	788.553
1627.43	106.373	277.178	481.894	626.08	785.429
1628.97	104.29	275.095	478.282	623.997	783.346
1630.51	102.207	271.971	474.791	622.955	780.221
1632.05	100.124	268.846	471.518	620.872	778.138
1633.59	99.0821	265.722	468.119	618.789	776.055
1635.13	96.9991	263.639	464.643	617.748	773.972
1636.67	95.9576	261.556	461.618	616.706	771.889
1638.21	94.9161	258.431	458.539	615.665	768.765
1639.75	92.8332	255.307	455.604	614.623	767.723
1641.29	91.7917	253.224	452.764	613.582	765.64
1642.83	89.7087	251.141	449.945	612.54	763.557
1644.37	88.6672	248.016	447.406	610.457	762.516
1645.91	87.6257	246.975	444.874	610.457	760.433
1647.45	86.5842	244.892	442.424	608.374	758.35
1648.99	85.5427	243.85	440.021	608.374	757.308
1650.53	84.5012	241.767	437.515	608.374	755.225
1652.06	83.4597	239.684	435.461	607.333	754.184
1653.6	82.4182	238.643	433.378	606.291	753.142
1655.14	81.3767	236.56	431.354	606.291	752.101
1656.68	80.3352	235.518	429.584	604.208	751.059
1658.22	79.2937	233.435	427.736	603.167	748.976
1659.76	79.2937	232.394	425.959	603.167	748.976
1661.3	78.2522	230.311	424.289	603.167	747.935
1662.84	77.2107	229.269	422.825	601.084	745.852
1664.38	77.2107	228.228	421.271	601.084	745.852
1665.92	76.1692	228.228	419.9	601.084	744.81
1667.46	75.1277	227.186	418.586	601.084	743.769
1669	75.1277	225.103	417.404	600.042	743.769
1670.54	74.0862	224.062	416.355	599.001	742.727
1672.08	74.0862	223.02	415.268	599.001	741.686
1673.62	73.0447	223.02	414.165	599.001	741.686
1675.16	72.0032	221.979	413.136	599.001	740.644
1676.7	72.0032	220.937	412.092	597.959	739.603
1678.24	72.0032	219.896	411.23	597.959	738.561
1679.77	72.0032	219.896	410.218	597.959	738.561
1681.31	72.0032	218.854	409.511	596.918	738.561
1682.85	70.9617	218.854	408.667	596.918	737.52
1684.39	69.9202	217.813	408.115	595.876	737.52
1685.93	69.9202	216.771	407.698	595.876	737.52
1687.47	69.9202	216.771	407.033	595.876	736.478
1689.01	69.9202	216.771	406.44	594.835	735.437
1690.55	68.8787	215.73	405.933	593.793	734.395
1692.09	67.8372	215.73	405.302	593.793	734.395
1693.63	67.8372	214.688	404.843	593.793	734.395
1695.17	67.8372	213.647	404.26	593.793	734.395
1696.71	66.7957	213.647	403.85	593.793	734.395
1698.25	66.7957	213.647	403.316	593.793	734.395
1699.79	66.7957	213.647	402.867	593.793	733.354
1701.33	66.7957	212.605	402.403	593.793	733.354
1702.87	66.7957	212.605	401.888	593.793	732.312
1704.41	66.7957	212.605	401.483	592.752	732.312
1705.95	65.7542	211.564	401.347	592.752	732.312
1707.49	64.7127	211.564	401.136	593.793	732.312
1709.02	64.7127	211.564	401.009	593.793	732.312
1710.56	64.7127	211.564	400.908	592.752	731.271
1712.1	64.7127	210.522	400.769	592.752	731.271
1713.64	64.7127	209.481	400.446	591.71	730.229
1715.18	64.7127	209.481	400.162	591.71	730.229
1716.72	64.7127	209.481	399.769	591.71	730.229
1718.26	63.6712	209.481	399.339	591.71	730.229
1719.8	63.6712	209.481	398.946	591.71	730.229
1721.34	63.6712	208.439	398.662	591.71	730.229
1722.88	63.6712	208.439	398.339	591.71	729.188
1724.42	63.6712	208.439	398.201	591.71	729.188
1725.96	63.6712	208.439	398.099	591.71	729.188
1727.5	63.6712	208.439	397.972	591.71	729.188
1729.04	63.6712	208.439	397.761	589.627	729.188
1730.58	62.6297	208.439	397.45	589.627	729.188
1732.12	62.6297	207.398	397.089	589.627	729.188
1733.66	62.6297	206.356	396.875	589.627	728.146
1735.2	62.6297	206.356	396.55	589.627	728.146
1736.73	62.6297	206.356	396.445	589.627	728.146
1738.27	62.6297	206.356	396.389	589.627	727.105
1739.81	62.6297	206.356	396.431	589.627	727.105
1741.35	62.6297	206.356	396.397	589.627	727.105
1742.89	62.6297	206.356	396.399	589.627	727.105
1744.43	62.6297	206.356	396.241	589.627	727.105
1745.97	62.6297	206.356	396.011	589.627	727.105
1747.51	61.5882	205.315	395.928	589.627	727.105
1749.05	60.5467	205.315	395.931	588.586	727.105
1750.59	60.5467	205.315	395.821	588.586	727.105
1752.13	60.5467	205.315	395.909	588.586	727.105
1753.67	60.5467	205.315	395.996	588.586	726.063
1755.21	60.5467	205.315	395.974	588.586	726.063
1756.75	60.5467	205.315	395.955	588.586	726.063
1758.29	60.5467	205.315	395.766	588.586	726.063
1759.83	60.5467	205.315	395.455	588.586	726.063
1761.37	60.5467	205.315	395.071	588.586	726.063
1762.91	60.5467	205.315	394.663	588.586	726.063
1764.44	60.5467	204.273	394.28	588.586	726.063
1765.98	60.5467	203.232	393.969	588.586	726.063
1767.52	60.5467	203.232	393.78	588.586	726.063
1769.06	59.5052	203.232	393.76	588.586	726.063
1770.6	59.5052	203.232	393.738	588.586	726.063
1772.14	59.5052	203.232	393.826	587.544	726.063
1773.68	59.5052	203.232	393.826	587.544	726.063
1775.22	59.5052	203.232	393.826	587.544	726.063
1776.76	59.5052	203.232	393.826	587.544	726.063
1778.3	59.5052	203.232	393.826	587.544	725.022
1779.84	59.5052	203.232	393.826	587.544	725.022
1781.38	59.5052	203.232	393.913	587.544	725.022
1782.92	59.5052	203.232	393.979	587.544	725.022
1784.46	59.5052	203.232	393.85	587.544	725.022
1786	59.5052	203.232	393.576	587.544	725.022
1787.54	59.5052	203.232	393.204	587.544	725.022
1789.08	59.5052	203.232	392.784	587.544	725.022
1790.62	59.5052	203.232	392.364	587.544	725.022
1792.16	59.5052	203.232	391.993	587.544	725.022
1793.69	59.5052	203.232	391.719	587.544	725.022
1795.23	59.5052	202.19	391.59	587.544	725.022
1796.77	59.5052	201.149	391.655	587.544	725.022
1798.31	59.5052	201.149	391.743	587.544	725.022
1799.85	59.5052	201.149	391.743	587.544	725.022
1801.39	59.5052	201.149	391.743	586.503	725.022
1802.93	59.5052	201.149	391.743	586.503	723.98
1804.47	59.5052	201.149	391.743	585.461	723.98
1806.01	58.4637	201.149	391.743	585.461	722.939
1807.55	57.4222	201.149	391.743	585.461	722.939
1809.09	57.4222	201.149	391.743	585.461	722.939
1810.63	57.4222	201.149	391.743	585.461	722.939
1812.17	57.4222	201.149	391.743	585.461	722.939
1813.71	57.4222	201.149	391.743	585.461	722.939
1815.25	57.4222	201.149	391.743	585.461	722.939
1816.79	57.4222	201.149	391.743	585.461	722.939
1818.33	57.4222	201.149	391.743	585.461	722.939
1819.87	57.4222	201.149	391.743	585.461	722.939
1821.4	57.4222	201.149	391.83	585.461	722.939
1822.94	57.4222	201.149	391.808	585.461	722.939
1824.48	57.4222	201.149	391.702	585.461	722.939
1826.02	57.4222	201.149	391.534	585.461	722.939
1827.56	57.4222	201.149	391.33	585.461	722.939
1829.1	57.4222	201.149	391.114	585.461	722.939
1830.64	57.4222	201.149	390.91	585.461	722.939
1832.18	57.4222	201.149	390.743	585.461	722.939
1833.72	57.4222	201.149	390.636	585.461	722.939
1835.26	57.4222	201.149	390.614	585.461	722.939
1836.8	57.4222	201.149	390.701	585.461	722.939
1838.34	57.4222	201.149	390.701	585.461	722.939
1839.88	57.4222	200.107	390.701	585.461	722.939
1841.42	57.4222	200.107	390.701	585.461	722.939
1842.96	57.4222	200.107	390.701	585.461	722.939
1844.5	57.4222	200.107	390.701	585.461	721.897
1846.04	57.4222	200.107	390.701	584.42	721.897
1847.58	57.4222	200.107	390.701	584.42	721.897
1849.12	57.4222	200.107	390.701	584.42	721.897
1850.65	57.4222	200.107	390.701	584.42	721.897
1852.19	57.4222	200.107	390.701	584.42	721.897
1853.73	57.4222	200.107	390.701	584.42	721.897
1855.27	57.4222	200.107	390.701	584.42	721.897
1856.81	57.4222	200.107	390.701	584.42	721.897
1858.35	57.4222	200.107	390.701	584.42	721.897
1859.89	56.3807	200.107	390.701	584.42	721.897
1861.43	55.3392	200.107	390.701	584.42	721.897
1862.97	55.3392	200.107	390.701	584.42	721.897
1864.51	55.3392	200.107	390.701	584.42	721.897
1866.05	55.3392	200.107	390.701	584.42	721.897
1867.59	55.3392	200.107	390.701	584.42	721.897
1869.13	55.3392	200.107	390.701	584.42	721.897
1870.67	55.3392	200.107	390.701	584.42	721.897
1872.21	55.3392	200.107	390.701	584.42	721.897
1873.75	55.3392	200.107	390.701	584.42	721.897
1875.29	55.3392	200.107	390.701	584.42	721.897
1876.83	55.3392	200.107	390.701	584.42	721.897
1878.36	55.3392	200.107	390.701	584.42	721.897
1879.9	55.3392	200.107	390.701	584.42	721.897
1881.44	55.3392	200.107	390.701	584.42	721.897
1882.98	55.3392	200.107	390.701	584.42	721.897
1884.52	55.3392	200.107	390.701	584.42	721.897
1886.06	55.3392	200.107	390.614	584.42	721.897
1887.6	55.3392	200.107	390.723	584.42	721.897
1889.14	55.3392	200.107	390.808	584.42	721.897
1890.68	55.3392	200.107	390.869	584.42	721.897
1892.22	55.3392	200.107	390.993	584.42	721.897
1893.76	55.3392	200.107	390.983	584.42	721.897
1895.3	55.3392	200.107	390.864	584.42	721.897
1896.84	55.3392	200.107	390.66	584.42	721.897
1898.38	55.3392	200.107	390.395	584.42	721.897
1899.92	55.3392	200.107	390.094	584.42	721.897
1901.46	55.3392	200.107	389.781	584.42	721.897
1903	55.3392	200.107	389.701	584.42	721.897
1904.54	55.3392	200.107	389.594	584.42	721.897
1906.08	55.3392	200.107	389.572	584.42	721.897
1907.61	55.3392	200.107	389.66	584.42	720.856
1909.15	55.3392	200.107	389.66	584.42	720.856
1910.69	55.3392	200.107	389.66	584.42	721.897
1912.23	55.3392	200.107	389.66	584.42	720.856
1913.77	55.3392	200.107	389.66	584.42	720.856
1915.31	55.3392	200.107	389.66	584.42	720.856
1916.85	55.3392	200.107	389.66	584.42	720.856
1918.39	55.3392	200.107	389.66	584.42	720.856
1919.93	55.3392	200.107	389.66	584.42	720.856
1921.47	55.3392	200.107	389.66	584.42	720.856
1923.01	55.3392	200.107	389.66	584.42	720.856
1924.55	55.3392	200.107	389.66	584.42	720.856
1926.09	55.3392	200.107	389.66	584.42	720.856
1927.63	55.3392	200.107	389.66	584.42	720.856
1929.17	55.3392	200.107	389.66	584.42	720.856
1930.71	55.3392	200.107	389.66	584.42	720.856
1932.25	55.3392	200.107	389.66	584.42	720.856
1933.79	55.3392	200.107	389.66	584.42	720.856
1935.32	55.3392	200.107	389.66	584.42	720.856
1936.86	55.3392	200.107	389.66	583.378	720.856
1938.4	55.3392	200.107	389.66	583.378	720.856
1939.94	55.3392	200.107	389.66	583.378	720.856
1941.48	55.3392	200.107	389.66	583.378	720.856
1943.02	55.3392	200.107	389.66	583.378	720.856
1944.56	55.3392	200.107	389.66	583.378	720.856
1946.1	55.3392	200.107	389.66	583.378	720.856
1947.64	55.3392	200.107	389.66	583.378	720.856
1949.18	55.3392	200.107	389.66	583.378	720.856
1950.72	55.3392	200.107	389.66	583.378	720.856
1952.26	55.3392	200.107	389.66	583.378	720.856
1953.8	55.3392	200.107	389.66	583.378	720.856
1955.34	55.3392	200.107	389.66	583.378	720.856
1956.88	55.3392	200.107	389.66	583.378	720.856
1958.42	55.3392	200.107	389.66	583.378	720.856
1959.96	55.3392	200.107	389.66	583.378	720.856
1961.5	55.3392	200.107	389.66	583.378	720.856
1963.04	55.3392	200.107	389.66	583.378	720.856
1964.57	55.3392	200.107	389.66	583.378	720.856
1966.11	55.3392	200.107	389.66	583.378	720.856
1967.65	54.2978	200.107	389.66	583.378	720.856
1969.19	54.2978	200.107	389.66	583.378	720.856
1970.73	54.2978	200.107	389.66	583.378	720.856
1972.27	54.2978	200.107	389.66	583.378	720.856
1973.81	54.2978	200.107	389.66	583.378	720.856
1975.35	54.2978	200.107	389.66	583.378	720.856
1976.89	54.2978	200.107	389.66	583.378	720.856
1978.43	54.2978	200.107	389.66	583.378	720.856
1979.97	54.2978	200.107	389.66	583.378	720.856
1981.51	54.2978	200.107	389.66	583.378	720.856
1983.05	54.2978	200.107	389.66	583.378	720.856
1984.59	54.2978	200.107	389.66	583.378	720.856
1986.13	54.2978	200.107	389.66	583.378	719.814
1987.67	54.2978	200.107	389.66	583.378	718.773
1989.21	54.2978	200.107	389.66	583.378	718.773
1990.75	54.2978	200.107	389.66	583.378	718.773
1992.28	54.2978	200.107	389.66	583.378	718.773
1993.82	54.2978	200.107	389.66	583.378	718.773
1995.36	54.2978	200.107	389.66	583.378	718.773
1996.9	54.2978	200.107	389.66	583.378	718.773
1998.44	54.2978		389.66	583.378	718.773
1996.9			389.66
1998.44			389.66
			--

## Sheet: 3e
	1:0-Adsorption		1:0-Desorption		1:0.1-Adsorption		1:0.1-Desorption		1:0.5-Adsorption		1:0.5-Desorption		1:1-Adsorption		1:1-Desorption		1:2-Adsorption		1:2-Desorption
Relative Pressure (p/p0)	Quantity Adsorbed (cm³/g STP)	Relative Pressure (p/p0)	Quantity Adsorbed (cm³/g STP)	Relative Pressure (p/p0)	Quantity Adsorbed (cm³/g STP)	Relative Pressure (p/p0)	Quantity Adsorbed (cm³/g STP)	Relative Pressure (p/p0)	Quantity Adsorbed (cm³/g STP)	Relative Pressure (p/p0)	Quantity Adsorbed (cm³/g STP)	Relative Pressure (p/p0)	Quantity Adsorbed (cm³/g STP)	Relative Pressure (p/p0)	Quantity Adsorbed (cm³/g STP)	Relative Pressure (p/p0)	Quantity Adsorbed (cm³/g STP)	Relative Pressure (p/p0)	Quantity Adsorbed (cm³/g STP)
0.00491	80.9162	0.9866	1931.56	0.00554	77.2648	0.99017	1973.55	0.00261	52.3137	0.98933	999.24	0.00538766	12.1485	0.98577	373.636	0.00533	3.02001	0.99038	59.0079
0.02881	95.5218	0.9799	1773.33	0.02546	88.219	0.98052	1808.63	0.01057	63.8764	0.97528	836.753	0.00554	23.1026	0.98283	320.082	0.02755	1.80288	0.98052	37.7082
0.05061	102.216	0.97612	1638.23	0.05166	99.1732	0.97549	1660.14	0.03321	65.7021	0.96208	690.089	0.02944	32.2311	0.97759	270.788	0.05501	4.23714	0.96061	28.5797
0.07912	101.607	0.97193	1504.35	0.07849	99.1732	0.96941	1508.61	0.05669	68.745	0.93755	572.028	0.05522	34.0568	0.9604	186.198	0.08101	4.23714	0.93231	20.0598
0.10721	108.91	0.96459	1383.85	0.107	105.259	0.96459	1377.77	0.07619	71.1792	0.91156	517.865	0.08038	37.0996	0.95055	167.332	0.10679	3.02001	0.90129	18.2341
0.13111	109.519	0.95809	1261.53	0.13195	110.736	0.95768	1263.97	0.10302	73.0049	0.89353	488.046	0.10679	39.5339	0.92875	130.819	0.13258	3.02001	0.85265	15.7999
0.1592	116.213	0.95432	1158.68	0.15794	112.562	0.95013	1159.29	0.12314	75.4391	0.87823	470.397	0.13237	37.7082	0.90275	118.039	0.15857	7.88852	0.8275	15.7999
0.18205	118.647	0.94866	1099.65	0.18352	116.213	0.9386	1040.01	0.14306	78.482	0.85957	446.055	0.15941	38.3167	0.87571	107.693	0.18561	4.23714	0.80297	15.7999
0.20867	123.516	0.93944	1005.93	0.20972	120.473	0.9277	958.466	0.16947	80.3077	0.8472	432.666	0.18603	41.9681	0.84804	100.39	0.21223	5.45426	0.77739	12.757
0.23529	128.993	0.92518	925.603	0.23739	125.95	0.90925	857.444	0.19882	82.1334	0.82875	411.975	0.21202	41.9681	0.82205	96.1303	0.23781	5.45426	0.75224	12.757
0.26129	133.861	0.91093	837.97	0.26213	130.21	0.89667	809.976	0.21999	85.1762	0.80716	391.893	0.2376	40.751	0.795	90.6533	0.26359	5.45426	0.72729	13.3656
0.29713	135.078	0.89353	789.285	0.29944	133.253	0.88095	743.034	0.24598	90.6533	0.79752	383.981	0.26317	40.751	0.77048	92.4789	0.29944	5.45426	0.7034	13.3656
0.31055	141.164	0.87361	723.56	0.31244	140.556	0.86984	711.997	0.268	91.2618	0.77928	369.376	0.29797	44.4024	0.74574	86.3933	0.31747	3.02001	0.67782	12.757
0.32543	145.424	0.84951	658.444	0.32669	138.73	0.84846	653.575	0.29399	97.3475	0.75475	349.902	0.32522	45.6195	0.72079	86.3933	0.35248	7.88852	0.65287	12.757
0.34828	152.118	0.82687	610.367	0.35038	143.598	0.82456	598.196	0.31977	102.216	0.72876	329.21	0.35059	46.8366	0.69606	83.3505	0.37784	6.67139	0.62751	12.757
0.37407	158.812	0.80045	560.465	0.3747	150.901	0.79773	551.945	0.3443	105.259	0.70423	317.039	0.37428	46.2281	0.67132	78.482	0.40258	5.45426	0.6011	9.71421
0.39818	163.681	0.77152	523.342	0.40174	153.944	0.77677	517.257	0.36988	108.302	0.67824	298.782	0.39839	51.0966	0.64721	76.0477	0.42669	4.23714	0.57699	12.1485
0.42396	166.115	0.74805	489.263	0.42543	156.987	0.74763	474.657	0.39566	112.562	0.65287	286.611	0.42249	49.2709	0.62122	72.3963	0.45142	5.45426	0.55225	12.1485
0.44786	174.027	0.71807	451.532	0.44953	164.29	0.72562	449.098	0.41935	114.996	0.62709	271.397	0.44681	49.8794	0.59627	71.7878	0.47679	7.88852	0.52752	12.1485
0.47196	175.244	0.69836	429.015	0.4749	170.375	0.69501	416.235	0.44387	114.996	0.60571	259.226	0.47259	52.3137	0.57196	71.1792	0.49964	6.67139	0.50152	10.3228
0.48643	175.244	0.6686	404.672	0.48894	171.592	0.67237	393.11	0.46987	118.039	0.57783	244.62	0.49628	51.7052	0.54743	68.745	0.52437	6.67139	0.47616	10.3228
0.50362	174.635	0.64742	381.547	0.50236	172.201	0.64868	372.419	0.49356	117.43	0.55288	236.1	0.52668	51.7052	0.52207	64.485	0.54848	6.67139	0.45184	9.71421
0.52563	189.241	0.62437	365.116	0.52479	175.244	0.62437	353.553	0.51787	125.95	0.52794	226.363	0.55267	54.748	0.49628	62.6593	0.57405	7.88852	0.42669	9.71421
0.54911	189.241	0.5946	339.556	0.551	181.329	0.599	329.819	0.5424	126.559	0.50509	208.106	0.57573	53.5308	0.47217	62.6593	0.59732	5.45426	0.40174	10.9313
0.57405	194.109	0.57384	325.559	0.5751	188.632	0.57426	313.996	0.56797	132.644	0.49964	177.678	0.60214	54.748	0.44765	59.0079	0.62311	6.67139	0.377	10.9313
0.59753	201.412	0.54848	306.694	0.60068	191.066	0.54932	295.739	0.59229	135.687	0.49377	155.77	0.62688	55.3565	0.42312	59.0079	0.64701	7.88852	0.35227	9.71421
0.62395	206.889	0.52563	290.871	0.62437	196.543	0.525	281.134	0.61661	142.381	0.48014	133.861	0.65057	57.7908	0.39839	57.7908	0.67782	7.88852	0.32711	8.49709
0.64701	216.018	0.50613	261.66	0.65078	205.063	0.50655	256.183	0.64428	147.858	0.44932	122.299	0.67656	59.0079	0.37407	46.8366	0.70214	10.3228	0.29923	7.88852
0.67279	221.495	0.49796	231.232	0.67405	211.149	0.49922	226.363	0.66755	151.51	0.41935	113.779	0.70214	60.8336	0.34975	49.2709	0.72708	6.67139	0.26443	8.49709
0.69606	226.972	0.48853	196.543	0.6992	222.103	0.48936	189.849	0.6927	159.421	0.39503	110.736	0.72834	65.7021	0.32774	47.4452	0.75329	7.88852	0.23739	7.27996
0.71891	234.883	0.47155	183.155	0.72457	223.929	0.47595	171.592	0.71807	165.507	0.36925	110.127	0.75287	65.7021	0.31307	48.0538	0.77551	9.10565	0.21161	7.27996
0.74448	248.88	0.44765	175.852	0.74805	236.1	0.45037	162.464	0.74322	168.549	0.34535	107.084	0.77739	66.9193	0.29818	46.8366	0.7971	7.88852	0.18582	9.10565
0.77656	259.226	0.4248	171.592	0.77194	249.489	0.42585	158.204	0.76754	180.721	0.31852	102.216	0.80192	67.5278	0.26338	46.2281	0.82267	11.5399	0.1592	7.27996
0.80234	277.482	0.39943	167.332	0.79731	259.834	0.40132	153.944	0.7927	190.458	0.29462	97.3475	0.82729	76.0477	0.23634	45.6195	0.84552	11.5399	0.13258	7.27996
0.82666	292.697	0.37428	161.855	0.81995	276.874	0.3747	148.467	0.81785	198.369	0.26862	93.0875	0.85244	79.6991	0.21161	43.1853	0.87885	15.1913	0.10658	6.67139
0.84909	317.039	0.34975	156.378	0.8493	306.085	0.34933	142.381	0.84112	214.192	0.24724	88.8276	0.87739	88.8276	0.18582	43.1853	0.92225	17.6256	0.0808	7.27996
0.87215	340.773	0.32481	152.118	0.87424	334.079	0.32732	136.904	0.86271	223.929	0.21936	85.1762	0.90087	94.9132	0.15857	43.7938	0.95118	22.4941	0.05459	6.67139
0.89248	375.461	0.31097	146.033	0.89814	371.201	0.31223	138.121	0.86963	229.406	0.1984	82.1334	0.9256	111.344	0.13279	43.1853	0.97067	28.5797	0.02839	5.45426
0.91198	418.061	0.29902	139.947	0.91785	427.189	0.30028	132.036	0.88431	244.011	0.16779	77.2648	0.9495	142.381	0.10637	43.1853	0.98535	45.6195	0.01246	6.67139
0.92309	450.315	0.26129	138.73	0.92958	472.832	0.26108	128.384	0.89269	253.14	0.14264	76.0477	0.9713	198.978	0.08038	42.5767			0.00114	3.62857
0.93504	505.694	0.23571	133.253	0.9409	533.688	0.23823	122.299	0.9124	280.525	0.1223	74.222	0.98325	277.482	0.05522	41.3595
0.94803	573.245	0.21014	127.776	0.94824	577.505	0.20846	117.43	0.91847	290.871	0.10134	70.5706	0.98283	329.21	0.02755	34.0568
0.95453	645.664	0.1831	122.907	0.95705	663.921	0.18414	113.17	0.93399	327.385	0.07556	68.1364	0.99122	433.884	0.00491	20.0598
0.95809	709.563	0.15794	123.516	0.96271	739.991	0.15689	110.127	0.94803	387.633	0.0569	63.8764
0.96438	779.548	0.13006	118.039	0.96501	800.239	0.1332	110.127	0.96082	468.572	0.03384	62.6593
0.96732	865.356	0.10553	112.562	0.97214	905.521	0.10679	105.259	0.97067	574.462	0.01057	60.8336
0.97067	940.818	0.07849	105.867	0.97445	994.98	0.0787	100.999	0.97969	704.086
0.97466	1040.01	0.05187	104.65	0.97466	1075.31	0.05166	98.5646	0.98786	847.707
0.97675	1145.9	0.02755	97.3475	0.97885	1210.41	0.02525	92.4789	0.98912	997.414
0.97927	1239.01	0.00701	85.7848	0.98262	1326.65	0.00533	82.1334
0.98451	1394.81			0.98409	1445.93
0.98535	1579.81			0.98618	1589.55
0.98912	1767.86			0.98786	1725.87
0.99122	1943.12			0.98996	1969.9

## Sheet: 3f
GO:LAA	Surface area (m2 g-1)	Pore size (nm)
1:0	403.6	1.22
1:0.1	393.1	1.22
1:0.5	274.9	2.14
1:1	114.1	2.43
1:2	15.6	2.62

## Sheet: 3g
	1:0		1:0.1		1:0.5		1:1		1:2
Voltage (V)	Current (μA)	Voltage (V)	Current (μA)	Voltage (V)	Current (μA)	Voltage (V)	Current (μA)	Voltage (V)	Current (μA)
0.00257	-7.173e-06	0.00441	-2.581e-05	0.00441	-400.421	0.00257	-147.76	0.00257	-49.9575
0.0038	-7.145e-06	0.00564	-2.577e-05	0.00564	-399.396	0.0038	-147.664	0.0038	-49.9575
0.00503	-7.156e-06	0.00687	-2.574e-05	0.00687	-398.924	0.00503	-147.664	0.00503	-49.9575
0.00627	-7.128e-06	0.0081	-2.57e-05	0.0081	-398.452	0.00627	-147.664	0.00627	-49.9575
0.0075	-7.115e-06	0.00933	-2.57e-05	0.00933	-397.98	0.0075	-147.664	0.0075	-49.4839
0.00873	-7.092e-06	0.01056	-2.566e-05	0.01056	-397.508	0.00873	-147.191	0.00873	-49.4839
0.00996	-7.084e-06	0.01179	-2.564e-05	0.01179	-397.035	0.00996	-146.718	0.00996	-49.4839
0.01119	-7.089e-06	0.01302	-2.561e-05	0.01302	-396.563	0.01119	-146.718	0.01119	-49.4839
0.01243	-7.084e-06	0.01425	-2.559e-05	0.01425	-396.091	0.01243	-146.718	0.01243	-49.4839
0.01366	-7.1e-06	0.01548	-2.556e-05	0.01548	-395.619	0.01366	-146.245	0.01366	-49.4839
0.01489	-7.089e-06	0.01671	-2.553e-05	0.01671	-394.675	0.01489	-145.772	0.01489	-49.4839
0.01612	-7.097e-06	0.01795	-2.55e-05	0.01795	-394.203	0.01612	-145.772	0.01612	-49.0104
0.01736	-7.13e-06	0.01918	-2.549e-05	0.01918	-393.731	0.01736	-145.298	0.01736	-49.0104
0.01859	-7.1e-06	0.02041	-2.545e-05	0.02041	-392.787	0.01859	-145.298	0.01859	-49.0104
0.01982	-7.08e-06	0.02164	-2.543e-05	0.02164	-392.315	0.01982	-145.298	0.01982	-49.0104
0.02105	-7.077e-06	0.02287	-2.538e-05	0.02287	-391.843	0.02105	-144.825	0.02105	-48.5368
0.02229	-7.05e-06	0.0241	-2.537e-05	0.0241	-391.37	0.02229	-144.825	0.02229	-48.5368
0.02352	-7.037e-06	0.02533	-2.535e-05	0.02533	-390.898	0.02352	-144.825	0.02352	-48.0632
0.02475	-7.034e-06	0.02656	-2.531e-05	0.02656	-390.426	0.02475	-144.352	0.02475	-48.0632
0.02598	-7.002e-06	0.02779	-2.526e-05	0.02779	-389.954	0.02598	-144.352	0.02598	-48.0632
0.02722	-6.998e-06	0.02902	-2.526e-05	0.02902	-389.01	0.02722	-144.352	0.02722	-47.5896
0.02845	-6.975e-06	0.03025	-2.523e-05	0.03025	-388.538	0.02845	-143.879	0.02845	-47.5896
0.02968	-6.942e-06	0.03148	-2.52e-05	0.03148	-388.066	0.02968	-143.879	0.02968	-47.5896
0.03091	-6.911e-06	0.03271	-2.517e-05	0.03271	-387.594	0.03091	-143.406	0.03091	-47.1161
0.03215	-6.9e-06	0.03394	-2.517e-05	0.03394	-387.122	0.03215	-142.933	0.03215	-47.1161
0.03338	-6.856e-06	0.03517	-2.515e-05	0.03517	-386.178	0.03338	-142.933	0.03338	-47.1161
0.03461	-6.885e-06	0.0364	-2.512e-05	0.0364	-385.705	0.03461	-142.933	0.03461	-47.1161
0.03584	-6.87e-06	0.03763	-2.509e-05	0.03763	-385.233	0.03584	-142.933	0.03584	-47.1161
0.03708	-6.844e-06	0.03887	-2.506e-05	0.03887	-384.761	0.03708	-142.46	0.03708	-47.1161
0.03831	-6.817e-06	0.0401	-2.504e-05	0.0401	-384.289	0.03831	-141.987	0.03831	-47.1161
0.03954	-6.826e-06	0.04133	-2.503e-05	0.04133	-383.817	0.03954	-141.987	0.03954	-47.1161
0.04077	-6.825e-06	0.04256	-2.499e-05	0.04256	-383.345	0.04077	-141.987	0.04077	-46.6425
0.04201	-6.833e-06	0.04379	-2.496e-05	0.04379	-382.873	0.04201	-141.514	0.04201	-46.6425
0.04324	-6.814e-06	0.04502	-2.492e-05	0.04502	-382.401	0.04324	-141.514	0.04324	-46.1689
0.04447	-6.824e-06	0.04625	-2.489e-05	0.04625	-381.457	0.04447	-141.041	0.04447	-46.1689
0.0457	-6.815e-06	0.04748	-2.482e-05	0.04748	-380.985	0.0457	-141.041	0.0457	-46.1689
0.04694	-6.833e-06	0.04871	-2.479e-05	0.04871	-380.985	0.04694	-140.568	0.04694	-46.1689
0.04817	-6.862e-06	0.04994	-2.474e-05	0.04994	-380.04	0.04817	-140.568	0.04817	-46.1689
0.0494	-6.87e-06	0.05117	-2.472e-05	0.05117	-380.04	0.0494	-140.095	0.0494	-45.6953
0.05063	-6.849e-06	0.0524	-2.466e-05	0.0524	-379.096	0.05063	-140.095	0.05063	-45.6953
0.05187	-6.837e-06	0.05363	-2.461e-05	0.05363	-378.624	0.05187	-140.095	0.05187	-45.6953
0.0531	-6.835e-06	0.05486	-2.456e-05	0.05486	-378.152	0.0531	-139.622	0.0531	-45.2218
0.05433	-6.84e-06	0.05609	-2.452e-05	0.05609	-377.68	0.05433	-139.148	0.05433	-45.2218
0.05556	-6.85e-06	0.05732	-2.448e-05	0.05732	-377.208	0.05556	-139.148	0.05556	-45.2218
0.0568	-6.859e-06	0.05855	-2.445e-05	0.05855	-376.264	0.0568	-139.148	0.0568	-45.2218
0.05803	-6.867e-06	0.05978	-2.441e-05	0.05978	-375.792	0.05803	-139.148	0.05803	-45.2218
0.05926	-6.85e-06	0.06102	-2.438e-05	0.06102	-375.792	0.05926	-138.675	0.05926	-45.2218
0.06049	-6.89e-06	0.06225	-2.434e-05	0.06225	-374.848	0.06049	-138.202	0.06049	-44.7482
0.06173	-6.858e-06	0.06348	-2.43e-05	0.06348	-374.375	0.06173	-137.729	0.06173	-44.7482
0.06296	-6.858e-06	0.06471	-2.427e-05	0.06471	-374.375	0.06296	-137.729	0.06296	-44.7482
0.06419	-6.873e-06	0.06594	-2.422e-05	0.06594	-373.431	0.06419	-137.729	0.06419	-44.2746
0.06542	-6.861e-06	0.06717	-2.419e-05	0.06717	-372.959	0.06542	-137.256	0.06542	-44.2746
0.06666	-6.843e-06	0.0684	-2.415e-05	0.0684	-372.487	0.06666	-137.256	0.06666	-44.2746
0.06789	-6.846e-06	0.06963	-2.414e-05	0.06963	-372.015	0.06789	-136.783	0.06789	-43.801
0.06912	-6.826e-06	0.07086	-2.41e-05	0.07086	-371.071	0.06912	-136.783	0.06912	-43.801
0.07035	-6.835e-06	0.07209	-2.405e-05	0.07209	-370.599	0.07035	-136.783	0.07035	-43.801
0.07159	-6.823e-06	0.07332	-2.402e-05	0.07332	-370.127	0.07159	-136.31	0.07159	-43.801
0.07282	-6.874e-06	0.07455	-2.396e-05	0.07455	-369.655	0.07282	-135.837	0.07282	-43.801
0.07405	-6.826e-06	0.07578	-2.394e-05	0.07578	-369.183	0.07405	-135.837	0.07405	-43.3275
0.07528	-6.829e-06	0.07701	-2.389e-05	0.07701	-368.71	0.07528	-135.364	0.07528	-43.3275
0.07652	-6.85e-06	0.07824	-2.384e-05	0.07824	-368.238	0.07652	-134.891	0.07652	-43.3275
0.07775	-6.842e-06	0.07947	-2.385e-05	0.07947	-367.294	0.07775	-134.891	0.07775	-43.3275
0.07898	-6.842e-06	0.0807	-2.381e-05	0.0807	-367.294	0.07898	-134.891	0.07898	-42.8539
0.08021	-6.845e-06	0.08194	-2.378e-05	0.08194	-366.822	0.08021	-134.891	0.08021	-42.8539
0.08145	-6.859e-06	0.08317	-2.376e-05	0.08317	-366.35	0.08145	-134.418	0.08145	-42.8539
0.08268	-6.814e-06	0.0844	-2.372e-05	0.0844	-365.878	0.08268	-134.418	0.08268	-42.8539
0.08391	-6.812e-06	0.08563	-2.37e-05	0.08563	-365.406	0.08391	-133.945	0.08391	-42.3803
0.08514	-6.809e-06	0.08686	-2.366e-05	0.08686	-364.934	0.08514	-133.945	0.08514	-42.3803
0.08638	-6.882e-06	0.08809	-2.362e-05	0.08809	-364.462	0.08638	-133.472	0.08638	-42.3803
0.08761	-6.883e-06	0.08932	-2.356e-05	0.08932	-363.518	0.08761	-133.472	0.08761	-42.3803
0.08884	-6.829e-06	0.09055	-2.355e-05	0.09055	-363.045	0.08884	-132.998	0.08884	-41.9068
0.09007	-6.816e-06	0.09178	-2.351e-05	0.09178	-362.573	0.09007	-132.998	0.09007	-41.9068
0.09131	-6.825e-06	0.09301	-2.347e-05	0.09301	-362.101	0.09131	-132.998	0.09131	-41.9068
0.09254	-6.787e-06	0.09424	-2.342e-05	0.09424	-361.629	0.09254	-132.525	0.09254	-41.9068
0.09377	-6.744e-06	0.09547	-2.339e-05	0.09547	-361.157	0.09377	-132.052	0.09377	-41.4332
0.095	-6.719e-06	0.0967	-2.334e-05	0.0967	-360.685	0.095	-132.052	0.095	-41.4332
0.09624	-6.704e-06	0.09793	-2.331e-05	0.09793	-360.213	0.09624	-131.579	0.09624	-41.4332
0.09747	-6.693e-06	0.09916	-2.327e-05	0.09916	-359.741	0.09747	-131.579	0.09747	-40.9596
0.0987	-6.698e-06	0.10039	-2.324e-05	0.10039	-359.269	0.0987	-131.106	0.0987	-40.9596
0.09993	-6.703e-06	0.10162	-2.317e-05	0.10162	-358.797	0.09993	-131.106	0.09993	-40.9596
0.10117	-6.739e-06	0.10286	-2.316e-05	0.10286	-358.797	0.10117	-130.633	0.10117	-40.9596
0.1024	-6.713e-06	0.10409	-2.311e-05	0.10409	-358.325	0.1024	-130.633	0.1024	-40.9596
0.10363	-6.706e-06	0.10532	-2.308e-05	0.10532	-357.853	0.10363	-130.16	0.10363	-40.9596
0.10486	-6.695e-06	0.10655	-2.303e-05	0.10655	-357.38	0.10486	-130.16	0.10486	-40.9596
0.1061	-6.692e-06	0.10778	-2.301e-05	0.10778	-356.436	0.1061	-129.687	0.1061	-40.486
0.10733	-6.697e-06	0.10901	-2.294e-05	0.10901	-355.964	0.10733	-129.687	0.10733	-40.486
0.10856	-6.669e-06	0.11024	-2.292e-05	0.11024	-355.492	0.10856	-129.214	0.10856	-40.0125
0.10979	-6.68e-06	0.11147	-2.287e-05	0.11147	-355.02	0.10979	-129.214	0.10979	-39.5389
0.11103	-6.685e-06	0.1127	-2.284e-05	0.1127	-354.548	0.11103	-128.741	0.11103	-39.5389
0.11226	-6.681e-06	0.11393	-2.278e-05	0.11393	-354.076	0.11226	-128.268	0.11226	-39.5389
0.11349	-6.7e-06	0.11516	-2.273e-05	0.11516	-353.604	0.11349	-128.268	0.11349	-39.5389
0.11472	-6.676e-06	0.11639	-2.268e-05	0.11639	-353.132	0.11472	-127.795	0.11472	-39.5389
0.11596	-6.654e-06	0.11762	-2.265e-05	0.11762	-352.188	0.11596	-127.795	0.11596	-39.5389
0.11719	-6.643e-06	0.11885	-2.26e-05	0.11885	-352.188	0.11719	-127.795	0.11719	-39.5389
0.11842	-6.632e-06	0.12008	-2.258e-05	0.12008	-351.715	0.11842	-127.795	0.11842	-39.0653
0.11965	-6.644e-06	0.12131	-2.255e-05	0.12131	-350.771	0.11965	-127.322	0.11965	-39.0653
0.12089	-6.654e-06	0.12254	-2.252e-05	0.12254	-350.299	0.12089	-126.849	0.12089	-39.0653
0.12212	-6.648e-06	0.12378	-2.249e-05	0.12378	-350.299	0.12212	-126.375	0.12212	-39.0653
0.12335	-6.656e-06	0.12501	-2.246e-05	0.12501	-349.827	0.12335	-125.902	0.12335	-38.5917
0.12458	-6.671e-06	0.12624	-2.242e-05	0.12624	-349.355	0.12458	-125.902	0.12458	-38.5917
0.12582	-6.69e-06	0.12747	-2.239e-05	0.12747	-348.883	0.12582	-125.429	0.12582	-38.5917
0.12705	-6.652e-06	0.1287	-2.236e-05	0.1287	-347.939	0.12705	-125.429	0.12705	-38.1182
0.12828	-6.666e-06	0.12993	-2.233e-05	0.12993	-347.939	0.12828	-124.956	0.12828	-38.1182
0.12951	-6.651e-06	0.13116	-2.23e-05	0.13116	-347.467	0.12951	-124.956	0.12951	-38.1182
0.13075	-6.682e-06	0.13239	-2.228e-05	0.13239	-346.995	0.13075	-124.483	0.13075	-37.6446
0.13198	-6.663e-06	0.13362	-2.225e-05	0.13362	-346.523	0.13198	-124.483	0.13198	-37.6446
0.13321	-6.627e-06	0.13485	-2.223e-05	0.13485	-346.05	0.13321	-124.483	0.13321	-37.6446
0.13444	-6.648e-06	0.13608	-2.22e-05	0.13608	-345.578	0.13444	-124.01	0.13444	-37.6446
0.13567	-6.744e-06	0.13731	-2.218e-05	0.13731	-345.106	0.13567	-123.537	0.13567	-37.171
0.13691	-6.719e-06	0.13854	-2.214e-05	0.13854	-344.634	0.13691	-123.537	0.13691	-37.171
0.13814	-6.686e-06	0.13977	-2.21e-05	0.13977	-344.162	0.13814	-123.537	0.13814	-37.171
0.13937	-6.67e-06	0.141	-2.209e-05	0.141	-343.69	0.13937	-123.064	0.13937	-36.6975
0.1406	-6.689e-06	0.14223	-2.206e-05	0.14223	-343.218	0.1406	-122.591	0.1406	-36.6975
0.14184	-6.685e-06	0.14346	-2.204e-05	0.14346	-342.746	0.14184	-122.118	0.14184	-36.6975
0.14307	-6.697e-06	0.14469	-2.2e-05	0.14469	-342.274	0.14307	-122.118	0.14307	-36.6975
0.1443	-6.701e-06	0.14593	-2.197e-05	0.14593	-341.802	0.1443	-121.645	0.1443	-36.2239
0.14553	-6.73e-06	0.14716	-2.197e-05	0.14716	-341.33	0.14553	-121.172	0.14553	-36.2239
0.14677	-6.703e-06	0.14839	-2.191e-05	0.14839	-340.858	0.14677	-121.172	0.14677	-36.2239
0.148	-6.689e-06	0.14962	-2.19e-05	0.14962	-340.385	0.148	-121.172	0.148	-35.7503
0.14923	-6.652e-06	0.15085	-2.188e-05	0.15085	-339.441	0.14923	-120.699	0.14923	-35.7503
0.15046	-6.651e-06	0.15208	-2.184e-05	0.15208	-339.441	0.15046	-120.225	0.15046	-35.7503
0.1517	-6.7e-06	0.15331	-2.181e-05	0.15331	-338.497	0.1517	-120.225	0.1517	-35.7503
0.15293	-6.685e-06	0.15454	-2.179e-05	0.15454	-338.025	0.15293	-119.752	0.15293	-35.2767
0.15416	-6.676e-06	0.15577	-2.176e-05	0.15577	-337.553	0.15416	-119.279	0.15416	-35.2767
0.15539	-6.655e-06	0.157	-2.174e-05	0.157	-337.081	0.15539	-119.279	0.15539	-35.2767
0.15663	-6.666e-06	0.15823	-2.171e-05	0.15823	-336.609	0.15663	-119.279	0.15663	-34.8032
0.15786	-6.66e-06	0.15946	-2.17e-05	0.15946	-336.137	0.15786	-118.806	0.15786	-34.8032
0.15909	-6.648e-06	0.16069	-2.166e-05	0.16069	-335.665	0.15909	-118.333	0.15909	-34.8032
0.16032	-6.669e-06	0.16192	-2.163e-05	0.16192	-335.193	0.16032	-118.333	0.16032	-34.8032
0.16156	-6.652e-06	0.16315	-2.159e-05	0.16315	-334.72	0.16156	-117.86	0.16156	-34.8032
0.16279	-6.638e-06	0.16438	-2.156e-05	0.16438	-334.72	0.16279	-117.387	0.16279	-34.8032
0.16402	-6.638e-06	0.16561	-2.153e-05	0.16561	-334.248	0.16402	-117.387	0.16402	-34.3296
0.16525	-6.577e-06	0.16685	-2.151e-05	0.16685	-333.776	0.16525	-116.914	0.16525	-34.3296
0.16649	-6.571e-06	0.16808	-2.148e-05	0.16808	-333.304	0.16649	-116.441	0.16649	-33.856
0.16772	-6.585e-06	0.16931	-2.145e-05	0.16931	-332.832	0.16772	-116.441	0.16772	-33.856
0.16895	-6.625e-06	0.17054	-2.142e-05	0.17054	-332.36	0.16895	-115.968	0.16895	-33.856
0.17018	-6.684e-06	0.17177	-2.14e-05	0.17177	-331.888	0.17018	-115.968	0.17018	-33.3825
0.17142	-6.619e-06	0.173	-2.137e-05	0.173	-330.944	0.17142	-115.495	0.17142	-33.3825
0.17265	-6.609e-06	0.17423	-2.132e-05	0.17423	-330.472	0.17265	-115.022	0.17265	-32.9089
0.17388	-6.586e-06	0.17546	-2.129e-05	0.17546	-330.472	0.17388	-114.549	0.17388	-32.9089
0.17511	-6.608e-06	0.17669	-2.125e-05	0.17669	-329.528	0.17511	-114.549	0.17511	-32.9089
0.17635	-6.564e-06	0.17792	-2.12e-05	0.17792	-329.055	0.17635	-114.075	0.17635	-32.9089
0.17758	-6.517e-06	0.17915	-2.114e-05	0.17915	-328.583	0.17758	-114.075	0.17758	-32.4353
0.17881	-6.505e-06	0.18038	-2.11e-05	0.18038	-328.111	0.17881	-113.602	0.17881	-32.4353
0.18004	-6.509e-06	0.18161	-2.106e-05	0.18161	-327.639	0.18004	-113.129	0.18004	-32.4353
0.18128	-6.508e-06	0.18284	-2.102e-05	0.18284	-327.167	0.18128	-112.656	0.18128	-32.4353
0.18251	-6.508e-06	0.18407	-2.099e-05	0.18407	-326.695	0.18251	-112.656	0.18251	-31.9617
0.18374	-6.538e-06	0.1853	-2.093e-05	0.1853	-326.223	0.18374	-112.183	0.18374	-31.9617
0.18497	-6.509e-06	0.18653	-2.088e-05	0.18653	-325.751	0.18497	-112.183	0.18497	-31.9617
0.18621	-6.491e-06	0.18777	-2.086e-05	0.18777	-325.279	0.18621	-111.71	0.18621	-31.4882
0.18744	-6.499e-06	0.189	-2.082e-05	0.189	-324.807	0.18744	-111.237	0.18744	-31.4882
0.18867	-6.533e-06	0.19023	-2.077e-05	0.19023	-323.863	0.18867	-110.764	0.18867	-31.4882
0.1899	-6.533e-06	0.19146	-2.073e-05	0.19146	-323.863	0.1899	-110.764	0.1899	-31.0146
0.19114	-6.508e-06	0.19269	-2.068e-05	0.19269	-323.39	0.19114	-110.764	0.19114	-31.0146
0.19237	-6.474e-06	0.19392	-2.064e-05	0.19392	-322.446	0.19237	-110.291	0.19237	-31.0146
0.1936	-6.489e-06	0.19515	-2.061e-05	0.19515	-321.974	0.1936	-109.818	0.1936	-31.0146
0.19483	-6.524e-06	0.19638	-2.059e-05	0.19638	-321.974	0.19483	-109.818	0.19483	-31.0146
0.19607	-6.533e-06	0.19761	-2.055e-05	0.19761	-321.502	0.19607	-109.345	0.19607	-30.541
0.1973	-6.495e-06	0.19884	-2.053e-05	0.19884	-321.03	0.1973	-108.872	0.1973	-30.541
0.19853	-6.494e-06	0.20007	-2.047e-05	0.20007	-320.086	0.19853	-108.872	0.19853	-30.0675
0.19976	-6.492e-06	0.2013	-2.043e-05	0.2013	-319.614	0.19976	-108.399	0.19976	-30.0675
0.201	-6.463e-06	0.20253	-2.041e-05	0.20253	-319.614	0.201	-107.926	0.201	-29.5939
0.20223	-6.468e-06	0.20376	-2.039e-05	0.20376	-319.142	0.20223	-107.452	0.20223	-29.5939
0.20346	-6.488e-06	0.20499	-2.036e-05	0.20499	-318.67	0.20346	-106.979	0.20346	-29.5939
0.20469	-6.456e-06	0.20622	-2.033e-05	0.20622	-318.198	0.20469	-106.979	0.20469	-29.5939
0.20593	-6.487e-06	0.20745	-2.03e-05	0.20745	-317.725	0.20593	-106.506	0.20593	-29.1203
0.20716	-6.457e-06	0.20869	-2.026e-05	0.20869	-317.253	0.20716	-106.506	0.20716	-29.1203
0.20839	-6.457e-06	0.20992	-2.021e-05	0.20992	-316.781	0.20839	-106.033	0.20839	-28.6467
0.20962	-6.47e-06	0.21115	-2.017e-05	0.21115	-316.309	0.20962	-105.56	0.20962	-28.6467
0.21086	-6.439e-06	0.21238	-2.013e-05	0.21238	-315.837	0.21086	-105.087	0.21086	-28.6467
0.21209	-6.441e-06	0.21361	-2.009e-05	0.21361	-315.365	0.21209	-105.087	0.21209	-28.6467
0.21332	-6.429e-06	0.21484	-2.005e-05	0.21484	-314.893	0.21332	-104.614	0.21332	-28.6467
0.21455	-6.399e-06	0.21607	-2e-05	0.21607	-314.421	0.21455	-104.141	0.21455	-28.6467
0.21579	-6.4e-06	0.2173	-1.997e-05	0.2173	-313.949	0.21579	-103.668	0.21579	-28.1732
0.21702	-6.385e-06	0.21853	-1.993e-05	0.21853	-313.477	0.21702	-103.668	0.21702	-28.1732
0.21825	-6.402e-06	0.21976	-1.991e-05	0.21976	-313.005	0.21825	-103.195	0.21825	-27.6996
0.21948	-6.421e-06	0.22099	-1.988e-05	0.22099	-312.533	0.21948	-102.722	0.21948	-27.6996
0.22072	-6.369e-06	0.22222	-1.984e-05	0.22222	-311.588	0.22072	-102.722	0.22072	-27.226
0.22195	-6.381e-06	0.22345	-1.982e-05	0.22345	-311.116	0.22195	-102.249	0.22195	-27.226
0.22318	-6.355e-06	0.22468	-1.978e-05	0.22468	-310.644	0.22318	-101.776	0.22318	-27.226
0.22441	-6.351e-06	0.22591	-1.974e-05	0.22591	-310.172	0.22441	-101.302	0.22441	-26.7524
0.22565	-6.359e-06	0.22714	-1.971e-05	0.22714	-309.7	0.22565	-101.302	0.22565	-26.7524
0.22688	-6.395e-06	0.22837	-1.968e-05	0.22837	-309.228	0.22688	-100.829	0.22688	-26.7524
0.22811	-6.359e-06	0.2296	-1.965e-05	0.2296	-308.756	0.22811	-100.356	0.22811	-26.2789
0.22934	-6.358e-06	0.23084	-1.961e-05	0.23084	-308.284	0.22934	-99.8832	0.22934	-26.2789
0.23058	-6.353e-06	0.23207	-1.958e-05	0.23207	-307.812	0.23058	-99.8832	0.23058	-26.2789
0.23181	-6.335e-06	0.2333	-1.955e-05	0.2333	-306.868	0.23181	-99.4102	0.23181	-25.8053
0.23304	-6.338e-06	0.23453	-1.951e-05	0.23453	-306.395	0.23304	-98.9371	0.23304	-25.3317
0.23427	-6.349e-06	0.23576	-1.948e-05	0.23576	-305.923	0.23427	-98.464	0.23427	-25.3317
0.23551	-6.371e-06	0.23699	-1.946e-05	0.23699	-305.451	0.23551	-97.9909	0.23551	-25.3317
0.23674	-6.36e-06	0.23822	-1.942e-05	0.23822	-304.507	0.23674	-97.9909	0.23674	-25.3317
0.23797	-6.335e-06	0.23945	-1.937e-05	0.23945	-304.507	0.23797	-97.5179	0.23797	-24.8581
0.2392	-6.298e-06	0.24068	-1.934e-05	0.24068	-304.035	0.2392	-97.0448	0.2392	-24.8581
0.24044	-6.269e-06	0.24191	-1.931e-05	0.24191	-303.091	0.24044	-96.5717	0.24044	-24.8581
0.24167	-6.288e-06	0.24314	-1.929e-05	0.24314	-302.619	0.24167	-96.5717	0.24167	-24.8581
0.2429	-6.289e-06	0.24437	-1.924e-05	0.24437	-302.147	0.2429	-96.0987	0.2429	-24.3846
0.24413	-6.295e-06	0.2456	-1.922e-05	0.2456	-301.675	0.24413	-95.6256	0.24413	-24.3846
0.24537	-6.29e-06	0.24683	-1.918e-05	0.24683	-301.203	0.24537	-95.6256	0.24537	-24.3846
0.2466	-6.293e-06	0.24806	-1.914e-05	0.24806	-300.73	0.2466	-95.1525	0.2466	-23.911
0.24783	-6.287e-06	0.24929	-1.909e-05	0.24929	-300.73	0.24783	-94.6794	0.24783	-23.4374
0.24906	-6.298e-06	0.25052	-1.907e-05	0.25052	-300.258	0.24906	-94.2064	0.24906	-23.4374
0.2503	-6.302e-06	0.25176	-1.903e-05	0.25176	-299.314	0.2503	-93.7333	0.2503	-23.4374
0.25153	-6.335e-06	0.25299	-1.9e-05	0.25299	-298.842	0.25153	-93.7333	0.25153	-22.9639
0.25276	-6.307e-06	0.25422	-1.898e-05	0.25422	-298.37	0.25276	-93.2602	0.25276	-22.9639
0.25399	-6.243e-06	0.25545	-1.895e-05	0.25545	-297.898	0.25399	-92.7871	0.25399	-22.9639
0.25522	-6.264e-06	0.25668	-1.89e-05	0.25668	-297.426	0.25522	-92.314	0.25522	-22.4903
0.25646	-6.239e-06	0.25791	-1.888e-05	0.25791	-296.482	0.25646	-91.841	0.25646	-22.0167
0.25769	-6.211e-06	0.25914	-1.883e-05	0.25914	-296.01	0.25769	-91.841	0.25769	-22.0167
0.25892	-6.192e-06	0.26037	-1.881e-05	0.26037	-295.538	0.25892	-91.3679	0.25892	-22.0167
0.26015	-6.182e-06	0.2616	-1.878e-05	0.2616	-295.065	0.26015	-90.8948	0.26015	-22.0167
0.26139	-6.169e-06	0.26283	-1.874e-05	0.26283	-294.593	0.26139	-90.4218	0.26139	-22.0167
0.26262	-6.157e-06	0.26406	-1.871e-05	0.26406	-294.121	0.26262	-90.4218	0.26262	-21.5432
0.26385	-6.154e-06	0.26529	-1.868e-05	0.26529	-293.649	0.26385	-89.4756	0.26385	-21.5432
0.26508	-6.143e-06	0.26652	-1.865e-05	0.26652	-292.705	0.26508	-89.0025	0.26508	-21.0696
0.26632	-6.137e-06	0.26775	-1.861e-05	0.26775	-292.233	0.26632	-89.0025	0.26632	-21.0696
0.26755	-6.124e-06	0.26898	-1.859e-05	0.26898	-291.761	0.26755	-88.5294	0.26755	-21.0696
0.26878	-6.115e-06	0.27021	-1.856e-05	0.27021	-291.289	0.26878	-88.0564	0.26878	-20.596
0.27001	-6.127e-06	0.27144	-1.852e-05	0.27144	-291.289	0.27001	-87.5833	0.27001	-20.596
0.27125	-6.045e-06	0.27268	-1.848e-05	0.27268	-290.817	0.27125	-87.1102	0.27125	-20.1224
0.27248	-5.99e-06	0.27391	-1.846e-05	0.27391	-289.873	0.27248	-87.1102	0.27248	-20.1224
0.27371	-5.941e-06	0.27514	-1.844e-05	0.27514	-289.4	0.27371	-86.6372	0.27371	-20.1224
0.27494	-5.916e-06	0.27637	-1.839e-05	0.27637	-288.928	0.27494	-86.1641	0.27494	-19.6489
0.27618	-5.887e-06	0.2776	-1.838e-05	0.2776	-288.456	0.27618	-85.691	0.27618	-19.6489
0.27741	-5.859e-06	0.27883	-1.834e-05	0.27883	-287.512	0.27741	-85.2179	0.27741	-19.1753
0.27864	-5.827e-06	0.28006	-1.831e-05	0.28006	-287.04	0.27864	-85.2179	0.27864	-19.1753
0.27987	-5.824e-06	0.28129	-1.828e-05	0.28129	-286.568	0.27987	-84.7448	0.27987	-18.7017
0.28111	-5.828e-06	0.28252	-1.825e-05	0.28252	-286.096	0.28111	-84.2718	0.28111	-18.7017
0.28234	-5.8e-06	0.28375	-1.822e-05	0.28375	-285.624	0.28234	-83.7987	0.28234	-18.7017
0.28357	-5.783e-06	0.28498	-1.82e-05	0.28498	-285.152	0.28357	-83.3256	0.28357	-18.2281
0.2848	-5.764e-06	0.28621	-1.815e-05	0.28621	-284.68	0.2848	-83.3256	0.2848	-18.2281
0.28604	-5.741e-06	0.28744	-1.813e-05	0.28744	-284.208	0.28604	-82.8525	0.28604	-17.7546
0.28727	-5.712e-06	0.28867	-1.81e-05	0.28867	-283.735	0.28727	-82.3795	0.28727	-17.7546
0.2885	-5.722e-06	0.2899	-1.807e-05	0.2899	-282.791	0.2885	-81.9064	0.2885	-17.281
0.28973	-5.762e-06	0.29113	-1.802e-05	0.29113	-282.319	0.28973	-81.4333	0.28973	-17.281
0.29097	-5.732e-06	0.29236	-1.799e-05	0.29236	-281.375	0.29097	-80.9603	0.29097	-16.8074
0.2922	-5.71e-06	0.2936	-1.796e-05	0.2936	-281.375	0.2922	-80.4872	0.2922	-16.8074
0.29343	-5.724e-06	0.29483	-1.792e-05	0.29483	-280.903	0.29343	-80.0141	0.29343	-16.3339
0.29466	-5.678e-06	0.29606	-1.79e-05	0.29606	-280.431	0.29466	-80.0141	0.29466	-16.3339
0.2959	-5.64e-06	0.29729	-1.785e-05	0.29729	-279.487	0.2959	-79.541	0.2959	-15.8603
0.29713	-5.626e-06	0.29852	-1.783e-05	0.29852	-279.015	0.29713	-79.0679	0.29713	-15.8603
0.29836	-5.639e-06	0.29975	-1.779e-05	0.29975	-278.543	0.29836	-78.1218	0.29836	-15.8603
0.29959	-5.59e-06	0.30098	-1.779e-05	0.30098	-277.598	0.29959	-78.1218	0.29959	-15.3867
0.30083	-5.577e-06	0.30221	-1.774e-05	0.30221	-277.126	0.30083	-77.6487	0.30083	-14.9131
0.30206	-5.539e-06	0.30344	-1.771e-05	0.30344	-276.654	0.30206	-77.1757	0.30206	-14.9131
0.30329	-5.568e-06	0.30467	-1.769e-05	0.30467	-276.182	0.30329	-77.1757	0.30329	-14.4396
0.30452	-5.558e-06	0.3059	-1.764e-05	0.3059	-275.71	0.30452	-76.2295	0.30452	-14.4396
0.30576	-5.511e-06	0.30713	-1.763e-05	0.30713	-275.238	0.30576	-76.2295	0.30576	-13.966
0.30699	-5.536e-06	0.30836	-1.757e-05	0.30836	-274.766	0.30699	-75.7564	0.30699	-13.966
0.30822	-5.551e-06	0.30959	-1.755e-05	0.30959	-273.822	0.30822	-75.2833	0.30822	-13.4924
0.30945	-5.514e-06	0.31082	-1.751e-05	0.31082	-273.35	0.30945	-74.8103	0.30945	-13.0188
0.31069	-5.485e-06	0.31205	-1.748e-05	0.31205	-272.878	0.31069	-74.3372	0.31069	-13.0188
0.31192	-5.453e-06	0.31328	-1.747e-05	0.31328	-272.405	0.31192	-73.8641	0.31192	-12.5453
0.31315	-5.414e-06	0.31451	-1.74e-05	0.31451	-271.461	0.31315	-73.3911	0.31315	-12.0717
0.31438	-5.418e-06	0.31575	-1.737e-05	0.31575	-271.461	0.31438	-73.3911	0.31438	-12.0717
0.31562	-5.427e-06	0.31698	-1.735e-05	0.31698	-270.517	0.31562	-72.918	0.31562	-12.0717
0.31685	-5.397e-06	0.31821	-1.733e-05	0.31821	-269.573	0.31685	-72.4449	0.31685	-11.5981
0.31808	-5.374e-06	0.31944	-1.729e-05	0.31944	-269.101	0.31808	-71.9718	0.31808	-11.1245
0.31931	-5.333e-06	0.32067	-1.727e-05	0.32067	-269.101	0.31931	-71.4988	0.31931	-10.651
0.32055	-5.337e-06	0.3219	-1.725e-05	0.3219	-268.157	0.32055	-70.5526	0.32055	-10.651
0.32178	-5.302e-06	0.32313	-1.721e-05	0.32313	-267.685	0.32178	-70.5526	0.32178	-10.1774
0.32301	-5.288e-06	0.32436	-1.719e-05	0.32436	-267.213	0.32301	-70.0795	0.32301	-9.70384
0.32424	-5.268e-06	0.32559	-1.715e-05	0.32559	-266.74	0.32424	-69.6064	0.32424	-9.70384
0.32548	-5.233e-06	0.32682	-1.712e-05	0.32682	-265.796	0.32548	-69.1334	0.32548	-9.23027
0.32671	-5.193e-06	0.32805	-1.709e-05	0.32805	-265.324	0.32671	-68.6603	0.32671	-8.75669
0.32794	-5.182e-06	0.32928	-1.706e-05	0.32928	-264.852	0.32794	-68.1872	0.32794	-8.75669
0.32917	-5.169e-06	0.33051	-1.701e-05	0.33051	-264.38	0.32917	-67.7142	0.32917	-8.28312
0.33041	-5.165e-06	0.33174	-1.699e-05	0.33174	-263.908	0.33041	-67.7142	0.33041	-7.80955
0.33164	-5.156e-06	0.33297	-1.696e-05	0.33297	-262.964	0.33164	-67.2411	0.33164	-7.80955
0.33287	-5.12e-06	0.3342	-1.693e-05	0.3342	-262.492	0.33287	-66.768	0.33287	-7.33598
0.3341	-5.152e-06	0.33543	-1.691e-05	0.33543	-262.02	0.3341	-66.2949	0.3341	-6.38883
0.33534	-5.152e-06	0.33667	-1.686e-05	0.33667	-261.548	0.33534	-65.8218	0.33534	-5.91526
		0.3379	-1.685e-05	0.3379	-261.075	0.33657	-65.3488	0.33657	-5.44169
		0.33913	-1.68e-05	0.33913	-260.131	0.3378	-64.8757	0.3378	-4.96811
		0.34036	-1.678e-05	0.34036	-259.659	0.33903	-64.4026	0.33903	-4.49454
		0.34159	-1.674e-05	0.34159	-258.715	0.34027	-63.9295	0.34027	-4.02097
		0.34282	-1.671e-05	0.34282	-258.243	0.3415	-63.4565	0.3415	-3.5474
		0.34405	-1.669e-05	0.34405	-257.771	0.34273	-63.4565	0.34273	-3.07382
		0.34528	-1.664e-05	0.34528	-256.827	0.34396	-62.5103	0.34396	-2.12668
		0.34651	-1.66e-05	0.34651	-256.355	0.3452	-62.0373	0.3452	-1.65311
		0.34774	-1.657e-05	0.34774	-255.883	0.34643	-62.0373	0.34643	-0.70596
		0.34897	-1.654e-05	0.34897	-254.938	0.34766	-61.5642	0.34766	-0.70596
		0.3502	-1.652e-05	0.3502	-254.466	0.34889	-60.618	0.34889	-0.23239
		0.35143	-1.649e-05	0.35143	-253.994	0.35013	-60.618
		0.35266	-1.645e-05	0.35266	-253.522	0.35136	-60.145
		0.35389	-1.641e-05	0.35389	-252.578	0.35259	-59.6719
		0.35512	-1.639e-05	0.35512	-252.106	0.35382	-59.1988
		0.35635	-1.637e-05	0.35635	-251.634	0.35506	-58.2527
		0.35759	-1.633e-05	0.35759	-251.162	0.35629	-57.7796
		0.35882	-1.63e-05	0.35882	-250.69	0.35752	-57.3065
		0.36005	-1.627e-05	0.36005	-249.745	0.35875	-56.8334
		0.36128	-1.625e-05	0.36128	-249.273	0.35999	-56.3603
		0.36251	-1.622e-05	0.36251	-248.801	0.36122	-55.8873
		0.36374	-1.619e-05	0.36374	-247.857	0.36245	-55.4142
		0.36497	-1.615e-05	0.36497	-246.913	0.36368	-55.4142
		0.3662	-1.613e-05	0.3662	-246.441	0.36492	-54.468
		0.36743	-1.608e-05	0.36743	-245.969	0.36615	-53.995
		0.36866	-1.606e-05	0.36866	-245.497	0.36738	-53.5219
		0.36989	-1.604e-05	0.36989	-244.553	0.36861	-53.0488
		0.37112	-1.6e-05	0.37112	-244.08	0.36985	-53.0488
		0.37235	-1.598e-05	0.37235	-243.608	0.37108	-52.1027
		0.37358	-1.595e-05	0.37358	-242.664	0.37231	-51.6296
		0.37481	-1.59e-05	0.37481	-242.192	0.37354	-51.1565
		0.37604	-1.589e-05	0.37604	-241.72	0.37478	-50.6835
		0.37727	-1.586e-05	0.37727	-241.248	0.37601	-50.2104
		0.37851	-1.582e-05	0.37851	-240.304	0.37724	-49.7373
		0.37974	-1.58e-05	0.37974	-239.36	0.37847	-48.7912
		0.38097	-1.576e-05	0.38097	-238.888	0.3797	-48.3181
		0.3822	-1.572e-05	0.3822	-238.415	0.38094	-47.845
		0.38343	-1.569e-05	0.38343	-237.943	0.38217	-47.3719
		0.38466	-1.566e-05	0.38466	-236.999	0.3834	-46.8989
		0.38589	-1.564e-05	0.38589	-236.527	0.38463	-46.4258
		0.38712	-1.562e-05	0.38712	-236.055	0.38587	-45.9527
		0.38835	-1.56e-05	0.38835	-235.583	0.3871	-45.4796
		0.38958	-1.556e-05	0.38958	-234.639	0.38833	-45.0065
		0.39081	-1.554e-05	0.39081	-234.167	0.38956	-44.5335
		0.39204	-1.548e-05	0.39204	-233.223	0.3908	-44.0604
		0.39327	-1.547e-05	0.39327	-232.75	0.39203	-43.5873
		0.3945	-1.544e-05	0.3945	-231.806	0.39326	-43.1142
		0.39573	-1.54e-05	0.39573	-231.334	0.39449	-42.6412
		0.39696	-1.539e-05	0.39696	-231.334	0.39573	-42.1681
		0.39819	-1.534e-05	0.39819	-230.862	0.39696	-41.695
		0.39943	-1.533e-05	0.39943	-229.446	0.39819	-41.2219
		0.40066	-1.53e-05	0.40066	-228.974	0.39942	-40.7489
		0.40189	-1.526e-05	0.40189	-228.502	0.40066	-40.2758
		0.40312	-1.523e-05	0.40312	-228.03	0.40189	-39.8027
		0.40435	-1.52e-05	0.40435	-228.03	0.40312	-39.3297
		0.40558	-1.518e-05	0.40558	-226.613	0.40435	-38.8566
		0.40681	-1.515e-05	0.40681	-225.669	0.40559	-38.3835
		0.40804	-1.511e-05	0.40804	-225.669	0.40682	-37.9104
		0.40927	-1.508e-05	0.40927	-224.253	0.40805	-37.4374
		0.4105	-1.506e-05	0.4105	-221.42	0.40928	-36.9643
		0.4105	-1.504e-05	0.4105	-224.253	0.41052	-36.4912
		0.41173	-1.499e-05	0.41173	-223.781	0.41175	-35.5451
		0.41296	-1.496e-05	0.41296	-222.365	0.41298	-35.072
		0.41419	-1.492e-05	0.41419	-221.893	0.41421	-34.1258
		0.41542	-1.489e-05	0.41542	-220.948	0.41545	-33.6527
		0.41665	-1.485e-05	0.41665	-220.476	0.41668	-33.1797
		0.41788	-1.483e-05	0.41788	-219.532	0.41791	-32.7066
		0.41911	-1.479e-05	0.41911	-219.06	0.41914	-32.2335
		0.42034	-1.476e-05	0.42034	-218.116	0.42038	-31.7604
		0.42158	-1.471e-05	0.42158	-217.644	0.42161	-31.2874
		0.42281	-1.47e-05	0.42281	-216.7	0.42284	-30.3412
		0.42404	-1.466e-05	0.42404	-216.228	0.42407	-29.8681
		0.42527	-1.464e-05	0.42527	-215.283	0.42531	-29.3951
		0.4265	-1.461e-05	0.4265	-214.811	0.42654	-28.922
		0.42773	-1.455e-05	0.42773	-214.811	0.42777	-28.4489
		0.42896	-1.453e-05	0.42896	-213.395	0.429	-27.5028
		0.43019	-1.451e-05	0.43019	-212.923	0.43024	-27.0297
		0.43142	-1.448e-05	0.43142	-212.451	0.43147	-26.5566
		0.43265	-1.445e-05	0.43265	-211.507	0.4327	-26.0835
		0.43388	-1.44e-05	0.43388	-211.035	0.43393	-25.1374
		0.43511	-1.437e-05	0.43511	-210.09	0.43517	-24.6643
		0.43634	-1.435e-05	0.43634	-209.146	0.4364	-24.1913
		0.43757	-1.432e-05	0.43757	-208.674	0.43763	-23.2451
		0.4388	-1.428e-05	0.4388	-207.73	0.43886	-22.772
		0.44003	-1.424e-05	0.44003	-206.786	0.4401	-21.8259
		0.44126	-1.42e-05	0.44126	-206.314	0.44133	-21.3528
		0.4425	-1.418e-05	0.4425	-205.842	0.44256	-20.8797
		0.44373	-1.415e-05	0.44373	-204.898	0.44379	-20.4066
		0.44496	-1.412e-05	0.44496	-204.425	0.44503	-19.4605
		0.44619	-1.408e-05	0.44619	-203.481	0.44626	-18.9874
		0.44742	-1.406e-05	0.44742	-203.009	0.44749	-18.0413
		0.44865	-1.401e-05	0.44865	-202.065	0.44872	-17.5682
		0.44988	-1.4e-05	0.44988	-201.593	0.44996	-16.6221
		0.45111	-1.396e-05	0.45111	-200.649	0.45119	-16.149
		0.45234	-1.394e-05	0.45234	-200.177	0.45242	-15.2028
		0.45357	-1.39e-05	0.45357	-199.233	0.45365	-14.2567
		0.4548	-1.388e-05	0.4548	-198.288	0.45489	-13.3105
		0.45603	-1.385e-05	0.45603	-197.816	0.45612	-12.8375
		0.45726	-1.382e-05	0.45726	-196.872	0.45735	-11.8913
		0.45849	-1.38e-05	0.45849	-196.4	0.45858	-10.9452
		0.45972	-1.375e-05	0.45972	-195.456	0.45982	-10.4721
		0.46095	-1.374e-05	0.46095	-194.984	0.46105	-9.05286
		0.46218	-1.37e-05	0.46218	-194.04	0.46228	-8.10671
		0.46342	-1.368e-05	0.46342	-193.568	0.46351	-7.16056
		0.46465	-1.363e-05	0.46465	-193.095	0.46475	-6.21441
		0.46588	-1.36e-05	0.46588	-192.151	0.46598	-4.79518
		0.46711	-1.356e-05	0.46711	-190.735	0.46721	-3.84903
		0.46834	-1.353e-05	0.46834	-190.263	0.46844	-2.42981
		0.46957	-1.351e-05	0.46957	-189.791	0.46968	-1.01058
		0.4708	-1.346e-05	0.4708	-188.847	0.47091	-0.53751
		0.47203	-1.344e-05	0.47203	-187.903
		0.47326	-1.34e-05	0.47326	-187.43
		0.47449	-1.337e-05	0.47449	-186.486
		0.47572	-1.334e-05	0.47572	-185.542
		0.47695	-1.33e-05	0.47695	-185.07
		0.47818	-1.328e-05	0.47818	-184.598
		0.47941	-1.325e-05	0.47941	-183.654
		0.48064	-1.321e-05	0.48064	-183.182
		0.48187	-1.318e-05	0.48187	-182.238
		0.4831	-1.314e-05	0.4831	-181.293
		0.48434	-1.309e-05	0.48434	-180.349
		0.48557	-1.306e-05	0.48557	-179.877
		0.4868	-1.302e-05	0.4868	-179.405
		0.48803	-1.3e-05	0.48803	-178.461
		0.48926	-1.297e-05	0.48926	-177.517
		0.49049	-1.292e-05	0.49049	-177.045
		0.49172	-1.288e-05	0.49172	-176.101
		0.49295	-1.285e-05	0.49295	-175.156
		0.49418	-1.283e-05	0.49418	-174.684
		0.49541	-1.28e-05	0.49541	-173.74
		0.49664	-1.277e-05	0.49664	-172.796
		0.49787	-1.274e-05	0.49787	-171.852
		0.4991	-1.271e-05	0.4991	-171.38
		0.50033	-1.266e-05	0.50033	-170.435
		0.50156	-1.263e-05	0.50156	-169.963
		0.50279	-1.261e-05	0.50279	-169.019
		0.50402	-1.257e-05	0.50402	-168.075
		0.50525	-1.253e-05	0.50525	-167.131
		0.50649	-1.251e-05	0.50649	-166.659
		0.50772	-1.248e-05	0.50772	-165.715
		0.50895	-1.247e-05	0.50895	-165.243
		0.51018	-1.243e-05	0.51018	-163.826
		0.51141	-1.239e-05	0.51141	-163.354
		0.51264	-1.237e-05	0.51264	-162.41
		0.51387	-1.234e-05	0.51387	-161.938
		0.5151	-1.231e-05	0.5151	-160.994
		0.51633	-1.228e-05	0.51633	-160.05
		0.51756	-1.225e-05	0.51756	-159.578
		0.51879	-1.223e-05	0.51879	-159.106
		0.52002	-1.22e-05	0.52002	-157.689
		0.52125	-1.214e-05	0.52125	-157.217
		0.52248	-1.213e-05	0.52248	-156.273
		0.52371	-1.209e-05	0.52371	-155.329
		0.52494	-1.206e-05	0.52494	-154.857
		0.52617	-1.203e-05	0.52617	-153.913
		0.52741	-1.202e-05	0.52741	-152.968
		0.52864	-1.197e-05	0.52864	-152.024
		0.52987	-1.194e-05	0.52987	-151.08
		0.5311	-1.191e-05	0.5311	-150.136
		0.53233	-1.186e-05	0.53233	-149.664
		0.53356	-1.182e-05	0.53356	-148.72
		0.53479	-1.18e-05	0.53479	-148.248
		0.53602	-1.176e-05	0.53602	-147.303
		0.53725	-1.172e-05	0.53725	-146.359
		0.53848	-1.169e-05	0.53848	-145.415
		0.53971	-1.166e-05	0.53971	-144.471
		0.54094	-1.163e-05	0.54094	-143.527
		0.54217	-1.16e-05	0.54217	-142.583
		0.5434	-1.156e-05	0.5434	-141.638
		0.54463	-1.154e-05	0.54463	-141.166
		0.54586	-1.151e-05	0.54586	-140.222
		0.54709	-1.148e-05	0.54709	-138.806
		0.54833	-1.143e-05	0.54833	-138.334
		0.54956	-1.141e-05	0.54956	-137.862
		0.55079	-1.137e-05	0.55079	-136.918
		0.55202	-1.134e-05	0.55202	-135.973
		0.55325	-1.132e-05	0.55325	-134.557
		0.55448	-1.129e-05	0.55448	-134.085
		0.55571	-1.126e-05	0.55571	-133.141
		0.55694	-1.122e-05	0.55694	-132.197
		0.55817	-1.118e-05	0.55817	-131.253
		0.5594	-1.116e-05	0.5594	-130.781
		0.56063	-1.112e-05	0.56063	-129.836
		0.56186	-1.109e-05	0.56186	-128.892
		0.56309	-1.104e-05	0.56309	-127.948
		0.56432	-1.103e-05	0.56432	-127.004
		0.56555	-1.097e-05	0.56555	-126.06
		0.56678	-1.094e-05	0.56678	-125.116
		0.56801	-1.093e-05	0.56801	-124.171
		0.56925	-1.089e-05	0.56925	-123.227
		0.57048	-1.086e-05	0.57048	-122.283
		0.57171	-1.083e-05	0.57171	-121.339
		0.57294	-1.08e-05	0.57294	-120.395
		0.57417	-1.076e-05	0.57417	-119.451
		0.5754	-1.073e-05	0.5754	-118.506
		0.57663	-1.068e-05	0.57663	-117.562
		0.57786	-1.066e-05	0.57786	-116.618
		0.57909	-1.065e-05	0.57909	-115.674
		0.58032	-1.062e-05	0.58032	-114.73
		0.58155	-1.06e-05	0.58155	-113.786
		0.58278	-1.057e-05	0.58278	-112.841
		0.58401	-1.051e-05	0.58401	-111.897
		0.58524	-1.05e-05	0.58524	-110.953
		0.58647	-1.045e-05	0.58647	-110.009
		0.5877	-1.042e-05	0.5877	-109.065
		0.58893	-1.039e-05	0.58893	-108.121
		0.59016	-1.036e-05	0.59016	-107.176
		0.5914	-1.032e-05	0.5914	-106.232
		0.59263	-1.03e-05	0.59263	-105.288
		0.59386	-1.028e-05	0.59386	-104.344
		0.59509	-1.025e-05	0.59509	-102.928
		0.59632	-1.02e-05	0.59632	-101.983
		0.59755	-1.017e-05	0.59755	-101.039
		0.59878	-1.013e-05	0.59878	-99.623
		0.60001	-1.011e-05	0.60001	-98.6789
		0.60124	-1.007e-05	0.60124	-98.2068
		0.60247	-1.002e-05	0.60247	-97.2626
		0.6037	-1.001e-05	0.6037	-95.8464
		0.60493	-9.985e-06	0.60493	-94.9022
		0.60616	-9.952e-06	0.60616	-93.958
		0.60739	-9.914e-06	0.60739	-92.5418
		0.60862	-9.911e-06	0.60862	-92.0697
		0.60985	-9.848e-06	0.60985	-90.1814
		0.61108	-9.826e-06	0.61108	-89.2372
		0.61232	-9.787e-06	0.61232	-88.293
		0.61355	-9.769e-06	0.61355	-86.8768
		0.61478	-9.723e-06	0.61478	-85.9326
		0.61601	-9.707e-06	0.61601	-84.9885
		0.61724	-9.671e-06	0.61724	-83.5722
		0.61847	-9.635e-06	0.61847	-82.628
		0.6197	-9.598e-06	0.6197	-81.6839
		0.62093	-9.558e-06	0.62093	-80.2676
		0.62216	-9.532e-06	0.62216	-79.3234
		0.62339	-9.492e-06	0.62339	-78.3793
		0.62462	-9.469e-06	0.62462	-77.4351
		0.62585	-9.438e-06	0.62585	-76.0189
		0.62708	-9.417e-06	0.62708	-74.6026
		0.62831	-9.389e-06	0.62831	-73.1864
		0.62954	-9.363e-06	0.62954	-72.2422
		0.63077	-9.313e-06	0.63077	-70.826
		0.632	-9.29e-06	0.632	-69.4097
		0.63324	-9.266e-06	0.63324	-68.4655
		0.63447	-9.251e-06	0.63447	-67.0493
		0.6357	-9.221e-06	0.6357	-65.633
		0.63693	-9.182e-06	0.63693	-64.6889
		0.63816	-9.166e-06	0.63816	-63.2726
		0.63939	-9.14e-06	0.63939	-61.8564
		0.64062	-9.113e-06	0.64062	-60.4401
		0.64185	-9.072e-06	0.64185	-59.0239
		0.64308	-9.056e-06	0.64308	-57.1355
		0.64431	-9.01e-06	0.64431	-55.2472
		0.64554	-8.989e-06	0.64554	-54.303
		0.64677	-8.974e-06	0.64677	-52.8868
		0.648	-8.926e-06	0.648	-51.4705
		0.64923	-8.907e-06	0.64923	-50.0543
		0.65046	-8.894e-06	0.65046	-48.638
		0.65169	-8.868e-06	0.65169	-47.2218
		0.65292	-8.822e-06	0.65292	-45.8055
		0.65416	-8.785e-06	0.65416	-44.3893
		0.65539	-8.762e-06	0.65539	-42.9731
		0.65662	-8.715e-06	0.65662	-41.5568
		0.65785	-8.71e-06	0.65785	-39.6685
		0.65908	-8.689e-06	0.65908	-38.2522
		0.66031	-8.671e-06	0.66031	-35.8918
		0.66154	-8.645e-06	0.66154	-34.4755
		0.66277	-8.626e-06	0.66277	-32.5872
				0.664	-31.643
				0.66523	-29.2826
				0.66646	-27.3943
				0.66769	-25.978
				0.66892	-24.0897
				0.67015	-21.7293
				0.67138	-19.841
				0.67261	-17.9526
				0.67384	-15.1201
				0.67507	-12.2876
				0.67631	-9.45514
				0.67754	-7.56681
				0.67877	-6.62264
				0.679	-4.73431
				0.67923	-3.31806
				0.67946	-2.37389

## Sheet: 3h
	30 μm		15 μm		10 μm
Voltage (V)	Current (μA)	Voltage (V)	Current (μA)	Voltage (V)	Current (μA)
0.00441	-400.421	0.00379	-610.534	0.00379	-94.2211
0.00564	-399.396	0.00502	-609.856	0.00502	-93.5434
0.00687	-398.924	0.00625	-609.177	0.00625	-93.5434
0.0081	-398.452	0.00748	-607.821	0.00748	-93.5434
0.00933	-397.98	0.00871	-607.142	0.00871	-92.8658
0.01056	-397.508	0.00994	-606.464	0.00994	-92.8658
0.01179	-397.035	0.01117	-605.107	0.01117	-92.8658
0.01302	-396.563	0.0124	-604.429	0.0124	-92.8658
0.01425	-396.091	0.01363	-603.072	0.01363	-92.1882
0.01548	-395.619	0.01486	-601.716	0.01486	-92.1882
0.01671	-394.675	0.01609	-601.037	0.01609	-92.1882
0.01795	-394.203	0.01732	-599.681	0.01732	-92.1882
0.01918	-393.731	0.01855	-599.002	0.01855	-92.1882
0.02041	-392.787	0.01978	-598.324	0.01978	-91.5105
0.02164	-392.315	0.02101	-596.967	0.02101	-91.5105
0.02287	-391.843	0.02224	-596.289	0.02224	-90.8329
0.0241	-391.37	0.02347	-594.932	0.02347	-90.8329
0.02533	-390.898	0.0247	-594.254	0.0247	-90.8329
0.02656	-390.426	0.02593	-593.576	0.02593	-90.1553
0.02779	-389.954	0.02716	-592.219	0.02716	-90.1553
0.02902	-389.01	0.02839	-591.541	0.02839	-90.1553
0.03025	-388.538	0.02961	-590.184	0.02961	-90.1553
0.03148	-388.066	0.03084	-589.506	0.03084	-89.4776
0.03271	-387.594	0.03207	-588.827	0.03207	-89.4776
0.03394	-387.122	0.0333	-587.471	0.0333	-89.4776
0.03517	-386.178	0.03453	-586.792	0.03453	-89.4776
0.0364	-385.705	0.03576	-585.436	0.03576	-88.8
0.03763	-385.233	0.03699	-584.757	0.03699	-88.8
0.03887	-384.761	0.03822	-583.401	0.03822	-88.8
0.0401	-384.289	0.03945	-582.722	0.03945	-88.8
0.04133	-383.817	0.04068	-581.366	0.04068	-88.1224
0.04256	-383.345	0.04191	-580.687	0.04191	-88.1224
0.04379	-382.873	0.04314	-580.009	0.04314	-88.1224
0.04502	-382.401	0.04437	-578.652	0.04437	-87.4448
0.04625	-381.457	0.0456	-577.974	0.0456	-87.4448
0.04748	-380.985	0.04683	-577.296	0.04683	-87.4448
0.04871	-380.985	0.04806	-576.617	0.04806	-87.4448
0.04994	-380.04	0.04929	-575.261	0.04929	-86.7671
0.05117	-380.04	0.05052	-574.582	0.05052	-86.7671
0.0524	-379.096	0.05175	-573.226	0.05175	-86.0895
0.05363	-378.624	0.05298	-571.869	0.05298	-86.0895
0.05486	-378.152	0.05421	-571.191	0.05421	-86.0895
0.05609	-377.68	0.05544	-570.512	0.05544	-86.0895
0.05732	-377.208	0.05667	-569.156	0.05667	-86.0895
0.05855	-376.264	0.0579	-567.799	0.0579	-86.0895
0.05978	-375.792	0.05913	-567.121	0.05913	-85.4119
0.06102	-375.792	0.06036	-566.442	0.06036	-84.7343
0.06225	-374.848	0.06159	-565.086	0.06159	-85.4119
0.06348	-374.375	0.06281	-564.407	0.06281	-85.4119
0.06471	-374.375	0.06404	-563.051	0.06404	-84.7343
0.06594	-373.431	0.06527	-562.372	0.06527	-84.0566
0.06717	-372.959	0.0665	-561.694	0.0665	-84.0566
0.0684	-372.487	0.06773	-560.337	0.06773	-84.0566
0.06963	-372.015	0.06896	-559.659	0.06896	-84.0566
0.07086	-371.071	0.07019	-558.981	0.07019	-84.0566
0.07209	-370.599	0.07142	-557.624	0.07142	-84.0566
0.07332	-370.127	0.07265	-556.946	0.07265	-84.0566
0.07455	-369.655	0.07388	-556.267	0.07388	-83.379
0.07578	-369.183	0.07511	-555.589	0.07511	-83.379
0.07701	-368.71	0.07634	-554.911	0.07634	-83.379
0.07824	-368.238	0.07757	-553.554	0.07757	-82.7014
0.07947	-367.294	0.0788	-552.197	0.0788	-82.7014
0.0807	-367.294	0.08003	-551.519	0.08003	-82.7014
0.08194	-366.822	0.08126	-550.841	0.08126	-82.7014
0.08317	-366.35	0.08249	-549.484	0.08249	-82.7014
0.0844	-365.878	0.08372	-548.806	0.08372	-82.7014
0.08563	-365.406	0.08495	-548.127	0.08495	-82.0237
0.08686	-364.934	0.08618	-547.449	0.08618	-82.0237
0.08809	-364.462	0.08741	-546.092	0.08741	-82.0237
0.08932	-363.518	0.08864	-544.735	0.08864	-81.3461
0.09055	-363.045	0.08987	-544.057	0.08987	-81.3461
0.09178	-362.573	0.0911	-543.379	0.0911	-81.3461
0.09301	-362.101	0.09233	-542.7	0.09233	-81.3461
0.09424	-361.629	0.09356	-541.344	0.09356	-80.6685
0.09547	-361.157	0.09478	-540.665	0.09478	-80.6685
0.0967	-360.685	0.09601	-539.309	0.09601	-80.6685
0.09793	-360.213	0.09724	-539.309	0.09724	-80.6685
0.09916	-359.741	0.09847	-537.952	0.09847	-79.9908
0.10039	-359.269	0.0997	-537.274	0.0997	-79.9908
0.10162	-358.797	0.10093	-535.917	0.10093	-79.9908
0.10286	-358.797	0.10216	-535.239	0.10216	-79.9908
0.10409	-358.325	0.10339	-533.882	0.10339	-79.3132
0.10532	-357.853	0.10462	-533.204	0.10462	-79.3132
0.10655	-357.38	0.10585	-532.525	0.10585	-79.3132
0.10778	-356.436	0.10708	-531.847	0.10708	-79.3132
0.10901	-355.964	0.10831	-530.49	0.10831	-79.3132
0.11024	-355.492	0.10954	-529.812	0.10954	-78.6356
0.11147	-355.02	0.11077	-529.134	0.11077	-78.6356
0.1127	-354.548	0.112	-528.455	0.112	-78.6356
0.11393	-354.076	0.11323	-527.099	0.11323	-78.6356
0.11516	-353.604	0.11446	-526.42	0.11446	-77.958
0.11639	-353.132	0.11569	-525.742	0.11569	-77.958
0.11762	-352.188	0.11692	-524.385	0.11692	-77.958
0.11885	-352.188	0.11815	-523.707	0.11815	-77.958
0.12008	-351.715	0.11938	-522.35	0.11938	-77.958
0.12131	-350.771	0.12061	-521.672	0.12061	-77.958
0.12254	-350.299	0.12184	-520.994	0.12184	-77.2803
0.12378	-350.299	0.12307	-520.315	0.12307	-77.2803
0.12501	-349.827	0.1243	-519.637	0.1243	-76.6027
0.12624	-349.355	0.12553	-518.28	0.12553	-76.6027
0.12747	-348.883	0.12676	-517.602	0.12676	-76.6027
0.1287	-347.939	0.12798	-516.924	0.12798	-76.6027
0.12993	-347.939	0.12921	-516.245	0.12921	-76.6027
0.13116	-347.467	0.13044	-515.567	0.13044	-75.9251
0.13239	-346.995	0.13167	-514.21	0.13167	-75.9251
0.13362	-346.523	0.1329	-512.854	0.1329	-75.9251
0.13485	-346.05	0.13413	-512.175	0.13413	-75.9251
0.13608	-345.578	0.13536	-511.497	0.13536	-75.2474
0.13731	-345.106	0.13659	-510.819	0.13659	-75.2474
0.13854	-344.634	0.13782	-510.14	0.13782	-75.2474
0.13977	-344.162	0.13905	-508.784	0.13905	-75.2474
0.141	-343.69	0.14028	-508.105	0.14028	-75.2474
0.14223	-343.218	0.14151	-507.427	0.14151	-74.5698
0.14346	-342.746	0.14274	-506.749	0.14274	-74.5698
0.14469	-342.274	0.14397	-505.392	0.14397	-74.5698
0.14593	-341.802	0.1452	-504.035	0.1452	-74.5698
0.14716	-341.33	0.14643	-504.035	0.14643	-74.5698
0.14839	-340.858	0.14766	-503.357	0.14766	-74.5698
0.14962	-340.385	0.14889	-502	0.14889	-74.5698
0.15085	-339.441	0.15012	-501.322	0.15012	-74.5698
0.15208	-339.441	0.15135	-500.644	0.15135	-73.8922
0.15331	-338.497	0.15258	-499.287	0.15258	-73.8922
0.15454	-338.025	0.15381	-498.609	0.15381	-73.8922
0.15577	-337.553	0.15504	-497.93	0.15504	-73.8922
0.157	-337.081	0.15627	-496.574	0.15627	-73.8922
0.15823	-336.609	0.1575	-495.895	0.1575	-73.2146
0.15946	-336.137	0.15873	-495.217	0.15873	-73.2146
0.16069	-335.665	0.15996	-494.539	0.15996	-73.2146
0.16192	-335.193	0.16118	-493.182	0.16118	-73.2146
0.16315	-334.72	0.16241	-492.504	0.16241	-72.5369
0.16438	-334.72	0.16364	-491.825	0.16364	-72.5369
0.16561	-334.248	0.16487	-490.469	0.16487	-72.5369
0.16685	-333.776	0.1661	-489.79	0.1661	-72.5369
0.16808	-333.304	0.16733	-489.112	0.16733	-72.5369
0.16931	-332.832	0.16856	-488.434	0.16856	-71.8593
0.17054	-332.36	0.16979	-487.755	0.16979	-71.1817
0.17177	-331.888	0.17102	-486.399	0.17102	-71.8593
0.173	-330.944	0.17225	-485.72	0.17225	-71.8593
0.17423	-330.472	0.17348	-485.042	0.17348	-71.1817
0.17546	-330.472	0.17471	-484.364	0.17471	-71.1817
0.17669	-329.528	0.17594	-483.007	0.17594	-71.1817
0.17792	-329.055	0.17717	-481.65	0.17717	-71.1817
0.17915	-328.583	0.1784	-481.65	0.1784	-71.1817
0.18038	-328.111	0.17963	-480.972	0.17963	-71.1817
0.18161	-327.639	0.18086	-480.294	0.18086	-70.504
0.18284	-327.167	0.18209	-478.937	0.18209	-70.504
0.18407	-326.695	0.18332	-478.259	0.18332	-70.504
0.1853	-326.223	0.18455	-477.58	0.18455	-70.504
0.18653	-325.751	0.18578	-476.902	0.18578	-69.8264
0.18777	-325.279	0.18701	-475.545	0.18701	-69.8264
0.189	-324.807	0.18824	-474.867	0.18824	-69.8264
0.19023	-323.863	0.18947	-473.51	0.18947	-69.8264
0.19146	-323.863	0.1907	-472.832	0.1907	-69.8264
0.19269	-323.39	0.19193	-472.154	0.19193	-69.8264
0.19392	-322.446	0.19315	-471.475	0.19315	-69.1488
0.19515	-321.974	0.19438	-470.119	0.19438	-69.1488
0.19638	-321.974	0.19561	-469.44	0.19561	-69.1488
0.19761	-321.502	0.19684	-468.762	0.19684	-69.1488
0.19884	-321.03	0.19807	-468.084	0.19807	-69.1488
0.20007	-320.086	0.1993	-467.405	0.1993	-68.4711
0.2013	-319.614	0.20053	-466.727	0.20053	-68.4711
0.20253	-319.614	0.20176	-465.37	0.20176	-68.4711
0.20376	-319.142	0.20299	-464.692	0.20299	-68.4711
0.20499	-318.67	0.20422	-464.014	0.20422	-68.4711
0.20622	-318.198	0.20545	-462.657	0.20545	-68.4711
0.20745	-317.725	0.20668	-461.3	0.20668	-68.4711
0.20869	-317.253	0.20791	-460.622	0.20791	-68.4711
0.20992	-316.781	0.20914	-460.622	0.20914	-68.4711
0.21115	-316.309	0.21037	-459.265	0.21037	-67.7935
0.21238	-315.837	0.2116	-458.587	0.2116	-67.7935
0.21361	-315.365	0.21283	-457.908	0.21283	-67.7935
0.21484	-314.893	0.21406	-457.23	0.21406	-67.7935
0.21607	-314.421	0.21529	-455.873	0.21529	-67.7935
0.2173	-313.949	0.21652	-455.195	0.21652	-67.1159
0.21853	-313.477	0.21775	-454.517	0.21775	-67.1159
0.21976	-313.005	0.21898	-453.838	0.21898	-67.1159
0.22099	-312.533	0.22021	-452.482	0.22021	-67.1159
0.22222	-311.588	0.22144	-451.803	0.22144	-66.4383
0.22345	-311.116	0.22267	-451.125	0.22267	-66.4383
0.22468	-310.644	0.2239	-450.447	0.2239	-66.4383
0.22591	-310.172	0.22513	-449.09	0.22513	-66.4383
0.22714	-309.7	0.22635	-448.412	0.22635	-66.4383
0.22837	-309.228	0.22758	-447.733	0.22758	-65.7606
0.2296	-308.756	0.22881	-447.055	0.22881	-65.7606
0.23084	-308.284	0.23004	-446.377	0.23004	-65.083
0.23207	-307.812	0.23127	-445.698	0.23127	-65.083
0.2333	-306.868	0.2325	-444.342	0.2325	-65.083
0.23453	-306.395	0.23373	-443.663	0.23373	-65.083
0.23576	-305.923	0.23496	-442.985	0.23496	-65.083
0.23699	-305.451	0.23619	-441.628	0.23619	-65.083
0.23822	-304.507	0.23742	-440.95	0.23742	-65.083
0.23945	-304.507	0.23865	-440.272	0.23865	-65.083
0.24068	-304.035	0.23988	-438.915	0.23988	-65.083
0.24191	-303.091	0.24111	-438.237	0.24111	-65.083
0.24314	-302.619	0.24234	-437.558	0.24234	-64.4054
0.24437	-302.147	0.24357	-436.88	0.24357	-64.4054
0.2456	-301.675	0.2448	-436.202	0.2448	-64.4054
0.24683	-301.203	0.24603	-435.523	0.24603	-64.4054
0.24806	-300.73	0.24726	-434.845	0.24726	-64.4054
0.24929	-300.73	0.24849	-433.488	0.24849	-63.7277
0.25052	-300.258	0.24972	-432.81	0.24972	-63.7277
0.25176	-299.314	0.25095	-431.453	0.25095	-63.7277
0.25299	-298.842	0.25218	-430.775	0.25218	-63.7277
0.25422	-298.37	0.25341	-430.097	0.25341	-63.0501
0.25545	-297.898	0.25464	-429.418	0.25464	-63.0501
0.25668	-297.426	0.25587	-428.74	0.25587	-63.0501
0.25791	-296.482	0.2571	-427.383	0.2571	-63.0501
0.25914	-296.01	0.25832	-426.705	0.25832	-63.0501
0.26037	-295.538	0.25955	-426.027	0.25955	-62.3725
0.2616	-295.065	0.26078	-425.348	0.26078	-62.3725
0.26283	-294.593	0.26201	-424.67	0.26201	-62.3725
0.26406	-294.121	0.26324	-423.313	0.26324	-62.3725
0.26529	-293.649	0.26447	-422.635	0.26447	-62.3725
0.26652	-292.705	0.2657	-421.957	0.2657	-62.3725
0.26775	-292.233	0.26693	-420.6	0.26693	-62.3725
0.26898	-291.761	0.26816	-420.6	0.26816	-62.3725
0.27021	-291.289	0.26939	-419.243	0.26939	-62.3725
0.27144	-291.289	0.27062	-418.565	0.27062	-61.6949
0.27268	-290.817	0.27185	-417.887	0.27185	-61.6949
0.27391	-289.873	0.27308	-417.208	0.27308	-61.0172
0.27514	-289.4	0.27431	-416.53	0.27431	-61.0172
0.27637	-288.928	0.27554	-415.173	0.27554	-61.0172
0.2776	-288.456	0.27677	-414.495	0.27677	-60.3396
0.27883	-287.512	0.278	-413.817	0.278	-60.3396
0.28006	-287.04	0.27923	-412.46	0.27923	-60.3396
0.28129	-286.568	0.28046	-411.782	0.28046	-60.3396
0.28252	-286.096	0.28169	-411.103	0.28169	-60.3396
0.28375	-285.624	0.28292	-410.425	0.28292	-60.3396
0.28498	-285.152	0.28415	-409.747	0.28415	-60.3396
0.28621	-284.68	0.28538	-408.39	0.28538	-60.3396
0.28744	-284.208	0.28661	-407.712	0.28661	-60.3396
0.28867	-283.735	0.28784	-407.033	0.28784	-59.662
0.2899	-282.791	0.28907	-405.677	0.28907	-59.662
0.29113	-282.319	0.2903	-404.998	0.2903	-59.662
0.29236	-281.375	0.29152	-404.32	0.29152	-59.662
0.2936	-281.375	0.29275	-403.642	0.29275	-59.662
0.29483	-280.903	0.29398	-402.963	0.29398	-58.9843
0.29606	-280.431	0.29521	-402.285	0.29521	-58.9843
0.29729	-279.487	0.29644	-400.928	0.29644	-58.9843
0.29852	-279.015	0.29767	-400.928	0.29767	-58.9843
0.29975	-278.543	0.2989	-399.572	0.2989	-58.9843
0.30098	-277.598	0.30013	-398.893	0.30013	-58.9843
0.30221	-277.126	0.30136	-398.215	0.30136	-58.9843
0.30344	-276.654	0.30259	-396.858	0.30259	-58.3067
0.30467	-276.182	0.30382	-396.18	0.30382	-58.3067
0.3059	-275.71	0.30505	-395.502	0.30505	-58.3067
0.30713	-275.238	0.30628	-394.823	0.30628	-57.6291
0.30836	-274.766	0.30751	-393.467	0.30751	-57.6291
0.30959	-273.822	0.30874	-392.788	0.30874	-57.6291
0.31082	-273.35	0.30997	-391.432	0.30997	-57.6291
0.31205	-272.878	0.3112	-390.753	0.3112	-57.6291
0.31328	-272.405	0.31243	-390.075	0.31243	-57.6291
0.31451	-271.461	0.31366	-389.397	0.31366	-56.9514
0.31575	-271.461	0.31489	-388.718	0.31489	-56.9514
0.31698	-270.517	0.31612	-388.04	0.31612	-56.9514
0.31821	-269.573	0.31735	-386.683	0.31735	-56.9514
0.31944	-269.101	0.31858	-386.005	0.31858	-56.9514
0.32067	-269.101	0.31981	-385.327	0.31981	-56.2738
0.3219	-268.157	0.32104	-384.648	0.32104	-56.2738
0.32313	-267.685	0.32227	-383.292	0.32227	-56.2738
0.32436	-267.213	0.3235	-382.613	0.3235	-56.2738
0.32559	-266.74	0.32472	-381.935	0.32472	-56.2738
0.32682	-265.796	0.32595	-381.257	0.32595	-56.2738
0.32805	-265.324	0.32718	-379.9	0.32718	-56.2738
0.32928	-264.852	0.32841	-379.222	0.32841	-56.2738
0.33051	-264.38	0.32964	-378.543	0.32964	-55.5962
0.33174	-263.908	0.33087	-377.187	0.33087	-55.5962
0.33297	-262.964	0.3321	-376.508	0.3321	-55.5962
0.3342	-262.492	0.33333	-375.83	0.33333	-55.5962
0.33543	-262.02	0.33456	-375.151	0.33456	-55.5962
0.33667	-261.548	0.33579	-374.473	0.33579	-54.9186
0.3379	-261.075	0.33702	-373.116	0.33702	-54.2409
0.33913	-260.131	0.33825	-372.438	0.33825	-54.2409
0.34036	-259.659	0.33948	-371.76	0.33948	-54.2409
0.34159	-258.715	0.34071	-370.403	0.34071	-54.2409
0.34282	-258.243	0.34194	-369.725	0.34194	-54.2409
0.34405	-257.771	0.34317	-369.725	0.34317	-54.2409
0.34528	-256.827	0.3444	-368.368	0.3444	-54.2409
0.34651	-256.355	0.34563	-367.69	0.34563	-53.5633
0.34774	-255.883	0.34686	-367.011	0.34686	-54.2409
0.34897	-254.938	0.34809	-365.655	0.34809	-54.2409
0.3502	-254.466	0.34932	-364.976	0.34932	-53.5633
0.35143	-253.994	0.35055	-364.298	0.35055	-52.8857
0.35266	-253.522	0.35178	-363.62	0.35178	-52.8857
0.35389	-252.578	0.35301	-362.263	0.35301	-53.5633
0.35512	-252.106	0.35424	-361.585	0.35424	-52.8857
0.35635	-251.634	0.35547	-360.906	0.35547	-52.8857
0.35759	-251.162	0.35669	-359.55	0.35669	-52.8857
0.35882	-250.69	0.35792	-358.871	0.35792	-52.8857
0.36005	-249.745	0.35915	-358.193	0.35915	-52.8857
0.36128	-249.273	0.36038	-356.836	0.36038	-52.8857
0.36251	-248.801	0.36161	-356.158	0.36161	-52.208
0.36374	-247.857	0.36284	-355.48	0.36284	-52.208
0.36497	-246.913	0.36407	-354.801	0.36407	-52.208
0.3662	-246.441	0.3653	-354.123	0.3653	-52.208
0.36743	-245.969	0.36653	-353.445	0.36653	-51.5304
0.36866	-245.497	0.36776	-352.088	0.36776	-51.5304
0.36989	-244.553	0.36899	-351.41	0.36899	-51.5304
0.37112	-244.08	0.37022	-350.053	0.37022	-51.5304
0.37235	-243.608	0.37145	-349.375	0.37145	-51.5304
0.37358	-242.664	0.37268	-348.696	0.37268	-51.5304
0.37481	-242.192	0.37391	-348.018	0.37391	-50.8528
0.37604	-241.72	0.37514	-347.34	0.37514	-50.8528
0.37727	-241.248	0.37637	-345.983	0.37637	-50.8528
0.37851	-240.304	0.3776	-345.305	0.3776	-50.8528
0.37974	-239.36	0.37883	-344.626	0.37883	-50.1752
0.38097	-238.888	0.38006	-343.948	0.38006	-50.1752
0.3822	-238.415	0.38129	-342.591	0.38129	-50.1752
0.38343	-237.943	0.38252	-341.913	0.38252	-50.1752
0.38466	-236.999	0.38375	-340.556	0.38375	-50.1752
0.38589	-236.527	0.38498	-339.878	0.38498	-50.1752
0.38712	-236.055	0.38621	-339.2	0.38621	-49.4975
0.38835	-235.583	0.38744	-338.521	0.38744	-49.4975
0.38958	-234.639	0.38867	-337.843	0.38867	-49.4975
0.39081	-234.167	0.38989	-337.165	0.38989	-49.4975
0.39204	-233.223	0.39112	-335.808	0.39112	-48.8199
0.39327	-232.75	0.39235	-335.13	0.39235	-48.8199
0.3945	-231.806	0.39358	-334.451	0.39358	-48.8199
0.39573	-231.334	0.39481	-333.095	0.39481	-48.8199
0.39696	-231.334	0.39604	-332.416	0.39604	-48.1423
0.39819	-230.862	0.39727	-331.738	0.39727	-48.1423
0.39943	-229.446	0.3985	-330.381	0.3985	-48.1423
0.40066	-228.974	0.39973	-329.703	0.39973	-48.1423
0.40189	-228.502	0.40096	-329.025	0.40096	-48.1423
0.40312	-228.03	0.40219	-327.668	0.40219	-48.1423
0.40435	-228.03	0.40342	-326.99	0.40342	-47.4646
0.40558	-226.613	0.40465	-326.311	0.40465	-47.4646
0.40681	-225.669	0.40588	-325.633	0.40588	-47.4646
0.40804	-225.669	0.40711	-324.276	0.40711	-47.4646
0.40927	-224.253	0.40834	-323.598	0.40834	-46.787
0.4105	-221.42	0.40957	-322.92	0.40957	-46.787
0.4105	-224.253	0.4108	-321.563	0.4108	-46.787
0.41173	-223.781	0.41203	-320.885	0.41203	-46.787
0.41296	-222.365	0.41326	-320.206	0.41326	-46.787
0.41419	-221.893	0.41449	-318.85	0.41449	-46.787
0.41542	-220.948	0.41572	-318.171	0.41572	-46.787
0.41665	-220.476	0.41695	-317.493	0.41695	-46.787
0.41788	-219.532	0.41818	-316.815	0.41818	-46.787
0.41911	-219.06	0.41941	-316.136	0.41941	-46.1094
0.42034	-218.116	0.42064	-315.458	0.42064	-45.4318
0.42158	-217.644	0.42186	-314.101	0.42186	-45.4318
0.42281	-216.7	0.42309	-313.423	0.42309	-46.1094
0.42404	-216.228	0.42432	-312.066	0.42432	-45.4318
0.42527	-215.283	0.42555	-311.388	0.42555	-44.7541
0.4265	-214.811	0.42678	-310.71	0.42678	-44.7541
0.42773	-214.811	0.42801	-309.353	0.42801	-44.7541
0.42896	-213.395	0.42924	-308.675	0.42924	-44.7541
0.43019	-212.923	0.43047	-307.996	0.43047	-44.7541
0.43142	-212.451	0.4317	-307.318	0.4317	-44.7541
0.43265	-211.507	0.43293	-305.961	0.43293	-44.7541
0.43388	-211.035	0.43416	-305.283	0.43416	-44.7541
0.43511	-210.09	0.43539	-304.605	0.43539	-44.0765
0.43634	-209.146	0.43662	-303.926	0.43662	-44.0765
0.43757	-208.674	0.43785	-303.248	0.43785	-43.3989
0.4388	-207.73	0.43908	-302.57	0.43908	-44.0765
0.44003	-206.786	0.44031	-301.213	0.44031	-43.3989
0.44126	-206.314	0.44154	-299.856	0.44154	-43.3989
0.4425	-205.842	0.44277	-299.178	0.44277	-43.3989
0.44373	-204.898	0.444	-297.821	0.444	-43.3989
0.44496	-204.425	0.44523	-297.143	0.44523	-43.3989
0.44619	-203.481	0.44646	-296.465	0.44646	-43.3989
0.44742	-203.009	0.44769	-295.786	0.44769	-42.7212
0.44865	-202.065	0.44892	-294.43	0.44892	-42.7212
0.44988	-201.593	0.45015	-293.751	0.45015	-42.7212
0.45111	-200.649	0.45138	-292.395	0.45138	-42.7212
0.45234	-200.177	0.45261	-291.716	0.45261	-42.0436
0.45357	-199.233	0.45384	-291.038	0.45384	-42.0436
0.4548	-198.288	0.45506	-289.681	0.45506	-42.0436
0.45603	-197.816	0.45629	-289.003	0.45629	-41.366
0.45726	-196.872	0.45752	-287.646	0.45752	-41.366
0.45849	-196.4	0.45875	-286.968	0.45875	-41.366
0.45972	-195.456	0.45998	-286.289	0.45998	-41.366
0.46095	-194.984	0.46121	-285.611	0.46121	-41.366
0.46218	-194.04	0.46244	-284.933	0.46244	-41.366
0.46342	-193.568	0.46367	-283.576	0.46367	-41.366
0.46465	-193.095	0.4649	-282.898	0.4649	-41.366
0.46588	-192.151	0.46613	-282.219	0.46613	-40.6883
0.46711	-190.735	0.46736	-280.863	0.46736	-40.6883
0.46834	-190.263	0.46859	-280.184	0.46859	-40.6883
0.46957	-189.791	0.46982	-278.828	0.46982	-40.6883
0.4708	-188.847	0.47105	-278.149	0.47105	-40.0107
0.47203	-187.903	0.47228	-277.471	0.47228	-40.0107
0.47326	-187.43	0.47351	-276.114	0.47351	-40.0107
0.47449	-186.486	0.47474	-275.436	0.47474	-40.0107
0.47572	-185.542	0.47597	-274.758	0.47597	-39.3331
0.47695	-185.07	0.4772	-273.401	0.4772	-39.3331
0.47818	-184.598	0.47843	-272.723	0.47843	-39.3331
0.47941	-183.654	0.47966	-272.044	0.47966	-39.3331
0.48064	-183.182	0.48089	-270.688	0.48089	-40.0107
0.48187	-182.238	0.48212	-270.009	0.48212	-39.3331
0.4831	-181.293	0.48335	-268.653	0.48335	-38.6555
0.48434	-180.349	0.48458	-267.296	0.48458	-38.6555
0.48557	-179.877	0.48581	-266.618	0.48581	-38.6555
0.4868	-179.405	0.48704	-265.939	0.48704	-38.6555
0.48803	-178.461	0.48826	-264.583	0.48826	-37.9778
0.48926	-177.517	0.48949	-263.904	0.48949	-37.9778
0.49049	-177.045	0.49072	-263.226	0.49072	-37.9778
0.49172	-176.101	0.49195	-262.548	0.49195	-37.9778
0.49295	-175.156	0.49318	-261.191	0.49318	-37.9778
0.49418	-174.684	0.49441	-259.834	0.49441	-37.9778
0.49541	-173.74	0.49564	-259.156	0.49564	-37.9778
0.49664	-172.796	0.49687	-258.478	0.49687	-37.9778
0.49787	-171.852	0.4981	-257.121	0.4981	-37.3002
0.4991	-171.38	0.49933	-256.443	0.49933	-37.3002
0.50033	-170.435	0.50056	-255.086	0.50056	-37.3002
0.50156	-169.963	0.50179	-254.408	0.50179	-37.3002
0.50279	-169.019	0.50302	-253.051	0.50302	-37.3002
0.50402	-168.075	0.50425	-252.373	0.50425	-36.6226
0.50525	-167.131	0.50548	-251.016	0.50548	-36.6226
0.50649	-166.659	0.50671	-250.338	0.50671	-36.6226
0.50772	-165.715	0.50794	-248.981	0.50794	-36.6226
0.50895	-165.243	0.50917	-248.303	0.50917	-35.9449
0.51018	-163.826	0.5104	-247.624	0.5104	-35.9449
0.51141	-163.354	0.51163	-246.268	0.51163	-35.9449
0.51264	-162.41	0.51286	-245.589	0.51286	-35.9449
0.51387	-161.938	0.51409	-244.233	0.51409	-35.2673
0.5151	-160.994	0.51532	-243.554	0.51532	-35.2673
0.51633	-160.05	0.51655	-242.198	0.51655	-35.2673
0.51756	-159.578	0.51778	-241.519	0.51778	-35.2673
0.51879	-159.106	0.51901	-240.163	0.51901	-34.5897
0.52002	-157.689	0.52023	-239.484	0.52023	-34.5897
0.52125	-157.217	0.52146	-238.806	0.52146	-34.5897
0.52248	-156.273	0.52269	-237.449	0.52269	-34.5897
0.52371	-155.329	0.52392	-236.771	0.52392	-33.9121
0.52494	-154.857	0.52515	-235.414	0.52515	-33.9121
0.52617	-153.913	0.52638	-234.736	0.52638	-33.9121
0.52741	-152.968	0.52761	-233.379	0.52761	-33.9121
0.52864	-152.024	0.52884	-232.023	0.52884	-33.2344
0.52987	-151.08	0.53007	-231.344	0.53007	-33.2344
0.5311	-150.136	0.5313	-229.988	0.5313	-33.2344
0.53233	-149.664	0.53253	-229.309	0.53253	-33.2344
0.53356	-148.72	0.53376	-227.953	0.53376	-33.2344
0.53479	-148.248	0.53499	-226.596	0.53499	-32.5568
0.53602	-147.303	0.53622	-225.918	0.53622	-32.5568
0.53725	-146.359	0.53745	-225.239	0.53745	-32.5568
0.53848	-145.415	0.53868	-224.561	0.53868	-32.5568
0.53971	-144.471	0.53991	-223.204	0.53991	-32.5568
0.54094	-143.527	0.54114	-221.848	0.54114	-32.5568
0.54217	-142.583	0.54237	-221.169	0.54237	-31.8792
0.5434	-141.638	0.5436	-219.813	0.5436	-31.8792
0.54463	-141.166	0.54483	-218.456	0.54483	-31.2015
0.54586	-140.222	0.54606	-217.778	0.54606	-31.2015
0.54709	-138.806	0.54729	-216.421	0.54729	-31.2015
0.54833	-138.334	0.54852	-215.743	0.54852	-31.2015
0.54956	-137.862	0.54975	-215.064	0.54975	-31.2015
0.55079	-136.918	0.55098	-213.708	0.55098	-30.5239
0.55202	-135.973	0.55221	-212.351	0.55221	-30.5239
0.55325	-134.557	0.55343	-211.673	0.55343	-30.5239
0.55448	-134.085	0.55466	-210.316	0.55466	-30.5239
0.55571	-133.141	0.55589	-209.638	0.55589	-29.8463
0.55694	-132.197	0.55712	-208.281	0.55712	-29.8463
0.55817	-131.253	0.55835	-206.924	0.55835	-29.1686
0.5594	-130.781	0.55958	-206.246	0.55958	-29.1686
0.56063	-129.836	0.56081	-204.889	0.56081	-29.1686
0.56186	-128.892	0.56204	-203.532	0.56204	-29.1686
0.56309	-127.948	0.56327	-202.854	0.56327	-29.1686
0.56432	-127.004	0.5645	-201.497	0.5645	-29.1686
0.56555	-126.06	0.56573	-200.141	0.56573	-28.491
0.56678	-125.116	0.56696	-199.462	0.56696	-28.491
0.56801	-124.171	0.56819	-198.106	0.56819	-27.8134
0.56925	-123.227	0.56942	-196.749	0.56942	-27.8134
0.57048	-122.283	0.57065	-196.071	0.57065	-27.8134
0.57171	-121.339	0.57188	-194.036	0.57188	-27.8134
0.57294	-120.395	0.57311	-193.357	0.57311	-27.1358
0.57417	-119.451	0.57434	-192.001	0.57434	-27.1358
0.5754	-118.506	0.57557	-190.644	0.57557	-27.1358
0.57663	-117.562	0.5768	-189.966	0.5768	-27.1358
0.57786	-116.618	0.57803	-188.609	0.57803	-26.4581
0.57909	-115.674	0.57926	-187.931	0.57926	-26.4581
0.58032	-114.73	0.58049	-186.574	0.58049	-25.7805
0.58155	-113.786	0.58172	-185.217	0.58172	-26.4581
0.58278	-112.841	0.58295	-184.539	0.58295	-25.7805
0.58401	-111.897	0.58418	-183.182	0.58418	-25.7805
0.58524	-110.953	0.5854	-181.826	0.5854	-25.1029
0.58647	-110.009	0.58663	-181.147	0.58663	-25.1029
0.5877	-109.065	0.58786	-179.112	0.58786	-24.4252
0.58893	-108.121	0.58909	-178.434	0.58909	-24.4252
0.59016	-107.176	0.59032	-177.077	0.59032	-24.4252
0.5914	-106.232	0.59155	-175.721	0.59155	-23.7476
0.59263	-105.288	0.59278	-174.364	0.59278	-23.7476
0.59386	-104.344	0.59401	-173.686	0.59401	-23.7476
0.59509	-102.928	0.59524	-172.329	0.59524	-23.7476
0.59632	-101.983	0.59647	-170.972	0.59647	-23.7476
0.59755	-101.039	0.5977	-169.616	0.5977	-23.07
0.59878	-99.623	0.59893	-168.259	0.59893	-23.07
0.60001	-98.6789	0.60016	-167.581	0.60016	-23.07
0.60124	-98.2068	0.60139	-165.546	0.60139	-22.3924
0.60247	-97.2626	0.60262	-164.189	0.60262	-22.3924
0.6037	-95.8464	0.60385	-163.511	0.60385	-21.7147
0.60493	-94.9022	0.60508	-161.476	0.60508	-21.7147
0.60616	-93.958	0.60631	-160.119	0.60631	-21.0371
0.60739	-92.5418	0.60754	-159.441	0.60754	-21.7147
0.60862	-92.0697	0.60877	-157.406	0.60877	-21.0371
0.60985	-90.1814	0.61	-156.727	0.61	-20.3595
0.61108	-89.2372	0.61123	-154.692	0.61123	-20.3595
0.61232	-88.293	0.61246	-153.336	0.61246	-20.3595
0.61355	-86.8768	0.61369	-152.657	0.61369	-19.6818
0.61478	-85.9326	0.61492	-150.622	0.61492	-19.6818
0.61601	-84.9885	0.61615	-149.266	0.61615	-19.6818
0.61724	-83.5722	0.61738	-148.587	0.61738	-19.0042
0.61847	-82.628	0.6186	-147.231	0.6186	-18.3266
0.6197	-81.6839	0.61983	-145.874	0.61983	-18.3266
0.62093	-80.2676	0.62106	-143.839	0.62106	-18.3266
0.62216	-79.3234	0.62229	-142.482	0.62229	-17.6489
0.62339	-78.3793	0.62352	-141.804	0.62352	-17.6489
0.62462	-77.4351	0.62475	-139.769	0.62475	-16.9713
0.62585	-76.0189	0.62598	-138.412	0.62598	-16.9713
0.62708	-74.6026	0.62721	-137.056	0.62721	-16.9713
0.62831	-73.1864	0.62844	-135.699	0.62844	-16.2937
0.62954	-72.2422	0.62967	-134.342	0.62967	-15.616
0.63077	-70.826	0.6309	-132.986	0.6309	-15.616
0.632	-69.4097	0.63213	-130.951	0.63213	-14.9384
0.63324	-68.4655	0.63336	-129.594	0.63336	-14.2608
0.63447	-67.0493	0.63459	-128.237	0.63459	-14.2608
0.6357	-65.633	0.63582	-126.881	0.63582	-13.5832
0.63693	-64.6889	0.63705	-125.524	0.63705	-13.5832
0.63816	-63.2726	0.63828	-123.489	0.63828	-13.5832
0.63939	-61.8564	0.63951	-122.132	0.63951	-12.9055
0.64062	-60.4401	0.64074	-120.776	0.64074	-12.2279
0.64185	-59.0239	0.64197	-118.74	0.64197	-12.2279
0.64308	-57.1355	0.6432	-117.384	0.6432	-11.5503
0.64431	-55.2472	0.64443	-116.027	0.64443	-11.5503
0.64554	-54.303	0.64566	-113.992	0.64566	-10.195
0.64677	-52.8868	0.64689	-111.957	0.64689	-10.195
0.648	-51.4705	0.64812	-110.6	0.64812	-9.51739
0.64923	-50.0543	0.64935	-108.565	0.64935	-8.83976
0.65046	-48.638	0.65057	-107.209	0.65057	-8.83976
0.65169	-47.2218	0.6518	-105.174	0.6518	-8.16213
0.65292	-45.8055	0.65303	-103.817	0.65303	-7.4845
0.65416	-44.3893	0.65426	-101.782	0.65426	-6.80687
0.65539	-42.9731	0.65549	-100.425	0.65549	-6.12924
0.65662	-41.5568	0.65672	-98.3904	0.65672	-5.45161
0.65785	-39.6685	0.65795	-97.0337	0.65795	-4.77398
0.65908	-38.2522	0.65918	-95.6771	0.65918	-4.09635
0.66031	-35.8918	0.66041	-93.6421	0.66041	-2.7411
0.66154	-34.4755	0.66164	-91.6071	0.66164	-2.7411
0.66277	-32.5872	0.66287	-89.5721	0.66287	-2.06347
0.664	-31.643	0.6641	-87.537
0.66523	-29.2826	0.66533	-85.502
0.66646	-27.3943	0.66656	-83.467
0.66769	-25.978	0.66779	-82.1104
0.66892	-24.0897	0.66902	-80.0754
0.67015	-21.7293	0.67025	-78.0403
0.67138	-19.841	0.67148	-76.0053
0.67261	-17.9526	0.67271	-73.9703
0.67384	-15.1201	0.67394	-70.5786
0.67507	-12.2876	0.67517	-67.8653
0.67631	-9.45514	0.6764	-65.152
0.67754	-7.56681	0.67763	-63.117
0.67877	-6.62264	0.67886	-60.4036
0.679	-4.73431	0.68009	-58.3686
0.67923	-3.31806	0.68132	-54.2986
0.67946	-2.37389	0.68255	-51.5852
		0.68377	-49.5502
		0.685	-46.8369
		0.68623	-44.1235
		0.68746	-42.0885
		0.68869	-38.0185
		0.68992	-35.3052
		0.69115	-31.9135
		0.69238	-29.2002
		0.69361	-25.1301
		0.69484	-22.4168
		0.69484	-15.6334
		0.69607	-12.9201
		0.6973	-10.2067
		0.69853	-4.78005
		0.69976	-4.10172

## Sheet: 3i
	30 μm		15 μm		10 μm
Resistance (Ω)	Power density (W cm-3)	Resistance (Ω)	Power density (W cm-3)	Resistance (Ω)	Power density (W cm-3)
1.50561	0.000157182	1.52233	0.000170594	1.52233	0.000152596
1.53823	0.00016786	1.55533	0.000167475	1.55533	0.000152531
1.57155	0.000176374	1.58905	0.000164497	1.58905	0.000152469
1.6056	0.000182724	1.6235	0.000161661	1.6235	0.00015241
1.64038	0.000186908	1.6587	0.000158967	1.6587	0.000152353
1.67591	0.000188929	1.69466	0.000156415	1.69466	0.0001523
1.71222	0.000188929	1.7314	0.000154005	1.7314	0.00015225
1.74931	0.000184118	1.76894	0.000151736	1.76894	0.000152203
1.78721	0.00017997	1.80729	0.000149609	1.80729	0.000152159
1.82592	0.000172755	1.84647	0.000147623	1.84647	0.000152117
1.86548	0.000167944	1.8865	0.00014578	1.8865	0.000152079
2.03245	0.000165539	2.01188	0.000144078	2.01188	0.000152043
2.07648	0.000165539	2.0555	0.000142518	2.0555	0.000152011
2.12147	0.000167944	2.10006	0.0001411	2.10006	0.000151981
2.16742	0.000172755	2.14559	0.000139823	2.14559	0.000151955
2.21438	0.00017997	2.19211	0.000138688	2.19211	0.000151931
2.26235	0.000184118	2.23963	0.000137695	2.23963	0.00015191
2.31136	0.000186764	2.28819	0.000136843	2.28819	0.000151893
2.36143	0.000187305	2.3378	0.000136134	2.3378	0.000151878
2.41258	0.000185141	2.38848	0.000135566	2.38848	0.000151866
2.46485	0.000185141	2.44026	0.00013514	2.44026	0.000151857
2.51824	0.000185141	2.49317	0.000134855	2.49317	0.000151851
2.57279	0.000185141	2.54722	0.000134712	2.54722	0.000151848
2.62853	0.000185141	2.60244	0.000134711	2.60244	0.000151848
2.68547	0.000185141	2.65886	0.000134852	2.65886	0.000151851
2.74365	0.000185141	2.71651	0.000135134	2.71651	0.000151857
2.80308	0.000185141	2.7754	0.000135559	2.7754	0.000151866
2.8638	0.000185141	2.83557	0.000136125	2.83557	0.000151878
2.92584	0.000185141	2.89705	0.000136832	2.89705	0.000151892
2.98923	0.000185141	2.95985	0.000137682	2.95985	0.00015191
3.05398	0.000185141	3.02402	0.000138673	3.02402	0.000151931
3.12014	0.000185141	3.08958	0.000139806	3.08958	0.000151954
3.18773	0.000185141	3.15657	0.00014108	3.15657	0.000151981
3.25679	0.000185141	3.225	0.000142497	3.225	0.00015201
3.32734	0.000185141	3.29492	0.000144055	3.29492	0.000152043
3.39942	0.000185141	3.36635	0.000145754	3.36635	0.000152078
3.47306	0.000185141	3.43933	0.000147596	3.43933	0.000152117
3.5483	0.000185141	3.5139	0.000149579	3.5139	0.000152158
3.62516	0.000185141	3.59008	0.000151704	3.59008	0.000152202
3.7037	0.000185141	3.66791	0.000153971	3.66791	0.000152249
3.78393	0.000185141	3.74743	0.000156379	3.74743	0.0001523
3.8659	0.000185141	3.82868	0.00015893	3.82868	0.000152353
3.94965	0.000185141	3.91168	0.000161622	3.91168	0.000152409
4.03521	0.000185141	3.99649	0.000164455	3.99649	0.000152468
4.12262	0.000185141	4.08313	0.000167431	4.08313	0.00015253
4.21193	0.000185141	4.17165	0.000170548	4.17165	0.000152595
4.30318	0.000185141	4.2621	0.000173807	4.2621	0.000152663
4.39639	0.000185141	4.3545	0.000177207	4.3545	0.000152733
4.49163	0.000185141	4.4489	0.00018075	4.4489	0.000152807
4.58894	0.000185141	4.54536	0.000184434	4.54536	0.000152884
4.68835	0.000185141	4.6439	0.00018826	4.6439	0.000152964
4.78991	0.000185141	4.74458	0.000190552	4.74458	0.000153011
4.89367	0.000185141	4.74458	0.000193031	4.74458	0.000153063
4.99969	0.000185141	4.84744	0.000195698	4.84744	0.000153119
5.10799	0.000185141	4.84744	0.000198588	4.84744	0.000153179
5.21865	0.000185141	4.95253	0.000201681	4.95253	0.000153243
5.3317	0.000185141	5.0599	0.000205014	5.0599	0.000153313
5.4472	0.000185141	5.1696	0.000208588	5.1696	0.000153387
5.5652	0.000185141	5.28168	0.000212393	5.28168	0.000153467
5.68576	0.000185141	5.39619	0.000216425	5.39619	0.000153551
5.80893	0.000185141	5.51318	0.000220713	5.51318	0.00015364
5.93477	0.000185141	5.6327	0.000225287	5.6327	0.000153735
6.06334	0.000187305	5.75482	0.000230178	5.75482	0.000153837
6.19469	0.000186764	5.75482	0.000235388	5.75482	0.000153946
6.32888	0.000184118	5.87958	0.00024084	5.87958	0.000154059
6.46598	0.00017997	6.00705	0.0002465	6.00705	0.000154177
6.60606	0.000174919	6.13729	0.00025236	6.13729	0.000154299
6.74916	0.000169568	6.27034	0.000258416	6.27034	0.000154425
6.89537	0.000162353	6.40628	0.000264652	6.40628	0.000154555
7.04475	0.000158745	6.40628	0.000271091	6.40628	0.000154689
7.19736	0.000158745	6.54517	0.000277762	6.54517	0.000154828
7.35327	0.000162353	6.54517	0.000284634	6.54517	0.000154972
7.51257	0.000167403	6.68707	0.000291724	6.68707	0.000155119
7.67531	0.000171131	6.68707	0.000299027	6.68707	0.000155271
7.84158	0.000179368	6.83205	0.000306584	6.83205	0.000155429
8.01145	0.000190312	6.83205	0.000314379	6.83205	0.000155591
8.18501	0.000204321	6.98016	0.000322406	6.98016	0.000155758
8.36232	0.000216887	6.98016	0.000330673	6.98016	0.000155931
8.54347	0.000221938	7.13149	0.000339203	7.13149	0.000156108
8.72855	0.000224343	7.13149	0.000347984	7.13149	0.000156291
8.91763	0.000221938	7.2861	0.00035706	7.2861	0.00015648
9.11082	0.000214723	7.2861	0.000366416	7.2861	0.000156675
9.30818	0.000202698	7.44407	0.00037604	7.44407	0.000156876
9.50983	0.000189169	7.44407	0.000385924	7.44407	0.000157082
9.71584	0.000180751	7.60545	0.000396061	7.60545	0.000157293
9.92631	0.000180751	7.60545	0.000406469	7.60545	0.00015751
10.1413	0.000189169	7.77034	0.000417134	7.77034	0.000157732
10.361	0.000200533	7.9388	0.000428044	7.9388	0.000157959
10.5855	0.000210935	8.11092	0.000439191	8.11092	0.000158191
10.8148	0.000221337	8.28676	0.000450604	8.28676	0.000158429
11.0491	0.000232701	8.46642	0.000462314	8.46642	0.000158673
11.2884	0.000241118	8.64997	0.000474341	8.64997	0.000158924
11.533	0.000238954	8.8375	0.000486677	8.8375	0.000159181
11.7828	0.000228913	9.0291	0.000499341	9.0291	0.000159445
12.0381	0.000220736	9.22485	0.000512344	9.22485	0.000159716
12.2988	0.000214963	9.42484	0.000525641	9.42484	0.000159993
12.5653	0.000212137	9.62917	0.000539237	9.62917	0.000160276
12.8375	0.000218691	9.83793	0.000553147	9.83793	0.000160566
13.1156	0.000230717	10.0512	0.000567396	10.0512	0.000160862
13.3997	0.000242742	10.2691	0.000581949	10.2691	0.000161166
13.69	0.000254767	10.4918	0.000596807	10.4918	0.000161475
13.9865	0.000261321	10.7192	0.000611967	10.7192	0.000161791
14.2895	0.000258495	10.9516	0.000627447	10.9516	0.000162113
14.5991	0.000250558	11.189	0.000643239	11.189	0.000162442
14.9154	0.000245087	11.4316	0.000659369	11.4316	0.000162779
15.2385	0.000239315	11.6795	0.000675862	11.6795	0.000163122
15.5686	0.000238112	11.9327	0.000692708	11.9327	0.000163473
15.9058	0.000244786	12.1914	0.000709913	12.1914	0.000163832
16.2504	0.000250137	12.4557	0.000727489	12.4557	0.000164198
16.6024	0.000255729	12.7257	0.00074545	12.7257	0.000164572
16.9621	0.000262524	13.0016	0.000763811	13.0016	0.000164954
17.3296	0.000269318	13.2835	0.000782561	13.2835	0.000165345
17.705	0.00027491	13.5715	0.000801678	13.5715	0.000165743
18.0885	0.000278096	13.8657	0.000821193	13.8657	0.00016615
18.4804	0.000280982	14.1663	0.000841072	14.1663	0.000166564
18.8807	0.000285672	14.4734	0.000861281	14.4734	0.000166985
19.2897	0.000290963	14.7872	0.000881818	14.7872	0.000167413
19.7076	0.000295653	15.1078	0.000902676	15.1078	0.000167847
20.1345	0.000298539	15.4353	0.000923849	15.4353	0.000168289
20.5707	0.000303891	15.77	0.000945308	15.77	0.000168736
21.0163	0.000308941	16.1119	0.000967081	16.1119	0.000169189
21.4716	0.000310925	16.4612	0.000989216	16.4612	0.00016965
21.9367	0.000314112	16.8181	0.00101	16.8181	0.000170118
22.4119	0.000317299	17.1827	0.00103	17.1827	0.000170592
22.8974	0.000317118	17.5552	0.00106	17.5552	0.000171072
23.3935	0.00032271	17.9358	0.00108	17.9358	0.000171559
23.9002	0.000330707	18.3246	0.0011	18.3246	0.000172053
24.418	0.000337742	18.7219	0.00113	18.7219	0.000172554
24.947	0.000347482	19.1278	0.00115	19.1278	0.000173062
25.4874	0.000358125	19.5425	0.00118	19.5425	0.000173577
26.0395	0.000367865	19.9662	0.0012	19.9662	0.000174099
26.6036	0.000372736	20.399	0.00123	20.399	0.000174626
27.1799	0.000381274	20.8413	0.00125	20.8413	0.000175157
27.7687	0.000389511	21.2931	0.00128	21.2931	0.000175697
28.3703	0.000395644	21.7548	0.00131	21.7548	0.000176244
28.9849	0.00040334	22.2264	0.00133	22.419	0.000169285
29.6128	0.000409232	22.7083	0.00136	22.8965	0.00016877
30.2543	0.000409954	23.2006	0.00139	23.3841	0.000168299
30.9097	0.000414644	23.7036	0.00142	23.8821	0.000167873
31.5793	0.00041777	24.2175	0.00144	24.3907	0.000167492
32.2634	0.000420837	24.7425	0.00147	24.9102	0.000167156
32.9623	0.000429074	25.2789	0.0015	25.4407	0.000166865
33.6763	0.000440679	25.827	0.00154	25.9825	0.000166618
34.4059	0.000452283	26.3869	0.00157	26.5358	0.000166417
35.1512	0.000458356	26.959	0.0016	27.101	0.00016626
35.9127	0.000467435	27.5434	0.00163	27.6781	0.000166149
36.6907	0.000474951	28.1406	0.00167	28.2676	0.000166082
37.4855	0.000483368	28.7507	0.0017	28.8696	0.00016606
38.2975	0.000492989	29.374	0.00174	29.4844	0.000166083
39.1272	0.000504112	30.0108	0.00177	30.1123	0.00016615
39.9748	0.000517039	30.6615	0.00181	30.7536	0.000166263
40.8408	0.000537543	31.3262	0.00185	31.4086	0.000166421
41.7255	0.000555581	32.0053	0.00189	32.0775	0.000166623
42.6294	0.000568147	32.6992	0.00193	32.7606	0.00016687
43.5529	0.000577106	33.4081	0.00197	33.4583	0.000167163
44.4964	0.000587628	34.1324	0.00201	37.1761	0.0001675
45.4603	0.000595685	34.8724	0.00205	37.9678	0.000167882
46.4451	0.000608612	35.6285	0.00209	38.7764	0.000168308
47.4512	0.000619074	36.4009	0.00214	45.8969	0.00016878
48.4792	0.000634406	37.19	0.00218	46.8743	0.000169297
49.5294	0.000647274	37.9963	0.00222	47.8726	0.000169858
50.6023	0.000665011	38.8201	0.00227	48.8922	0.000169863
51.6985	0.000680283	39.6617	0.00232	49.9334	0.000169942
52.8185	0.000694954	40.5216	0.00236	50.9968	0.000169408
53.9627	0.000708723	41.4001	0.00241	55.4818	0.000169067
55.1317	0.000719125	42.2976	0.00246	56.6634	0.000168901
56.326	0.000732894	43.2146	0.00251	57.8702	0.000168894
57.5462	0.000747565	44.1515	0.00256	59.1026	0.000169027
58.7928	0.000760672	45.1088	0.00262	60.3613	0.000169284
60.0664	0.000778951	46.0867	0.00267	61.6468	0.000169648
61.3677	0.000794463	47.0859	0.00272	62.9597	0.000170101
62.6971	0.00081178	48.1067	0.00278	68.4968	0.000170626
64.0553	0.000829998	49.1496	0.00283	69.9555	0.000171205
65.4429	0.000848217	50.2152	0.00289	71.4454	0.000172645
66.8606	0.000865533	51.3039	0.00295	72.9669	0.000175081
68.309	0.000881046	52.4161	0.00301	74.5209	0.000177831
69.7888	0.00089716	53.5525	0.00307	76.1079	0.000180211
71.3006	0.000910808	54.7135	0.00313	77.7288	0.000183035
72.8452	0.00092596	55.8997	0.00319	79.3841	0.000186291
74.4232	0.000946584	57.1116	0.00325	81.0748	0.000189966
76.0355	0.000964141	58.3498	0.00332	82.8014	0.00019405
77.6826	0.000982599	59.6148	0.00338	84.5648	0.000197031
79.3655	0.001	60.9073	0.00345	86.3658	0.000200386
81.0847	0.00102	62.2278	0.00352	88.2051	0.000202445
82.8413	0.00105	63.5768	0.00359	90.0835	0.00020535
84.6359	0.00107	64.9552	0.00366	92.002	0.000208397
86.4694	0.00109	66.3634	0.00373	93.9614	0.000211555
88.3425	0.00111	67.8022	0.00381	95.9624	0.000214797
90.2563	0.00114	69.2721	0.00388	98.0061	0.000217418
92.2115	0.00116	70.7739	0.00396	100.093	0.000219381
94.2091	0.00118	72.3083	0.00403	102.225	0.000221325
96.2499	0.0012	73.876	0.00411	104.402	0.000223355
98.335	0.00122	75.4776	0.00419	106.625	0.000225577
100.465	0.00124	77.114	0.00427	108.896	0.000228776
102.642	0.00127	78.7858	0.00436	111.215	0.000231562
104.865	0.00129	80.4938	0.00444	113.584	0.00023472
107.137	0.00132	82.239	0.00453	116.003	0.000237385
109.458	0.00135	84.0219	0.00461	118.473	0.000240188
111.829	0.00137	85.8435	0.0047	120.996	0.000242406
114.251	0.0014	87.7046	0.00479	123.573	0.000245635
116.727	0.00142	89.606	0.00488	126.205	0.000248475
119.255	0.00145	91.5487	0.00498	128.893	0.000251697
121.839	0.00148	93.5334	0.00507	131.638	0.000254574
124.478	0.00151	95.5612	0.00517	134.441	0.000257871
127.175	0.00154	97.633	0.00526	137.304	0.00026153
129.93	0.00157	99.7497	0.00536	140.228	0.000265494
132.744	0.00161	101.912	0.00546	143.215	0.000269853
135.62	0.00164	104.122	0.00557	146.265	0.000274694
138.558	0.00167	106.379	0.00567	149.38	0.000279285
141.559	0.0017	108.685	0.00578	152.561	0.000284385
144.626	0.00173	111.042	0.00588	155.81	0.000289254
147.759	0.00176	113.449	0.00599	159.128	0.000294647
150.96	0.00179	115.909	0.0061	162.517	0.000299817
154.23	0.00182	118.422	0.00622	165.978	0.000305515
157.571	0.00185	120.989	0.00633	169.513	0.000312487
160.985	0.00189	123.612	0.00644	173.123	0.000319311
164.472	0.00192	126.292	0.00656	176.81	0.000326737
168.035	0.00196	129.03	0.00668	180.576	0.000334013
171.675	0.002	131.827	0.0068	184.421	0.000341882
175.394	0.00203	134.685	0.00692	188.349	0.000349586
179.194	0.00207	137.605	0.00705	192.36	0.000357862
183.076	0.00211	140.588	0.00717	196.457	0.000365948
187.042	0.00215	143.636	0.0073	200.641	0.000374575
191.093	0.00219	146.75	0.00743	204.914	0.000382974
195.233	0.00223	149.932	0.00756	209.278	0.00039187
199.462	0.00227	153.183	0.00769	213.735	0.000401167
203.783	0.0023	156.504	0.00782	218.287	0.000410089
208.198	0.00235	159.897	0.00795	222.935	0.000420179
212.708	0.00239	163.363	0.00809	227.683	0.000429987
217.316	0.00243	166.905	0.00823	232.532	0.000440233
222.024	0.00248	170.523	0.00837	237.484	0.000450135
226.833	0.00253	174.22	0.00851	242.542	0.000459732
231.747	0.00258	177.997	0.00865	247.707	0.000469878
236.768	0.00263	181.856	0.0088	252.983	0.000480605
241.897	0.00268	185.799	0.00894	258.37	0.000491122
247.137	0.00272	189.827	0.00909	263.873	0.000502131
252.491	0.00277	193.943	0.00924	269.492	0.000512834
257.96	0.00281	198.147	0.00939	275.232	0.000523252
263.549	0.00286	202.443	0.00954	281.093	0.000534075
269.258	0.0029	206.832	0.0097	287.08	0.000545996
275.091	0.00295	211.316	0.00985	293.193	0.000557532
281.05	0.003	215.897	0.01001	299.437	0.000569377
287.139	0.00305	220.578	0.01017	305.815	0.000581544
293.359	0.0031	225.36	0.01033	312.327	0.000593371
299.714	0.00315	230.246	0.01049	318.979	0.000604866
306.207	0.00321	235.238	0.01065	325.772	0.000617533
312.84	0.00326	240.338	0.01082	332.71	0.00062988
319.617	0.00332	245.548	0.01099	339.796	0.00064191
326.541	0.00337	250.872	0.01115	347.032	0.00065362
333.615	0.00343	256.311	0.01132	354.423	0.000665825
340.842	0.00348	261.867	0.01149	361.971	0.000678516
348.225	0.00354	267.545	0.01166	369.68	0.000691008
355.769	0.0036	273.345	0.01183	377.553	0.00070411
363.476	0.00366	279.271	0.01201	385.593	0.000717808
371.35	0.00372	285.326	0.01218	393.805	0.000732086
379.395	0.00379	291.512	0.01236	402.192	0.000746108
387.613	0.00385	297.832	0.01253	410.757	0.000759853
396.01	0.00391	304.289	0.01271	419.505	0.000774119
404.589	0.00397	310.886	0.01289	428.439	0.000788203
413.354	0.00403	317.626	0.01306	437.564	0.000802897
422.308	0.00409	324.512	0.01324	446.882	0.000818169
431.457	0.00416	331.547	0.01342	456.399	0.000833987
440.803	0.00422	338.735	0.0136	466.119	0.000849644
450.352	0.00428	346.079	0.01379	476.046	0.000865925
460.108	0.00434	353.582	0.01397	486.184	0.000882117
470.076	0.00441	361.247	0.01415	496.538	0.000898176
480.259	0.00447	369.079	0.01433	507.113	0.000914876
490.663	0.00453	377.081	0.01451	517.913	0.000931492
501.292	0.00459	385.256	0.0147	528.943	0.000948792
512.152	0.00465	393.608	0.01488	540.207	0.000966047
523.246	0.00472	402.142	0.01506	551.712	0.000984694
534.581	0.00478	410.86	0.01525	563.462	0.001
546.162	0.00485	419.768	0.01543	575.462	0.00102
557.993	0.00492	428.868	0.01561	587.717	0.00104
570.081	0.005	438.166	0.01579	600.234	0.00106
582.431	0.00507	447.666	0.01598	613.017	0.00108
595.048	0.00514	457.371	0.01616	626.072	0.0011
607.939	0.00521	467.287	0.01634	639.405	0.00112
621.108	0.00527	477.417	0.01652	653.022	0.00114
634.564	0.00534	487.768	0.0167	666.93	0.00116
648.31	0.00541	498.343	0.01687	681.133	0.00118
662.354	0.00548	509.147	0.01705	695.639	0.0012
676.703	0.00554	520.185	0.01723	710.454	0.00122
691.362	0.00561	531.463	0.0174	725.584	0.00124
706.339	0.00568	542.985	0.01757	741.037	0.00126
721.641	0.00574	554.757	0.01775	756.818	0.00129
737.274	0.00581	566.784	0.01792	772.936	0.00131
753.245	0.00587	579.072	0.01809	789.397	0.00133
769.563	0.00594	591.626	0.01825	806.209	0.00135
786.234	0.006	604.452	0.01842	823.378	0.00138
803.266	0.00608	617.557	0.01858	840.913	0.0014
820.667	0.00614	630.945	0.01874	858.822	0.00142
838.445	0.00621	644.624	0.0189	877.112	0.00145
856.609	0.00628	658.6	0.01906	895.792	0.00147
875.165	0.00635	672.878	0.01921	914.869	0.00149
894.124	0.00641	687.466	0.01937	934.353	0.00152
913.493	0.00647	702.37	0.01952	954.252	0.00154
933.282	0.00652	717.598	0.01966	974.574	0.00157
953.5	0.00658	733.155	0.01981	995.329	0.00159
974.156	0.00664	749.05	0.01995	1016.53	0.00162
995.259	0.00669	765.29	0.02008	1038.18	0.00164
1016.82	0.00675	781.881	0.02022	1060.29	0.00167
1038.85	0.0068	798.832	0.02035	1082.87	0.00169
1061.35	0.00686	816.151	0.02047	1105.93	0.00172
1084.34	0.00691	833.845	0.0206	1129.48	0.00175
1107.83	0.00696	851.923	0.02072	1153.53	0.00177
1131.83	0.007	870.392	0.02083	1178.1	0.0018
1156.35	0.00704	889.263	0.02094	1203.19	0.00183
1181.4	0.00709	908.542	0.02105	1228.81	0.00185
1206.99	0.00713	928.239	0.02115	1254.98	0.00188
1233.14	0.00717	948.363	0.02125	1281.71	0.00191
1259.85	0.00721	968.924	0.02135	1309.01	0.00194
1287.15	0.00725	989.93	0.02143	1336.88	0.00197
1315.03	0.00729	1011.39	0.02152	1365.36	0.002
1343.52	0.00733	1033.32	0.0216	1394.43	0.00203
1372.62	0.00737	1055.72	0.02167	1424.13	0.00206
1402.36	0.0074	1078.61	0.02174	1454.46	0.00209
1432.74	0.00742	1101.99	0.0218	1485.44	0.00212
1463.77	0.00744	1125.88	0.02186	1517.07	0.00215
1495.48	0.00746	1150.29	0.02191	1549.38	0.00218
1527.88	0.00749	1175.23	0.02196	1582.38	0.00222
1560.98	0.0075	1200.71	0.022	1616.08	0.00225
1594.79	0.00752	1226.74	0.02204	1650.49	0.00228
1629.34	0.00754	1253.34	0.02207	1685.64	0.00231
1664.64	0.00756	1280.51	0.0221	1721.54	0.00235
1700.7	0.00757	1308.27	0.02212	1758.2	0.00238
1737.54	0.00759	1336.64	0.02213	1795.65	0.00242
1775.18	0.0076	1365.61	0.02214	1833.89	0.00245
1813.64	0.00761	1395.22	0.02214	1872.95	0.00249
1852.93	0.00762	1425.47	0.02214	1912.83	0.00252
1893.07	0.00762	1456.37	0.02213	1953.57	0.00256
1934.08	0.00761	1487.95	0.02212	1995.17	0.00259
1975.97	0.0076	1520.2	0.0221	2037.67	0.00263
2018.78	0.00759	1553.16	0.02207	2081.06	0.00267
2062.51	0.00757	1586.84	0.02204	2125.38	0.0027
2107.19	0.00755	1621.24	0.022	2170.64	0.00274
2152.84	0.00753	1656.39	0.02196	2216.87	0.00278
2199.48	0.00751	1692.3	0.02191	2264.08	0.00281
2247.13	0.00748	1728.99	0.02185	2312.3	0.00285
2295.81	0.00746	1766.47	0.02179	2361.55	0.00289
2345.54	0.00744	1804.77	0.02173	2411.84	0.00293
2396.35	0.00741	1843.89	0.02165	2463.2	0.00296
2448.26	0.00738	1883.87	0.02158	2515.66	0.003
2501.3	0.00736	1924.71	0.02149	2569.24	0.00304
2555.49	0.00733	1966.44	0.0214	2623.95	0.00308
2610.84	0.0073	2009.07	0.02131	2679.84	0.00312
2667.4	0.00727	2052.63	0.02121	2736.91	0.00315
2725.19	0.00724	2097.13	0.0211	2795.19	0.00319
2784.22	0.0072	2142.6	0.02099	2854.72	0.00323
2844.54	0.00716	2189.05	0.02088	2915.52	0.00327
2906.16	0.00711	2236.51	0.02076	2977.61	0.00331
2969.12	0.00707	2284.99	0.02063	3041.02	0.00334
3033.43	0.00702	2334.53	0.0205	3105.79	0.00338
3099.15	0.00697	2385.14	0.02036	3171.93	0.00342
3166.29	0.00692	2436.85	0.02022	3239.48	0.00346
3234.88	0.00687	2489.69	0.02008	3308.47	0.00349
3304.95	0.00681	2543.66	0.01993	3378.93	0.00353
3376.55	0.00676	2598.81	0.01978	3450.89	0.00357
3449.69	0.0067	2655.15	0.01962	3524.39	0.00361
3524.43	0.00665	2712.71	0.01946	3599.44	0.00364
3600.78	0.00659	2771.53	0.01929	3676.1	0.00368
3678.78	0.00653	2831.61	0.01912	3754.39	0.00371
3758.47	0.00647	2893	0.01895	3834.34	0.00375
3839.89	0.00641	2955.72	0.01878	3916	0.00379
3923.08	0.00635	3019.8	0.0186	3999.4	0.00382
4008.06	0.00628	3085.27	0.01841	4084.58	0.00386
4094.89	0.00622	3152.16	0.01823	4171.56	0.0039
4183.6	0.00615	3220.5	0.01804	4260.4	0.00393
4274.22	0.00609	3290.32	0.01785	4351.14	0.00397
4366.82	0.00603	3361.65	0.01766	4443.8	0.004
4461.42	0.00596	3434.53	0.01746	4538.44	0.00404
4558.06	0.0059	3508.99	0.01727	4635.1	0.00407
4656.8	0.00583	3585.07	0.01707	4733.81	0.0041
4757.68	0.00576	3662.79	0.01687	4834.62	0.00414
4860.75	0.00569	3742.2	0.01666	4937.58	0.00417
4966.05	0.00561	3823.33	0.01646	5042.74	0.0042
5073.63	0.00554	3906.22	0.01626	5150.13	0.00423
5183.54	0.00548	3990.91	0.01605	5259.81	0.00426
5295.83	0.00542	4077.43	0.01584	5371.83	0.00429
5410.55	0.00535	4165.83	0.01564	5486.23	0.00432
5527.76	0.00529	4256.15	0.01543	5603.07	0.00434
5647.51	0.00522	4348.42	0.01522	5722.4	0.00437
5769.85	0.00515	4442.69	0.01501	5844.27	0.0044
5894.84	0.00507	4539.01	0.0148	5968.73	0.00442
6022.54	0.00499	4637.42	0.01459	6095.84	0.00445
6153.01	0.00491	4737.96	0.01438	6225.67	0.00447
6286.3	0.00483	4840.68	0.01417	6358.25	0.00449
6422.48	0.00476	4945.62	0.01397	6493.66	0.00452
6561.61	0.00469	5052.84	0.01376	6631.96	0.00454
6703.76	0.00463	5162.39	0.01355	6773.2	0.00456
6848.98	0.00457	5274.31	0.01334	6917.44	0.00458
6997.35	0.00448	5388.66	0.01314	7064.76	0.0046
7148.93	0.00446	5505.48	0.01293	7215.22	0.00461
7303.8	0.00442	5624.84	0.01273	7368.88	0.00463
7462.02	0.00438	5746.79	0.01252	7525.81	0.00464
7623.67	0.00433	5871.38	0.01232	7686.09	0.00465
7788.83	0.00427	5998.67	0.01212	7849.78	0.00466
7788.83	0.0042	6128.72	0.01192	8016.95	0.00467
7957.55	0.00413	6261.59	0.01172	8187.68	0.00468
8129.94	0.00405	6397.34	0.01152	8362.06	0.00469
8306.06	0.00396	6536.04	0.01132	8540.14	0.00469
8485.99	0.00387	6677.74	0.01113	8722.02	0.0047
8669.82	0.00383	6822.51	0.01093	8907.77	0.0047
8857.64	0.00376	6970.42	0.01074	9097.47	0.0047
9049.52	0.0037	7121.54	0.01055	9291.22	0.0047
9245.56	0.00363	7275.94	0.01036	9489.09	0.0047
9445.85	0.00357	7433.68	0.01018	9691.18	0.00469
9650.47	0.00351	7594.84	0.01	9897.57	0.00469
9859.53	0.00345	7759.5	0.00981	10108.4	0.00468
10073.1	0.00339	7927.72	0.00963	10323.6	0.00468
10291.3	0.00333	8099.59	0.00946	10543.5	0.00467
10514.3	0.00327	8275.19	0.00928	10768	0.00466
10742	0.00321	8454.6	0.00911	10997.4	0.00465
10974.7	0.00315	8637.9	0.00894	11231.6	0.00464
11212.5	0.00309	8825.17	0.00877	11470.8	0.00463
11455.4	0.00304	9016.49	0.00861	11715	0.00462
11703.6	0.00298	9211.97	0.00844	11964.5	0.0046
11957.1	0.00293	9411.69	0.00828	12219.3	0.00459
12216.1	0.00288	9615.73	0.00813	12479.6	0.00457
12480.7	0.00282	9824.2	0.00797	12745.4	0.00455
12751.1	0.00277	10037.2	0.00782	13016.8	0.00453
13027.3	0.00271	10254.8	0.00767	13294	0.00451
13309.6	0.00266	10477.1	0.00752	13577.1	0.00449
13597.9	0.00261	10704.3	0.00737	13866.3	0.00447
13892.5	0.00257	10936.3	0.00723	14161.6	0.00444
14193.4	0.00253	11173.4	0.00709	14463.2	0.00442
14500.9	0.00249	11415.7	0.00695	14771.2	0.00439
14815	0.00244	11663.2	0.00682	15085.8	0.00437
15135.9	0.0024	11916	0.00669	15407	0.00434
15463.8	0.00235	12174.4	0.00655	15735.2	0.00431
15798.8	0.00231	12438.3	0.00643	16070.3	0.00428
16141.1	0.00226	12708	0.0063	16412.5	0.00424
16490.7	0.00222	12983.5	0.00618	16762.1	0.00421
16848	0.00217	13265	0.00606	17119	0.00418
17213	0.00213	13552.5	0.00594	17483.6	0.00414
17585.8	0.00208	13846.4	0.00582	17856	0.00411
17966.8	0.00204	14146.5	0.00571	18236.2	0.00407
18356	0.002	14453.2	0.0056	18624.6	0.00403
18753.7	0.00196	14766.6	0.00549	19021.2	0.00399
19159.9	0.00192	15086.7	0.00538	19426.3	0.00394
19575	0.00189	15413.8	0.00528	19840	0.0039
19999	0.00185	15748	0.00518	20262.6	0.00385
20432.3	0.00182	15748	0.00507	20694.1	0.00381
20874.9	0.00178	16089.4	0.00498	21134.8	0.00376
21327.1	0.00175	16089.4	0.00488	21584.9	0.00371
21789.1	0.00172	16438.2	0.00478	22044.6	0.00366
22261.1	0.00168	16794.6	0.00469	22514.1	0.00362
22743.4	0.00165	17158.7	0.0046	22993.6	0.00357
23236.1	0.00162	17530.7	0.00451	23483.3	0.00352
23739.4	0.00159	17910.8	0.00442	23983.4	0.00347
24253.7	0.00156	18299.1	0.00434	24494.1	0.00342
24779.1	0.00153	18695.8	0.00425	25015.8	0.00337
25315.9	0.0015	19101.1	0.00417	25548.5	0.00332
25864.3	0.00147	19515.2	0.00409	26092.6	0.00327
26424.6	0.00144	19938.3	0.00401	26648.3	0.00322
26997.1	0.00141	20370.6	0.00394	27215.8	0.00317
27581.9	0.00138	20812.2	0.00386	27795.5	0.00312
28179.4	0.00135	21263.4	0.00379	28387.4	0.00307
28789.9	0.00132	21724.4	0.00371	28992	0.00302
29413.5	0.00129	22195.4	0.00364	29609.4	0.00297
30050.7	0.00127	22676.6	0.00358	30240	0.00293
30701.7	0.00124	23168.2	0.00351	30884	0.00288
31366.8	0.00122	23670.5	0.00344	31541.7	0.00283
32046.3	0.00119	24183.7	0.00338	32213.5	0.00279
32740.5	0.00117	24708	0.00332	32899.5	0.00274
33449.8	0.00115	25243.7	0.00326	33600.2	0.0027
34174.4	0.00113	25790.9	0.0032	34315.7	0.00266
34914.7	0.00111	26350.1	0.00314	35046.5	0.00261
35671.1	0.00109	26921.4	0.00308	35792.9	0.00257
36443.8	0.00106	27505	0.00303	36555.2	0.00253
37233.3	0.00104	28101.3	0.00297	37333.7	0.00249
38039.9	0.00102	28710.6	0.00292	38128.8	0.00245
38863.9	0.000998172	29333	0.00287	38940.8	0.0024
39705.9	0.00097797	29968.9	0.00281	39770.1	0.00236
40566	0.00095897	30618.7	0.00276	40617.1	0.00232
41444.8	0.00093997	31282.5	0.00271	41482.1	0.00228
42342.6	0.000917603	31960.7	0.00267	42365.5	0.00225
43259.9	0.000893372	32653.6	0.00262	43267.8	0.00221
44197	0.000875815	33361.5	0.00257	44189.2	0.00217
45154.5	0.000860963	34084.8	0.00253	45130.3	0.00213
46132.6	0.000847014	34823.8	0.00248	46091.5	0.00209
47132	0.000832163	35578.7	0.00244	47073	0.00206
48153	0.000812441	36350.1	0.00239	48075.5	0.00202
49196.2	0.000796387	37138.1	0.00235	49099.4	0.00198
50261.9	0.000777868	37943.3	0.00231	50145.1	0.00194
51350.7	0.000757786	38765.9	0.00227	51213	0.00191
52463.1	0.000736441	39606.4	0.00223	52303.7	0.00187
53599.6	0.000721169	40465	0.00219	53417.6	0.00183
54760.8	0.00071227	41342.3	0.00215	54555.2	0.00179
55947.1	0.000705175	42238.6	0.00211	55717	0.00176
57159	0.000695315	43154.3	0.00207	56903.6	0.00172
58397.3	0.000682989	44089.9	0.00204	58115.5	0.00169
59662.3	0.000672226	45045.8	0.002	59353.1	0.00165
60954.8	0.00066002	46022.4	0.00196	60617.2	0.00162
62275.3	0.000639637	47020.1	0.00193	61908.1	0.00159
63624.3	0.000616849	47020.1	0.0019	63226.6	0.00156
65002.6	0.000595264	48039.5	0.00186	64573.1	0.00153
66410.8	0.000578489	49081	0.00183	65948.3	0.0015
67849.4	0.00056466	50145.1	0.0018	67352.8	0.00146
69319.3	0.000555641	51232.3	0.00177	68787.1	0.00143
70820.9	0.000547824	52343	0.00174	70252.1	0.0014
72355.1	0.00054091	53477.8	0.00171	71748.2	0.00138
73922.5	0.000540068	54637.2	0.00168	73276.2	0.00135
75523.9	0.000534656	55821.7	0.00165	74836.8	0.00132
77160	0.000521068	57031.9	0.00162	76430.6	0.00129
78831.5	0.000501707	58268.4	0.00159	78058.3	0.00127
80539.2	0.000483849	59531.6	0.00156	79720.7	0.00124
82284	0.000471463	60822.3	0.00154	81418.4	0.00122
84066.5	0.000461482	62140.9	0.00151	83152.4	0.00119
85887.6	0.000456312	63488.1	0.00148	84923.3	0.00117
87748.2	0.000455049	64864.5	0.00145	86731.9	0.00114
89649.1	0.000449156	66270.8	0.00142	88579	0.00112
91591.2	0.000449637	67707.5	0.00139	90465.4	0.00111
93575.3	0.000451682	69175.4	0.00137	92392	0.00108
95602.4	0.000445609	70675.2	0.00134	94359.7	0.00106
97673.4	0.000430517	72207.4	0.00131	96369.2	0.00104
99789.3	0.000414283	73772.9	0.00129	98421.6	0.00102
101951	0.000397748	75372.3	0.00126	100518	0.000999147
104160	0.000378448	77006.3	0.00123	102658	0.000978574
106416	0.000360951	78675.8	0.00121	104845	0.000958414
108721	0.000347663	80381.5	0.00118	107077	0.000937934
111077	0.000335517	82124.2	0.00116	109358	0.000915181
113483	0.000333954	83904.6	0.00113	111687	0.000898911
115941	0.000339906	85723.7	0.00111	114065	0.000882626
118453	0.000339365	87582.2	0.00108	116495	0.000864232
121019	0.000352413	89480.9	0.00106	118976	0.000846114
123641	0.000340628	91420.9	0.00104	121509	0.000828327
126319	0.000320666	93402.9	0.00101	124097	0.000811595
129055	0.000297637	95427.9	0.0009897	126740	0.000794322
131851	0.000278217	97496.7	0.000967235	129439	0.000777896
137626	0.000263606	99610.5	0.000945034	132196	0.000761534
140607	0.000255008	101770	0.000923092	135011	0.000745943
143653	0.000255789	103976	0.00090143	137886	0.000730331
146765	0.000262283	106231	0.000880055	140823	0.000714724
149944	0.000272986	108534	0.000859018	143822	0.000700642
153192	0.00029403	110887	0.000838378	146885	0.000686612
156511	0.000282486	113291	0.000818365	150013	0.000673329
159902	0.000268717	115747	0.000798683	150013	0.000659991
163366	0.000252302	118256	0.000779282	153208	0.000646613
166905	0.000237751	120820	0.000760158	156471	0.000634025
170520	0.000224704	123439	0.000741312	159803	0.000622237
174214	0.000214963	126116	0.000722735	163206	0.000611111
177988	0.000210334	128850	0.000704425	166682	0.000600509
181844	0.000207147	131643	0.000686478	170232	0.000589615
185783	0.00020877	134497	0.000668884	173857	0.000579257
189808	0.000210935	137413	0.000651551	177560	0.000568759
193920	0.000210935	140392	0.000634512	181341	0.00055812
198121	0.000210935	140392	0.00061778	181341	0.000547332
202412	0.000210935	143436	0.000601368	185203	0.000537055
206797	0.000210935	143436	0.000585281	189147	0.000527275
211277	0.000210935	146546	0.000569581	193176	0.00051798
215854	0.000210935	146546	0.000554311	197290	0.000507653
220530	0.000210935	149723	0.00053954	201491	0.000497915
225307	0.000210935	149723	0.000525283	205782	0.000487389
230188	0.000210935	152969	0.000511637	210165	0.000478359
235175	0.000210935	152969	0.000498647	214641	0.000469293
240269	0.000213099	156285	0.000486351	219212	0.000460832
245474	0.000212558	156285	0.000474388	233518	0.000453615
250792	0.000209913	159673	0.000462858	238491	0.000446785
256225	0.000205764	159673	0.000451701	243570	0.000439489
261776	0.000200713	163135	0.000440856	248757	0.000433189
267446	0.000195362	163135	0.000430304	254055	0.000427177
273240	0.000190312	166672	0.00041999	259466	0.00041992
279159	0.000186163	166672	0.000409917	264991	0.000406967
285207	0.000183517	170285	0.000400092	270635	0.000398733
291385	0.000182976	170285	0.000390568	276398	0.000389761
297697	0.000185141	173977	0.000381396	282285	0.000380827
304146	0.000185141	173977	0.000372547	288296	0.000371205
310735	0.000185141	177749	0.000364035	294436	0.000361663
317467	0.000185141	177749	0.000355889	300707	0.000352971
324344	0.000180812	181603	0.000348142	307111	0.000344402
331370	0.000181894	181603	0.000340791	313651	0.000336055
338549	0.000187185	181603	0.000333882	320331	0.000330644
345883	0.000195482	185540	0.000327435	327153	0.000320491
353376	0.000205584	185540	0.000321478	334120	0.00031026
361031	0.000216286	189562	0.000316009	341236	0.000301673
368852	0.000226387	189562	0.000310974	348503	0.000293463
376842	0.000234685	193672	0.000306369	355925	0.000285716
385006	0.000239976	193672	0.000302174	363505	0.000277695
393346	0.000241058	197871	0.000298337	371247	0.000270157
401867	0.000236729	197871	0.000294841	379153	0.00026236
410573	0.000236729	202160	0.00029171	387228	0.000255055
419467	0.000236729	202160	0.000288913	395475	0.000247493
428554	0.000238894	206543	0.000286482	403897	0.000239743
437838	0.000238353	206543	0.000284456	412499	0.000232693
447323	0.000235707	211021	0.000282847	421283	0.000225582
457013	0.000231558	211021	0.000281899	430255	0.000218467
466913	0.000226508	215596	0.000281444	439418	0.000212077
477028	0.000221156	215596	0.000281373	448777	0.000206994
487362	0.000216106	220270	0.000281556	458334	0.000203128
497919	0.000211957	220270	0.000281867	468095	0.00019851
508706	0.000209312	225046	0.000282215	478064	0.000194154
519726	0.00020877	229925	0.000282535	488245	0.000190059
530985	0.000210935	234909	0.000282746	498643	0.000186226
542488	0.000210935	234909	0.000282775	509263	0.000182656
554239	0.000213099	240002	0.000282556	520108	0.000179347
566246	0.000212558	240002	0.000282033	531185	0.0001763
578513	0.000209913	245206	0.000281193	542497	0.000173515
591045	0.000203599	245206	0.000280011	554051	0.000170992
603849	0.00019909	250522	0.000278473	565850	0.00016873
616930	0.000196384	250522	0.000276614	577901	0.000166731
630294	0.000193318	255953	0.000274493	590208	0.000164993
643948	0.000194761	255953	0.000272167	602778	0.000163518
657898	0.000200112	261502	0.00026974	615615	0.000162304
672150	0.000210935	261502	0.000267315	628726	0.000161352
686711	0.000223922	267171	0.000265012	642116	0.000160662
701587	0.000230897	267171	0.000262964	655790	0.000160234
716786	0.000227963	272964	0.000260939	669757	0.000160067
732314	0.000220098	272964	0.000258935	684020	0.000160163
748178	0.000207303	278881	0.00025695	698588	0.00016052
764385	0.000189578	278881	0.000254984	713465	0.00016114
780944	0.000166922	284928	0.000253036	728660	0.000162021
		284928	0.000251104	744178	0.000163164
		291105	0.000249188	760026	0.000164569
		291105	0.000247285	776213	0.000166236
		297416	0.000245396
		297416	0.000243518
		303864	0.000241652
		303864	0.000239602
		310452	0.000237564
		310452	0.00023554
		317182	0.000233529
		317182	0.00023153
		324059	0.000229545
		324059	0.000227572
		331084	0.000225612
		331084	0.000223665
		338262	0.000221731
		338262	0.00021981
		345596	0.000217902
		353088	0.000216007
		360743	0.000214125
		368564	0.000212255
		376555	0.000210399
		384718	0.000208555
		393059	0.000206724
		401581	0.000204907
		410287	0.000203102
		419182	0.00020131
		428270	0.000199531
		437555	0.000197765
		447041	0.000196011
		456733	0.000194271
		466634	0.000192543
		476751	0.000190829
		487087	0.000189127
		497647	0.000187439
		508436	0.000185763
		519459	0.0001841
		530721	0.00018245
		542227	0.000180813
		553982	0.000179188
		565993	0.000177577
		578263	0.000175979
		590800	0.000174393
		603609	0.000172821
		616695	0.000171261
		630065	0.000169714
		643725	0.00016818
		657681	0.000166659
		671939	0.000165151
		686507	0.000163656
		701390	0.000162174
		716596	0.000160704
		732132	0.000159248
		748005	0.000157804
		764221	0.000156374
		780790	0.000154956
