# Supplementary material for: Flexible iontronics based on 2D nanofluidic material
Source: Nat Commun. 2022 Aug 24;13:4965. doi: 10.1038/s41467-022-32699-x (PMC9402920; doi:10.1038/s41467-022-32699-x)
Supplement: Supplementary file 7 — Source Data [file 41467_2022_32699_MOESM7_ESM.zip › Source Data Fig. 4.xlsx]

## Sheet: 4b
Voltage (V)	Current (μA)	Power density (W cm-3)
0	-441.587	0
0.00172	-441.587	0.000112191
0.00288	-440.455	0.000187372
0.00404	-439.323	0.000262166
0.0052	-438.757	0.000337007
0.00636	-438.191	0.000411653
0.00752	-437.625	0.000486106
0.00868	-437.058	0.000560364
0.00984	-435.926	0.000633606
0.011	-435.36	0.00070738
0.01216	-434.794	0.000780959
0.01332	-434.228	0.000854345
0.01449	-433.662	0.000928177
0.01565	-432.53	0.000999865
0.01681	-431.964	0.00107
0.01797	-431.397	0.00115
0.01913	-430.265	0.00122
0.02029	-429.699	0.00129
0.02145	-429.133	0.00136
0.02261	-428.567	0.00143
0.02377	-428.001	0.0015
0.02493	-427.435	0.00157
0.02609	-426.303	0.00164
0.02725	-425.736	0.00171
0.02841	-424.604	0.00178
0.02957	-424.038	0.00185
0.03073	-423.472	0.00192
0.03189	-422.906	0.00199
0.03305	-422.34	0.00206
0.03421	-421.208	0.00213
0.03537	-420.642	0.0022
0.03653	-420.075	0.00227
0.0377	-418.943	0.00233
0.03886	-417.811	0.0024
0.04002	-417.245	0.00247
0.04118	-416.679	0.00253
0.04234	-416.113	0.0026
0.0435	-415.547	0.00267
0.04466	-414.414	0.00273
0.04582	-413.848	0.0028
0.04698	-413.282	0.00287
0.04814	-412.15	0.00293
0.0493	-412.15	0.003
0.05046	-411.018	0.00306
0.05162	-410.452	0.00313
0.05278	-409.886	0.0032
0.05394	-409.32	0.00326
0.0551	-408.187	0.00332
0.05626	-407.621	0.00339
0.05742	-407.055	0.00345
0.05858	-406.489	0.00352
0.05975	-405.357	0.00358
0.06091	-404.225	0.00364
0.06207	-403.659	0.0037
0.06323	-403.092	0.00376
0.06439	-401.96	0.00382
0.06555	-401.394	0.00389
0.06671	-400.828	0.00395
0.06787	-400.262	0.00401
0.06903	-399.696	0.00408
0.07019	-398.564	0.00413
0.07135	-397.998	0.00419
0.07251	-397.432	0.00426
0.07367	-396.865	0.00432
0.07483	-396.299	0.00438
0.07599	-395.167	0.00444
0.07715	-394.601	0.0045
0.07831	-394.035	0.00456
0.07947	-393.469	0.00462
0.08063	-392.337	0.00467
0.0818	-391.771	0.00473
0.08296	-391.204	0.00479
0.08412	-390.638	0.00485
0.08528	-389.506	0.00491
0.08644	-388.94	0.00497
0.0876	-388.374	0.00503
0.08876	-387.808	0.00508
0.08992	-386.676	0.00514
0.09108	-386.11	0.00519
0.09224	-385.543	0.00525
0.0934	-384.977	0.00531
0.09456	-383.845	0.00536
0.09572	-383.279	0.00542
0.09688	-382.713	0.00548
0.09804	-382.147	0.00553
0.0992	-381.581	0.00559
0.10036	-380.449	0.00564
0.10152	-379.882	0.0057
0.10268	-378.75	0.00574
0.10384	-378.184	0.0058
0.10501	-377.618	0.00586
0.10617	-377.052	0.00591
0.10733	-376.486	0.00597
0.10849	-375.92	0.00602
0.10965	-374.788	0.00607
0.11081	-374.221	0.00613
0.11197	-373.655	0.00618
0.11313	-373.089	0.00623
0.11429	-371.957	0.00628
0.11545	-371.391	0.00633
0.11661	-370.825	0.00639
0.11777	-369.693	0.00643
0.11893	-369.127	0.00648
0.12009	-368.56	0.00654
0.12125	-367.994	0.00659
0.12241	-367.428	0.00664
0.12357	-366.296	0.00669
0.12473	-365.73	0.00674
0.12589	-365.164	0.00679
0.12706	-364.598	0.00684
0.12822	-363.466	0.00688
0.12938	-362.899	0.00694
0.13054	-362.333	0.00699
0.1317	-361.767	0.00704
0.13286	-360.635	0.00708
0.13402	-360.069	0.00713
0.13518	-359.503	0.00718
0.13634	-358.937	0.00723
0.1375	-357.805	0.00727
0.13866	-357.238	0.00732
0.13982	-356.672	0.00737
0.14098	-356.106	0.00742
0.14214	-354.974	0.00745
0.1433	-354.408	0.0075
0.14446	-353.842	0.00755
0.14562	-353.276	0.0076
0.14678	-352.144	0.00763
0.14794	-351.577	0.00768
0.14911	-351.011	0.00773
0.15027	-350.445	0.00778
0.15143	-349.313	0.00781
0.15259	-348.747	0.00786
0.15375	-348.181	0.00791
0.15491	-347.615	0.00795
0.15607	-346.483	0.00799
0.15723	-345.916	0.00803
0.15839	-345.35	0.00808
0.15955	-344.218	0.00811
0.16071	-343.652	0.00816
0.16187	-343.086	0.0082
0.16303	-342.52	0.00825
0.16419	-341.954	0.00829
0.16535	-341.388	0.00834
0.16651	-340.822	0.00838
0.16767	-339.689	0.00841
0.16883	-339.123	0.00846
0.16999	-338.557	0.0085
0.17116	-337.425	0.00853
0.17232	-336.859	0.00857
0.17348	-336.293	0.00862
0.17464	-335.727	0.00866
0.1758	-334.594	0.00869
0.17696	-334.028	0.00873
0.17812	-333.462	0.00877
0.17928	-332.896	0.00882
0.18044	-331.764	0.00884
0.1816	-331.198	0.00888
0.18276	-330.632	0.00893
0.18392	-329.5	0.00895
0.18508	-328.933	0.00899
0.18624	-328.367	0.00903
0.1874	-327.235	0.00906
0.18856	-326.669	0.0091
0.18972	-326.103	0.00914
0.19088	-325.537	0.00918
0.19204	-324.971	0.00922
0.1932	-324.405	0.00926
0.19437	-323.839	0.0093
0.19553	-323.272	0.00934
0.19669	-322.14	0.00936
0.19785	-321.008	0.00938
0.19901	-320.442	0.00942
0.20017	-319.876	0.00946
0.20133	-319.31	0.0095
0.20249	-318.744	0.00953
0.20365	-317.611	0.00955
0.20481	-317.045	0.00959
0.20597	-315.913	0.00961
0.20713	-315.347	0.00965
0.20829	-314.781	0.00968
0.20945	-314.215	0.00972
0.21061	-313.083	0.00974
0.21177	-312.517	0.00978
0.21293	-311.951	0.00981
0.21409	-310.818	0.00983
0.21525	-310.252	0.00986
0.21642	-309.686	0.0099
0.21758	-309.12	0.00993
0.21874	-308.554	0.00997
0.2199	-307.988	0.01
0.22106	-306.856	0.01002
0.22222	-306.29	0.01005
0.22338	-305.723	0.01009
0.22454	-305.157	0.01012
0.2257	-304.025	0.01014
0.22686	-303.459	0.01017
0.22802	-302.893	0.0102
0.22918	-302.327	0.01023
0.23034	-301.195	0.01025
0.2315	-300.629	0.01028
0.23266	-300.062	0.01031
0.23382	-299.496	0.01034
0.23498	-298.364	0.01036
0.23614	-297.798	0.01039
0.2373	-297.232	0.01042
0.23847	-296.1	0.01043
0.23963	-295.534	0.01046
0.24079	-294.968	0.01049
0.24195	-293.835	0.0105
0.24311	-293.269	0.01053
0.24427	-292.703	0.01056
0.24543	-292.137	0.01059
0.24659	-291.005	0.0106
0.24775	-290.439	0.01063
0.24891	-289.873	0.01066
0.25007	-289.307	0.01069
0.25123	-288.174	0.01069
0.25239	-287.608	0.01072
0.25355	-287.042	0.01075
0.25471	-286.476	0.01078
0.25587	-285.91	0.01081
0.25703	-284.778	0.01081
0.25819	-284.212	0.01084
0.25935	-283.646	0.01087
0.26052	-282.513	0.01087
0.26168	-281.947	0.0109
0.26284	-281.381	0.01092
0.264	-280.815	0.01095
0.26516	-279.683	0.01095
0.26632	-278.551	0.01096
0.26748	-277.985	0.01098
0.26864	-277.418	0.01101
0.2698	-276.286	0.01101
0.27096	-275.72	0.01104
0.27212	-275.154	0.01106
0.27328	-274.588	0.01108
0.27444	-274.022	0.01111
0.2756	-272.89	0.01111
0.27676	-272.324	0.01113
0.27792	-271.757	0.01116
0.27908	-270.625	0.01116
0.28024	-270.059	0.01118
0.2814	-269.493	0.0112
0.28256	-268.927	0.01122
0.28373	-267.795	0.01122
0.28489	-267.229	0.01125
0.28605	-266.663	0.01127
0.28721	-266.096	0.01129
0.28837	-264.964	0.01129
0.28953	-264.398	0.01131
0.29069	-263.832	0.01133
0.29185	-263.266	0.01135
0.29301	-262.134	0.01135
0.29417	-261.568	0.01137
0.29533	-260.435	0.01136
0.29649	-259.869	0.01138
0.29765	-259.303	0.0114
0.29881	-258.737	0.01142
0.29997	-257.605	0.01141
0.30113	-257.039	0.01143
0.30229	-256.473	0.01145
0.30345	-255.907	0.01147
0.30461	-254.774	0.01146
0.30578	-253.642	0.01146
0.30694	-253.076	0.01147
0.3081	-252.51	0.01149
0.30926	-251.944	0.01151
0.31042	-251.378	0.01153
0.31158	-250.246	0.01152
0.31274	-249.68	0.01153
0.3139	-249.113	0.01155
0.31506	-247.981	0.01154
0.31622	-247.415	0.01156
0.31738	-246.849	0.01157
0.31854	-246.283	0.01159
0.3197	-245.151	0.01158
0.32086	-244.585	0.01159
0.32202	-244.019	0.01161
0.32318	-242.886	0.01159
0.32434	-242.32	0.01161
0.3255	-241.754	0.01162
0.32666	-240.622	0.01161
0.32783	-240.056	0.01162
0.32899	-239.49	0.01164
0.33015	-238.358	0.01162
0.33131	-237.792	0.01164
0.33247	-237.225	0.01165
0.33363	-236.093	0.01163
0.33479	-235.527	0.01165
0.33595	-234.395	0.01163
0.33711	-233.829	0.01164
0.33827	-232.697	0.01163
0.33943	-232.131	0.01164
0.34059	-231.564	0.01165
0.34175	-230.998	0.01166
0.34291	-229.866	0.01164
0.34407	-229.3	0.01165
0.34523	-228.734	0.01166
0.34639	-227.602	0.01165
0.34755	-227.036	0.01166
0.34871	-225.903	0.01164
0.34987	-225.337	0.01165
0.35104	-224.771	0.01165
0.3522	-223.639	0.01163
0.35336	-223.073	0.01164
0.35452	-222.507	0.01165
0.35568	-221.941	0.01166
0.35684	-220.809	0.01164
0.358	-220.242	0.01165
0.35916	-219.11	0.01162
0.36032	-218.544	0.01163
0.36148	-217.412	0.01161
0.36264	-216.846	0.01162
0.3638	-216.28	0.01162
0.36496	-215.714	0.01163
0.36612	-214.581	0.0116
0.36728	-214.015	0.01161
0.36844	-212.883	0.01159
0.3696	-212.317	0.01159
0.37076	-211.751	0.0116
0.37192	-210.619	0.01157
0.37309	-210.053	0.01158
0.37425	-209.487	0.01158
0.37541	-208.354	0.01155
0.37657	-207.788	0.01156
0.37773	-206.656	0.01153
0.37889	-206.09	0.01153
0.38005	-205.524	0.01154
0.38121	-204.958	0.01154
0.38237	-203.826	0.01151
0.38353	-202.693	0.01148
0.38469	-202.127	0.01149
0.38585	-201.561	0.01149
0.38701	-200.429	0.01146
0.38817	-199.863	0.01146
0.38933	-198.731	0.01143
0.39049	-198.165	0.01143
0.39165	-197.598	0.01143
0.39281	-196.466	0.0114
0.39397	-195.9	0.0114
0.39514	-194.768	0.01137
0.3963	-194.202	0.01137
0.39746	-193.07	0.01133
0.39862	-192.504	0.01133
0.39978	-191.371	0.0113
0.40094	-190.805	0.0113
0.4021	-189.673	0.01127
0.40326	-189.107	0.01126
0.40442	-188.541	0.01126
0.40558	-187.975	0.01126
0.40674	-186.843	0.01123
0.4079	-186.276	0.01122
0.40906	-185.144	0.01119
0.41022	-184.012	0.01115
0.41138	-183.446	0.01115
0.41254	-182.88	0.01114
0.4137	-181.748	0.01111
0.41486	-181.182	0.0111
0.41602	-180.049	0.01106
0.41719	-178.917	0.01103
0.41835	-178.351	0.01102
0.41951	-177.219	0.01098
0.42067	-176.653	0.01098
0.42183	-176.087	0.01097
0.42299	-174.954	0.01093
0.42415	-174.388	0.01093
0.42531	-173.256	0.01088
0.42647	-172.69	0.01088
0.42763	-171.558	0.01084
0.42879	-170.426	0.01079
0.42995	-169.86	0.01079
0.43111	-168.727	0.01074
0.43227	-168.161	0.01074
0.43343	-167.595	0.01073
0.43459	-166.463	0.01069
0.43575	-165.897	0.01068
0.43691	-164.765	0.01063
0.43807	-164.199	0.01062
0.43923	-163.632	0.01062
0.4404	-162.5	0.01057
0.44156	-161.368	0.01052
0.44272	-160.802	0.01052
0.44388	-159.67	0.01047
0.44504	-158.538	0.01042
0.4462	-157.971	0.01041
0.44736	-156.839	0.01036
0.44852	-156.273	0.01035
0.44968	-155.141	0.0103
0.45084	-154.575	0.01029
0.452	-154.009	0.01028
0.45316	-152.877	0.01023
0.45432	-151.744	0.01018
0.45548	-151.178	0.01017
0.45664	-150.046	0.01012
0.4578	-148.914	0.01007
0.45896	-148.348	0.01006
0.46012	-147.216	0.01001
0.46128	-146.65	0.00999
0.46245	-145.517	0.00994
0.46361	-144.385	0.00989
0.46477	-143.819	0.00987
0.46593	-142.687	0.00982
0.46709	-142.121	0.00981
0.46825	-140.422	0.00971
0.46941	-138.724	0.00962
0.47057	-138.158	0.0096
0.47173	-137.026	0.00955
0.47289	-136.46	0.00953
0.47405	-135.894	0.00952
0.47521	-135.328	0.0095
0.47637	-134.761	0.00948
0.47753	-134.195	0.00947
0.47869	-132.497	0.00937
0.47985	-131.365	0.00931
0.48101	-130.233	0.00925
0.48217	-129.1	0.00919
0.48333	-127.968	0.00914
0.4845	-127.402	0.00912
0.48566	-126.27	0.00906
0.48682	-125.704	0.00904
0.48798	-124.572	0.00898
0.48914	-124.006	0.00896
0.4903	-122.873	0.0089
0.49146	-121.741	0.00884
0.49262	-121.175	0.00882
0.49378	-120.043	0.00876
0.49494	-118.911	0.00869
0.4961	-117.778	0.00863
0.49726	-117.212	0.00861
0.49842	-116.08	0.00855
0.49958	-114.948	0.00848
0.50074	-113.816	0.00842
0.5019	-112.684	0.00835
0.50306	-112.117	0.00833
0.50422	-110.985	0.00827
0.50538	-109.853	0.0082
0.50655	-108.721	0.00813
0.50771	-107.589	0.00807
0.50887	-106.456	0.008
0.51003	-105.324	0.00793
0.51119	-104.192	0.00787
0.51235	-103.626	0.00784
0.51351	-102.494	0.00777
0.51467	-101.362	0.00771
0.51583	-100.229	0.00764
0.51699	-99.6633	0.00761
0.51815	-98.5311	0.00754
0.51931	-97.3989	0.00747
0.52047	-96.2667	0.0074
0.52163	-95.1345	0.00733
0.52279	-94.0023	0.00726
0.52395	-92.8701	0.00719
0.52511	-91.7379	0.00712
0.52627	-90.6057	0.00704
0.52743	-89.4735	0.00697
0.52859	-88.3413	0.0069
0.52976	-87.2091	0.00682
0.53092	-86.0769	0.00675
0.53208	-84.9447	0.00668
0.53324	-83.8125	0.0066
0.5344	-83.2464	0.00657
0.53556	-81.5481	0.00645
0.53672	-80.4159	0.00638
0.53788	-79.2837	0.0063
0.53904	-78.1515	0.00622
0.5402	-77.0193	0.00615
0.54136	-75.8871	0.00607
0.54252	-74.7549	0.00599
0.54368	-73.6227	0.00591
0.54484	-72.4905	0.00583
0.546	-70.7922	0.00571
0.54716	-69.66	0.00563
0.54832	-68.5278	0.00555
0.54948	-66.8295	0.00542
0.55064	-65.6973	0.00534
0.55181	-64.5651	0.00526
0.55297	-62.8668	0.00513
0.55413	-61.7346	0.00505
0.55529	-60.0363	0.00492
0.55645	-58.338	0.0048
0.55761	-57.2058	0.00471
0.55877	-56.0736	0.00463
0.55993	-54.9414	0.00454
0.56109	-53.2431	0.00441
0.56225	-52.1109	0.00433
0.56341	-50.4126	0.0042
0.56457	-48.7143	0.00406
0.56573	-47.5821	0.00398
0.56689	-46.4499	0.00389
0.56805	-44.7516	0.00375
0.56921	-43.6194	0.00367
0.57037	-41.9211	0.00353
0.57153	-40.7889	0.00344
0.57269	-39.6568	0.00335
0.57386	-37.9584	0.00322
0.57502	-36.2602	0.00308
0.57618	-34.5618	0.00294
0.57734	-32.8635	0.0028
0.5785	-31.1653	0.00266
0.57966	-29.467	0.00252
0.58082	-27.7687	0.00238
0.58198	-26.6365	0.00229
0.58314	-24.3721	0.0021
0.5843	-22.6738	0.00196
0.58546	-20.9755	0.00181
0.58662	-19.8433	0.00172
0.58778	-17.5789	0.00153
0.58894	-15.3145	0.00133
0.5901	-13.0501	0.00114
0.59126	-10.2196	0.00089253
0.59242	-9.08738	0.000795206
0.59358	-6.25689	0.000548592
0.59474	-5.69079	0.000499932
0.5959	-4.55859	0.00040125
0.59618	-3.05008	0.000268596
0.5985	-2.67377	0.000236374
0.5998	-0.21958	1.94541e-05

## Sheet: 4c
Voltage (V)	Current (μA)
0.00116	-57.0782
0.00231	-57.0782
0.00347	-57.0121
0.00462	-56.8798
0.00577	-56.8137
0.00693	-56.6814
0.00808	-56.6153
0.00924	-56.483
0.01039	-56.3507
0.01155	-56.2846
0.0127	-56.2184
0.01386	-56.0862
0.01501	-55.9539
0.01617	-55.8878
0.01732	-55.7555
0.01848	-55.6893
0.01963	-55.5571
0.02079	-55.4909
0.02194	-55.3587
0.0231	-55.2264
0.02425	-55.1602
0.02541	-55.0941
0.02656	-54.9618
0.02772	-54.8957
0.02887	-54.7634
0.03003	-54.6312
0.03118	-54.4989
0.03234	-54.4327
0.03349	-54.3005
0.03465	-54.2343
0.0358	-54.1021
0.03696	-54.0359
0.03811	-53.9036
0.03927	-53.7714
0.04042	-53.7052
0.04158	-53.6391
0.04273	-53.5068
0.04389	-53.3746
0.04504	-53.3084
0.0462	-53.1761
0.04735	-53.11
0.04851	-52.9777
0.04966	-52.9116
0.05082	-52.7793
0.05197	-52.6471
0.05313	-52.5148
0.05428	-52.3825
0.05544	-52.3164
0.05659	-52.2502
0.05775	-52.118
0.0589	-51.9857
0.06006	-51.9195
0.06121	-51.7873
0.06237	-51.655
0.06352	-51.5889
0.06468	-51.4566
0.06583	-51.3905
0.06699	-51.2582
0.06814	-51.1259
0.0693	-51.0598
0.07045	-50.9275
0.07161	-50.8614
0.07276	-50.7291
0.07392	-50.5968
0.07507	-50.5307
0.07623	-50.4645
0.07738	-50.3323
0.07854	-50.2
0.07969	-50.0677
0.08085	-50.0016
0.082	-49.8693
0.08316	-49.8032
0.08431	-49.737
0.08547	-49.6709
0.08662	-49.5386
0.08778	-49.4725
0.08893	-49.3402
0.09009	-49.2079
0.09124	-49.0757
0.0924	-49.0095
0.09355	-48.9434
0.09471	-48.8111
0.09586	-48.6788
0.09702	-48.5466
0.09817	-48.4804
0.09933	-48.3481
0.10048	-48.282
0.10164	-48.1497
0.10279	-48.0836
0.10395	-47.9513
0.1051	-47.8852
0.10626	-47.7529
0.10741	-47.6868
0.10857	-47.5545
0.10972	-47.4222
0.11088	-47.3561
0.11203	-47.2238
0.11318	-47.1577
0.11434	-47.0254
0.11549	-46.8931
0.11665	-46.827
0.1178	-46.6947
0.11896	-46.6286
0.12011	-46.5625
0.12127	-46.4302
0.12242	-46.2979
0.12358	-46.1656
0.12473	-46.0995
0.12589	-45.9672
0.12704	-45.8349
0.1282	-45.7688
0.12935	-45.7027
0.13051	-45.5704
0.13166	-45.5043
0.13282	-45.372
0.13397	-45.2397
0.13513	-45.1736
0.13628	-45.0413
0.13744	-44.9752
0.13859	-44.8429
0.13975	-44.7768
0.1409	-44.6445
0.14206	-44.5122
0.14321	-44.4461
0.14437	-44.3799
0.14552	-44.2477
0.14668	-44.1154
0.14783	-44.0493
0.14899	-43.917
0.15014	-43.7847
0.1513	-43.6524
0.15245	-43.5863
0.15361	-43.5202
0.15476	-43.454
0.15592	-43.2556
0.15707	-43.1895
0.15823	-43.0572
0.15938	-42.9911
0.16054	-42.8588
0.16169	-42.7927
0.16285	-42.6604
0.164	-42.5281
0.16516	-42.462
0.16631	-42.3297
0.16747	-42.1974
0.16862	-42.1313
0.16978	-41.999
0.17093	-41.9329
0.17209	-41.8006
0.17324	-41.7345
0.1744	-41.6022
0.17555	-41.5361
0.17671	-41.4038
0.17786	-41.2715
0.17902	-41.1392
0.18017	-41.0731
0.18133	-40.9408
0.18248	-40.8747
0.18364	-40.7424
0.18479	-40.6763
0.18595	-40.544
0.1871	-40.4117
0.18826	-40.3456
0.18941	-40.2133
0.19057	-40.1472
0.19172	-40.0149
0.19288	-39.8826
0.19403	-39.8165
0.19519	-39.6842
0.19634	-39.6181
0.1975	-39.4858
0.19865	-39.3535
0.19981	-39.2874
0.20096	-39.1551
0.20212	-39.089
0.20327	-38.9567
0.20443	-38.8906
0.20558	-38.7583
0.20674	-38.626
0.20789	-38.5599
0.20905	-38.4276
0.2102	-38.2953
0.21136	-38.2292
0.21251	-38.0969
0.21367	-38.0308
0.21482	-37.8985
0.21598	-37.8324
0.21713	-37.7001
0.21829	-37.5678
0.21944	-37.4356
0.22059	-37.3033
0.22175	-37.2371
0.2229	-37.171
0.22406	-37.0387
0.22521	-36.9726
0.22637	-36.8403
0.22752	-36.7742
0.22868	-36.6419
0.22983	-36.5097
0.23099	-36.4435
0.23214	-36.3774
0.2333	-36.2451
0.23445	-36.1128
0.23561	-35.9806
0.23676	-35.9144
0.23792	-35.7821
0.23907	-35.6499
0.24023	-35.5176
0.24138	-35.4515
0.24254	-35.3192
0.24369	-35.1869
0.24485	-35.1208
0.246	-34.9885
0.24716	-34.8562
0.24831	-34.7901
0.24947	-34.6578
0.25062	-34.5917
0.25178	-34.4594
0.25293	-34.3271
0.25409	-34.261
0.25524	-34.1287
0.2564	-33.9964
0.25755	-33.9303
0.25871	-33.798
0.25986	-33.6658
0.26102	-33.5996
0.26217	-33.4674
0.26333	-33.3351
0.26448	-33.2028
0.26564	-33.1367
0.26679	-33.0705
0.26795	-32.9382
0.2691	-32.806
0.27026	-32.7398
0.27141	-32.6076
0.27257	-32.4753
0.27372	-32.4092
0.27488	-32.2769
0.27603	-32.1446
0.27719	-32.0785
0.27834	-31.9462
0.2795	-31.8139
0.28065	-31.7478
0.28181	-31.6155
0.28296	-31.4832
0.28412	-31.4171
0.28527	-31.2848
0.28643	-31.1526
0.28758	-31.0864
0.28874	-30.9541
0.28989	-30.8219
0.29105	-30.6896
0.2922	-30.6235
0.29336	-30.4912
0.29451	-30.3589
0.29567	-30.2928
0.29682	-30.1605
0.29798	-30.0282
0.29913	-29.9621
0.30029	-29.8298
0.30144	-29.7637
0.3026	-29.6314
0.30375	-29.4991
0.30491	-29.3669
0.30606	-29.2346
0.30722	-29.1023
0.30837	-29.0362
0.30953	-28.9039
0.31068	-28.8378
0.31184	-28.7055
0.31299	-28.5732
0.31415	-28.5071
0.3153	-28.3748
0.31646	-28.3087
0.31761	-28.1764
0.31877	-28.0441
0.31992	-27.9119
0.32108	-27.7796
0.32223	-27.7134
0.32339	-27.5812
0.32454	-27.4489
0.3257	-27.3828
0.32685	-27.2505
0.328	-27.1182
0.32916	-26.9859
0.33031	-26.9198
0.33147	-26.7214
0.33262	-26.6552
0.33378	-26.523
0.33493	-26.3907
0.33609	-26.3246
0.33724	-26.1923
0.3384	-26.06
0.33955	-25.9939
0.34071	-25.8616
0.34186	-25.7293
0.34302	-25.6632
0.34417	-25.5309
0.34533	-25.3325
0.34648	-25.2664
0.34764	-25.1341
0.34879	-25.0018
0.34995	-24.9357
0.3511	-24.8034
0.35226	-24.6711
0.35341	-24.5389
0.35457	-24.4727
0.35572	-24.3405
0.35688	-24.2082
0.35803	-24.142
0.35919	-23.9436
0.36034	-23.8114
0.3615	-23.7452
0.36265	-23.613
0.36381	-23.4807
0.36496	-23.4145
0.36612	-23.2823
0.36727	-23.15
0.36843	-23.0839
0.36958	-22.9516
0.37074	-22.8193
0.37189	-22.687
0.37305	-22.5548
0.3742	-22.4225
0.37536	-22.3563
0.37651	-22.2241
0.37767	-22.0918
0.37882	-21.9595
0.37998	-21.8934
0.38113	-21.7611
0.38229	-21.6288
0.38344	-21.5627
0.3846	-21.3643
0.38575	-21.232
0.38691	-21.0998
0.38806	-20.9675
0.38922	-20.8352
0.39037	-20.7691
0.39153	-20.5707
0.39268	-20.5045
0.39384	-20.3722
0.39499	-20.24
0.39615	-20.1738
0.3973	-19.9754
0.39846	-19.9093
0.39961	-19.777
0.40077	-19.6447
0.40192	-19.5125
0.40308	-19.3802
0.40423	-19.2479
0.40539	-19.1156
0.40654	-19.0495
0.4077	-18.8511
0.40885	-18.785
0.41001	-18.5865
0.41116	-18.4543
0.41232	-18.3881
0.41347	-18.2559
0.41463	-18.0574
0.41578	-17.9913
0.41694	-17.7929
0.41809	-17.6606
0.41925	-17.5945
0.4204	-17.4622
0.42156	-17.3299
0.42271	-17.1977
0.42387	-17.0654
0.42502	-16.9331
0.42618	-16.8009
0.42733	-16.6686
0.42849	-16.6024
0.42964	-16.404
0.4308	-16.3379
0.43195	-16.2056
0.43311	-16.0733
0.43426	-15.9411
0.43541	-15.8749
0.43657	-15.7427
0.43772	-15.6104
0.43888	-15.412
0.44003	-15.2797
0.44119	-15.1474
0.44234	-15.0152
0.4435	-14.949
0.44465	-14.7506
0.44581	-14.6183
0.44696	-14.4861
0.44812	-14.3538
0.44927	-14.2215
0.45043	-14.0892
0.45158	-13.957
0.45274	-13.8247
0.45389	-13.6263
0.45505	-13.5601
0.4562	-13.3617
0.45736	-13.2295
0.45851	-13.0972
0.45967	-12.9649
0.46082	-12.8326
0.46198	-12.7004
0.46313	-12.5681
0.46429	-12.4358
0.46544	-12.3035
0.4666	-12.1713
0.46775	-12.039
0.46891	-11.9067
0.47006	-11.7083
0.47122	-11.576
0.47237	-11.4438
0.47353	-11.3115
0.47468	-11.1792
0.47584	-11.0469
0.47699	-10.9147
0.47815	-10.7824
0.4793	-10.6501
0.48046	-10.5178
0.48161	-10.3856
0.48277	-10.1872
0.48392	-10.0549
0.48508	-9.92261
0.48623	-9.7242
0.48739	-9.59193
0.48854	-9.45965
0.4897	-9.32738
0.49085	-9.1951
0.49201	-9.06283
0.49316	-8.93056
0.49432	-8.73215
0.49547	-8.59987
0.49663	-8.40146
0.49778	-8.26919
0.49894	-8.07078
0.50009	-7.87237
0.50125	-7.74009
0.5024	-7.54168
0.50356	-7.34327
0.50471	-7.211
0.50587	-7.07872
0.50702	-6.94645
0.50818	-6.74804
0.50933	-6.54963
0.51049	-6.41735
0.51164	-6.21894
0.5128	-6.08667
0.51395	-5.88826
0.51511	-5.75598
0.51626	-5.62371
0.51742	-5.4253
0.51857	-5.29303
0.51973	-5.09462
0.52088	-4.96234
0.52204	-4.83007
0.52319	-4.63166
0.52435	-4.43325
0.5255	-4.30097
0.52666	-4.03643
0.52781	-3.83801
0.52897	-3.6396
0.53012	-3.44119
0.53128	-3.24278
0.53243	-3.04437
0.53359	-2.84596
0.53474	-2.64755
0.5359	-2.51528
0.53705	-2.31687
0.53821	-2.18459
0.53936	-2.11845

## Sheet: 4d
Temperature (℃)	Voc (V)	Isc (μA)
-40	0.50898	3.14083
-10	0.53672	55.468
20	0.59338	489.533
45	0.54613	864.25
