# Supplementary material for: Flexible iontronics based on 2D nanofluidic material
Source: Nat Commun. 2022 Aug 24;13:4965. doi: 10.1038/s41467-022-32699-x (PMC9402920; doi:10.1038/s41467-022-32699-x)
Supplement: Supplementary file 7 — Source Data [file 41467_2022_32699_MOESM7_ESM.zip › Source Data Supplementary Fig. 1.xlsx]

## Sheet: S1a
	GO
Wave numbers (cm-1)	Transmittance (%)
3996.21	0.10311
3994.28	0.10293
3992.35	0.10253
3990.43	0.10219
3988.5	0.10212
3986.57	0.10217
3984.64	0.10197
3982.71	0.10172
3980.78	0.10183
3978.85	0.10217
3976.92	0.10236
3975	0.10217
3973.07	0.102
3971.14	0.10224
3969.21	0.10242
3967.28	0.10223
3965.35	0.10206
3963.42	0.10216
3961.5	0.10214
3959.57	0.10165
3957.64	0.10118
3955.71	0.10121
3953.78	0.10148
3951.85	0.10177
3949.92	0.10186
3947.99	0.1014
3946.07	0.10102
3944.14	0.10162
3942.21	0.10242
3940.28	0.10225
3938.35	0.10146
3936.42	0.10094
3934.49	0.10117
3932.57	0.10167
3930.64	0.10151
3928.71	0.10095
3926.78	0.10095
3924.85	0.10122
3922.92	0.10116
3920.99	0.1014
3919.06	0.10207
3917.14	0.10193
3915.21	0.10065
3913.28	0.09943
3911.35	0.09901
3909.42	0.09916
3907.49	0.10025
3905.56	0.10237
3903.63	0.10391
3901.71	0.10386
3899.78	0.10277
3897.85	0.10095
3895.92	0.09942
3893.99	0.09936
3892.06	0.09994
3890.13	0.09959
3888.21	0.09956
3886.28	0.10068
3884.35	0.10122
3882.42	0.10125
3880.49	0.10101
3878.56	0.09978
3876.63	0.09925
3874.7	0.10004
3872.78	0.10106
3870.85	0.10182
3868.92	0.10145
3866.99	0.10078
3865.06	0.10096
3863.13	0.10033
3861.2	0.09844
3859.28	0.09744
3857.35	0.09869
3855.42	0.10214
3853.49	0.10475
3851.56	0.10239
3849.63	0.09852
3847.7	0.09636
3845.77	0.09641
3843.85	0.09778
3841.92	0.09947
3839.99	0.10122
3838.06	0.10183
3836.13	0.10054
3834.2	0.09891
3832.27	0.0975
3830.35	0.09606
3828.42	0.09539
3826.49	0.0958
3824.56	0.09711
3822.63	0.0995
3820.7	0.10055
3818.77	0.09906
3816.84	0.09751
3814.92	0.0958
3812.99	0.09408
3811.06	0.09361
3809.13	0.09456
3807.2	0.09579
3805.27	0.09644
3803.34	0.09776
3801.42	0.09852
3799.49	0.09672
3797.56	0.09473
3795.63	0.09331
3793.7	0.09193
3791.77	0.09107
3789.84	0.09079
3787.91	0.09104
3785.99	0.0916
3784.06	0.09163
3782.13	0.09144
3780.2	0.09159
3778.27	0.09116
3776.34	0.09034
3774.41	0.09023
3772.49	0.09099
3770.56	0.09199
3768.63	0.09239
3766.7	0.09198
3764.77	0.09108
3762.84	0.09067
3760.91	0.09141
3758.98	0.09215
3757.06	0.09214
3755.13	0.09282
3753.2	0.09525
3751.27	0.09757
3749.34	0.09727
3747.41	0.09707
3745.48	0.09845
3743.56	0.09804
3741.63	0.09617
3739.7	0.09685
3737.77	0.1008
3735.84	0.10527
3733.91	0.10647
3731.98	0.10487
3730.05	0.10347
3728.13	0.10333
3726.2	0.10346
3724.27	0.10252
3722.34	0.10032
3720.41	0.09716
3718.48	0.09366
3716.55	0.09141
3714.62	0.09214
3712.7	0.09576
3710.77	0.09866
3708.84	0.09825
3706.91	0.0968
3704.98	0.09652
3703.05	0.09731
3701.12	0.09753
3699.2	0.09693
3697.27	0.09645
3695.34	0.09648
3693.41	0.09734
3691.48	0.09847
3689.55	0.098
3687.62	0.09559
3685.69	0.09336
3683.77	0.09235
3681.84	0.09248
3679.91	0.09383
3677.98	0.0969
3676.05	0.0999
3674.12	0.09949
3672.19	0.09876
3670.27	0.0997
3668.34	0.09931
3666.41	0.09769
3664.48	0.0971
3662.55	0.09799
3660.62	0.10011
3658.69	0.10334
3656.76	0.10664
3654.84	0.10881
3652.91	0.1117
3650.98	0.11685
3649.05	0.12096
3647.12	0.12096
3645.19	0.1199
3643.26	0.12035
3641.34	0.12259
3639.41	0.12593
3637.48	0.12961
3635.55	0.1334
3633.62	0.13752
3631.69	0.14271
3629.76	0.14875
3627.83	0.15155
3625.91	0.15092
3623.98	0.15105
3622.05	0.15314
3620.12	0.15621
3618.19	0.15778
3616.26	0.15768
3614.33	0.15812
3612.41	0.15986
3610.48	0.16265
3608.55	0.16541
3606.62	0.1668
3604.69	0.1676
3602.76	0.16919
3600.83	0.17129
3598.9	0.17313
3596.98	0.17494
3595.05	0.17641
3593.12	0.17677
3591.19	0.17702
3589.26	0.17835
3587.33	0.17945
3585.4	0.17891
3583.48	0.17798
3581.55	0.17772
3579.62	0.17801
3577.69	0.17857
3575.76	0.1794
3573.83	0.1801
3571.9	0.18088
3569.97	0.18282
3568.05	0.18541
3566.12	0.18606
3564.19	0.18469
3562.26	0.18361
3560.33	0.18359
3558.4	0.1839
3556.47	0.18409
3554.55	0.18473
3552.62	0.18616
3550.69	0.18725
3548.76	0.18756
3546.83	0.18778
3544.9	0.18802
3542.97	0.18805
3541.04	0.18811
3539.12	0.18866
3537.19	0.18955
3535.26	0.19014
3533.33	0.19038
3531.4	0.19084
3529.47	0.19179
3527.54	0.19277
3525.61	0.19326
3523.69	0.19338
3521.76	0.19339
3519.83	0.19355
3517.9	0.19405
3515.97	0.19467
3514.04	0.19533
3512.11	0.19601
3510.19	0.1964
3508.26	0.19668
3506.33	0.19747
3504.4	0.19864
3502.47	0.19921
3500.54	0.19907
3498.61	0.19924
3496.68	0.20007
3494.76	0.20108
3492.83	0.20166
3490.9	0.20192
3488.97	0.20247
3487.04	0.20338
3485.11	0.20439
3483.18	0.20531
3481.26	0.20567
3479.33	0.20555
3477.4	0.20561
3475.47	0.20603
3473.54	0.20669
3471.61	0.20744
3469.68	0.20801
3467.75	0.20851
3465.83	0.2092
3463.9	0.20969
3461.97	0.20964
3460.04	0.20978
3458.11	0.21063
3456.18	0.21177
3454.25	0.21254
3452.33	0.21274
3450.4	0.21322
3448.47	0.21457
3446.54	0.21568
3444.61	0.21588
3442.68	0.21587
3440.75	0.21619
3438.82	0.21702
3436.9	0.21808
3434.97	0.2186
3433.04	0.21854
3431.11	0.21878
3429.18	0.21979
3427.25	0.22078
3425.32	0.22118
3423.4	0.22164
3421.47	0.2225
3419.54	0.22326
3417.61	0.22367
3415.68	0.22391
3413.75	0.22399
3411.82	0.22395
3409.89	0.22429
3407.97	0.22507
3406.04	0.22549
3404.11	0.22533
3402.18	0.22525
3400.25	0.22564
3398.32	0.22626
3396.39	0.22692
3394.47	0.2277
3392.54	0.22859
3390.61	0.22924
3388.68	0.22928
3386.75	0.22895
3384.82	0.22896
3382.89	0.22941
3380.96	0.22951
3379.04	0.22907
3377.11	0.22881
3375.18	0.22917
3373.25	0.22994
3371.32	0.2306
3369.39	0.23085
3367.46	0.23092
3365.54	0.2311
3363.61	0.23134
3361.68	0.23155
3359.75	0.23179
3357.82	0.23207
3355.89	0.23219
3353.96	0.23214
3352.03	0.23203
3350.11	0.2319
3348.18	0.232
3346.25	0.23224
3344.32	0.23214
3342.39	0.23189
3340.46	0.23203
3338.53	0.23243
3336.6	0.23269
3334.68	0.23282
3332.75	0.23307
3330.82	0.23331
3328.89	0.23334
3326.96	0.23345
3325.03	0.23377
3323.1	0.23383
3321.18	0.23343
3319.25	0.23298
3317.32	0.23274
3315.39	0.23283
3313.46	0.23312
3311.53	0.23334
3309.6	0.23364
3307.67	0.23414
3305.75	0.23431
3303.82	0.23422
3301.89	0.23433
3299.96	0.23447
3298.03	0.23451
3296.1	0.23455
3294.17	0.23441
3292.25	0.23397
3290.32	0.23368
3288.39	0.23389
3286.46	0.23417
3284.53	0.23434
3282.6	0.23463
3280.67	0.2349
3278.74	0.23487
3276.82	0.23465
3274.89	0.23476
3272.96	0.23516
3271.03	0.23532
3269.1	0.23535
3267.17	0.23546
3265.24	0.2356
3263.32	0.23578
3261.39	0.23581
3259.46	0.23563
3257.53	0.23576
3255.6	0.23621
3253.67	0.23642
3251.74	0.23645
3249.81	0.23645
3247.89	0.23632
3245.96	0.23636
3244.03	0.23668
3242.1	0.23688
3240.17	0.23675
3238.24	0.23683
3236.31	0.23732
3234.39	0.23769
3232.46	0.23762
3230.53	0.2374
3228.6	0.23731
3226.67	0.23738
3224.74	0.23764
3222.81	0.2378
3220.88	0.23748
3218.96	0.23721
3217.03	0.23749
3215.1	0.23774
3213.17	0.23762
3211.24	0.2374
3209.31	0.23732
3207.38	0.23744
3205.46	0.23756
3203.53	0.23752
3201.6	0.23751
3199.67	0.23774
3197.74	0.23816
3195.81	0.23827
3193.88	0.2379
3191.95	0.23746
3190.03	0.23717
3188.1	0.23699
3186.17	0.23689
3184.24	0.23672
3182.31	0.23651
3180.38	0.23648
3178.45	0.23654
3176.53	0.23637
3174.6	0.23598
3172.67	0.23563
3170.74	0.23541
3168.81	0.23523
3166.88	0.23511
3164.95	0.23503
3163.02	0.23491
3161.1	0.23485
3159.17	0.23472
3157.24	0.23428
3155.31	0.23372
3153.38	0.23332
3151.45	0.23313
3149.52	0.23319
3147.59	0.23316
3145.67	0.23274
3143.74	0.2323
3141.81	0.23211
3139.88	0.23204
3137.95	0.23196
3136.02	0.23199
3134.09	0.23204
3132.17	0.23177
3130.24	0.23132
3128.31	0.23107
3126.38	0.23074
3124.45	0.23012
3122.52	0.22968
3120.59	0.22971
3118.66	0.22984
3116.74	0.22976
3114.81	0.22943
3112.88	0.22875
3110.95	0.22785
3109.02	0.22718
3107.09	0.22697
3105.16	0.22702
3103.24	0.22704
3101.31	0.227
3099.38	0.22683
3097.45	0.22641
3095.52	0.22581
3093.59	0.22518
3091.66	0.22459
3089.73	0.22418
3087.81	0.22396
3085.88	0.22377
3083.95	0.22349
3082.02	0.22326
3080.09	0.22306
3078.16	0.22272
3076.23	0.22211
3074.31	0.22137
3072.38	0.22089
3070.45	0.22072
3068.52	0.22053
3066.59	0.22026
3064.66	0.22005
3062.73	0.21976
3060.8	0.21918
3058.88	0.21846
3056.95	0.21791
3055.02	0.21769
3053.09	0.21761
3051.16	0.21735
3049.23	0.21691
3047.3	0.21644
3045.38	0.21594
3043.45	0.21547
3041.52	0.2152
3039.59	0.21503
3037.66	0.21472
3035.73	0.21443
3033.8	0.21428
3031.87	0.21404
3029.95	0.21378
3028.02	0.21373
3026.09	0.2137
3024.16	0.21361
3022.23	0.21354
3020.3	0.21343
3018.37	0.21338
3016.45	0.21339
3014.52	0.21333
3012.59	0.21342
3010.66	0.21372
3008.73	0.21399
3006.8	0.21402
3004.87	0.21393
3002.94	0.21408
3001.02	0.21455
2999.09	0.21492
2997.16	0.21512
2995.23	0.21538
2993.3	0.21585
2991.37	0.21659
2989.44	0.21732
2987.52	0.21757
2985.59	0.21733
2983.66	0.21707
2981.73	0.21718
2979.8	0.21734
2977.87	0.21719
2975.94	0.21694
2974.01	0.21678
2972.09	0.21661
2970.16	0.21644
2968.23	0.2164
2966.3	0.21636
2964.37	0.21608
2962.44	0.21582
2960.51	0.21573
2958.58	0.21554
2956.66	0.21508
2954.73	0.21437
2952.8	0.21335
2950.87	0.2123
2948.94	0.21171
2947.01	0.21163
2945.08	0.21174
2943.16	0.21199
2941.23	0.21271
2939.3	0.21417
2937.37	0.21614
2935.44	0.2182
2933.51	0.22025
2931.58	0.22231
2929.65	0.22424
2927.73	0.22597
2925.8	0.22757
2923.87	0.22896
2921.94	0.22972
2920.01	0.22943
2918.08	0.22805
2916.15	0.22583
2914.23	0.2232
2912.3	0.22051
2910.37	0.21806
2908.44	0.21612
2906.51	0.21473
2904.58	0.21361
2902.65	0.21238
2900.72	0.21086
2898.8	0.20923
2896.87	0.20772
2894.94	0.20632
2893.01	0.20497
2891.08	0.20374
2889.15	0.20263
2887.22	0.20165
2885.3	0.20071
2883.37	0.19963
2881.44	0.19859
2879.51	0.19783
2877.58	0.1973
2875.65	0.19694
2873.72	0.19667
2871.79	0.19629
2869.87	0.1959
2867.94	0.19572
2866.01	0.19574
2864.08	0.19592
2862.15	0.1965
2860.22	0.19764
2858.29	0.19921
2856.37	0.20099
2854.44	0.20245
2852.51	0.20307
2850.58	0.20279
2848.65	0.20137
2846.72	0.19873
2844.79	0.19559
2842.86	0.1928
2840.94	0.1906
2839.01	0.18877
2837.08	0.18721
2835.15	0.18597
2833.22	0.18492
2831.29	0.18397
2829.36	0.18326
2827.44	0.18276
2825.51	0.18226
2823.58	0.18171
2821.65	0.1812
2819.72	0.18076
2817.79	0.18046
2815.86	0.18022
2813.93	0.17985
2812.01	0.17944
2810.08	0.17905
2808.15	0.17869
2806.22	0.1785
2804.29	0.17842
2802.36	0.1782
2800.43	0.17778
2798.51	0.17734
2796.58	0.17701
2794.65	0.17682
2792.72	0.17669
2790.79	0.17649
2788.86	0.17624
2786.93	0.17599
2785	0.17564
2783.08	0.17527
2781.15	0.17501
2779.22	0.17476
2777.29	0.17441
2775.36	0.17409
2773.43	0.1739
2771.5	0.1737
2769.57	0.17335
2767.65	0.17288
2765.72	0.17249
2763.79	0.1722
2761.86	0.17193
2759.93	0.17168
2758	0.17135
2756.07	0.1708
2754.15	0.17026
2752.22	0.16994
2750.29	0.16973
2748.36	0.16948
2746.43	0.1692
2744.5	0.16886
2742.57	0.16858
2740.64	0.16843
2738.72	0.16818
2736.79	0.16779
2734.86	0.16741
2732.93	0.16712
2731	0.16689
2729.07	0.16657
2727.14	0.16605
2725.22	0.16555
2723.29	0.16518
2721.36	0.16483
2719.43	0.16446
2717.5	0.16405
2715.57	0.16358
2713.64	0.16307
2711.71	0.16268
2709.79	0.16246
2707.86	0.1622
2705.93	0.1618
2704	0.16143
2702.07	0.16122
2700.14	0.161
2698.21	0.16067
2696.29	0.16031
2694.36	0.15997
2692.43	0.15957
2690.5	0.15922
2688.57	0.15895
2686.64	0.15861
2684.71	0.15822
2682.78	0.15793
2680.86	0.15774
2678.93	0.15755
2677	0.1572
2675.07	0.1568
2673.14	0.15655
2671.21	0.1563
2669.28	0.15601
2667.36	0.1558
2665.43	0.15561
2663.5	0.15535
2661.57	0.15505
2659.64	0.15479
2657.71	0.15466
2655.78	0.15458
2653.85	0.15439
2651.93	0.15416
2650	0.15405
2648.07	0.15392
2646.14	0.15355
2644.21	0.15308
2642.28	0.15267
2640.35	0.1523
2638.43	0.15206
2636.5	0.15191
2634.57	0.15168
2632.64	0.15145
2630.71	0.15129
2628.78	0.15109
2626.85	0.1508
2624.92	0.15036
2623	0.14995
2621.07	0.14989
2619.14	0.14999
2617.21	0.14982
2615.28	0.14941
2613.35	0.14899
2611.42	0.14859
2609.5	0.14836
2607.57	0.14828
2605.64	0.14814
2603.71	0.148
2601.78	0.1479
2599.85	0.14774
2597.92	0.14758
2595.99	0.14737
2594.07	0.14689
2592.14	0.14637
2590.21	0.14603
2588.28	0.14581
2586.35	0.14571
2584.42	0.14556
2582.49	0.14532
2580.56	0.14522
2578.64	0.14533
2576.71	0.14534
2574.78	0.14504
2572.85	0.1447
2570.92	0.1445
2568.99	0.14428
2567.06	0.14413
2565.14	0.144
2563.21	0.14353
2561.28	0.14292
2559.35	0.14253
2557.42	0.1422
2555.49	0.14179
2553.56	0.14163
2551.63	0.14173
2549.71	0.14163
2547.78	0.14137
2545.85	0.14127
2543.92	0.14129
2541.99	0.14117
2540.06	0.14082
2538.13	0.14044
2536.21	0.14008
2534.28	0.13977
2532.35	0.13969
2530.42	0.13974
2528.49	0.13963
2526.56	0.13932
2524.63	0.13904
2522.7	0.13883
2520.78	0.13849
2518.85	0.13813
2516.92	0.13795
2514.99	0.13786
2513.06	0.13782
2511.13	0.13784
2509.2	0.13775
2507.28	0.13739
2505.35	0.13684
2503.42	0.13639
2501.49	0.13632
2499.56	0.13642
2497.63	0.13613
2495.7	0.1356
2493.77	0.13538
2491.85	0.13538
2489.92	0.13514
2487.99	0.13468
2486.06	0.1343
2484.13	0.13395
2482.2	0.13364
2480.27	0.13355
2478.35	0.13383
2476.42	0.13406
2474.49	0.13375
2472.56	0.13324
2470.63	0.13294
2468.7	0.13267
2466.77	0.13243
2464.84	0.1323
2462.92	0.13205
2460.99	0.13164
2459.06	0.13133
2457.13	0.13105
2455.2	0.13049
2453.27	0.12988
2451.34	0.12962
2449.42	0.12959
2447.49	0.12953
2445.56	0.12949
2443.63	0.12938
2441.7	0.12899
2439.77	0.12842
2437.84	0.12806
2435.91	0.12802
2433.99	0.12805
2432.06	0.12798
2430.13	0.12787
2428.2	0.12781
2426.27	0.12761
2424.34	0.12698
2422.41	0.12603
2420.49	0.12545
2418.56	0.12535
2416.63	0.12521
2414.7	0.12496
2412.77	0.12479
2410.84	0.1246
2408.91	0.12431
2406.98	0.12393
2405.06	0.1236
2403.13	0.12354
2401.2	0.12362
2399.27	0.12338
2397.34	0.12277
2395.41	0.12229
2393.48	0.1222
2391.55	0.12219
2285.48	0.11438
2283.55	0.11316
2281.62	0.11276
2279.69	0.11302
2277.76	0.11341
2275.83	0.11367
2273.91	0.11394
2271.98	0.11381
2270.05	0.11324
2268.12	0.11294
2266.19	0.11294
2264.26	0.1128
2262.33	0.11253
2260.41	0.11232
2258.48	0.11226
2256.55	0.11216
2254.62	0.11172
2252.69	0.11091
2250.76	0.10996
2248.83	0.10923
2246.9	0.10898
2244.98	0.10887
2243.05	0.10853
2241.12	0.10819
2239.19	0.10772
2237.26	0.10686
2235.33	0.10642
2233.4	0.10701
2231.48	0.10778
2229.55	0.10806
2227.62	0.10781
2225.69	0.10719
2223.76	0.10678
2221.83	0.10652
2219.9	0.1057
2217.97	0.10489
2216.05	0.10486
2214.12	0.10503
2212.19	0.10489
2210.26	0.10424
2208.33	0.1034
2206.4	0.10322
2204.47	0.10376
2202.55	0.10456
2200.62	0.105
2198.69	0.10467
2196.76	0.10405
2194.83	0.10384
2192.9	0.10418
2190.97	0.10457
2189.04	0.1046
2187.12	0.10411
2185.19	0.10284
2183.26	0.1017
2181.33	0.102
2179.4	0.10285
2177.47	0.10297
2175.54	0.10238
2173.61	0.1016
2171.69	0.10139
2169.76	0.10137
2167.83	0.10091
2165.9	0.10131
2163.97	0.10325
2162.04	0.10519
2160.11	0.10569
2158.19	0.10499
2156.26	0.10383
2154.33	0.10228
2152.4	0.10125
2150.47	0.10136
2148.54	0.10107
2146.61	0.09936
2144.68	0.09801
2142.76	0.09831
2140.83	0.09893
2138.9	0.09885
2136.97	0.09837
2135.04	0.09792
2133.11	0.0977
2131.18	0.09778
2129.26	0.098
2127.33	0.09821
2125.4	0.09839
2123.47	0.09837
2121.54	0.0982
2119.61	0.09821
2117.68	0.09846
2115.75	0.09875
2113.83	0.0989
2111.9	0.09902
2109.97	0.09922
2108.04	0.099
2106.11	0.09822
2104.18	0.09764
2102.25	0.09768
2100.33	0.09779
2098.4	0.09768
2096.47	0.09721
2094.54	0.09634
2092.61	0.09593
2090.68	0.09633
2088.75	0.09682
2086.82	0.0969
2084.9	0.09676
2082.97	0.09663
2081.04	0.09681
2079.11	0.09767
2077.18	0.09853
2075.25	0.09847
2073.32	0.09761
2071.4	0.09627
2069.47	0.0951
2067.54	0.09507
2065.61	0.09601
2063.68	0.09664
2061.75	0.09606
2059.82	0.09493
2057.89	0.09445
2055.97	0.09484
2054.04	0.09523
2052.11	0.09527
2050.18	0.09547
2048.25	0.09589
2046.32	0.09596
2044.39	0.09525
2042.47	0.09465
2040.54	0.0955
2038.61	0.09655
2036.68	0.09587
2034.75	0.09436
2032.82	0.09312
2030.89	0.09243
2028.96	0.09294
2027.04	0.09368
2025.11	0.09334
2023.18	0.0926
2021.25	0.09249
2019.32	0.09292
2017.39	0.0932
2015.46	0.09257
2013.54	0.09138
2011.61	0.09101
2009.68	0.09224
2007.75	0.09374
2005.82	0.09349
2003.89	0.09232
2001.96	0.09193
2000.03	0.09158
1998.11	0.09114
1996.18	0.09156
1994.25	0.09206
1992.32	0.09175
1990.39	0.09139
1988.46	0.09177
1986.53	0.09236
1984.6	0.09204
1982.68	0.0909
1980.75	0.0902
1978.82	0.09019
1976.89	0.09004
1974.96	0.08993
1973.03	0.09044
1971.1	0.09119
1969.18	0.09157
1967.25	0.09126
1965.32	0.08993
1963.39	0.08819
1961.46	0.08737
1959.53	0.08788
1957.6	0.08897
1955.67	0.08967
1953.75	0.08951
1951.82	0.08887
1949.89	0.08845
1947.96	0.08833
1946.03	0.08813
1944.1	0.08809
1942.17	0.08852
1940.25	0.08878
1938.32	0.0885
1936.39	0.08803
1934.46	0.08751
1932.53	0.08695
1930.6	0.08657
1928.67	0.0866
1926.74	0.08701
1924.82	0.0875
1922.89	0.08775
1920.96	0.08774
1919.03	0.08745
1917.1	0.08683
1915.17	0.08637
1913.24	0.08624
1911.32	0.08602
1909.39	0.08564
1907.46	0.08531
1905.53	0.08522
1903.6	0.08526
1901.67	0.0851
1899.74	0.08485
1897.81	0.0848
1895.89	0.08467
1893.96	0.08415
1892.03	0.08385
1890.1	0.08417
1888.17	0.08428
1886.24	0.08387
1884.31	0.08362
1882.39	0.08362
1880.46	0.08327
1878.53	0.08278
1876.6	0.08271
1874.67	0.08297
1872.74	0.08342
1870.81	0.08411
1868.88	0.08443
1866.96	0.08383
1865.03	0.08309
1863.1	0.08285
1861.17	0.08287
1859.24	0.08287
1857.31	0.08279
1855.38	0.0827
1853.46	0.0827
1851.53	0.08289
1849.6	0.08326
1847.67	0.08389
1845.74	0.0848
1843.81	0.08527
1841.88	0.08495
1839.95	0.08483
1838.03	0.08531
1836.1	0.08591
1834.17	0.0865
1832.24	0.08749
1830.31	0.08864
1828.38	0.08927
1826.45	0.08972
1824.53	0.0902
1822.6	0.09032
1820.67	0.0903
1818.74	0.0905
1816.81	0.09086
1814.88	0.09123
1812.95	0.09163
1811.02	0.09204
1809.1	0.0922
1807.17	0.09207
1805.24	0.09207
1803.31	0.0925
1801.38	0.09304
1799.45	0.09312
1797.52	0.0929
1795.59	0.09311
1793.67	0.09394
1791.74	0.09433
1789.81	0.09371
1787.88	0.09326
1785.95	0.09355
1784.02	0.09413
1782.09	0.09471
1780.17	0.09528
1778.24	0.09589
1776.31	0.09696
1774.38	0.09879
1772.45	0.10068
1770.52	0.10161
1768.59	0.10202
1766.66	0.10262
1764.74	0.10373
1762.81	0.10559
1760.88	0.10759
1758.95	0.10928
1757.02	0.111
1755.09	0.1128
1753.16	0.11512
1751.24	0.11818
1749.31	0.12079
1747.38	0.1224
1745.45	0.12375
1743.52	0.1253
1741.59	0.12703
1739.66	0.12868
1737.73	0.13007
1735.81	0.132
1733.88	0.13417
1731.95	0.13464
1730.02	0.13427
1728.09	0.13435
1726.16	0.13498
1724.23	0.13589
1722.31	0.13693
1720.38	0.13864
1718.45	0.14127
1716.52	0.14305
1714.59	0.14302
1712.66	0.14264
1710.73	0.14256
1708.8	0.14278
1706.88	0.14295
1704.95	0.14251
1703.02	0.14192
1701.09	0.14156
1699.16	0.14042
1697.23	0.13843
1695.3	0.13578
1693.38	0.13302
1691.45	0.13117
1689.52	0.13009
1687.59	0.12965
1685.66	0.12999
1683.73	0.12938
1681.8	0.12697
1679.87	0.12483
1677.95	0.1238
1676.02	0.12353
1674.09	0.12316
1672.16	0.12283
1670.23	0.12279
1668.3	0.12216
1666.37	0.12134
1664.45	0.12142
1662.52	0.12198
1660.59	0.12204
1658.66	0.12224
1656.73	0.12367
1654.8	0.12671
1652.87	0.12926
1650.94	0.12894
1649.02	0.12902
1647.09	0.13022
1645.16	0.13066
1643.23	0.13056
1641.3	0.13121
1639.37	0.1328
1637.44	0.13521
1635.52	0.13721
1633.59	0.13721
1631.66	0.13686
1629.73	0.13745
1627.8	0.13847
1625.87	0.1394
1623.94	0.14002
1622.01	0.13984
1620.09	0.13938
1618.16	0.13933
1616.23	0.1387
1614.3	0.137
1612.37	0.13539
1610.44	0.13413
1608.51	0.13279
1606.58	0.13121
1604.66	0.12964
1602.73	0.12814
1600.8	0.12659
1598.87	0.12507
1596.94	0.12362
1595.01	0.1222
1593.08	0.12078
1591.16	0.11948
1589.23	0.1183
1587.3	0.11715
1585.37	0.11606
1583.44	0.11506
1581.51	0.11423
1579.58	0.11388
1577.65	0.114
1575.73	0.11334
1573.8	0.11175
1571.87	0.11082
1569.94	0.11031
1568.01	0.10914
1566.08	0.1078
1564.15	0.10695
1562.23	0.10707
1560.3	0.10844
1558.37	0.10838
1556.44	0.10551
1554.51	0.10291
1552.58	0.10117
1550.65	0.09992
1548.72	0.09884
1546.8	0.09821
1544.87	0.09839
1542.94	0.099
1541.01	0.09903
1539.08	0.09702
1537.15	0.09452
1535.22	0.09331
1533.3	0.09257
1531.37	0.09139
1529.44	0.09058
1527.51	0.09046
1525.58	0.0904
1523.65	0.09042
1521.72	0.09039
1519.79	0.08974
1517.87	0.08881
1515.94	0.08775
1514.01	0.08675
1512.08	0.08652
1510.15	0.08735
1508.22	0.0888
1506.29	0.08868
1504.37	0.08648
1502.44	0.08506
1500.51	0.08508
1498.58	0.0858
1496.65	0.086
1494.72	0.08555
1492.79	0.08575
1490.86	0.08691
1488.94	0.08778
1487.01	0.08759
1485.08	0.08728
1483.15	0.08749
1481.22	0.08815
1479.29	0.08909
1477.36	0.09048
1475.44	0.09242
1473.51	0.0945
1471.58	0.09583
1469.65	0.09644
1467.72	0.09748
1465.79	0.09911
1463.86	0.10039
1461.93	0.10141
1460.01	0.10326
1458.08	0.10599
1456.15	0.10753
1454.22	0.10743
1452.29	0.10754
1450.36	0.10833
1448.43	0.10935
1446.51	0.10999
1444.58	0.11028
1442.65	0.11075
1440.72	0.11167
1438.79	0.11314
1436.86	0.11468
1434.93	0.11527
1433	0.11547
1431.08	0.11615
1429.15	0.11689
1427.22	0.11744
1425.29	0.11818
1423.36	0.11914
1421.43	0.12034
1419.5	0.12173
1417.57	0.12246
1415.65	0.12252
1413.72	0.1228
1411.79	0.12338
1409.86	0.12393
1407.93	0.12443
1406	0.12491
1404.07	0.12506
1402.15	0.125
1400.22	0.12522
1398.29	0.12568
1396.36	0.12621
1394.43	0.1264
1392.5	0.12581
1390.57	0.12518
1388.64	0.12517
1386.72	0.1254
1384.79	0.12543
1382.86	0.12548
1380.93	0.12565
1379	0.12581
1377.07	0.12599
1375.14	0.1261
1373.22	0.12577
1371.29	0.12508
1369.36	0.1245
1367.43	0.12409
1365.5	0.12387
1363.57	0.12379
1361.64	0.12343
1359.71	0.1228
1357.79	0.12232
1355.86	0.12207
1353.93	0.12183
1352	0.12157
1350.07	0.12136
1348.14	0.12117
1346.21	0.12097
1344.29	0.12081
1342.36	0.12077
1340.43	0.12077
1338.5	0.12049
1336.57	0.11993
1334.64	0.11946
1332.71	0.11915
1330.78	0.11889
1328.86	0.11861
1326.93	0.11834
1325	0.11814
1323.07	0.11801
1321.14	0.11792
1319.21	0.11784
1317.28	0.11772
1315.36	0.11762
1313.43	0.11762
1311.5	0.11763
1309.57	0.11757
1307.64	0.11754
1305.71	0.11761
1303.78	0.11772
1301.85	0.11783
1299.93	0.11796
1298	0.11813
1296.07	0.11832
1294.14	0.11852
1292.21	0.11878
1290.28	0.11905
1288.35	0.1193
1286.43	0.11951
1284.5	0.11972
1282.57	0.11994
1280.64	0.12021
1278.71	0.12047
1276.78	0.12067
1274.85	0.12078
1272.92	0.12081
1271	0.12073
1269.07	0.12066
1267.14	0.12062
1265.21	0.12057
1263.28	0.12046
1261.35	0.12028
1259.42	0.12002
1257.5	0.11973
1255.57	0.11947
1253.64	0.11924
1251.71	0.11901
1249.78	0.11872
1247.85	0.1183
1245.92	0.1178
1243.99	0.11736
1242.07	0.11692
1240.14	0.11632
1238.21	0.1157
1236.28	0.11527
1234.35	0.11497
1232.42	0.11464
1230.49	0.11417
1228.56	0.11353
1226.64	0.11265
1224.71	0.1115
1222.78	0.11012
1220.85	0.10853
1218.92	0.10672
1216.99	0.10474
1215.06	0.10265
1213.14	0.10054
1211.21	0.09851
1209.28	0.09652
1207.35	0.0945
1205.42	0.09243
1203.49	0.09039
1201.56	0.08842
1199.63	0.0865
1197.71	0.08464
1195.78	0.08285
1193.85	0.08106
1191.92	0.07919
1189.99	0.07735
1188.06	0.07555
1186.13	0.07369
1184.21	0.07185
1182.28	0.07012
1180.35	0.06838
1178.42	0.06654
1176.49	0.06469
1174.56	0.06295
1172.63	0.0613
1170.7	0.05963
1168.78	0.05785
1166.85	0.05599
1164.92	0.05409
1162.99	0.05218
1161.06	0.05027
1159.13	0.04835
1157.2	0.04637
1155.28	0.04437
1153.35	0.04231
1151.42	0.04013
1149.49	0.03801
1147.56	0.03612
1145.63	0.03435
1143.7	0.03247
1141.77	0.03055
1139.85	0.02882
1137.92	0.0272
1135.99	0.02556
1134.06	0.024
1132.13	0.02272
1130.2	0.0216
1128.27	0.02042
1126.35	0.01912
1124.42	0.01776
1122.49	0.01638
1120.56	0.015
1118.63	0.01369
1116.7	0.01238
1114.77	0.01093
1112.84	0.00935
1110.92	0.00777
1108.99	0.00626
1107.06	0.00475
1105.13	0.00321
1103.2	0.00168
1101.27	0.00016
1099.34	-0.00133
1097.42	-0.00279
1095.49	-0.00422
1093.56	-0.00554
1091.63	-0.00665
1089.7	-0.00761
1087.77	-0.0086
1085.84	-0.00954
1083.91	-0.01023
1081.99	-0.01086
1080.06	-0.01175
1078.13	-0.01284
1076.2	-0.01398
1074.27	-0.01534
1072.34	-0.0169
1070.41	-0.01831
1068.49	-0.01941
1066.56	-0.02057
1064.63	-0.02205
1062.7	-0.02344
1060.77	-0.02425
1058.84	-0.02469
1056.91	-0.02511
1054.98	-0.02534
1053.06	-0.02514
1051.13	-0.02469
1049.2	-0.02411
1047.27	-0.02342
1045.34	-0.02292
1043.41	-0.02269
1041.48	-0.02256
1039.55	-0.02247
1037.63	-0.02268
1035.7	-0.02346
1033.77	-0.02478
1031.84	-0.02641
1029.91	-0.0281
1027.98	-0.02992
1026.05	-0.03206
1024.13	-0.03429
1022.2	-0.03638
1020.27	-0.0384
1018.34	-0.04046
1016.41	-0.04254
1014.48	-0.04457
1012.55	-0.04652
1010.62	-0.04831
1008.7	-0.04993
1006.77	-0.05152
1004.84	-0.05313
1002.91	-0.05466
1000.98	-0.05605
999.053	-0.05736
997.124	-0.05857
995.195	-0.05969
993.267	-0.06085
991.338	-0.06209
989.409	-0.06329
987.481	-0.06438
985.552	-0.06545
983.623	-0.0666
981.695	-0.06783
979.766	-0.06906
977.837	-0.07028
975.909	-0.07148
973.98	-0.07267
972.051	-0.0739
970.123	-0.07526
968.194	-0.07674
966.265	-0.07822
964.337	-0.07968
962.408	-0.08118
960.479	-0.08274
958.551	-0.08444
956.622	-0.0863
954.693	-0.08816
952.765	-0.08993
950.836	-0.09167
948.907	-0.09347
946.979	-0.09533
945.05	-0.09719
943.121	-0.09908
941.193	-0.10099
939.264	-0.10282
937.335	-0.10461
935.407	-0.10648
933.478	-0.10846
931.549	-0.11042
929.621	-0.11227
927.692	-0.11399
925.763	-0.11573
923.835	-0.11756
921.906	-0.11938
919.977	-0.12102
918.049	-0.12247
916.12	-0.12392
914.191	-0.1254
912.263	-0.1267
910.334	-0.12778
908.405	-0.12872
906.476	-0.12943
904.548	-0.12986
902.619	-0.13013
900.69	-0.13038
898.762	-0.13058
896.833	-0.13055
894.904	-0.13023
892.976	-0.12966
891.047	-0.1288
889.118	-0.12774
887.19	-0.12644
885.261	-0.12463
883.332	-0.12227
881.404	-0.11956
879.475	-0.11672
877.546	-0.1136
875.618	-0.10999
873.689	-0.10619
871.76	-0.10246
869.832	-0.09864
867.903	-0.09459
865.974	-0.09035
864.046	-0.08586
862.117	-0.08104
860.188	-0.07593
858.26	-0.07061
856.331	-0.06499
854.402	-0.05907
852.474	-0.05305
850.545	-0.04707
848.616	-0.04106
846.688	-0.03508
844.759	-0.02933
842.83	-0.02396
840.902	-0.01907
838.973	-0.01464
837.044	-0.01071
835.116	-0.00738
833.187	-0.00472
831.258	-0.0027
829.33	-0.00122
827.401	-0.00026
825.472	3e-05
823.544	-0.00023
821.615	-0.0008
819.686	-0.00163
817.758	-0.00281
815.829	-0.00424
813.9	-0.00579
811.971	-0.00741
810.043	-0.0091
808.114	-0.01082
806.185	-0.01247
804.257	-0.01415
802.328	-0.01606
800.399	-0.01817
798.471	-0.02022
796.542	-0.02209
794.613	-0.02383
792.685	-0.02551
790.756	-0.02728
788.827	-0.0291
786.899	-0.03082
784.97	-0.03238
783.041	-0.0337
781.113	-0.03487
779.184	-0.03617
777.255	-0.03763
775.327	-0.03894
773.398	-0.03998
771.469	-0.04077
769.541	-0.04132
767.612	-0.04169
765.683	-0.042
763.755	-0.04228
761.826	-0.04226
759.897	-0.04184
757.969	-0.04125
756.04	-0.04051
754.111	-0.03954
752.183	-0.03847
750.254	-0.0373
748.325	-0.03592
746.397	-0.03437
744.468	-0.03274
742.539	-0.03099
740.611	-0.02918
738.682	-0.02737
736.753	-0.02558
734.825	-0.02381
732.896	-0.02211
730.967	-0.02047
729.039	-0.01873
727.11	-0.01675
725.181	-0.01465
723.253	-0.01245
721.324	-0.01032
719.395	-0.00877
717.466	-0.00768
715.538	-0.00635
713.609	-0.00468
711.68	-0.00299
709.752	-0.00151
707.823	-0.00014
705.894	0.00141
703.966	0.00311
702.037	0.00479
700.108	0.00653
698.18	0.00844
696.251	0.01035
694.322	0.01214
692.394	0.01394
690.465	0.01583
688.536	0.01764
686.608	0.01921
684.679	0.02068
682.75	0.0221
680.822	0.02326
678.893	0.02425
676.964	0.02519
675.036	0.02599
673.107	0.02739
671.178	0.03129
669.25	0.03694
667.321	0.03676
665.392	0.03192
663.464	0.03017
661.535	0.03111
659.606	0.03263
657.678	0.03416
655.749	0.0355
653.82	0.0365
651.892	0.03727
649.963	0.03792
648.034	0.03816
646.106	0.03809
644.177	0.03828
642.248	0.03869
640.32	0.03889
638.391	0.03905
636.462	0.03943
634.534	0.03982
632.605	0.04007
630.676	0.0403
628.748	0.04071
626.819	0.04132
624.89	0.04196
622.962	0.04238
621.033	0.04283
619.104	0.04392
617.175	0.04526
615.247	0.04608
613.318	0.04662
611.389	0.04737
609.461	0.04829
607.532	0.04914
605.603	0.04998
603.675	0.05085
601.746	0.0516
599.817	0.05239
597.889	0.05318
595.96	0.05363
594.031	0.054
592.103	0.05464
590.174	0.05513
588.245	0.05546
586.317	0.05618
584.388	0.05695
582.459	0.05718
580.531	0.05739
578.602	0.05785
576.673	0.05799
574.745	0.05792
572.816	0.05812
570.887	0.05814
568.959	0.05745
567.03	0.05638
565.101	0.05564
563.173	0.0554
561.244	0.05505
559.315	0.05408
557.387	0.05304
555.458	0.05228
553.529	0.05139
551.601	0.05048
549.672	0.0498
547.743	0.04892
545.815	0.04772
543.886	0.04649
541.957	0.04518
540.029	0.04368
538.1	0.0421
536.171	0.0405
534.243	0.03837
532.314	0.0356
530.385	0.03326
528.457	0.03184
526.528	0.03015
524.599	0.02709
522.67	0.0232
520.742	0.01945
518.813	0.0159
516.884	0.01238
514.956	0.00894
513.027	0.00563
511.098	0.00246
509.17	-0.00059
507.241	-0.00367
505.312	-0.00696
503.384	-0.01039
501.455	-0.01391
499.526	-0.01765
497.598	-0.02166
495.669	-0.02552
493.74	-0.02831
491.812	-0.03057
489.883	-0.03357
487.954	-0.03654
486.026	-0.03877
484.097	-0.04104
482.168	-0.04363
480.24	-0.04623
478.311	-0.04895
476.382	-0.0518
474.454	-0.05505
472.525	-0.05837
470.596	-0.06052
468.668	-0.06231
466.739	-0.06446
464.81	-0.06553
462.882	-0.06584
460.953	-0.06657
459.024	-0.0675
457.096	-0.06869
455.167	-0.07028
453.238	-0.07268
451.31	-0.07569
449.381	-0.07792
447.452	-0.08024
445.524	-0.08337
443.595	-0.0841
441.666	-0.08189
439.738	-0.08092
437.809	-0.08228
435.88	-0.08404
433.952	-0.08569
432.023	-0.08775
430.094	-0.08998
428.165	-0.09199
426.237	-0.09411
424.308	-0.09488
422.379	-0.09085
420.451	-0.08418
418.522	-0.08546
416.593	-0.09619
414.665	-0.10324
412.736	-0.1078
410.807	-0.12035
408.879	-0.12974
406.95	-0.11259
405.021	-0.08661
403.093	-0.08206
401.164	-0.09626
399.235	-0.11732

## Sheet: S1c
	rGO
Wave numbers (cm-1)	Transmittance (%)
3996.21	0.00435
3994.28	0.0044
3992.35	0.00431
3990.43	0.00416
3988.5	0.00417
3986.57	0.00448
3984.64	0.00493
3982.71	0.00495
3980.78	0.0045
3978.85	0.00438
3976.92	0.00461
3975	0.00466
3973.07	0.00479
3971.14	0.00517
3969.21	0.00538
3967.28	0.00541
3965.35	0.00544
3963.42	0.00534
3961.5	0.00504
3959.57	0.00471
3957.64	0.00461
3955.71	0.00474
3953.78	0.00482
3951.85	0.00488
3949.92	0.00507
3947.99	0.00494
3946.07	0.00434
3944.14	0.00394
3942.21	0.00399
3940.28	0.00428
3938.35	0.00466
3936.42	0.00495
3934.49	0.00511
3932.57	0.00532
3930.64	0.00546
3928.71	0.00523
3926.78	0.00493
3924.85	0.00474
3922.92	0.00452
3920.99	0.00443
3919.06	0.00455
3917.14	0.00462
3915.21	0.00448
3913.28	0.00405
3911.35	0.00362
3909.42	0.00385
3907.49	0.00475
3905.56	0.00544
3903.63	0.00555
3901.71	0.0057
3899.78	0.00594
3897.85	0.00585
3895.92	0.00565
3893.99	0.00573
3892.06	0.00592
3890.13	0.00564
3888.21	0.00519
3886.28	0.00507
3884.35	0.00496
3882.42	0.00472
3880.49	0.00455
3878.56	0.00462
3876.63	0.00493
3874.7	0.00524
3872.78	0.00554
3870.85	0.00573
3868.92	0.00549
3866.99	0.00537
3865.06	0.00542
3863.13	0.00498
3861.2	0.00442
3859.28	0.00435
3857.35	0.00468
3855.42	0.00516
3853.49	0.00534
3851.56	0.00504
3849.63	0.00476
3847.7	0.00441
3845.77	0.00418
3843.85	0.00458
3841.92	0.00548
3839.99	0.00624
3838.06	0.00624
3836.13	0.0056
3834.2	0.00519
3832.27	0.00507
3830.35	0.00483
3828.42	0.00457
3826.49	0.00463
3824.56	0.00511
3822.63	0.00561
3820.7	0.0056
3818.77	0.00557
3816.84	0.0056
3814.92	0.00513
3812.99	0.00452
3811.06	0.00432
3809.13	0.00446
3807.2	0.00457
3805.27	0.00454
3803.34	0.0048
3801.42	0.00509
3799.49	0.00495
3797.56	0.00473
3795.63	0.0045
3793.7	0.00412
3791.77	0.00381
3789.84	0.00378
3787.91	0.00377
3785.99	0.00372
3784.06	0.00395
3782.13	0.00432
3780.2	0.00442
3778.27	0.00407
3776.34	0.00365
3774.41	0.00358
3772.49	0.0039
3770.56	0.00431
3768.63	0.00449
3766.7	0.00463
3764.77	0.00472
3762.84	0.00447
3760.91	0.00417
3758.98	0.00413
3757.06	0.00416
3755.13	0.00441
3753.2	0.00527
3751.27	0.00615
3749.34	0.00572
3747.41	0.00468
3745.48	0.00358
3743.56	0.00182
3741.63	-3e-05
3739.7	-0.00142
3737.77	-0.0026
3735.84	-0.00373
3733.91	-0.0048
3731.98	-0.00624
3730.05	-0.00785
3728.13	-0.00853
3726.2	-0.00813
3724.27	-0.0073
3722.34	-0.00588
3720.41	-0.00369
3718.48	-0.00146
3716.55	0.00033
3714.62	0.00128
3712.7	0.00065
3710.77	-0.00134
3708.84	-0.00345
3706.91	-0.00503
3704.98	-0.00559
3703.05	-0.00527
3701.12	-0.00497
3699.2	-0.00473
3697.27	-0.00371
3695.34	-0.00212
3693.41	-0.00059
3691.48	0.00082
3689.55	0.00178
3687.62	0.00203
3685.69	0.00232
3683.77	0.00286
3681.84	0.00331
3679.91	0.00388
3677.98	0.00515
3676.05	0.00646
3674.12	0.00648
3672.19	0.00614
3670.27	0.00644
3668.34	0.00687
3666.41	0.0069
3664.48	0.00676
3662.55	0.00673
3660.62	0.00689
3658.69	0.00708
3656.76	0.00704
3654.84	0.00698
3652.91	0.0076
3650.98	0.0088
3649.05	0.00924
3647.12	0.00845
3645.19	0.0075
3643.26	0.00677
3641.34	0.006
3639.41	0.00512
3637.48	0.00434
3635.55	0.00374
3633.62	0.00303
3631.69	0.00248
3629.76	0.00232
3627.83	0.00159
3625.91	0.00057
3623.98	0.00057
3622.05	0.00206
3620.12	0.00462
3618.19	0.00683
3616.26	0.00833
3614.33	0.00962
3612.41	0.00988
3610.48	0.00876
3608.55	0.00724
3606.62	0.00611
3604.69	0.00542
3602.76	0.00506
3600.83	0.00506
3598.9	0.00545
3596.98	0.00592
3595.05	0.00615
3593.12	0.0067
3591.19	0.00812
3589.26	0.00969
3587.33	0.01056
3585.4	0.01092
3583.48	0.01131
3581.55	0.01166
3579.62	0.0117
3577.69	0.01155
3575.76	0.01172
3573.83	0.01224
3571.9	0.01277
3569.97	0.01325
3568.05	0.01345
3566.12	0.01343
3564.19	0.0135
3562.26	0.01345
3560.33	0.01348
3558.4	0.01402
3556.47	0.01464
3554.55	0.0151
3552.62	0.0154
3550.69	0.01536
3548.76	0.01546
3546.83	0.01614
3544.9	0.01677
3542.97	0.01673
3541.04	0.0162
3539.12	0.01578
3537.19	0.0158
3535.26	0.01627
3533.33	0.01698
3531.4	0.01747
3529.47	0.0175
3527.54	0.0174
3525.61	0.01732
3523.69	0.01708
3521.76	0.0169
3519.83	0.01715
3517.9	0.01762
3515.97	0.01788
3514.04	0.01804
3512.11	0.01825
3510.19	0.01853
3508.26	0.01869
3506.33	0.01862
3504.4	0.01869
3502.47	0.0191
3500.54	0.01961
3498.61	0.0198
3496.68	0.01943
3494.76	0.0189
3492.83	0.01893
3490.9	0.01972
3488.97	0.0205
3487.04	0.02047
3485.11	0.02002
3483.18	0.01973
3481.26	0.01972
3479.33	0.02004
3477.4	0.02051
3475.47	0.02075
3473.54	0.02075
3471.61	0.02101
3469.68	0.02153
3467.75	0.02184
3465.83	0.02194
3463.9	0.02198
3461.97	0.02185
3460.04	0.02186
3458.11	0.0224
3456.18	0.02309
3454.25	0.02341
3452.33	0.0234
3450.4	0.02351
3448.47	0.02384
3446.54	0.02401
3444.61	0.02386
3442.68	0.02362
3440.75	0.02346
3438.82	0.02341
3436.9	0.02345
3434.97	0.02375
3433.04	0.02449
3431.11	0.02533
3429.18	0.02593
3427.25	0.02606
3425.32	0.02576
3423.4	0.02565
3421.47	0.02583
3419.54	0.02573
3417.61	0.02546
3415.68	0.02555
3413.75	0.02581
3411.82	0.02587
3409.89	0.02594
3407.97	0.02613
3406.04	0.02644
3404.11	0.02717
3402.18	0.02787
3400.25	0.02779
3398.32	0.02733
3396.39	0.02717
3394.47	0.02727
3392.54	0.02752
3390.61	0.02786
3388.68	0.02797
3386.75	0.02788
3384.82	0.02788
3382.89	0.02793
3380.96	0.02809
3379.04	0.02836
3377.11	0.02853
3375.18	0.0287
3373.25	0.0288
3371.32	0.02872
3369.39	0.02881
3367.46	0.02915
3365.54	0.02953
3363.61	0.02973
3361.68	0.02974
3359.75	0.02987
3357.82	0.03008
3355.89	0.03005
3353.96	0.03002
3352.03	0.0302
3350.11	0.03024
3348.18	0.03008
3346.25	0.0302
3344.32	0.03065
3342.39	0.03097
3340.46	0.0308
3338.53	0.03026
3336.6	0.03001
3334.68	0.0304
3332.75	0.03109
3330.82	0.03163
3328.89	0.03172
3326.96	0.03144
3325.03	0.03117
3323.1	0.03093
3321.18	0.03061
3319.25	0.03059
3317.32	0.03107
3315.39	0.03146
3313.46	0.03138
3311.53	0.0313
3309.6	0.03155
3307.67	0.03177
3305.75	0.03163
3303.82	0.03128
3301.89	0.031
3299.96	0.03109
3298.03	0.03166
3296.1	0.03204
3294.17	0.03187
3292.25	0.03167
3290.32	0.03178
3288.39	0.03202
3286.46	0.0322
3284.53	0.03233
3282.6	0.03241
3280.67	0.03229
3278.74	0.03205
3276.82	0.03214
3274.89	0.03248
3272.96	0.03251
3271.03	0.03233
3269.1	0.03237
3267.17	0.03254
3265.24	0.03263
3263.32	0.03271
3261.39	0.03287
3259.46	0.03292
3257.53	0.03262
3255.6	0.03237
3253.67	0.03271
3251.74	0.0332
3249.81	0.03319
3247.89	0.03285
3245.96	0.03286
3244.03	0.03335
3242.1	0.03372
3240.17	0.03365
3238.24	0.03339
3236.31	0.03332
3234.39	0.03361
3232.46	0.03395
3230.53	0.03397
3228.6	0.03382
3226.67	0.03387
3224.74	0.03406
3222.81	0.03409
3220.88	0.034
3218.96	0.03387
3217.03	0.03373
3215.1	0.03368
3213.17	0.03357
3211.24	0.03342
3209.31	0.03348
3207.38	0.03366
3205.46	0.0338
3203.53	0.03391
3201.6	0.03377
3199.67	0.03343
3197.74	0.03337
3195.81	0.03352
3193.88	0.03362
3191.95	0.03392
3190.03	0.03431
3188.1	0.03446
3186.17	0.03459
3184.24	0.03483
3182.31	0.03479
3180.38	0.03446
3178.45	0.03425
3176.53	0.03419
3174.6	0.03421
3172.67	0.03437
3170.74	0.03467
3168.81	0.03477
3166.88	0.03446
3164.95	0.03407
3163.02	0.03392
3161.1	0.03393
3159.17	0.03403
3157.24	0.03414
3155.31	0.03421
3153.38	0.03419
3151.45	0.03397
3149.52	0.03358
3147.59	0.03333
3145.67	0.03342
3143.74	0.03382
3141.81	0.0343
3139.88	0.03452
3137.95	0.03444
3136.02	0.03425
3134.09	0.03411
3132.17	0.03427
3130.24	0.03468
3128.31	0.03486
3126.38	0.0346
3124.45	0.03416
3122.52	0.03402
3120.59	0.03442
3118.66	0.03477
3116.74	0.03465
3114.81	0.03453
3112.88	0.03463
3110.95	0.03454
3109.02	0.03426
3107.09	0.03403
3105.16	0.03381
3103.24	0.03358
3101.31	0.0335
3099.38	0.03365
3097.45	0.03385
3095.52	0.03385
3093.59	0.03363
3091.66	0.03344
3089.73	0.03359
3087.81	0.03406
3085.88	0.03438
3083.95	0.03424
3082.02	0.03385
3080.09	0.0336
3078.16	0.03364
3076.23	0.03383
3074.31	0.03396
3072.38	0.03403
3070.45	0.03412
3068.52	0.03413
3066.59	0.03397
3064.66	0.03368
3062.73	0.03346
3060.8	0.03352
3058.88	0.03368
3056.95	0.03369
3055.02	0.03364
3053.09	0.03358
3051.16	0.03357
3049.23	0.03374
3047.3	0.03373
3045.38	0.0335
3043.45	0.03358
3041.52	0.0338
3039.59	0.03377
3037.66	0.03376
3035.73	0.03403
3033.8	0.03435
3031.87	0.03443
3029.95	0.03429
3028.02	0.03415
3026.09	0.03418
3024.16	0.03431
3022.23	0.03449
3020.3	0.03479
3018.37	0.0352
3016.45	0.03555
3014.52	0.03578
3012.59	0.03605
3010.66	0.03654
3008.73	0.03706
3006.8	0.03735
3004.87	0.03742
3002.94	0.03742
3001.02	0.03745
2999.09	0.03754
2997.16	0.03765
2995.23	0.03772
2993.3	0.0379
2991.37	0.03858
2989.44	0.03949
2987.52	0.03982
2985.59	0.03948
2983.66	0.03921
2981.73	0.03927
2979.8	0.0393
2977.87	0.03904
2975.94	0.03872
2974.01	0.03872
2972.09	0.03903
2970.16	0.03924
2968.23	0.0391
2966.3	0.03879
2964.37	0.03857
2962.44	0.03861
2960.51	0.03872
2958.58	0.03869
2956.66	0.03858
2954.73	0.03849
2952.8	0.03841
2950.87	0.03833
2948.94	0.03828
2947.01	0.03819
2945.08	0.03796
2943.16	0.03781
2941.23	0.03796
2939.3	0.03824
2937.37	0.03833
2935.44	0.03819
2933.51	0.03823
2931.58	0.03861
2929.65	0.03901
2927.73	0.03924
2925.8	0.03957
2923.87	0.04015
2921.94	0.04068
2920.01	0.04089
2918.08	0.04078
2916.15	0.0405
2914.23	0.04021
2912.3	0.03995
2910.37	0.03969
2908.44	0.03948
2906.51	0.03934
2904.58	0.03929
2902.65	0.03939
2900.72	0.03933
2898.8	0.03884
2896.87	0.03827
2894.94	0.03798
2893.01	0.03787
2891.08	0.03778
2889.15	0.03763
2887.22	0.03736
2885.3	0.03701
2883.37	0.03667
2881.44	0.03634
2879.51	0.0361
2877.58	0.03598
2875.65	0.0358
2873.72	0.0356
2871.79	0.03553
2869.87	0.03548
2867.94	0.03524
2866.01	0.0349
2864.08	0.03474
2862.15	0.03474
2860.22	0.0347
2858.29	0.0347
2856.37	0.03492
2854.44	0.03513
2852.51	0.03515
2850.58	0.0351
2848.65	0.03483
2846.72	0.03426
2844.79	0.03359
2842.86	0.03311
2840.94	0.03281
2839.01	0.03246
2837.08	0.03207
2835.15	0.03187
2833.22	0.03183
2831.29	0.03165
2829.36	0.03128
2827.44	0.03087
2825.51	0.03066
2823.58	0.03071
2821.65	0.03069
2819.72	0.03053
2817.79	0.03044
2815.86	0.03036
2813.93	0.03024
2812.01	0.0301
2810.08	0.0299
2808.15	0.02971
2806.22	0.0295
2804.29	0.02921
2802.36	0.02903
2800.43	0.02904
2798.51	0.029
2796.58	0.02888
2794.65	0.02879
2792.72	0.02871
2790.79	0.02855
2788.86	0.02839
2786.93	0.02836
2785	0.0283
2783.08	0.02816
2781.15	0.02815
2779.22	0.02823
2777.29	0.02823
2775.36	0.02817
2773.43	0.0281
2771.5	0.02799
2769.57	0.02788
2767.65	0.02776
2765.72	0.02764
2763.79	0.0275
2761.86	0.02738
2759.93	0.02732
2758	0.02734
2756.07	0.02736
2754.15	0.02726
2752.22	0.02707
2750.29	0.02685
2748.36	0.02662
2746.43	0.0265
2744.5	0.02651
2742.57	0.02646
2740.64	0.02628
2738.72	0.02607
2736.79	0.02583
2734.86	0.02565
2732.93	0.02569
2731	0.0258
2729.07	0.02575
2727.14	0.02557
2725.22	0.02541
2723.29	0.02535
2721.36	0.02534
2719.43	0.02532
2717.5	0.02527
2715.57	0.02517
2713.64	0.02502
2711.71	0.02485
2709.79	0.02473
2707.86	0.02465
2705.93	0.02464
2704	0.0247
2702.07	0.0247
2700.14	0.02458
2698.21	0.02441
2696.29	0.02424
2694.36	0.02408
2692.43	0.02393
2690.5	0.02387
2688.57	0.02395
2686.64	0.02402
2684.71	0.02402
2682.78	0.02395
2680.86	0.02388
2678.93	0.02385
2677	0.02382
2675.07	0.0237
2673.14	0.02347
2671.21	0.02321
2669.28	0.023
2667.36	0.0229
2665.43	0.02294
2663.5	0.0229
2661.57	0.02272
2659.64	0.02264
2657.71	0.02265
2655.78	0.02256
2653.85	0.02241
2651.93	0.02236
2650	0.02237
2648.07	0.02236
2646.14	0.02233
2644.21	0.0222
2642.28	0.02191
2640.35	0.02158
2638.43	0.02149
2636.5	0.0216
2634.57	0.02167
2632.64	0.02155
2630.71	0.02136
2628.78	0.02134
2626.85	0.02156
2624.92	0.02177
2623	0.02171
2621.07	0.02143
2619.14	0.02122
2617.21	0.02118
2615.28	0.02121
2613.35	0.02124
2611.42	0.02124
2609.5	0.02116
2607.57	0.02094
2605.64	0.02063
2603.71	0.02044
2601.78	0.02052
2599.85	0.0207
2597.92	0.02075
2595.99	0.02063
2594.07	0.02064
2592.14	0.02086
2590.21	0.02088
2588.28	0.02065
2586.35	0.02051
2584.42	0.02038
2582.49	0.02014
2580.56	0.02
2578.64	0.01996
2576.71	0.01985
2574.78	0.01975
2572.85	0.01976
2570.92	0.01989
2568.99	0.02002
2567.06	0.02008
2565.14	0.01986
2563.21	0.01935
2561.28	0.01905
2559.35	0.01922
2557.42	0.01952
2555.49	0.01969
2553.56	0.01978
2551.63	0.01975
2549.71	0.01954
2547.78	0.01926
2545.85	0.01901
2543.92	0.01883
2541.99	0.01882
2540.06	0.01888
2538.13	0.01887
2536.21	0.01884
2534.28	0.01879
2532.35	0.01872
2530.42	0.01882
2528.49	0.01896
2526.56	0.01891
2524.63	0.01887
2522.7	0.01903
2520.78	0.0192
2518.85	0.0193
2516.92	0.01936
2514.99	0.01941
2513.06	0.01944
2511.13	0.01934
2509.2	0.0191
2507.28	0.01891
2505.35	0.01889
2503.42	0.01893
2501.49	0.01894
2499.56	0.019
2497.63	0.01909
2495.7	0.01902
2493.77	0.01883
2491.85	0.0189
2489.92	0.01911
2487.99	0.01903
2486.06	0.01864
2484.13	0.01825
2482.2	0.01798
2480.27	0.01782
2478.35	0.01788
2476.42	0.01793
2474.49	0.01763
2472.56	0.01734
2470.63	0.01743
2468.7	0.01754
2466.77	0.01732
2464.84	0.01705
2462.92	0.01689
2460.99	0.01667
2459.06	0.01655
2457.13	0.01667
2455.2	0.01673
2453.27	0.01664
2451.34	0.01664
2449.42	0.01661
2447.49	0.01634
2445.56	0.01608
2443.63	0.01611
2441.7	0.01632
2439.77	0.01646
2437.84	0.01646
2435.91	0.0164
2433.99	0.01621
2432.06	0.01589
2430.13	0.0155
2428.2	0.01518
2426.27	0.01529
2424.34	0.01564
2422.41	0.0158
2420.49	0.01583
2418.56	0.01589
2416.63	0.01579
2414.7	0.01549
2412.77	0.01522
2410.84	0.01513
2408.91	0.0152
2406.98	0.01533
2405.06	0.01538
2403.13	0.01524
2401.2	0.01513
2399.27	0.01524
2397.34	0.01527
2395.41	0.01515
2393.48	0.0151
2391.55	0.01499
2212.19	0.0155
2210.26	0.01574
2208.33	0.01544
2206.4	0.01537
2204.47	0.01514
2202.55	0.01432
2200.62	0.0138
2198.69	0.01395
2196.76	0.01407
2194.83	0.01411
2192.9	0.01432
2190.97	0.01438
2189.04	0.01443
2187.12	0.01479
2185.19	0.01465
2183.26	0.01356
2181.33	0.01249
2179.4	0.01234
2177.47	0.01284
2175.54	0.01307
2173.61	0.01288
2171.69	0.0128
2169.76	0.01318
2167.83	0.01369
2165.9	0.01379
2163.97	0.01375
2162.04	0.01386
2160.11	0.01424
2158.19	0.01453
2156.26	0.01415
2154.33	0.01344
2152.4	0.01279
2150.47	0.01253
2148.54	0.0127
2146.61	0.01292
2144.68	0.01321
2142.76	0.01348
2140.83	0.01341
2138.9	0.01324
2136.97	0.01303
2135.04	0.01257
2133.11	0.01226
2131.18	0.01225
2129.26	0.01239
2127.33	0.01279
2125.4	0.01329
2123.47	0.01343
2121.54	0.013
2119.61	0.0124
2117.68	0.012
2115.75	0.01182
2113.83	0.01184
2111.9	0.0119
2109.97	0.012
2108.04	0.01229
2106.11	0.01265
2104.18	0.01269
2102.25	0.01239
2100.33	0.012
2098.4	0.01176
2096.47	0.0119
2094.54	0.01231
2092.61	0.01254
2090.68	0.01246
2088.75	0.01218
2086.82	0.01181
2084.9	0.01153
2082.97	0.01145
2081.04	0.0114
2079.11	0.01121
2077.18	0.01092
2075.25	0.01063
2073.32	0.01043
2071.4	0.01043
2069.47	0.01087
2067.54	0.01153
2065.61	0.01187
2063.68	0.01213
2061.75	0.01227
2059.82	0.01194
2057.89	0.01175
2055.97	0.01211
2054.04	0.01238
2052.11	0.01214
2050.18	0.01187
2048.25	0.01179
2046.32	0.0116
2044.39	0.01149
2042.47	0.01123
2040.54	0.01073
2038.61	0.01065
2036.68	0.01107
2034.75	0.0115
2032.82	0.01173
2030.89	0.01167
2028.96	0.01163
2027.04	0.01202
2025.11	0.01231
2023.18	0.01173
2021.25	0.01071
2019.32	0.0104
2017.39	0.01125
2015.46	0.01221
2013.54	0.01196
2011.61	0.01102
2009.68	0.01041
2007.75	0.00989
2005.82	0.00976
2003.89	0.01052
2001.96	0.01133
2000.03	0.01149
1998.11	0.01108
1996.18	0.01036
1994.25	0.00978
1992.32	0.00979
1990.39	0.01023
1988.46	0.01037
1986.53	0.00982
1984.6	0.00944
1982.68	0.01028
1980.75	0.01198
1978.82	0.0127
1976.89	0.01218
1974.96	0.01217
1973.03	0.01203
1971.1	0.01105
1969.18	0.01061
1967.25	0.01089
1965.32	0.01114
1963.39	0.01143
1961.46	0.01131
1959.53	0.01052
1957.6	0.00992
1955.67	0.01006
1953.75	0.01065
1951.82	0.01127
1949.89	0.01177
1947.96	0.01175
1946.03	0.01096
1944.1	0.01047
1942.17	0.01097
1940.25	0.01145
1938.32	0.01124
1936.39	0.01073
1934.46	0.01013
1932.53	0.00956
1930.6	0.00933
1928.67	0.00952
1926.74	0.00981
1924.82	0.00994
1922.89	0.01002
1920.96	0.01025
1919.03	0.0103
1917.1	0.00989
1915.17	0.00947
1913.24	0.00935
1911.32	0.00936
1909.39	0.00945
1907.46	0.00962
1905.53	0.00967
1903.6	0.0096
1901.67	0.00949
1899.74	0.0093
1897.81	0.00912
1895.89	0.00915
1893.96	0.00931
1892.03	0.0095
1890.1	0.0097
1888.17	0.00968
1886.24	0.00949
1884.31	0.0094
1882.39	0.00938
1880.46	0.00926
1878.53	0.00914
1876.6	0.00922
1874.67	0.00938
1872.74	0.00937
1870.81	0.00921
1868.88	0.00896
1866.96	0.00874
1865.03	0.0088
1863.1	0.0091
1861.17	0.00924
1859.24	0.00907
1857.31	0.00894
1855.38	0.00897
1853.46	0.00895
1851.53	0.00886
1849.6	0.00883
1847.67	0.00887
1845.74	0.00886
1843.81	0.0087
1841.88	0.00845
1839.95	0.00835
1838.03	0.0085
1836.1	0.00866
1834.17	0.00867
1832.24	0.00873
1830.31	0.00887
1828.38	0.00893
1826.45	0.00896
1824.53	0.00886
1822.6	0.00857
1820.67	0.00837
1818.74	0.00829
1816.81	0.00813
1814.88	0.00806
1812.95	0.00823
1811.02	0.00842
1809.1	0.00845
1807.17	0.00833
1805.24	0.00819
1803.31	0.0082
1801.38	0.0083
1799.45	0.00826
1797.52	0.00821
1795.59	0.00833
1793.67	0.00851
1791.74	0.00855
1789.81	0.0086
1787.88	0.00885
1785.95	0.0092
1784.02	0.00945
1782.09	0.00963
1780.17	0.00986
1778.24	0.01009
1776.31	0.01033
1774.38	0.01073
1772.45	0.01101
1770.52	0.01073
1768.59	0.01016
1766.66	0.00975
1764.74	0.00959
1762.81	0.00959
1760.88	0.00957
1758.95	0.00952
1757.02	0.00944
1755.09	0.00934
1753.16	0.00934
1751.24	0.00945
1749.31	0.00944
1747.38	0.00929
1745.45	0.0092
1743.52	0.00926
1741.59	0.00937
1739.66	0.00946
1737.73	0.0096
1735.81	0.00986
1733.88	0.00992
1731.95	0.00969
1730.02	0.00957
1728.09	0.0096
1726.16	0.0097
1724.23	0.00982
1722.31	0.00994
1720.38	0.01022
1718.45	0.01076
1716.52	0.01116
1714.59	0.01113
1712.66	0.01106
1710.73	0.01117
1708.8	0.01146
1706.88	0.0119
1704.95	0.01238
1703.02	0.0129
1701.09	0.01351
1699.16	0.01383
1697.23	0.01387
1695.3	0.01394
1693.38	0.014
1691.45	0.01416
1689.52	0.01445
1687.59	0.0149
1685.66	0.0155
1683.73	0.01581
1681.8	0.01565
1679.87	0.01552
1677.95	0.01563
1676.02	0.016
1674.09	0.01643
1672.16	0.01682
1670.23	0.01712
1668.3	0.0171
1666.37	0.01704
1664.45	0.0172
1662.52	0.01739
1660.59	0.0175
1658.66	0.01773
1656.73	0.01823
1654.8	0.01898
1652.87	0.0194
1650.94	0.01923
1649.02	0.01927
1647.09	0.01944
1645.16	0.01942
1643.23	0.01936
1641.3	0.01944
1639.37	0.01971
1637.44	0.0202
1635.52	0.02068
1633.59	0.02081
1631.66	0.02084
1629.73	0.02095
1627.8	0.02115
1625.87	0.02145
1623.94	0.02177
1622.01	0.02197
1620.09	0.02217
1618.16	0.02251
1616.23	0.02274
1614.3	0.02275
1612.37	0.02288
1610.44	0.02317
1608.51	0.02348
1606.58	0.02374
1604.66	0.02392
1602.73	0.02408
1600.8	0.02427
1598.87	0.02442
1596.94	0.02455
1595.01	0.02473
1593.08	0.02492
1591.16	0.02509
1589.23	0.02522
1587.3	0.02526
1585.37	0.02528
1583.44	0.02534
1581.51	0.02538
1579.58	0.02545
1577.65	0.02559
1575.73	0.02565
1573.8	0.02561
1571.87	0.02566
1569.94	0.0257
1568.01	0.02557
1566.08	0.02542
1564.15	0.02542
1562.23	0.02564
1560.3	0.0259
1558.37	0.02546
1556.44	0.02451
1554.51	0.02369
1552.58	0.02298
1550.65	0.02239
1548.72	0.02197
1546.8	0.02184
1544.87	0.02206
1542.94	0.02271
1541.01	0.02373
1539.08	0.02455
1537.15	0.02505
1535.22	0.02578
1533.3	0.02683
1531.37	0.02785
1529.44	0.02884
1527.51	0.02999
1525.58	0.03111
1523.65	0.03209
1521.72	0.03296
1519.79	0.03364
1517.87	0.03433
1515.94	0.03511
1514.01	0.03583
1512.08	0.03659
1510.15	0.03753
1508.22	0.03871
1506.29	0.03966
1504.37	0.04002
1502.44	0.04045
1500.51	0.0412
1498.58	0.0421
1496.65	0.04288
1494.72	0.04351
1492.79	0.04425
1490.86	0.04521
1488.94	0.04612
1487.01	0.04677
1485.08	0.04735
1483.15	0.04802
1481.22	0.04881
1479.29	0.04969
1477.36	0.05072
1475.44	0.05182
1473.51	0.05278
1471.58	0.05347
1469.65	0.05409
1467.72	0.0549
1465.79	0.05583
1463.86	0.05668
1461.93	0.0575
1460.01	0.05853
1458.08	0.05973
1456.15	0.06058
1454.22	0.06113
1452.29	0.06186
1450.36	0.06281
1448.43	0.06379
1446.51	0.06469
1444.58	0.06557
1442.65	0.06653
1440.72	0.06762
1438.79	0.06892
1436.86	0.07038
1434.93	0.07174
1433	0.07303
1431.08	0.07453
1429.15	0.0761
1427.22	0.0776
1425.29	0.07907
1423.36	0.08041
1421.43	0.08158
1419.5	0.08247
1417.57	0.08277
1415.65	0.08268
1413.72	0.08267
1411.79	0.08271
1409.86	0.08267
1407.93	0.08257
1406	0.08254
1404.07	0.08262
1402.15	0.08288
1400.22	0.08337
1398.29	0.08406
1396.36	0.08494
1394.43	0.08577
1392.5	0.08616
1390.57	0.08624
1388.64	0.08627
1386.72	0.08617
1384.79	0.08586
1382.86	0.0854
1380.93	0.08479
1379	0.08403
1377.07	0.08312
1375.14	0.08206
1373.22	0.08088
1371.29	0.07969
1369.36	0.07853
1367.43	0.07734
1365.5	0.07612
1363.57	0.0748
1361.64	0.07334
1359.71	0.07186
1357.79	0.07048
1355.86	0.06917
1353.93	0.06782
1352	0.06643
1350.07	0.06507
1348.14	0.06372
1346.21	0.06232
1344.29	0.06103
1342.36	0.05997
1340.43	0.05903
1338.5	0.058
1336.57	0.05688
1334.64	0.05576
1332.71	0.05466
1330.78	0.05362
1328.86	0.05268
1326.93	0.0518
1325	0.05094
1323.07	0.05009
1321.14	0.04936
1319.21	0.04876
1317.28	0.04815
1315.36	0.0474
1313.43	0.04644
1311.5	0.0453
1309.57	0.04418
1307.64	0.04326
1305.71	0.04249
1303.78	0.04176
1301.85	0.04103
1299.93	0.04031
1298	0.03962
1296.07	0.03893
1294.14	0.03828
1292.21	0.03765
1290.28	0.03702
1288.35	0.03641
1286.43	0.03583
1284.5	0.03524
1282.57	0.03468
1280.64	0.03418
1278.71	0.03377
1276.78	0.03333
1274.85	0.03286
1272.92	0.03241
1271	0.03202
1269.07	0.03162
1267.14	0.03119
1265.21	0.03073
1263.28	0.03028
1261.35	0.02987
1259.42	0.02949
1257.5	0.02907
1255.57	0.02865
1253.64	0.02823
1251.71	0.02774
1249.78	0.02718
1247.85	0.02658
1245.92	0.02594
1243.99	0.02526
1242.07	0.02456
1240.14	0.02375
1238.21	0.02282
1236.28	0.02194
1234.35	0.0211
1232.42	0.02016
1230.49	0.0191
1228.56	0.01802
1226.64	0.01692
1224.71	0.01575
1222.78	0.01448
1220.85	0.01316
1218.92	0.01183
1216.99	0.01056
1215.06	0.00928
1213.14	0.00796
1211.21	0.00661
1209.28	0.00532
1207.35	0.00407
1205.42	0.00281
1203.49	0.0015
1201.56	0.00019
1199.63	-0.00101
1197.71	-0.0021
1195.78	-0.00321
1193.85	-0.00438
1191.92	-0.00556
1189.99	-0.0067
1188.06	-0.00778
1186.13	-0.00878
1184.21	-0.00971
1182.28	-0.01057
1180.35	-0.01137
1178.42	-0.01215
1176.49	-0.01291
1174.56	-0.0136
1172.63	-0.01425
1170.7	-0.01495
1168.78	-0.01564
1166.85	-0.0162
1164.92	-0.01667
1162.99	-0.01713
1161.06	-0.01751
1159.13	-0.01781
1157.2	-0.01815
1155.28	-0.01863
1153.35	-0.01925
1151.42	-0.01998
1149.49	-0.02078
1147.56	-0.02166
1145.63	-0.0226
1143.7	-0.02363
1141.77	-0.02472
1139.85	-0.02582
1137.92	-0.02702
1135.99	-0.02832
1134.06	-0.02961
1132.13	-0.0309
1130.2	-0.03219
1128.27	-0.0335
1126.35	-0.03484
1124.42	-0.03617
1122.49	-0.03751
1120.56	-0.03887
1118.63	-0.04012
1116.7	-0.04122
1114.77	-0.04233
1112.84	-0.04348
1110.92	-0.04455
1108.99	-0.0456
1107.06	-0.04666
1105.13	-0.04767
1103.2	-0.04859
1101.27	-0.0495
1099.34	-0.05049
1097.42	-0.05151
1095.49	-0.05244
1093.56	-0.05323
1091.63	-0.05407
1089.7	-0.05502
1087.77	-0.05588
1085.84	-0.05646
1083.91	-0.05696
1081.99	-0.05754
1080.06	-0.05802
1078.13	-0.05837
1076.2	-0.05881
1074.27	-0.05935
1072.34	-0.05975
1070.41	-0.05996
1068.49	-0.06008
1066.56	-0.0603
1064.63	-0.06081
1062.7	-0.06137
1060.77	-0.06159
1058.84	-0.06155
1056.91	-0.06158
1054.98	-0.06177
1053.06	-0.0619
1051.13	-0.06192
1049.2	-0.06203
1047.27	-0.0623
1045.34	-0.06259
1043.41	-0.06283
1041.48	-0.06297
1039.55	-0.06306
1037.63	-0.06321
1035.7	-0.0635
1033.77	-0.06387
1031.84	-0.06412
1029.91	-0.06416
1027.98	-0.06411
1026.05	-0.06417
1024.13	-0.06438
1022.2	-0.06452
1020.27	-0.06453
1018.34	-0.06465
1016.41	-0.06493
1014.48	-0.06514
1012.55	-0.06519
1010.62	-0.06521
1008.7	-0.06532
1006.77	-0.06551
1004.84	-0.06569
1002.91	-0.06574
1000.98	-0.06568
999.053	-0.06565
997.124	-0.06584
995.195	-0.06617
993.267	-0.06643
991.338	-0.06656
989.409	-0.06665
987.481	-0.06678
985.552	-0.06702
983.623	-0.06731
981.695	-0.06758
979.766	-0.06791
977.837	-0.06825
975.909	-0.0685
973.98	-0.06879
972.051	-0.06926
970.123	-0.0698
968.194	-0.07022
966.265	-0.07063
964.337	-0.07113
962.408	-0.07168
960.479	-0.07224
958.551	-0.07278
956.622	-0.07324
954.693	-0.0737
952.765	-0.07421
950.836	-0.07474
948.907	-0.07531
946.979	-0.07587
945.05	-0.07634
943.121	-0.07679
941.193	-0.07732
939.264	-0.07786
937.335	-0.07835
935.407	-0.07876
933.478	-0.07917
931.549	-0.07962
929.621	-0.08005
927.692	-0.08049
925.763	-0.08101
923.835	-0.08151
921.906	-0.0819
919.977	-0.08215
918.049	-0.08231
916.12	-0.08245
914.191	-0.08257
912.263	-0.08271
910.334	-0.08279
908.405	-0.08278
906.476	-0.08274
904.548	-0.08265
902.619	-0.08252
900.69	-0.08238
898.762	-0.08226
896.833	-0.08226
894.904	-0.08241
892.976	-0.08265
891.047	-0.08273
889.118	-0.08206
887.19	-0.08005
885.261	-0.07664
883.332	-0.0724
881.404	-0.06782
879.475	-0.06322
877.546	-0.05944
875.618	-0.05744
873.689	-0.05709
871.76	-0.05722
869.832	-0.05674
867.903	-0.05532
865.974	-0.05306
864.046	-0.05019
862.117	-0.04708
860.188	-0.04419
858.26	-0.04171
856.331	-0.03939
854.402	-0.03694
852.474	-0.03435
850.545	-0.03177
848.616	-0.02928
846.688	-0.02688
844.759	-0.02462
842.83	-0.02249
840.902	-0.02039
838.973	-0.01849
837.044	-0.01697
835.116	-0.01581
833.187	-0.01494
831.258	-0.01443
829.33	-0.01439
827.401	-0.01468
825.472	-0.01507
823.544	-0.01555
821.615	-0.01612
819.686	-0.01682
817.758	-0.01774
815.829	-0.01891
813.9	-0.02015
811.971	-0.02128
810.043	-0.0223
808.114	-0.02333
806.185	-0.02446
804.257	-0.02554
802.328	-0.02652
800.399	-0.0275
798.471	-0.02855
796.542	-0.02959
794.613	-0.03061
792.685	-0.0316
790.756	-0.03253
788.827	-0.0334
786.899	-0.03417
784.97	-0.03469
783.041	-0.035
781.113	-0.0352
779.184	-0.03546
777.255	-0.03584
775.327	-0.03622
773.398	-0.0365
771.469	-0.03677
769.541	-0.0371
767.612	-0.03744
765.683	-0.03762
763.755	-0.03767
761.826	-0.0376
759.897	-0.03747
757.969	-0.03733
756.04	-0.03706
754.111	-0.03657
752.183	-0.0359
750.254	-0.03518
748.325	-0.0346
746.397	-0.03405
744.468	-0.03338
742.539	-0.03259
740.611	-0.0317
738.682	-0.03075
736.753	-0.02988
734.825	-0.02911
732.896	-0.02834
730.967	-0.02755
729.039	-0.02675
727.11	-0.02591
725.181	-0.02508
723.253	-0.02448
721.324	-0.02408
719.395	-0.02326
717.466	-0.02202
715.538	-0.02109
713.609	-0.02052
711.68	-0.01987
709.752	-0.01913
707.823	-0.01841
705.894	-0.01763
703.966	-0.01661
702.037	-0.01543
700.108	-0.01448
698.18	-0.01387
696.251	-0.01358
694.322	-0.0136
692.394	-0.01388
690.465	-0.01406
688.536	-0.01395
686.608	-0.01373
684.679	-0.01375
682.75	-0.01404
680.822	-0.0143
678.893	-0.01429
676.964	-0.01396
675.036	-0.01345
673.107	-0.01352
671.178	-0.01657
669.25	-0.02191
667.321	-0.0205
665.392	-0.01328
663.464	-0.00969
661.535	-0.00926
659.606	-0.00925
657.678	-0.00921
655.749	-0.00914
653.82	-0.00882
651.892	-0.00818
649.963	-0.00731
648.034	-0.0062
646.106	-0.00487
644.177	-0.00354
642.248	-0.00252
640.32	-0.00184
638.391	-0.00122
636.462	-0.00046
634.534	0.00046
632.605	0.00134
630.676	0.00192
628.748	0.00225
626.819	0.0024
624.89	0.00244
622.962	0.00247
621.033	0.00217
619.104	0.00133
617.175	0.0008
615.247	0.00119
613.318	0.00174
611.389	0.00185
609.461	0.00179
607.532	0.00185
605.603	0.00197
603.675	0.00187
601.746	0.00159
599.817	0.00152
597.889	0.00177
595.96	0.00207
594.031	0.00207
592.103	0.00188
590.174	0.00177
588.245	0.00178
586.317	0.00181
584.388	0.00178
582.459	0.0016
580.531	0.00129
578.602	0.00092
576.673	0.00068
574.745	0.00078
572.816	0.00113
570.887	0.00137
568.959	0.00125
567.03	0.00081
565.101	0.00028
563.173	-0.00024
561.244	-0.00084
559.315	-0.00138
557.387	-0.00174
555.458	-0.00212
553.529	-0.00267
551.601	-0.00339
549.672	-0.00421
547.743	-0.00493
545.815	-0.00541
543.886	-0.0058
541.957	-0.00625
540.029	-0.00692
538.1	-0.00805
536.171	-0.0095
534.243	-0.01098
532.314	-0.01236
530.385	-0.01358
528.457	-0.01477
526.528	-0.01623
524.599	-0.01799
522.67	-0.01973
520.742	-0.02135
518.813	-0.02314
516.884	-0.0251
514.956	-0.02684
513.027	-0.02819
511.098	-0.02936
509.17	-0.03085
507.241	-0.03297
505.312	-0.035
503.384	-0.03626
501.455	-0.03753
499.526	-0.03944
497.598	-0.04121
495.669	-0.04196
493.74	-0.04194
491.812	-0.04217
489.883	-0.04342
487.954	-0.04518
486.026	-0.04595
484.097	-0.04581
482.168	-0.04659
480.24	-0.04821
478.311	-0.04921
476.382	-0.04964
474.454	-0.05027
472.525	-0.05113
470.596	-0.05164
468.668	-0.05172
466.739	-0.05202
464.81	-0.05219
462.882	-0.0517
460.953	-0.05171
459.024	-0.05313
457.096	-0.05488
455.167	-0.0556
453.238	-0.05552
451.31	-0.05556
449.381	-0.05605
447.452	-0.05645
445.524	-0.05665
443.595	-0.0577
441.666	-0.05943
439.738	-0.05988
437.809	-0.0588
435.88	-0.0579
433.952	-0.0574
432.023	-0.05643
430.094	-0.05429
428.165	-0.05178
426.237	-0.05268
424.308	-0.05707
422.379	-0.06089
420.451	-0.06397
418.522	-0.06807
416.593	-0.07051
414.665	-0.06629
412.736	-0.05845
410.807	-0.05635
408.879	-0.05813
406.95	-0.0532
405.021	-0.04369
403.093	-0.04267
401.164	-0.0543
399.235	-0.06703
