# Supplementary material for: Flexible iontronics based on 2D nanofluidic material
Source: Nat Commun. 2022 Aug 24;13:4965. doi: 10.1038/s41467-022-32699-x (PMC9402920; doi:10.1038/s41467-022-32699-x)
Supplement: Supplementary file 7 — Source Data [file 41467_2022_32699_MOESM7_ESM.zip › Source Data Supplementary Fig. 2.xlsx]

## Sheet: S2a
	Zeta potentail (mV)	yEr±
GO	-52.61	0.61

## Sheet: S2b
KCl Concentration (mol/L)	Conductivity Bulk (S cm-1)	Conductivity GO film (S cm-1)
1e-07	7.40741e-07	4.56621e-06
1e-06	8.33333e-07	4.56621e-06
1e-05	8.54701e-07	4.5977e-06
0.0001	1.48148e-06	4.62963e-06
0.001	3.33333e-06	4.69484e-06
0.01	8.7037e-06	8.92157e-06
0.1	3.92157e-05	4.16667e-05
1	8.16667e-05	8.44444e-05

## Sheet: S2c
CaCl2 Concentration (mol/L)	Conductivity Bulk (S cm-1)	Conductivity GO film (S cm-1)
1e-07	1.00741e-08	1.56621e-06
1e-06	9.5e-08	1.77778e-06
1e-05	2.1746e-07	1.90476e-06
0.0001	1.07037e-06	2.05128e-06
0.001	1.87805e-06	4.08333e-06
0.01	5.12821e-06	5.22222e-06
0.1	2.66667e-05	3.02424e-05
1	8.80741e-05	9.06667e-05
