# Supplementary material for: Flexible iontronics based on 2D nanofluidic material
Source: Nat Commun. 2022 Aug 24;13:4965. doi: 10.1038/s41467-022-32699-x (PMC9402920; doi:10.1038/s41467-022-32699-x)
Supplement: Supplementary file 7 — Source Data [file 41467_2022_32699_MOESM7_ESM.zip › Source Data Supplementary Fig. 4.xlsx]

## Sheet: S4a
Voltage (V)	Current (A) without RTIL	Voltage (V)	Current (A) with RTIL
2	8.29336e-07	2	4.73914e-06
1.985	8.07146e-07	1.98	4.50547e-06
1.97	7.85192e-07	1.96	4.2775e-06
1.955	7.63475e-07	1.94	4.05524e-06
1.94	7.41995e-07	1.92	3.83868e-06
1.925	7.20751e-07	1.9	3.62782e-06
1.91	6.99744e-07	1.88	3.42266e-06
1.895	6.78974e-07	1.86	3.2232e-06
1.88	6.5844e-07	1.84	3.02944e-06
1.865	6.38143e-07	1.82	2.84139e-06
1.85	6.18083e-07	1.8	2.65903e-06
1.835	5.98259e-07	1.78	2.48238e-06
1.82	5.78672e-07	1.76	2.31143e-06
1.805	5.59321e-07	1.74	2.14618e-06
1.79	5.40207e-07	1.72	1.98663e-06
1.775	5.2133e-07	1.7	1.83279e-06
1.76	5.0269e-07	1.68	1.68464e-06
1.745	4.84286e-07	1.66	1.5422e-06
1.73	4.66118e-07	1.64	1.40546e-06
1.715	4.48188e-07	1.62	1.27442e-06
1.7	4.30494e-07	1.6	1.14908e-06
1.685	4.13037e-07	1.58	1.02944e-06
1.67	3.95816e-07	1.56	9.15509e-07
1.655	3.78832e-07	1.54	8.07275e-07
1.64	3.62085e-07	1.52	7.04742e-07
1.625	3.45574e-07	1.5	6.07911e-07
1.61	3.30224e-07	1.48	5.33421e-07
1.595	3.14665e-07	1.46	4.64874e-07
1.58	2.99329e-07	1.44	4.01939e-07
1.565	2.84157e-07	1.42	3.44229e-07
1.55	2.69148e-07	1.4	2.91371e-07
1.535	2.54051e-07	1.38	2.42994e-07
1.52	2.39131e-07	1.36	1.98811e-07
1.505	2.24875e-07	1.34	1.58444e-07
1.49	2.10795e-07	1.32	1.21471e-07
1.475	1.9616e-07	1.3	8.74934e-08
1.46	1.81775e-07	1.28	5.60402e-08
1.445	1.68675e-07	1.26	2.67781e-08
1.43	1.55823e-07	1.24	-6.42889e-10
1.415	1.43202e-07	1.22	-2.66489e-08
1.4	1.30797e-07	1.2	-5.16506e-08
1.385	1.18585e-07	1.18	-7.5918e-08
1.37	1.0655e-07	1.16	-9.98329e-08
1.355	9.46736e-08	1.14	-1.23773e-07
1.34	8.29634e-08	1.12	-1.48032e-07
1.325	7.13965e-08	1.1	-1.72887e-07
1.31	5.99538e-08	1.08	-1.98589e-07
1.295	4.86229e-08	1.06	-2.25386e-07
1.28	3.73966e-08	1.04	-2.5343e-07
1.265	2.62668e-08	1.02	-2.82857e-07
1.25	1.52234e-08	1	-3.13785e-07
1.235	4.2491e-09	0.98	-3.46308e-07
1.22	-6.66663e-09	0.96	-3.77543e-07
1.205	-1.75323e-08	0.94	-4.08268e-07
1.19	-2.83529e-08	0.92	-4.385e-07
1.175	-3.91341e-08	0.9	-4.68209e-07
1.16	-4.98959e-08	0.88	-4.97345e-07
1.145	-6.06456e-08	0.86	-5.25846e-07
1.13	-7.1389e-08	0.84	-5.53647e-07
1.115	-8.21319e-08	0.82	-5.80685e-07
1.1	-9.2882e-08	0.8	-6.06894e-07
1.085	-1.03652e-07	0.78	-6.32215e-07
1.07	-1.14452e-07	0.76	-6.56594e-07
1.055	-1.25288e-07	0.74	-6.79983e-07
1.04	-1.36172e-07	0.72	-7.02339e-07
1.025	-1.47091e-07	0.7	-7.23626e-07
1.01	-1.58058e-07	0.68	-7.43817e-07
0.995	-1.69103e-07	0.66	-7.62894e-07
0.98	-1.80222e-07	0.64	-7.80848e-07
0.965	-1.92368e-07	0.62	-7.97683e-07
0.95	-2.04497e-07	0.6	-8.13412e-07
0.935	-2.15892e-07	0.58	-8.28059e-07
0.92	-2.27894e-07	0.56	-8.4165e-07
0.905	-2.39879e-07	0.54	-8.54241e-07
0.89	-2.5184e-07	0.52	-8.65896e-07
0.875	-2.63767e-07	0.5	-8.76693e-07
0.86	-2.75657e-07	0.48	-8.86723e-07
0.845	-2.87448e-07	0.46	-8.96092e-07
0.83	-2.99051e-07	0.44	-9.05137e-07
0.815	-3.10739e-07	0.42	-9.14043e-07
0.8	-3.22417e-07	0.4	-9.22911e-07
0.785	-3.34055e-07	0.38	-9.31867e-07
0.77	-3.4532e-07	0.36	-9.41062e-07
0.755	-3.56386e-07	0.34	-9.50857e-07
0.74	-3.67786e-07	0.32	-9.61484e-07
0.725	-3.79099e-07	0.3	-9.73088e-07
0.71	-3.89415e-07	0.28	-9.85845e-07
0.695	-3.99348e-07	0.26	-9.99843e-07
0.68	-4.10096e-07	0.24	-1.01539e-06
0.665	-4.20819e-07	0.22	-1.03272e-06
0.65	-4.31519e-07	0.2	-1.05193e-06
0.635	-4.42201e-07	0.18	-1.07312e-06
0.62	-4.52863e-07	0.16	-1.09657e-06
0.605	-4.63508e-07	0.14	-1.12236e-06
0.59	-4.74138e-07	0.12	-1.15051e-06
0.575	-4.84756e-07	0.1	-1.1811e-06
0.56	-4.95364e-07	0.08	-1.21419e-06
0.545	-5.0596e-07	0.06	-1.24981e-06
0.53	-5.16547e-07	0.04	-1.28799e-06
0.515	-5.27123e-07	0.02	-1.32879e-06
0.5	-5.37694e-07	0	-1.37226e-06
0.485	-5.48259e-07	-0.02	-1.41847e-06
0.47	-5.58816e-07	-0.04	-1.46745e-06
0.455	-5.69368e-07	-0.06	-1.51925e-06
0.44	-5.79912e-07	-0.08	-1.57392e-06
0.425	-5.90451e-07	-0.1	-1.63147e-06
0.41	-6.00985e-07	-0.12	-1.69196e-06
0.395	-6.11511e-07	-0.14	-1.75539e-06
0.38	-6.22031e-07	-0.16	-1.8218e-06
0.365	-6.32543e-07	-0.18	-1.89121e-06
0.35	-6.43051e-07	-0.2	-1.96363e-06
0.335	-6.53547e-07	-0.22	-2.03908e-06
0.32	-6.64037e-07	-0.24	-2.11756e-06
0.305	-6.74549e-07	-0.26	-2.1991e-06
0.29	-6.85082e-07	-0.28	-2.28369e-06
0.275	-6.95663e-07	-0.3	-2.37134e-06
0.26	-7.0643e-07	-0.32	-2.46208e-06
0.245	-7.17155e-07	-0.34	-2.55588e-06
0.23	-7.2784e-07	-0.36	-2.6527e-06
0.215	-7.38481e-07	-0.38	-2.75259e-06
0.2	-7.48789e-07	-0.4	-2.85562e-06
0.185	-7.5926e-07	-0.42	-2.96183e-06
0.17	-7.70154e-07	-0.44	-3.07127e-06
0.155	-7.80895e-07	-0.46	-3.18397e-06
0.14	-7.91473e-07	-0.48	-3.29998e-06
0.125	-8.01255e-07	-0.5	-3.41933e-06
0.11	-8.10891e-07	-0.52	-3.54205e-06
0.095	-8.20394e-07	-0.54	-3.66818e-06
0.08	-8.29775e-07	-0.56	-3.79775e-06
0.065	-8.39042e-07	-0.58	-3.93065e-06
0.05	-8.48202e-07	-0.6	-4.06685e-06
0.035	-8.57268e-07	-0.62	-4.20634e-06
0.02	-8.66252e-07	-0.64	-4.3491e-06
0.005	-8.7516e-07	-0.66	-4.49511e-06
-0.01	-8.83993e-07	-0.68	-4.64425e-06
-0.025	-8.92778e-07	-0.7	-4.79641e-06
-0.04	-9.01516e-07	-0.72	-4.95154e-06
-0.055	-9.10217e-07	-0.74	-5.10955e-06
-0.07	-9.1889e-07	-0.76	-5.27036e-06
-0.085	-9.2754e-07	-0.78	-5.43379e-06
-0.1	-9.36175e-07	-0.8	-5.59965e-06
-0.115	-9.44804e-07	-0.82	-5.76784e-06
-0.13	-9.53437e-07	-0.84	-5.9382e-06
-0.145	-9.62082e-07	-0.86	-6.1105e-06
-0.16	-9.70742e-07	-0.88	-6.28456e-06
-0.175	-9.79421e-07	-0.9	-6.4602e-06
-0.19	-9.88129e-07	-0.92	-6.63725e-06
-0.205	-9.96876e-07	-0.94	-6.81551e-06
-0.22	-1.00567e-06	-0.96	-6.99481e-06
-0.235	-1.01451e-06	-0.98	-7.17495e-06
-0.25	-1.02341e-06	-1	-7.35577e-06
-0.265	-1.03238e-06	-1.02	-7.53691e-06
-0.28	-1.04142e-06	-1.04	-7.71824e-06
-0.295	-1.05053e-06	-1.06	-7.89963e-06
-0.31	-1.05973e-06	-1.08	-8.08096e-06
-0.325	-1.06902e-06	-1.1	-8.26212e-06
-0.34	-1.0784e-06	-1.12	-8.44301e-06
-0.355	-1.08789e-06	-1.14	-8.62355e-06
-0.37	-1.09749e-06	-1.16	-8.80365e-06
-0.385	-1.1072e-06	-1.18	-8.98325e-06
-0.4	-1.11703e-06	-1.2	-9.16229e-06
-0.415	-1.12698e-06	-1.22	-9.34073e-06
-0.43	-1.13706e-06	-1.24	-9.51853e-06
-0.445	-1.14728e-06	-1.26	-9.69569e-06
-0.46	-1.15759e-06	-1.28	-9.87218e-06
-0.475	-1.168e-06	-1.3	-1.0048e-05
-0.49	-1.17842e-06	-1.32	-1.02232e-05
-0.505	-1.1887e-06	-1.34	-1.03978e-05
-0.52	-1.19899e-06	-1.36	-1.05718e-05
-0.535	-1.20926e-06	-1.38	-1.07455e-05
-0.55	-1.2195e-06	-1.4	-1.09187e-05
-0.565	-1.23002e-06	-1.42	-1.10916e-05
-0.58	-1.24033e-06	-1.44	-1.12642e-05
-0.595	-1.25001e-06	-1.46	-1.14365e-05
-0.61	-1.2595e-06	-1.48	-1.16087e-05
-0.625	-1.26876e-06	-1.5	-1.17808e-05
-0.64	-1.27864e-06	-1.52	-1.1955e-05
-0.655	-1.28852e-06	-1.54	-1.21291e-05
-0.67	-1.29839e-06	-1.56	-1.23032e-05
-0.685	-1.30826e-06	-1.58	-1.24773e-05
-0.7	-1.31812e-06	-1.6	-1.26513e-05
-0.715	-1.32798e-06	-1.62	-1.28253e-05
-0.73	-1.33783e-06	-1.64	-1.29992e-05
-0.745	-1.34768e-06	-1.66	-1.31731e-05
-0.76	-1.35752e-06	-1.68	-1.33469e-05
-0.775	-1.36736e-06	-1.7	-1.35207e-05
-0.79	-1.37719e-06	-1.72	-1.36945e-05
-0.805	-1.38702e-06	-1.74	-1.38682e-05
-0.82	-1.39684e-06	-1.76	-1.40419e-05
-0.835	-1.40666e-06	-1.78	-1.42155e-05
-0.85	-1.41647e-06	-1.8	-1.4389e-05
-0.865	-1.42628e-06	-1.82	-1.45626e-05
-0.88	-1.43608e-06	-1.84	-1.4736e-05
-0.895	-1.44588e-06	-1.86	-1.49095e-05
-0.91	-1.45567e-06	-1.88	-1.50829e-05
-0.925	-1.46546e-06	-1.9	-1.52562e-05
-0.94	-1.47524e-06	-1.92	-1.54295e-05
-0.955	-1.48502e-06	-1.94	-1.56028e-05
-0.97	-1.4948e-06	-1.96	-1.5776e-05
-0.985	-1.50456e-06	-1.98	-1.59492e-05
-1	-1.51433e-06	-2	-1.61223e-05

## Sheet: S4b
Voltage (V)	Current (A) without RTIL	Voltage (V)	Current (A) with RTIL
0	-3.98e-07	0	-7.117e-07
0.001	-3.528e-07	0.001	-4.401e-07
0.002	-3.261e-07	0.002	-3.492e-07
0.003	-3.077e-07	0.003	-3.018e-07
0.004	-2.932e-07	0.004	-2.727e-07
0.005	-2.834e-07	0.005	-2.53e-07
0.006	-2.77e-07	0.006	-2.37e-07
0.007	-2.72e-07	0.007	-2.241e-07
0.008	-2.671e-07	0.008	-2.14e-07
0.009	-2.622e-07	0.009	-2.063e-07
0.01	-2.579e-07	0.01	-1.998e-07
0.011	-2.548e-07	0.011	-1.959e-07
0.012	-2.527e-07	0.012	-1.943e-07
0.013	-2.481e-07	0.013	-1.9e-07
0.014	-2.447e-07	0.014	-1.814e-07
0.015	-2.425e-07	0.015	-1.802e-07
0.016	-2.389e-07	0.016	-1.796e-07
0.017	-2.373e-07	0.017	-1.734e-07
0.018	-2.358e-07	0.018	-1.679e-07
0.019	-2.333e-07	0.019	-1.688e-07
0.02	-2.3e-07	0.02	-1.688e-07
0.021	-2.272e-07	0.021	-1.661e-07
0.022	-2.263e-07	0.022	-1.63e-07
0.023	-2.247e-07	0.023	-1.575e-07
0.024	-2.21e-07	0.024	-1.553e-07
0.025	-2.192e-07	0.025	-1.562e-07
0.026	-2.186e-07	0.026	-1.55e-07
0.027	-2.164e-07	0.027	-1.513e-07
0.028	-2.134e-07	0.028	-1.461e-07
0.029	-2.109e-07	0.029	-1.445e-07
0.03	-2.094e-07	0.03	-1.47e-07
0.031	-2.078e-07	0.031	-1.421e-07
0.032	-2.06e-07	0.032	-1.378e-07
0.033	-2.045e-07	0.033	-1.406e-07
0.034	-2.038e-07	0.034	-1.399e-07
0.035	-2.023e-07	0.035	-1.375e-07
0.036	-1.986e-07	0.036	-1.369e-07
0.037	-1.974e-07	0.037	-1.323e-07
0.038	-1.971e-07	0.038	-1.283e-07
0.039	-1.94e-07	0.039	-1.28e-07
0.04	-1.922e-07	0.04	-1.252e-07
0.041	-1.922e-07	0.041	-1.273e-07
0.042	-1.897e-07	0.042	-1.273e-07
0.043	-1.873e-07	0.043	-1.218e-07
0.044	-1.873e-07	0.044	-1.221e-07
0.045	-1.857e-07	0.045	-1.243e-07
0.046	-1.826e-07	0.046	-1.194e-07
0.047	-1.826e-07	0.047	-1.163e-07
0.048	-1.817e-07	0.048	-1.197e-07
0.049	-1.79e-07	0.049	-1.172e-07
0.05	-1.774e-07	0.05	-1.126e-07
0.051	-1.765e-07	0.051	-1.111e-07
0.052	-1.765e-07	0.052	-1.132e-07
0.053	-1.737e-07	0.053	-1.129e-07
0.054	-1.722e-07	0.054	-1.077e-07
0.055	-1.725e-07	0.055	-1.101e-07
0.056	-1.716e-07	0.056	-1.098e-07
0.057	-1.7e-07	0.057	-1.043e-07
0.058	-1.682e-07	0.058	-1.071e-07
0.059	-1.667e-07	0.059	-1.058e-07
0.06	-1.648e-07	0.06	-1.012e-07
0.061	-1.651e-07	0.061	-1.046e-07
0.062	-1.642e-07	0.062	-1.025e-07
0.063	-1.614e-07	0.063	-9.816e-08
0.064	-1.618e-07	0.064	-1.012e-07
0.065	-1.605e-07	0.065	-1.006e-07
0.066	-1.581e-07	0.066	-9.509e-08
0.067	-1.584e-07	0.067	-9.755e-08
0.068	-1.568e-07	0.068	-9.877e-08
0.069	-1.547e-07	0.069	-9.785e-08
0.07	-1.55e-07	0.07	-9.662e-08
0.071	-1.538e-07	0.071	-9.417e-08
0.072	-1.513e-07	0.072	-9.324e-08
0.073	-1.519e-07	0.073	-9.324e-08
0.074	-1.504e-07	0.074	-9.294e-08
0.075	-1.482e-07	0.075	-9.202e-08
0.076	-1.488e-07	0.076	-9.079e-08
0.077	-1.47e-07	0.077	-8.71e-08
0.078	-1.452e-07	0.078	-8.403e-08
0.079	-1.458e-07	0.079	-8.741e-08
0.08	-1.436e-07	0.08	-8.679e-08
0.081	-1.421e-07	0.081	-8.219e-08
0.082	-1.424e-07	0.082	-8.096e-08
0.083	-1.415e-07	0.083	-8.28e-08
0.084	-1.387e-07	0.084	-8.372e-08
0.085	-1.384e-07	0.085	-8.219e-08
0.086	-1.384e-07	0.086	-7.758e-08
0.087	-1.372e-07	0.087	-8.003e-08
0.088	-1.347e-07	0.088	-8.126e-08
0.089	-1.338e-07	0.089	-7.758e-08
0.09	-1.326e-07	0.09	-7.512e-08
0.091	-1.316e-07	0.091	-7.512e-08
0.092	-1.31e-07	0.092	-7.727e-08
0.093	-1.301e-07	0.093	-7.696e-08
0.094	-1.289e-07	0.094	-7.297e-08
0.095	-1.286e-07	0.095	-7.02e-08
0.096	-1.289e-07	0.096	-6.928e-08
0.097	-1.261e-07	0.097	-6.836e-08
0.098	-1.255e-07	0.098	-6.805e-08
0.099	-1.261e-07	0.099	-7.02e-08
0.1	-1.237e-07	0.1	-7.174e-08
0.101	-1.221e-07	0.101	-6.713e-08
0.102	-1.227e-07	0.102	-6.467e-08
0.103	-1.215e-07	0.103	-6.437e-08
0.104	-1.191e-07	0.104	-6.805e-08
0.105	-1.187e-07	0.105	-6.682e-08
0.106	-1.187e-07	0.106	-6.252e-08
0.107	-1.184e-07	0.107	-6.621e-08
0.108	-1.169e-07	0.108	-6.406e-08
0.109	-1.147e-07	0.109	-6.037e-08
0.11	-1.135e-07	0.11	-6.13e-08
0.111	-1.132e-07	0.111	-5.976e-08
0.112	-1.135e-07	0.112	-5.822e-08
0.113	-1.129e-07	0.113	-5.792e-08
0.114	-1.108e-07	0.114	-5.976e-08
0.115	-1.092e-07	0.115	-6.007e-08
0.116	-1.098e-07	0.116	-5.699e-08
0.117	-1.086e-07	0.117	-5.484e-08
0.118	-1.071e-07	0.118	-5.423e-08
0.119	-1.065e-07	0.119	-5.515e-08
0.12	-1.061e-07	0.12	-5.853e-08
0.121	-1.052e-07	0.121	-5.577e-08
0.122	-1.031e-07	0.122	-5.177e-08
0.123	-1.015e-07	0.123	-5.239e-08
0.124	-1.015e-07	0.124	-5.239e-08
0.125	-1.015e-07	0.125	-5.054e-08
0.126	-1.006e-07	0.126	-5.024e-08
0.127	-9.939e-08	0.127	-5.331e-08
0.128	-9.755e-08	0.128	-5.331e-08
0.129	-9.57e-08	0.129	-4.839e-08
0.13	-9.509e-08	0.13	-5.085e-08
0.131	-9.509e-08	0.131	-5.116e-08
0.132	-9.509e-08	0.132	-4.624e-08
0.133	-9.386e-08	0.133	-4.993e-08
0.134	-9.171e-08	0.134	-4.87e-08
0.135	-9.048e-08	0.135	-4.471e-08
0.136	-8.956e-08	0.136	-4.901e-08
0.137	-8.925e-08	0.137	-4.686e-08
0.138	-8.956e-08	0.138	-4.317e-08
0.139	-8.833e-08	0.139	-4.624e-08
0.14	-8.618e-08	0.14	-4.655e-08
0.141	-8.618e-08	0.141	-4.163e-08
0.142	-8.618e-08	0.142	-4.44e-08
0.143	-8.526e-08	0.143	-4.563e-08
0.144	-8.434e-08	0.144	-4.071e-08
0.145	-8.372e-08	0.145	-3.979e-08
0.146	-8.28e-08	0.146	-3.948e-08
0.147	-8.065e-08	0.147	-3.887e-08
0.148	-7.942e-08	0.148	-4.286e-08
0.149	-8.003e-08	0.149	-4.163e-08
0.15	-7.881e-08	0.15	-3.733e-08
0.151	-7.666e-08	0.151	-3.795e-08
0.152	-7.573e-08	0.152	-4.133e-08
0.153	-7.543e-08	0.153	-3.918e-08
0.154	-7.543e-08	0.154	-3.518e-08
0.155	-7.512e-08	0.155	-3.825e-08
0.156	-7.451e-08	0.156	-3.918e-08
0.157	-7.358e-08	0.157	-3.426e-08
0.158	-7.297e-08	0.158	-3.518e-08
0.159	-7.174e-08	0.159	-3.825e-08
0.16	-6.99e-08	0.16	-3.395e-08
0.161	-6.836e-08	0.161	-3.211e-08
0.162	-6.928e-08	0.162	-3.365e-08
0.163	-6.836e-08	0.163	-3.518e-08
0.164	-6.652e-08	0.164	-3.61e-08
0.165	-6.529e-08	0.165	-3.15e-08
0.166	-6.498e-08	0.166	-3.057e-08
0.167	-6.56e-08	0.167	-3.457e-08
0.168	-6.467e-08	0.168	-3.426e-08
0.169	-6.252e-08	0.169	-3.303e-08
0.17	-6.222e-08	0.17	-3.088e-08
0.171	-6.252e-08	0.171	-2.75e-08
0.172	-6.222e-08	0.172	-3.088e-08
0.173	-6.16e-08	0.173	-3.242e-08
0.174	-6.007e-08	0.174	-3.057e-08
0.175	-5.822e-08	0.175	-3.119e-08
0.176	-5.884e-08	0.176	-3.15e-08
0.177	-5.884e-08	0.177	-3.088e-08
0.178	-5.699e-08	0.178	-3.057e-08
0.179	-5.546e-08	0.179	-3.027e-08
0.18	-5.577e-08	0.18	-2.935e-08
0.181	-5.577e-08	0.181	-2.658e-08
0.182	-5.484e-08	0.182	-2.382e-08
0.183	-5.392e-08	0.183	-2.32e-08
0.184	-5.3e-08	0.184	-2.72e-08
0.185	-5.208e-08	0.185	-2.627e-08
0.186	-5.146e-08	0.186	-2.197e-08
0.187	-5.239e-08	0.187	-2.32e-08
0.188	-5.208e-08	0.188	-2.658e-08
0.189	-5.085e-08	0.189	-2.259e-08
0.19	-5.024e-08	0.19	-2.044e-08
0.191	-5.024e-08	0.191	-2.443e-08
0.192	-4.993e-08	0.192	-2.382e-08
0.193	-4.778e-08	0.193	-1.921e-08
0.194	-4.716e-08	0.194	-2.167e-08
0.195	-4.778e-08	0.195	-2.412e-08
0.196	-4.747e-08	0.196	-1.951e-08
0.197	-4.655e-08	0.197	-1.89e-08
0.198	-4.501e-08	0.198	-2.228e-08
0.199	-4.409e-08	0.199	-2.289e-08
0.2	-4.409e-08	0.2	-2.259e-08
0.201	-4.44e-08	0.201	-2.105e-08
0.202	-4.471e-08	0.202	-1.89e-08
0.203	-4.286e-08	0.203	-1.859e-08
0.204	-4.194e-08	0.204	-2.074e-08
0.205	-4.286e-08	0.205	-1.89e-08
0.206	-4.286e-08	0.206	-1.491e-08
0.207	-4.256e-08	0.207	-1.859e-08
0.208	-4.194e-08	0.208	-1.951e-08
0.209	-4.102e-08	0.209	-1.491e-08
0.21	-3.887e-08	0.21	-1.46e-08
0.211	-3.979e-08	0.211	-1.859e-08
0.212	-4.01e-08	0.212	-1.614e-08
0.213	-3.825e-08	0.213	-1.306e-08
0.214	-3.733e-08	0.214	-1.675e-08
0.215	-3.795e-08	0.215	-1.706e-08
0.216	-3.825e-08	0.216	-1.245e-08
0.217	-3.733e-08	0.217	-1.429e-08
0.218	-3.549e-08	0.218	-1.706e-08
0.219	-3.641e-08	0.219	-1.583e-08
0.22	-3.641e-08	0.22	-1.368e-08
0.221	-3.457e-08	0.221	-1.122e-08
0.222	-3.457e-08	0.222	-1.03e-08
0.223	-3.549e-08	0.223	-1.183e-08
0.224	-3.395e-08	0.224	-1.368e-08
0.225	-3.303e-08	0.225	-1.46e-08
0.226	-3.426e-08	0.226	-1.429e-08
0.227	-3.334e-08	0.227	-1.153e-08
0.228	-3.18e-08	0.228	-8.762e-09
0.229	-3.272e-08	0.229	-1.091e-08
0.23	-3.272e-08	0.23	-1.214e-08
0.231	-3.057e-08	0.231	-1.183e-08
0.232	-3.119e-08	0.232	-9.991e-09
0.233	-3.18e-08	0.233	-1.061e-08
0.234	-2.996e-08	0.234	-1.276e-08
0.235	-2.935e-08	0.235	-8.148e-09
0.236	-3.057e-08	0.236	-8.762e-09
0.237	-2.996e-08	0.237	-1.214e-08
0.238	-2.842e-08	0.238	-9.991e-09
0.239	-2.842e-08	0.239	-6.305e-09
0.24	-2.935e-08	0.24	-8.148e-09
0.241	-2.812e-08	0.241	-1.091e-08
0.242	-2.658e-08	0.242	-1.122e-08
0.243	-2.75e-08	0.243	-1.091e-08
0.244	-2.812e-08	0.244	-1.061e-08
0.245	-2.781e-08	0.245	-6.919e-09
0.246	-2.689e-08	0.246	-5.076e-09
0.247	-2.627e-08	0.247	-8.762e-09
0.248	-2.535e-08	0.248	-9.684e-09
0.249	-2.443e-08	0.249	-8.455e-09
0.25	-2.474e-08	0.25	-5.076e-09
0.251	-2.474e-08	0.251	-5.076e-09
0.252	-2.382e-08	0.252	-9.07e-09
0.253	-2.535e-08	0.253	-6.919e-09
0.254	-2.382e-08	0.254	-5.383e-09
0.255	-2.32e-08	0.255	-7.534e-09
0.256	-2.443e-08	0.256	-5.998e-09
0.257	-2.259e-08	0.257	-2.618e-09
0.258	-2.259e-08	0.258	-4.769e-09
0.259	-2.382e-08	0.259	-6.612e-09
0.26	-2.167e-08	0.26	-1.697e-09
0.261	-2.167e-08	0.261	-3.233e-09
0.262	-2.259e-08	0.262	-5.998e-09
0.263	-2.259e-08	0.263	-1.697e-09
0.264	-2.197e-08	0.264	-2.311e-09
0.265	-2.136e-08	0.265	-5.69e-09
0.266	-2.044e-08	0.266	-1.082e-09
0.267	-2.013e-08	0.267	-2.311e-09
0.268	-2.136e-08	0.268	-5.383e-09
0.269	-2.013e-08	0.269	-1.082e-09
0.27	-1.921e-08	0.27	-1.389e-09
0.271	-2.105e-08	0.271	-5.076e-09
0.272	-2.013e-08	0.272	-4.769e-09
0.273	-1.951e-08	0.273	-2.926e-09
0.274	-2.105e-08	0.274	1.466e-10
0.275	-1.951e-08	0.275	-1.082e-09
0.276	-1.89e-08	0.276	-4.462e-09
0.277	-1.982e-08	0.277	1.466e-10
0.278	-1.829e-08	0.278	-1.606e-10
0.279	-1.736e-08	0.279	-3.847e-09
0.28	-1.89e-08	0.28	-3.233e-09
0.281	-1.736e-08	0.281	-1.082e-09
0.282	-1.614e-08	0.282	-4.678e-10
0.283	-1.583e-08	0.283	4.538e-10
0.284	-1.583e-08	0.284	1.99e-09
0.285	-1.583e-08	0.285	1.683e-09
0.286	-1.644e-08	0.286	-1.082e-09
0.287	-1.706e-08	0.287	-2.618e-09
0.288	-1.583e-08	0.288	-4.678e-10
0.289	-1.46e-08	0.289	2.604e-09
0.29	-1.429e-08	0.29	-1.697e-09
0.291	-1.46e-08	0.291	-1.389e-09
0.292	-1.521e-08	0.292	2.604e-09
0.293	-1.552e-08	0.293	1.068e-09
0.294	-1.491e-08	0.294	-2.004e-09
0.295	-1.429e-08	0.295	-2.004e-09
0.296	-1.429e-08	0.296	1.068e-09
0.297	-1.429e-08	0.297	3.526e-09
0.298	-1.276e-08	0.298	1.683e-09
0.299	-1.276e-08	0.299	7.61e-10
0.3	-1.399e-08	0.3	1.683e-09
0.301	-1.337e-08	0.301	2.911e-09
0.302	-1.153e-08	0.302	3.833e-09
0.303	-1.183e-08	0.303	2.911e-09
0.304	-1.337e-08	0.304	2.604e-09
0.305	-1.214e-08	0.305	3.526e-09
0.306	-1.091e-08	0.306	-1.082e-09
0.307	-1.183e-08	0.307	1.466e-10
0.308	-1.245e-08	0.308	4.14e-09
0.309	-1.061e-08	0.309	1.375e-09
0.31	-1.061e-08	0.31	-1.389e-09
0.311	-1.183e-08	0.311	2.604e-09
0.312	-1.03e-08	0.312	4.448e-09
0.313	-9.991e-09	0.313	2.911e-09
0.314	-1.153e-08	0.314	1.99e-09
0.315	-1.03e-08	0.315	3.219e-09
0.316	-9.07e-09	0.316	4.448e-09
0.317	-1.061e-08	0.317	3.219e-09
0.318	-9.991e-09	0.318	-1.082e-09
0.319	-8.455e-09	0.319	1.683e-09
0.32	-8.455e-09	0.32	4.755e-09
0.321	-8.762e-09	0.321	4.755e-09
0.322	-9.377e-09	0.322	4.755e-09
0.323	-9.991e-09	0.323	5.062e-09
0.324	-8.762e-09	0.324	4.14e-09
0.325	-7.534e-09	0.325	4.448e-09
0.326	-8.455e-09	0.326	4.755e-09
0.327	-8.455e-09	0.327	4.538e-10
0.328	-7.534e-09	0.328	1.375e-09
0.329	-7.226e-09	0.329	5.062e-09
0.33	-7.226e-09	0.33	1.068e-09
0.331	-8.762e-09	0.331	1.466e-10
0.332	-8.148e-09	0.332	4.448e-09
0.333	-6.305e-09	0.333	5.062e-09
0.334	-7.534e-09	0.334	5.062e-09
0.335	-8.148e-09	0.335	1.068e-09
0.336	-5.998e-09	0.336	4.538e-10
0.337	-6.612e-09	0.337	4.755e-09
0.338	-7.841e-09	0.338	3.833e-09
0.339	-6.612e-09	0.339	-1.606e-10
0.34	-5.383e-09	0.34	2.604e-09
0.341	-6.612e-09	0.341	5.369e-09
0.342	-7.226e-09	0.342	2.911e-09
0.343	-7.226e-09	0.343	-1.606e-10
0.344	-6.612e-09	0.344	3.219e-09
0.345	-6.305e-09	0.345	5.369e-09
0.346	-6.305e-09	0.346	1.683e-09
0.347	-6.612e-09	0.347	-1.606e-10
0.348	-6.305e-09	0.348	7.61e-10
0.349	-5.998e-09	0.349	1.466e-10
0.35	-4.769e-09	0.35	4.14e-09
0.351	-4.154e-09	0.351	3.833e-09
0.352	-5.69e-09	0.352	4.538e-10
0.353	-5.383e-09	0.353	4.755e-09
0.354	-3.847e-09	0.354	3.219e-09
0.355	-5.076e-09	0.355	7.61e-10
0.356	-5.69e-09	0.356	5.369e-09
0.357	-4.462e-09	0.357	3.833e-09
0.358	-3.233e-09	0.358	4.755e-09
0.359	-2.926e-09	0.359	9.977e-09
0.36	-2.926e-09	0.36	6.291e-09
0.361	-3.847e-09	0.361	5.062e-09
0.362	-4.769e-09	0.362	9.363e-09
0.363	-3.233e-09	0.363	6.905e-09
0.364	-2.926e-09	0.364	5.062e-09
0.365	-3.54e-09	0.365	8.748e-09
0.366	-2.926e-09	0.366	9.977e-09
0.367	-2.618e-09	0.367	9.977e-09
0.368	-4.154e-09	0.368	9.977e-09
0.369	-3.54e-09	0.369	9.67e-09
0.37	-2.004e-09	0.37	5.676e-09
0.371	-2.311e-09	0.371	4.448e-09
0.372	-2.311e-09	0.372	9.056e-09
0.373	-2.004e-09	0.373	6.291e-09
0.374	-3.54e-09	0.374	3.833e-09
0.375	-3.233e-09	0.375	8.441e-09
0.376	-1.697e-09	0.376	7.212e-09
0.377	-1.697e-09	0.377	3.219e-09
0.378	-3.233e-09	0.378	6.905e-09
0.379	-2.311e-09	0.379	8.748e-09
0.38	-1.389e-09	0.38	5.676e-09
0.381	-2.926e-09	0.381	4.14e-09
0.382	-2.004e-09	0.382	4.14e-09
0.383	-1.082e-09	0.383	6.905e-09
0.384	-2.926e-09	0.384	8.441e-09
0.385	-1.697e-09	0.385	3.833e-09
0.386	-1.082e-09	0.386	5.062e-09
0.387	-2.618e-09	0.387	7.827e-09
0.388	-1.389e-09	0.388	9.056e-09
0.389	-7.751e-10	0.389	7.827e-09
0.39	-2.311e-09	0.39	4.448e-09
0.391	-1.389e-09	0.391	2.911e-09
0.392	-4.678e-10	0.392	2.911e-09
0.393	-2.004e-09	0.393	3.833e-09
0.394	-1.082e-09	0.394	3.219e-09
0.395	1.466e-10	0.395	2.604e-09
0.396	1.466e-10	0.396	3.219e-09
0.397	-1.389e-09	0.397	4.14e-09
0.398	-1.389e-09	0.398	7.212e-09
0.399	1.466e-10	0.399	8.748e-09
0.4	-1.082e-09	0.4	8.441e-09
0.401	-1.389e-09	0.401	8.441e-09
0.402	4.538e-10	0.402	8.134e-09
0.403	-7.751e-10	0.403	8.441e-09
0.404	-1.389e-09	0.404	7.52e-09
0.405	4.538e-10	0.405	2.911e-09
0.406	-1.606e-10	0.406	5.062e-09
0.407	-1.389e-09	0.407	8.441e-09
0.408	1.466e-10	0.408	7.212e-09
0.409	7.61e-10	0.409	4.755e-09
0.41	-7.751e-10	0.41	2.604e-09
0.411	-7.751e-10	0.411	5.369e-09
0.412	7.61e-10	0.412	8.134e-09
0.413	4.538e-10	0.413	7.52e-09
0.414	-7.751e-10	0.414	5.984e-09
0.415	-4.678e-10	0.415	5.984e-09
0.416	1.068e-09	0.416	7.212e-09
0.417	1.068e-09	0.417	8.134e-09
0.418	1.068e-09	0.418	6.291e-09
0.419	1.068e-09	0.419	2.604e-09
0.42	-7.751e-10	0.42	5.369e-09
0.421	7.61e-10	0.421	7.212e-09
0.422	1.068e-09	0.422	6.598e-09
0.423	-4.678e-10	0.423	2.911e-09
0.424	7.61e-10	0.424	4.755e-09
0.425	1.068e-09	0.425	8.134e-09
0.426	-4.678e-10	0.426	3.526e-09
0.427	1.466e-10	0.427	4.14e-09
0.428	1.375e-09	0.428	8.134e-09
0.429	1.683e-09	0.429	3.833e-09
0.43	1.466e-10	0.43	3.526e-09
0.431	1.466e-10	0.431	8.134e-09
0.432	1.683e-09	0.432	4.755e-09
0.433	1.375e-09	0.433	2.911e-09
0.434	-1.606e-10	0.434	7.827e-09
0.435	1.068e-09	0.435	5.676e-09
0.436	1.99e-09	0.436	2.604e-09
0.437	4.538e-10	0.437	7.212e-09
0.438	1.466e-10	0.438	6.598e-09
0.439	1.375e-09	0.439	2.604e-09
0.44	1.99e-09	0.44	5.369e-09
0.441	4.538e-10	0.441	8.134e-09
0.442	1.466e-10	0.442	4.755e-09
0.443	7.61e-10	0.443	2.604e-09
0.444	1.068e-09	0.444	6.905e-09
0.445	7.61e-10	0.445	6.905e-09
0.446	1.466e-10	0.446	2.604e-09
0.447	1.466e-10	0.447	3.833e-09
0.448	7.61e-10	0.448	7.212e-09
0.449	4.538e-10	0.449	8.134e-09
0.45	1.466e-10	0.45	3.833e-09
0.451	1.99e-09	0.451	2.604e-09
0.452	1.99e-09	0.452	4.448e-09
0.453	7.61e-10	0.453	5.676e-09
0.454	7.61e-10	0.454	7.52e-09
0.455	1.683e-09	0.455	8.441e-09
0.456	2.604e-09	0.456	7.52e-09
0.457	2.911e-09	0.457	5.369e-09
0.458	1.99e-09	0.458	3.526e-09
0.459	1.068e-09	0.459	2.604e-09
0.46	2.911e-09	0.46	6.291e-09
0.461	3.833e-09	0.461	8.134e-09
0.462	2.604e-09	0.462	4.755e-09
0.463	1.99e-09	0.463	4.14e-09
0.464	2.911e-09	0.464	7.827e-09
0.465	4.14e-09	0.465	5.062e-09
0.466	4.448e-09	0.466	3.526e-09
0.467	4.14e-09	0.467	7.827e-09
0.468	3.219e-09	0.468	5.062e-09
0.469	2.297e-09	0.469	3.833e-09
0.47	3.219e-09	0.47	8.134e-09
0.471	3.833e-09	0.471	4.448e-09
0.472	4.14e-09	0.472	4.14e-09
0.473	4.14e-09	0.473	8.134e-09
0.474	3.833e-09	0.474	3.833e-09
0.475	2.604e-09	0.475	5.062e-09
0.476	2.297e-09	0.476	8.134e-09
0.477	3.219e-09	0.477	3.219e-09
0.478	3.219e-09	0.478	5.984e-09
0.479	2.297e-09	0.479	7.52e-09
0.48	3.833e-09	0.48	2.911e-09
0.481	3.526e-09	0.481	6.905e-09
0.482	2.297e-09	0.482	6.598e-09
0.483	2.297e-09	0.483	2.911e-09
0.484	3.219e-09	0.484	7.827e-09
0.485	4.14e-09	0.485	5.676e-09
0.486	2.297e-09	0.486	3.526e-09
0.487	2.604e-09	0.487	8.134e-09
0.488	3.526e-09	0.488	4.448e-09
0.489	3.219e-09	0.489	4.448e-09
0.49	2.297e-09	0.49	8.441e-09
0.491	2.297e-09	0.491	3.526e-09
0.492	2.297e-09	0.492	5.676e-09
0.493	2.297e-09	0.493	7.827e-09
0.494	3.526e-09	0.494	3.219e-09
0.495	3.833e-09	0.495	6.598e-09
0.496	2.911e-09	0.496	7.52e-09
0.497	2.297e-09	0.497	3.219e-09
0.498	2.297e-09	0.498	7.212e-09
0.499	2.911e-09	0.499	6.905e-09
0.5	4.14e-09	0.5	3.219e-09
0.501	4.448e-09	0.501	7.827e-09
0.502	4.755e-09	0.502	7.212e-09
0.503	4.755e-09	0.503	4.14e-09
0.504	4.755e-09	0.504	3.833e-09
0.505	4.755e-09	0.505	5.369e-09
0.506	4.448e-09	0.506	8.134e-09
0.507	3.833e-09	0.507	8.134e-09
0.508	2.911e-09	0.508	3.526e-09
0.509	2.911e-09	0.509	5.676e-09
0.51	3.526e-09	0.51	8.748e-09
0.511	4.755e-09	0.511	5.369e-09
0.512	4.14e-09	0.512	2.911e-09
0.513	2.604e-09	0.513	2.911e-09
0.514	4.14e-09	0.514	3.833e-09
0.515	4.448e-09	0.515	7.827e-09
0.516	2.911e-09	0.516	8.748e-09
0.517	3.833e-09	0.517	7.212e-09
0.518	4.755e-09	0.518	8.134e-09
0.519	3.219e-09	0.519	8.134e-09
0.52	3.526e-09	0.52	4.14e-09
0.521	5.062e-09	0.521	3.219e-09
0.522	3.833e-09	0.522	3.219e-09
0.523	2.911e-09	0.523	4.14e-09
0.524	3.833e-09	0.524	6.291e-09
0.525	5.062e-09	0.525	6.905e-09
0.526	4.448e-09	0.526	5.062e-09
0.527	3.219e-09	0.527	3.526e-09
0.528	4.755e-09	0.528	7.212e-09
0.529	4.755e-09	0.529	8.441e-09
0.53	3.219e-09	0.53	3.833e-09
0.531	4.448e-09	0.531	5.676e-09
0.532	5.062e-09	0.532	9.363e-09
0.533	3.219e-09	0.533	8.441e-09
0.534	4.448e-09	0.534	8.441e-09
0.535	5.369e-09	0.535	9.056e-09
0.536	3.833e-09	0.536	4.448e-09
0.537	3.526e-09	0.537	5.984e-09
0.538	5.369e-09	0.538	9.363e-09
0.539	4.755e-09	0.539	5.984e-09
0.54	3.526e-09	0.54	3.833e-09
0.541	5.062e-09	0.541	3.526e-09
0.542	5.676e-09	0.542	5.984e-09
0.543	5.676e-09	0.543	9.67e-09
0.544	5.676e-09	0.544	9.056e-09
0.545	4.448e-09	0.545	9.363e-09
0.546	4.14e-09	0.546	8.748e-09
0.547	5.676e-09	0.547	4.14e-09
0.548	4.448e-09	0.548	7.52e-09
0.549	4.14e-09	0.549	8.748e-09
0.55	5.062e-09	0.55	4.14e-09
0.551	5.676e-09	0.551	6.905e-09
0.552	5.984e-09	0.552	9.67e-09
0.553	4.755e-09	0.553	5.062e-09
0.554	4.14e-09	0.554	5.984e-09
0.555	5.676e-09	0.555	9.977e-09
0.556	5.984e-09	0.556	9.363e-09
0.557	5.062e-09	0.557	9.67e-09
0.558	4.448e-09	0.558	9.977e-09
0.559	4.14e-09	0.559	5.676e-09
0.56	4.14e-09	0.56	5.062e-09
0.561	4.448e-09	0.561	9.977e-09
0.562	4.448e-09	0.562	7.827e-09
0.563	5.062e-09	0.563	4.448e-09
0.564	6.291e-09	0.564	8.441e-09
0.565	4.755e-09	0.565	9.67e-09
0.566	5.062e-09	0.566	5.369e-09
0.567	6.598e-09	0.567	4.14e-09
0.568	5.369e-09	0.568	4.448e-09
0.569	5.062e-09	0.569	6.905e-09
0.57	6.598e-09	0.57	8.748e-09
0.571	5.369e-09	0.571	5.984e-09
0.572	5.062e-09	0.572	5.369e-09
0.573	6.905e-09	0.573	9.67e-09
0.574	6.598e-09	0.574	8.748e-09
0.575	5.369e-09	0.575	4.755e-09
0.576	5.062e-09	0.576	8.134e-09
0.577	5.062e-09	0.577	1.059e-08
0.578	5.676e-09	0.578	8.748e-09
0.579	5.676e-09	0.579	9.363e-09
0.58	5.369e-09	0.58	1.028e-08
0.581	5.369e-09	0.581	9.977e-09
0.582	5.984e-09	0.582	7.52e-09
0.583	7.52e-09	0.583	5.062e-09
0.584	6.598e-09	0.584	8.441e-09
0.585	5.984e-09	0.585	1.059e-08
0.586	5.984e-09	0.586	1.09e-08
0.587	6.905e-09	0.587	9.056e-09
0.588	7.52e-09	0.588	5.062e-09
0.589	7.827e-09	0.589	7.827e-09
0.59	8.134e-09	0.59	1.059e-08
0.591	8.134e-09	0.591	1.121e-08
0.592	6.598e-09	0.592	1.121e-08
0.593	6.291e-09	0.593	1.121e-08
0.594	7.827e-09	0.594	1.09e-08
0.595	8.441e-09	0.595	1.121e-08
0.596	7.827e-09	0.596	9.67e-09
0.597	6.291e-09	0.597	5.676e-09
0.598	7.827e-09	0.598	8.748e-09
0.599	8.134e-09	0.599	1.09e-08
0.6	6.598e-09	0.6	7.212e-09
0.601	8.134e-09	0.601	5.676e-09
0.602	8.134e-09	0.602	6.598e-09
0.603	6.905e-09	0.603	9.977e-09
0.604	8.134e-09	0.604	1.151e-08
0.605	8.748e-09	0.605	1.09e-08
0.606	6.905e-09	0.606	1.121e-08
0.607	7.827e-09	0.607	1.059e-08
0.608	8.748e-09	0.608	6.291e-09
0.609	9.363e-09	0.609	7.212e-09
0.61	9.363e-09	0.61	1.121e-08
0.611	9.67e-09	0.611	8.748e-09
0.612	9.67e-09	0.612	5.676e-09
0.613	9.67e-09	0.613	7.827e-09
0.614	8.441e-09	0.614	1.09e-08
0.615	7.827e-09	0.615	1.09e-08
0.616	9.363e-09	0.616	6.598e-09
0.617	9.977e-09	0.617	8.441e-09
0.618	9.977e-09	0.618	1.151e-08
0.619	9.67e-09	0.619	1.182e-08
0.62	8.748e-09	0.62	1.09e-08
0.621	8.441e-09	0.621	6.905e-09
0.622	1.028e-08	0.622	8.748e-09
0.623	9.977e-09	0.623	1.151e-08
0.624	8.748e-09	0.624	7.212e-09
0.625	9.67e-09	0.625	6.291e-09
0.626	1.09e-08	0.626	8.134e-09
0.627	9.363e-09	0.627	9.056e-09
0.628	9.363e-09	0.628	1.151e-08
0.629	1.059e-08	0.629	1.028e-08
0.63	1.121e-08	0.63	6.598e-09
0.631	1.09e-08	0.631	9.977e-09
0.632	9.67e-09	0.632	1.151e-08
0.633	9.977e-09	0.633	6.905e-09
0.634	1.09e-08	0.634	9.67e-09
0.635	9.977e-09	0.635	1.182e-08
0.636	1.059e-08	0.636	7.212e-09
0.637	1.182e-08	0.637	9.67e-09
0.638	1.059e-08	0.638	1.213e-08
0.639	1.059e-08	0.639	7.52e-09
0.64	1.243e-08	0.64	1.028e-08
0.641	1.09e-08	0.641	1.213e-08
0.642	1.09e-08	0.642	7.212e-09
0.643	1.274e-08	0.643	9.67e-09
0.644	1.151e-08	0.644	1.274e-08
0.645	1.09e-08	0.645	1.182e-08
0.646	1.151e-08	0.646	9.363e-09
0.647	1.151e-08	0.647	7.52e-09
0.648	1.121e-08	0.648	8.134e-09
0.649	1.182e-08	0.649	1.243e-08
0.65	1.305e-08	0.65	1.121e-08
0.651	1.366e-08	0.651	7.52e-09
0.652	1.305e-08	0.652	1.213e-08
0.653	1.182e-08	0.653	1.151e-08
0.654	1.305e-08	0.654	7.827e-09
0.655	1.397e-08	0.655	1.09e-08
0.656	1.243e-08	0.656	1.305e-08
0.657	1.305e-08	0.657	1.182e-08
0.658	1.459e-08	0.658	7.827e-09
0.659	1.489e-08	0.659	1.151e-08
0.66	1.489e-08	0.66	1.336e-08
0.661	1.459e-08	0.661	9.056e-09
0.662	1.489e-08	0.662	9.67e-09
0.663	1.459e-08	0.663	1.366e-08
0.664	1.336e-08	0.664	1.397e-08
0.665	1.489e-08	0.665	1.366e-08
0.666	1.551e-08	0.666	9.056e-09
0.667	1.397e-08	0.667	1.028e-08
0.668	1.489e-08	0.668	1.397e-08
0.669	1.612e-08	0.669	1.274e-08
0.67	1.489e-08	0.67	8.748e-09
0.671	1.459e-08	0.671	1.151e-08
0.672	1.612e-08	0.672	1.459e-08
0.673	1.674e-08	0.673	1.213e-08
0.674	1.581e-08	0.674	8.748e-09
0.675	1.489e-08	0.675	9.363e-09
0.676	1.551e-08	0.676	1.151e-08
0.677	1.704e-08	0.677	1.397e-08
0.678	1.643e-08	0.678	1.489e-08
0.679	1.551e-08	0.679	1.305e-08
0.68	1.674e-08	0.68	9.67e-09
0.681	1.766e-08	0.681	1.028e-08
0.682	1.643e-08	0.682	1.336e-08
0.683	1.674e-08	0.683	1.459e-08
0.684	1.827e-08	0.684	1.366e-08
0.685	1.704e-08	0.685	1.459e-08
0.686	1.674e-08	0.686	1.489e-08
0.687	1.796e-08	0.687	1.612e-08
0.688	1.889e-08	0.688	1.919e-08
0.689	1.858e-08	0.689	2.227e-08
0.69	1.858e-08	0.69	1.766e-08
0.691	1.827e-08	0.691	2.073e-08
0.692	1.796e-08	0.692	2.288e-08
0.693	1.766e-08	0.693	1.858e-08
0.694	1.827e-08	0.694	2.134e-08
0.695	1.858e-08	0.695	2.411e-08
0.696	1.827e-08	0.696	2.257e-08
0.697	1.827e-08	0.697	1.981e-08
0.698	1.919e-08	0.698	1.766e-08
0.699	2.012e-08	0.699	2.073e-08
0.7	2.042e-08	0.7	2.288e-08
0.701	1.95e-08	0.701	2.012e-08
0.702	1.919e-08	0.702	1.95e-08
0.703	2.073e-08	0.703	2.165e-08
0.704	2.134e-08	0.704	2.319e-08
0.705	2.134e-08	0.705	1.889e-08
0.706	2.165e-08	0.706	1.889e-08
0.707	2.165e-08	0.707	2.196e-08
0.708	2.104e-08	0.708	2.349e-08
0.709	2.012e-08	0.709	2.134e-08
0.71	2.042e-08	0.71	1.889e-08
0.711	2.196e-08	0.711	2.38e-08
0.712	2.257e-08	0.712	2.319e-08
0.713	2.165e-08	0.713	2.165e-08
0.714	2.073e-08	0.714	2.319e-08
0.715	2.134e-08	0.715	2.472e-08
0.716	2.288e-08	0.716	2.073e-08
0.717	2.349e-08	0.717	2.012e-08
0.718	2.38e-08	0.718	2.349e-08
0.719	2.349e-08	0.719	2.534e-08
0.72	2.196e-08	0.72	2.411e-08
0.721	2.319e-08	0.721	2.319e-08
0.722	2.411e-08	0.722	2.288e-08
0.723	2.257e-08	0.723	2.134e-08
0.724	2.257e-08	0.724	2.042e-08
0.725	2.38e-08	0.725	2.503e-08
0.726	2.472e-08	0.726	2.411e-08
0.727	2.472e-08	0.727	2.042e-08
0.728	2.349e-08	0.728	2.442e-08
0.729	2.349e-08	0.729	2.564e-08
0.73	2.534e-08	0.73	2.134e-08
0.731	2.534e-08	0.731	2.196e-08
0.732	2.472e-08	0.732	2.595e-08
0.733	2.38e-08	0.733	2.534e-08
0.734	2.411e-08	0.734	2.104e-08
0.735	2.534e-08	0.735	2.411e-08
0.736	2.626e-08	0.736	2.657e-08
0.737	2.534e-08	0.737	2.227e-08
0.738	2.472e-08	0.738	2.165e-08
0.739	2.534e-08	0.739	2.227e-08
0.74	2.687e-08	0.74	2.165e-08
0.741	2.595e-08	0.741	2.227e-08
0.742	2.534e-08	0.742	2.196e-08
0.743	2.718e-08	0.743	2.196e-08
0.744	2.718e-08	0.744	2.657e-08
0.745	2.657e-08	0.745	2.657e-08
0.746	2.657e-08	0.746	2.227e-08
0.747	2.626e-08	0.747	2.534e-08
0.748	2.626e-08	0.748	2.841e-08
0.749	2.687e-08	0.749	2.534e-08
0.75	2.841e-08	0.75	2.288e-08
0.751	2.687e-08	0.751	2.749e-08
0.752	2.718e-08	0.752	2.78e-08
0.753	2.902e-08	0.753	2.411e-08
0.754	2.78e-08	0.754	2.319e-08
0.755	2.749e-08	0.755	2.319e-08
0.756	2.902e-08	0.756	2.503e-08
0.757	3.025e-08	0.757	2.872e-08
0.758	2.964e-08	0.758	2.933e-08
0.759	2.872e-08	0.759	2.626e-08
0.76	2.902e-08	0.76	2.472e-08
0.761	2.964e-08	0.761	2.933e-08
0.762	3.087e-08	0.762	2.749e-08
0.763	3.148e-08	0.763	2.442e-08
0.764	3.148e-08	0.764	2.442e-08
0.765	3.056e-08	0.765	2.534e-08
0.766	2.995e-08	0.766	2.995e-08
0.767	3.179e-08	0.767	2.841e-08
0.768	3.21e-08	0.768	2.503e-08
0.769	3.087e-08	0.769	2.933e-08
0.77	3.117e-08	0.77	2.995e-08
0.771	3.271e-08	0.771	2.564e-08
0.772	3.333e-08	0.772	2.841e-08
0.773	3.333e-08	0.773	3.117e-08
0.774	3.363e-08	0.774	2.718e-08
0.775	3.21e-08	0.775	2.657e-08
0.776	3.271e-08	0.776	2.995e-08
0.777	3.394e-08	0.777	3.148e-08
0.778	3.24e-08	0.778	3.21e-08
0.779	3.333e-08	0.779	3.24e-08
0.78	3.455e-08	0.78	3.24e-08
0.781	3.425e-08	0.781	3.271e-08
0.782	3.363e-08	0.782	3.302e-08
0.783	3.363e-08	0.783	3.302e-08
0.784	3.455e-08	0.784	3.333e-08
0.785	3.548e-08	0.785	3.271e-08
0.786	3.548e-08	0.786	3.087e-08
0.787	3.394e-08	0.787	3.148e-08
0.788	3.486e-08	0.788	3.363e-08
0.789	3.609e-08	0.789	2.964e-08
0.79	3.609e-08	0.79	2.841e-08
0.791	3.578e-08	0.791	2.933e-08
0.792	3.578e-08	0.792	2.933e-08
0.793	3.64e-08	0.793	2.902e-08
0.794	3.67e-08	0.794	2.964e-08
0.795	3.517e-08	0.795	3.455e-08
0.796	3.609e-08	0.796	3.24e-08
0.797	3.732e-08	0.797	2.933e-08
0.798	3.701e-08	0.798	3.025e-08
0.799	3.578e-08	0.799	3.087e-08
0.8	3.64e-08	0.8	3.056e-08
0.801	3.793e-08	0.801	3.025e-08
0.802	3.763e-08	0.802	3.025e-08
0.803	3.64e-08	0.803	3.24e-08
0.804	3.793e-08	0.804	3.64e-08
0.805	3.855e-08	0.805	3.24e-08
0.806	3.701e-08	0.806	3.148e-08
0.807	3.701e-08	0.807	3.271e-08
0.808	3.855e-08	0.808	3.148e-08
0.809	3.916e-08	0.809	3.486e-08
0.81	3.793e-08	0.81	3.732e-08
0.811	3.793e-08	0.811	3.363e-08
0.812	3.947e-08	0.812	3.21e-08
0.813	3.916e-08	0.813	3.486e-08
0.814	3.793e-08	0.814	3.67e-08
0.815	3.793e-08	0.815	3.486e-08
0.816	3.609e-08	0.816	3.333e-08
0.817	3.609e-08	0.817	3.763e-08
0.818	3.978e-08	0.818	3.916e-08
0.819	3.824e-08	0.819	3.947e-08
0.82	3.947e-08	0.82	3.978e-08
0.821	4.07e-08	0.821	3.978e-08
0.822	4.101e-08	0.822	3.885e-08
0.823	4.223e-08	0.823	3.67e-08
0.824	4.438e-08	0.824	3.517e-08
0.825	4.654e-08	0.825	3.548e-08
0.826	4.623e-08	0.826	3.578e-08
0.827	4.561e-08	0.827	3.609e-08
0.828	4.715e-08	0.828	3.578e-08
0.829	4.776e-08	0.829	3.578e-08
0.83	4.715e-08	0.83	3.64e-08
0.831	4.684e-08	0.831	4.101e-08
0.832	4.715e-08	0.832	4.101e-08
0.833	4.838e-08	0.833	3.793e-08
0.834	4.899e-08	0.834	3.763e-08
0.835	4.93e-08	0.835	3.824e-08
0.836	4.869e-08	0.836	3.824e-08
0.837	4.776e-08	0.837	3.824e-08
0.838	4.776e-08	0.838	4.285e-08
0.839	4.838e-08	0.839	4.223e-08
0.84	4.869e-08	0.84	3.855e-08
0.841	4.899e-08	0.841	4.193e-08
0.842	4.961e-08	0.842	4.469e-08
0.843	5.053e-08	0.843	4.039e-08
0.844	5.114e-08	0.844	4.162e-08
0.845	5.084e-08	0.845	4.561e-08
0.846	4.961e-08	0.846	4.193e-08
0.847	5.022e-08	0.847	4.131e-08
0.848	5.176e-08	0.848	4.592e-08
0.849	5.084e-08	0.849	4.438e-08
0.85	5.022e-08	0.85	4.131e-08
0.851	5.145e-08	0.851	4.561e-08
0.852	5.237e-08	0.852	4.715e-08
0.853	5.114e-08	0.853	4.285e-08
0.854	5.084e-08	0.854	4.469e-08
0.855	5.206e-08	0.855	4.869e-08
0.856	5.268e-08	0.856	4.838e-08
0.857	5.268e-08	0.857	4.684e-08
0.858	5.206e-08	0.858	4.5e-08
0.859	5.206e-08	0.859	4.408e-08
0.86	5.206e-08	0.86	4.408e-08
0.861	5.237e-08	0.861	4.592e-08
0.862	5.36e-08	0.862	4.961e-08
0.863	5.268e-08	0.863	4.961e-08
0.864	5.176e-08	0.864	4.561e-08
0.865	5.36e-08	0.865	4.869e-08
0.866	5.36e-08	0.866	5.206e-08
0.867	5.237e-08	0.867	5.176e-08
0.868	5.36e-08	0.868	5.145e-08
0.869	5.422e-08	0.869	5.237e-08
0.87	5.268e-08	0.87	5.329e-08
0.871	5.329e-08	0.871	5.268e-08
0.872	5.452e-08	0.872	5.176e-08
0.873	5.329e-08	0.873	5.268e-08
0.874	5.329e-08	0.874	5.422e-08
0.875	5.483e-08	0.875	5.483e-08
0.876	5.36e-08	0.876	5.237e-08
0.877	5.329e-08	0.877	4.991e-08
0.878	5.483e-08	0.878	5.36e-08
0.879	5.452e-08	0.879	5.637e-08
0.88	5.329e-08	0.88	5.452e-08
0.881	5.391e-08	0.881	5.176e-08
0.882	5.422e-08	0.882	5.145e-08
0.883	5.36e-08	0.883	5.237e-08
0.884	5.36e-08	0.884	5.391e-08
0.885	5.544e-08	0.885	5.329e-08
0.886	5.452e-08	0.886	5.329e-08
0.887	5.391e-08	0.887	5.637e-08
0.888	5.544e-08	0.888	5.821e-08
0.889	5.483e-08	0.889	5.698e-08
0.89	5.422e-08	0.89	5.483e-08
0.891	5.452e-08	0.891	5.79e-08
0.892	5.575e-08	0.892	6.097e-08
0.893	5.452e-08	0.893	5.913e-08
0.894	5.391e-08	0.894	5.637e-08
0.895	5.544e-08	0.895	6.097e-08
0.896	5.575e-08	0.896	6.128e-08
0.897	5.483e-08	0.897	5.759e-08
0.898	5.422e-08	0.898	5.882e-08
0.899	5.422e-08	0.899	6.343e-08
0.9	5.391e-08	0.9	6.159e-08
0.901	5.483e-08	0.901	5.882e-08
0.902	5.575e-08	0.902	5.944e-08
0.903	5.422e-08	0.903	6.22e-08
0.904	5.391e-08	0.904	6.527e-08
0.905	5.452e-08	0.905	6.65e-08
0.906	5.422e-08	0.906	6.681e-08
0.907	5.452e-08	0.907	6.343e-08
0.908	5.483e-08	0.908	6.159e-08
0.909	5.575e-08	0.909	6.435e-08
0.91	5.483e-08	0.91	6.65e-08
0.911	5.36e-08	0.911	6.681e-08
0.912	5.391e-08	0.912	6.558e-08
0.913	5.422e-08	0.913	6.405e-08
0.914	5.514e-08	0.914	6.804e-08
0.915	5.575e-08	0.915	7.019e-08
0.916	5.575e-08	0.916	7.08e-08
0.917	5.544e-08	0.917	6.896e-08
0.918	5.391e-08	0.918	6.62e-08
0.919	5.329e-08	0.919	7.111e-08
0.92	5.483e-08	0.92	7.203e-08
0.921	5.514e-08	0.921	6.958e-08
0.922	5.329e-08	0.922	6.927e-08
0.923	5.391e-08	0.923	7.142e-08
0.924	5.514e-08	0.924	7.418e-08
0.925	5.329e-08	0.925	7.48e-08
0.926	5.36e-08	0.926	7.142e-08
0.927	5.483e-08	0.927	7.08e-08
0.928	5.299e-08	0.928	7.603e-08
0.929	5.36e-08	0.929	7.449e-08
0.93	5.452e-08	0.93	7.142e-08
0.931	5.268e-08	0.931	7.48e-08
0.932	5.329e-08	0.932	7.726e-08
0.933	5.422e-08	0.933	7.541e-08
0.934	5.268e-08	0.934	7.357e-08
0.935	5.299e-08	0.935	7.879e-08
0.936	5.422e-08	0.936	7.91e-08
0.937	5.36e-08	0.937	7.572e-08
0.938	5.329e-08	0.938	7.541e-08
0.939	5.391e-08	0.939	8.064e-08
0.94	5.299e-08	0.94	7.971e-08
0.941	5.176e-08	0.941	7.664e-08
0.942	5.268e-08	0.942	8.064e-08
0.943	5.36e-08	0.943	8.279e-08
0.944	5.206e-08	0.944	8.033e-08
0.945	5.114e-08	0.945	8.094e-08
0.946	5.114e-08	0.946	8.401e-08
0.947	5.114e-08	0.947	8.34e-08
0.948	5.268e-08	0.948	8.002e-08
0.949	5.299e-08	0.949	8.033e-08
0.95	5.206e-08	0.95	8.064e-08
0.951	5.206e-08	0.951	8.309e-08
0.952	5.268e-08	0.952	8.739e-08
0.953	5.084e-08	0.953	8.401e-08
0.954	5.053e-08	0.954	8.248e-08
0.955	5.206e-08	0.955	8.309e-08
0.956	5.114e-08	0.956	8.617e-08
0.957	4.991e-08	0.957	8.985e-08
0.958	5.114e-08	0.958	8.586e-08
0.959	5.114e-08	0.959	8.586e-08
0.96	5.022e-08	0.96	9.077e-08
0.961	4.961e-08	0.961	9.016e-08
0.962	4.961e-08	0.962	8.678e-08
0.963	5.022e-08	0.963	9.016e-08
0.964	5.145e-08	0.964	9.354e-08
0.965	4.991e-08	0.965	9.354e-08
0.966	4.961e-08	0.966	9.415e-08
0.967	5.084e-08	0.967	9.385e-08
0.968	5.114e-08	0.968	8.985e-08
0.969	5.084e-08	0.969	9.108e-08
0.97	5.022e-08	0.97	9.169e-08
0.971	4.869e-08	0.971	9.108e-08
0.972	4.93e-08	0.972	9.6e-08
0.973	5.022e-08	0.973	9.661e-08
0.974	4.869e-08	0.974	9.292e-08
0.975	4.869e-08	0.975	9.292e-08
0.976	5.022e-08	0.976	9.323e-08
0.977	4.899e-08	0.977	9.753e-08
0.978	4.807e-08	0.978	9.876e-08
0.979	4.961e-08	0.979	9.477e-08
0.98	4.93e-08	0.98	9.845e-08
0.981	4.807e-08	0.981	1.012e-07
0.982	4.776e-08	0.982	1.009e-07
0.983	4.776e-08	0.983	9.815e-08
0.984	4.838e-08	0.984	9.692e-08
0.985	4.869e-08	0.985	9.784e-08
0.986	4.93e-08	0.986	9.907e-08
0.987	4.899e-08	0.987	9.907e-08
0.988	4.776e-08	0.988	9.876e-08
0.989	4.715e-08	0.989	9.938e-08
0.99	4.776e-08	0.99	9.968e-08
0.991	4.899e-08	0.991	1.006e-07
0.992	4.746e-08	0.992	1.024e-07
0.993	4.715e-08	0.993	1.028e-07
0.994	4.869e-08	0.994	1.018e-07
0.995	4.807e-08	0.995	1.031e-07
0.996	4.654e-08	0.996	1.08e-07
0.997	4.776e-08	0.997	1.058e-07
0.998	4.869e-08	0.998	1.034e-07
0.999	4.838e-08	0.999	1.08e-07
1	4.807e-08	1	1.067e-07
0.999	4.776e-08	0.999	9.907e-08
0.998	4.715e-08	0.998	9.876e-08
0.997	4.654e-08	0.997	9.968e-08
0.996	4.469e-08	0.996	9.446e-08
0.995	4.346e-08	0.995	9.016e-08
0.994	4.438e-08	0.994	9.108e-08
0.993	4.408e-08	0.993	9.231e-08
0.992	4.316e-08	0.992	8.617e-08
0.991	4.254e-08	0.991	8.494e-08
0.99	4.5e-08	0.99	8.739e-08
0.989	4.316e-08	0.989	8.217e-08
0.988	4.07e-08	0.988	7.848e-08
0.987	4.008e-08	0.987	7.971e-08
0.986	4.101e-08	0.986	8.217e-08
0.985	4.408e-08	0.985	8.555e-08
0.984	4.531e-08	0.984	8.739e-08
0.983	4.5e-08	0.983	8.524e-08
0.982	4.469e-08	0.982	8.401e-08
0.981	4.469e-08	0.981	8.555e-08
0.98	4.469e-08	0.98	8.801e-08
0.979	4.561e-08	0.979	8.832e-08
0.978	4.531e-08	0.978	8.617e-08
0.977	4.377e-08	0.977	8.371e-08
0.976	4.316e-08	0.976	8.248e-08
0.975	4.377e-08	0.975	8.217e-08
0.974	4.285e-08	0.974	8.186e-08
0.973	4.101e-08	0.973	8.34e-08
0.972	4.101e-08	0.972	8.309e-08
0.971	4.101e-08	0.971	7.756e-08
0.97	4.07e-08	0.97	7.787e-08
0.969	4.07e-08	0.969	8.064e-08
0.968	4.039e-08	0.968	8.033e-08
0.967	4.039e-08	0.967	7.941e-08
0.966	3.978e-08	0.966	7.848e-08
0.965	3.855e-08	0.965	7.787e-08
0.964	3.763e-08	0.964	7.511e-08
0.963	3.855e-08	0.963	7.08e-08
0.962	3.885e-08	0.962	6.927e-08
0.961	3.824e-08	0.961	7.019e-08
0.96	3.824e-08	0.96	7.142e-08
0.959	3.732e-08	0.959	7.08e-08
0.958	3.548e-08	0.958	6.773e-08
0.957	3.578e-08	0.957	6.466e-08
0.956	3.67e-08	0.956	6.804e-08
0.955	3.609e-08	0.955	6.835e-08
0.954	3.517e-08	0.954	6.282e-08
0.953	3.548e-08	0.953	6.343e-08
0.952	3.517e-08	0.952	6.62e-08
0.951	3.302e-08	0.951	6.19e-08
0.95	3.363e-08	0.95	5.913e-08
0.949	3.425e-08	0.949	6.251e-08
0.948	3.24e-08	0.948	6.282e-08
0.947	3.148e-08	0.947	5.821e-08
0.946	3.179e-08	0.946	5.606e-08
0.945	3.271e-08	0.945	5.882e-08
0.944	3.179e-08	0.944	5.975e-08
0.943	3.025e-08	0.943	5.913e-08
0.942	3.056e-08	0.942	5.852e-08
0.941	3.025e-08	0.941	5.606e-08
0.94	2.902e-08	0.94	5.114e-08
0.939	2.933e-08	0.939	5.329e-08
0.938	3.025e-08	0.938	5.514e-08
0.937	3.025e-08	0.937	5.053e-08
0.936	2.995e-08	0.936	4.838e-08
0.935	2.81e-08	0.935	5.237e-08
0.934	2.78e-08	0.934	5.053e-08
0.933	2.902e-08	0.933	4.684e-08
0.932	2.81e-08	0.932	4.561e-08
0.931	2.626e-08	0.931	4.531e-08
0.93	2.657e-08	0.93	4.438e-08
0.929	2.78e-08	0.929	4.408e-08
0.928	2.718e-08	0.928	4.531e-08
0.927	2.595e-08	0.927	4.654e-08
0.926	2.564e-08	0.926	4.162e-08
0.925	2.564e-08	0.925	4.008e-08
0.924	2.626e-08	0.924	3.947e-08
0.923	2.472e-08	0.923	4.008e-08
0.922	2.349e-08	0.922	4.346e-08
0.921	2.38e-08	0.921	3.947e-08
0.92	2.411e-08	0.92	3.67e-08
0.919	2.411e-08	0.919	4.008e-08
0.918	2.349e-08	0.918	4.008e-08
0.917	2.257e-08	0.917	3.64e-08
0.916	2.227e-08	0.916	3.548e-08
0.915	2.319e-08	0.915	3.763e-08
0.914	2.319e-08	0.914	3.732e-08
0.913	2.165e-08	0.913	3.24e-08
0.912	2.104e-08	0.912	3.271e-08
0.911	2.073e-08	0.911	3.548e-08
0.91	2.134e-08	0.91	3.578e-08
0.909	2.227e-08	0.909	3.548e-08
0.908	2.073e-08	0.908	3.179e-08
0.907	1.95e-08	0.907	2.841e-08
0.906	1.95e-08	0.906	3.179e-08
0.905	1.95e-08	0.905	3.271e-08
0.904	1.981e-08	0.904	2.749e-08
0.903	2.042e-08	0.903	2.749e-08
0.902	1.981e-08	0.902	2.964e-08
0.901	1.827e-08	0.901	3.056e-08
0.9	1.889e-08	0.9	2.995e-08
0.899	1.95e-08	0.899	2.749e-08
0.898	1.889e-08	0.898	2.38e-08
0.897	1.766e-08	0.897	2.657e-08
0.896	1.704e-08	0.896	2.749e-08
0.895	1.704e-08	0.895	2.38e-08
0.894	1.674e-08	0.894	2.288e-08
0.893	1.827e-08	0.893	2.687e-08
0.892	1.704e-08	0.892	2.319e-08
0.891	1.612e-08	0.891	2.042e-08
0.89	1.766e-08	0.89	2.411e-08
0.889	1.643e-08	0.889	2.472e-08
0.888	1.52e-08	0.888	2.134e-08
0.887	1.674e-08	0.887	1.858e-08
0.886	1.612e-08	0.886	2.196e-08
0.885	1.459e-08	0.885	2.227e-08
0.884	1.52e-08	0.884	1.796e-08
0.883	1.612e-08	0.883	1.704e-08
0.882	1.428e-08	0.882	2.012e-08
0.881	1.397e-08	0.881	2.042e-08
0.88	1.489e-08	0.88	2.012e-08
0.879	1.52e-08	0.879	2.042e-08
0.878	1.459e-08	0.878	1.827e-08
0.877	1.336e-08	0.877	1.366e-08
0.876	1.305e-08	0.876	1.674e-08
0.875	1.428e-08	0.875	1.766e-08
0.874	1.459e-08	0.874	1.274e-08
0.873	1.397e-08	0.873	1.428e-08
0.872	1.213e-08	0.872	1.735e-08
0.871	1.305e-08	0.871	1.336e-08
0.87	1.366e-08	0.87	1.121e-08
0.869	1.213e-08	0.869	1.428e-08
0.868	1.151e-08	0.868	1.581e-08
0.867	1.182e-08	0.867	1.489e-08
0.866	1.274e-08	0.866	1.305e-08
0.865	1.213e-08	0.865	1.151e-08
0.864	1.121e-08	0.864	1.274e-08
0.863	1.151e-08	0.863	1.397e-08
0.862	1.213e-08	0.862	1.366e-08
0.861	1.059e-08	0.861	1.182e-08
0.86	1.028e-08	0.86	7.52e-09
0.859	1.151e-08	0.859	9.363e-09
0.858	1.151e-08	0.858	1.213e-08
0.857	1.059e-08	0.857	8.134e-09
0.856	1.059e-08	0.856	6.291e-09
0.855	1.09e-08	0.855	8.441e-09
0.854	1.09e-08	0.854	7.827e-09
0.853	1.09e-08	0.853	5.062e-09
0.852	1.09e-08	0.852	6.905e-09
0.851	1.059e-08	0.851	9.363e-09
0.85	1.059e-08	0.85	7.212e-09
0.849	1.028e-08	0.849	3.526e-09
0.848	9.977e-09	0.848	7.52e-09
0.847	9.056e-09	0.847	7.52e-09
0.846	7.52e-09	0.846	2.911e-09
0.845	7.827e-09	0.845	5.062e-09
0.844	9.056e-09	0.844	7.827e-09
0.843	9.056e-09	0.843	5.062e-09
0.842	8.134e-09	0.842	1.99e-09
0.841	8.134e-09	0.841	1.375e-09
0.84	8.134e-09	0.84	1.375e-09
0.839	7.212e-09	0.839	1.068e-09
0.838	6.598e-09	0.838	4.538e-10
0.837	6.291e-09	0.837	-1.606e-10
0.836	6.291e-09	0.836	7.61e-10
0.835	6.598e-09	0.835	2.911e-09
0.834	6.598e-09	0.834	5.062e-09
0.833	5.984e-09	0.833	4.755e-09
0.832	6.905e-09	0.832	1.068e-09
0.831	7.52e-09	0.831	-7.751e-10
0.83	5.676e-09	0.83	3.526e-09
0.829	5.369e-09	0.829	1.683e-09
0.828	6.905e-09	0.828	-2.311e-09
0.827	7.212e-09	0.827	-1.606e-10
0.826	6.291e-09	0.826	1.068e-09
0.825	5.062e-09	0.825	-1.606e-10
0.824	5.062e-09	0.824	-2.926e-09
0.823	6.598e-09	0.823	-2.618e-09
0.822	5.676e-09	0.822	-7.751e-10
0.821	4.448e-09	0.821	-2.311e-09
0.82	5.984e-09	0.82	-3.847e-09
0.819	5.676e-09	0.819	4.538e-10
0.818	4.14e-09	0.818	-1.082e-09
0.817	4.14e-09	0.817	-4.154e-09
0.816	4.448e-09	0.816	1.466e-10
0.815	4.14e-09	0.815	-1.606e-10
0.814	4.448e-09	0.814	-2.311e-09
0.813	5.369e-09	0.813	-1.697e-09
0.812	4.755e-09	0.812	-1.606e-10
0.811	3.219e-09	0.811	-1.389e-09
0.81	4.448e-09	0.81	-4.154e-09
0.809	4.755e-09	0.809	-3.233e-09
0.808	3.219e-09	0.808	-7.751e-10
0.807	3.526e-09	0.807	-5.076e-09
0.806	4.755e-09	0.806	-4.769e-09
0.805	4.448e-09	0.805	-1.389e-09
0.804	4.448e-09	0.804	-5.383e-09
0.803	4.448e-09	0.803	-6.305e-09
0.802	2.604e-09	0.802	-2.004e-09
0.801	2.297e-09	0.801	-4.154e-09
0.8	3.526e-09	0.8	-7.226e-09
0.799	3.833e-09	0.799	-2.926e-09
0.798	2.911e-09	0.798	-4.769e-09
0.797	1.99e-09	0.797	-7.534e-09
0.796	2.911e-09	0.796	-2.926e-09
0.795	3.526e-09	0.795	-5.383e-09
0.794	1.683e-09	0.794	-7.841e-09
0.793	2.297e-09	0.793	-3.54e-09
0.792	3.526e-09	0.792	-4.769e-09
0.791	2.297e-09	0.791	-8.762e-09
0.79	1.375e-09	0.79	-5.076e-09
0.789	2.604e-09	0.789	-4.462e-09
0.788	2.911e-09	0.788	-8.762e-09
0.787	1.683e-09	0.787	-7.841e-09
0.786	1.068e-09	0.786	-5.998e-09
0.785	2.297e-09	0.785	-6.305e-09
0.784	2.911e-09	0.784	-5.383e-09
0.783	2.297e-09	0.783	-4.462e-09
0.782	7.61e-10	0.782	-4.769e-09
0.781	1.068e-09	0.781	-7.226e-09
0.78	2.297e-09	0.78	-1.03e-08
0.779	2.297e-09	0.779	-9.377e-09
0.778	1.375e-09	0.778	-7.841e-09
0.777	7.61e-10	0.777	-5.998e-09
0.776	1.466e-10	0.776	-4.769e-09
0.775	1.466e-10	0.775	-6.305e-09
0.774	4.538e-10	0.774	-1.061e-08
0.773	1.683e-09	0.773	-8.762e-09
0.772	1.375e-09	0.772	-5.383e-09
0.771	-1.606e-10	0.771	-8.762e-09
0.77	1.068e-09	0.77	-1.122e-08
0.769	1.683e-09	0.769	-9.991e-09
0.768	-1.606e-10	0.768	-6.305e-09
0.767	1.466e-10	0.767	-8.762e-09
0.766	1.068e-09	0.766	-1.091e-08
0.765	1.683e-09	0.765	-6.305e-09
0.764	1.683e-09	0.764	-9.377e-09
0.763	1.068e-09	0.763	-1.122e-08
0.762	-1.606e-10	0.762	-6.919e-09
0.761	-7.751e-10	0.761	-6.919e-09
0.76	7.61e-10	0.76	-8.148e-09
0.759	1.068e-09	0.759	-8.148e-09
0.758	4.538e-10	0.758	-9.07e-09
0.757	-4.678e-10	0.757	-1.214e-08
0.756	-1.082e-09	0.756	-8.455e-09
0.755	-1.082e-09	0.755	-8.762e-09
0.754	-1.082e-09	0.754	-1.245e-08
0.753	-1.082e-09	0.753	-8.762e-09
0.752	-1.082e-09	0.752	-7.841e-09
0.751	-7.751e-10	0.751	-1.061e-08
0.75	-7.751e-10	0.75	-9.991e-09
0.749	-1.389e-09	0.749	-7.534e-09
0.748	-1.606e-10	0.748	-9.07e-09
0.747	4.538e-10	0.747	-1.061e-08
0.746	-1.606e-10	0.746	-9.07e-09
0.745	-7.751e-10	0.745	-7.841e-09
0.744	-1.389e-09	0.744	-1.122e-08
0.743	-1.697e-09	0.743	-1.368e-08
0.742	-1.082e-09	0.742	-1.276e-08
0.741	1.466e-10	0.741	-9.377e-09
0.74	4.538e-10	0.74	-7.841e-09
0.739	1.466e-10	0.739	-8.762e-09
0.738	-1.606e-10	0.738	-9.07e-09
0.737	-4.678e-10	0.737	-8.148e-09
0.736	-1.606e-10	0.736	-1.183e-08
0.735	4.538e-10	0.735	-1.368e-08
0.734	-4.678e-10	0.734	-9.07e-09
0.733	-1.697e-09	0.733	-1.122e-08
0.732	-7.751e-10	0.732	-1.399e-08
0.731	-4.678e-10	0.731	-8.762e-09
0.73	-1.389e-09	0.73	-7.534e-09
0.729	-1.389e-09	0.729	-1.03e-08
0.728	1.466e-10	0.728	-1.091e-08
0.727	4.538e-10	0.727	-8.148e-09
0.726	-1.606e-10	0.726	-1.03e-08
0.725	-1.697e-09	0.725	-1.306e-08
0.724	-1.389e-09	0.724	-8.455e-09
0.723	-1.606e-10	0.723	-1.03e-08
0.722	-1.606e-10	0.722	-1.306e-08
0.721	-1.606e-10	0.721	-8.762e-09
0.72	-4.678e-10	0.72	-1.091e-08
0.719	-2.311e-09	0.719	-1.337e-08
0.718	-1.389e-09	0.718	-8.762e-09
0.717	-4.678e-10	0.717	-9.991e-09
0.716	-4.678e-10	0.716	-1.337e-08
0.715	-1.082e-09	0.715	-9.07e-09
0.714	-2.311e-09	0.714	-9.377e-09
0.713	-2.311e-09	0.713	-1.337e-08
0.712	-4.678e-10	0.712	-9.377e-09
0.711	-4.678e-10	0.711	-9.07e-09
0.71	-7.751e-10	0.71	-1.337e-08
0.709	-2.618e-09	0.709	-1.183e-08
0.708	-1.697e-09	0.708	-8.762e-09
0.707	-7.751e-10	0.707	-8.148e-09
0.706	-2.004e-09	0.706	-1.061e-08
0.705	-2.618e-09	0.705	-1.337e-08
0.704	-1.389e-09	0.704	-9.07e-09
0.703	-1.082e-09	0.703	-8.762e-09
0.702	-1.697e-09	0.702	-1.306e-08
0.701	-2.618e-09	0.701	-1.061e-08
0.7	-2.618e-09	0.7	-7.534e-09
0.699	-2.004e-09	0.699	-9.07e-09
0.698	-1.082e-09	0.698	-9.377e-09
0.697	-2.311e-09	0.697	-8.148e-09
0.696	-2.926e-09	0.696	-7.841e-09
0.695	-1.697e-09	0.695	-9.991e-09
0.694	-1.389e-09	0.694	-1.276e-08
0.693	-2.618e-09	0.693	-8.455e-09
0.692	-3.233e-09	0.692	-8.455e-09
0.691	-2.311e-09	0.691	-1.276e-08
0.69	-1.389e-09	0.69	-9.684e-09
0.689	-1.389e-09	0.689	-7.534e-09
0.688	-1.389e-09	0.688	-1.183e-08
0.687	-2.618e-09	0.687	-1.122e-08
0.686	-3.54e-09	0.686	-7.226e-09
0.685	-2.004e-09	0.685	-9.684e-09
0.684	-1.697e-09	0.684	-1.245e-08
0.683	-2.004e-09	0.683	-7.841e-09
0.682	-1.697e-09	0.682	-8.148e-09
0.681	-3.233e-09	0.681	-1.245e-08
0.68	-3.233e-09	0.68	-9.377e-09
0.679	-2.004e-09	0.679	-6.612e-09
0.678	-1.697e-09	0.678	-6.612e-09
0.677	-2.004e-09	0.677	-8.455e-09
0.676	-2.926e-09	0.676	-1.214e-08
0.675	-3.54e-09	0.675	-7.534e-09
0.674	-3.54e-09	0.674	-7.841e-09
0.673	-3.233e-09	0.673	-9.684e-09
0.672	-2.004e-09	0.672	-7.534e-09
0.671	-3.233e-09	0.671	-7.534e-09
0.67	-3.847e-09	0.67	-1.183e-08
0.669	-4.154e-09	0.669	-8.762e-09
0.668	-3.54e-09	0.668	-6.919e-09
0.667	-2.004e-09	0.667	-1.122e-08
0.666	-3.233e-09	0.666	-1.03e-08
0.665	-4.154e-09	0.665	-6.919e-09
0.664	-3.54e-09	0.664	-5.998e-09
0.663	-3.233e-09	0.663	-6.919e-09
0.662	-4.154e-09	0.662	-8.455e-09
0.661	-2.618e-09	0.661	-1.091e-08
0.66	-2.004e-09	0.66	-1.153e-08
0.659	-2.004e-09	0.659	-9.377e-09
0.658	-3.54e-09	0.658	-7.534e-09
0.657	-4.154e-09	0.657	-7.534e-09
0.656	-2.311e-09	0.656	-8.762e-09
0.655	-3.233e-09	0.655	-1.091e-08
0.654	-4.462e-09	0.654	-1.153e-08
0.653	-3.233e-09	0.653	-1.153e-08
0.652	-2.311e-09	0.652	-1.153e-08
0.651	-3.847e-09	0.651	-1.122e-08
0.65	-4.154e-09	0.65	-1.091e-08
0.649	-2.618e-09	0.649	-1.153e-08
0.648	-3.54e-09	0.648	-9.377e-09
0.647	-4.462e-09	0.647	-5.998e-09
0.646	-2.618e-09	0.646	-9.684e-09
0.645	-3.54e-09	0.645	-1.153e-08
0.644	-4.462e-09	0.644	-1.153e-08
0.643	-2.618e-09	0.643	-8.455e-09
0.642	-3.233e-09	0.642	-5.998e-09
0.641	-4.462e-09	0.641	-9.684e-09
0.64	-3.54e-09	0.64	-1.153e-08
0.639	-2.618e-09	0.639	-1.122e-08
0.638	-4.154e-09	0.638	-1.03e-08
0.637	-4.154e-09	0.637	-5.998e-09
0.636	-2.618e-09	0.636	-9.684e-09
0.635	-3.847e-09	0.635	-1.091e-08
0.634	-4.462e-09	0.634	-8.762e-09
0.633	-2.926e-09	0.633	-7.841e-09
0.632	-3.233e-09	0.632	-6.305e-09
0.631	-4.462e-09	0.631	-5.69e-09
0.63	-4.769e-09	0.63	-7.534e-09
0.629	-4.769e-09	0.629	-1.122e-08
0.628	-4.462e-09	0.628	-7.226e-09
0.627	-3.233e-09	0.627	-7.226e-09
0.626	-2.926e-09	0.626	-1.122e-08
0.625	-3.847e-09	0.625	-6.919e-09
0.624	-4.462e-09	0.624	-7.534e-09
0.623	-3.54e-09	0.623	-1.122e-08
0.622	-2.926e-09	0.622	-1.122e-08
0.621	-4.462e-09	0.621	-1.153e-08
0.62	-5.076e-09	0.62	-1.091e-08
0.619	-4.462e-09	0.619	-6.612e-09
0.618	-3.847e-09	0.618	-6.305e-09
0.617	-4.154e-09	0.617	-6.919e-09
0.616	-5.076e-09	0.616	-5.69e-09
0.615	-3.54e-09	0.615	-1.03e-08
0.614	-3.54e-09	0.614	-9.377e-09
0.613	-5.076e-09	0.613	-5.69e-09
0.612	-4.462e-09	0.612	-7.226e-09
0.611	-3.847e-09	0.611	-6.612e-09
0.61	-3.847e-09	0.61	-6.612e-09
0.609	-3.847e-09	0.609	-1.122e-08
0.608	-3.54e-09	0.608	-8.148e-09
0.607	-2.926e-09	0.607	-6.305e-09
0.606	-2.926e-09	0.606	-1.091e-08
0.605	-3.54e-09	0.605	-9.377e-09
0.604	-4.462e-09	0.604	-5.998e-09
0.603	-5.383e-09	0.603	-9.377e-09
0.602	-4.462e-09	0.602	-1.153e-08
0.601	-3.54e-09	0.601	-8.762e-09
0.6	-5.076e-09	0.6	-6.305e-09
0.599	-4.769e-09	0.599	-5.69e-09
0.598	-3.54e-09	0.598	-5.998e-09
0.597	-4.462e-09	0.597	-8.455e-09
0.596	-5.383e-09	0.596	-1.153e-08
0.595	-5.076e-09	0.595	-7.226e-09
0.594	-3.54e-09	0.594	-7.534e-09
0.593	-3.54e-09	0.593	-1.153e-08
0.592	-4.769e-09	0.592	-7.841e-09
0.591	-5.69e-09	0.591	-6.612e-09
0.59	-4.154e-09	0.59	-1.091e-08
0.589	-4.154e-09	0.589	-1.061e-08
0.588	-5.69e-09	0.588	-6.919e-09
0.587	-4.462e-09	0.587	-5.998e-09
0.586	-3.54e-09	0.586	-8.762e-09
0.585	-4.462e-09	0.585	-1.122e-08
0.584	-5.69e-09	0.584	-6.612e-09
0.583	-5.69e-09	0.583	-8.762e-09
0.582	-5.69e-09	0.582	-1.122e-08
0.581	-4.462e-09	0.581	-6.919e-09
0.58	-4.154e-09	0.58	-8.148e-09
0.579	-5.998e-09	0.579	-1.153e-08
0.578	-5.69e-09	0.578	-8.148e-09
0.577	-5.076e-09	0.577	-6.612e-09
0.576	-5.69e-09	0.576	-1.091e-08
0.575	-5.076e-09	0.575	-1.091e-08
0.574	-3.847e-09	0.574	-8.762e-09
0.573	-4.154e-09	0.573	-9.07e-09
0.572	-4.769e-09	0.572	-1.091e-08
0.571	-5.076e-09	0.571	-1.183e-08
0.57	-5.69e-09	0.57	-7.534e-09
0.569	-5.998e-09	0.569	-7.226e-09
0.568	-5.69e-09	0.568	-1.153e-08
0.567	-5.998e-09	0.567	-1.153e-08
0.566	-4.154e-09	0.566	-1.122e-08
0.565	-4.769e-09	0.565	-1.122e-08
0.564	-5.998e-09	0.564	-9.377e-09
0.563	-4.154e-09	0.563	-5.383e-09
0.562	-4.769e-09	0.562	-4.769e-09
0.561	-5.998e-09	0.561	-6.612e-09
0.56	-5.076e-09	0.56	-7.534e-09
0.559	-3.847e-09	0.559	-6.305e-09
0.558	-3.847e-09	0.558	-4.769e-09
0.557	-4.154e-09	0.557	-6.305e-09
0.556	-5.998e-09	0.556	-6.305e-09
0.555	-5.69e-09	0.555	-5.076e-09
0.554	-4.154e-09	0.554	-9.377e-09
0.553	-4.462e-09	0.553	-9.07e-09
0.552	-5.076e-09	0.552	-5.076e-09
0.551	-5.076e-09	0.551	-6.305e-09
0.55	-4.154e-09	0.55	-7.226e-09
0.549	-5.076e-09	0.549	-5.383e-09
0.548	-6.305e-09	0.548	-5.076e-09
0.547	-6.305e-09	0.547	-5.998e-09
0.546	-6.305e-09	0.546	-8.762e-09
0.545	-6.305e-09	0.545	-9.991e-09
0.544	-6.612e-09	0.544	-5.998e-09
0.543	-6.612e-09	0.543	-5.69e-09
0.542	-6.305e-09	0.542	-9.684e-09
0.541	-5.383e-09	0.541	-1.091e-08
0.54	-4.462e-09	0.54	-9.684e-09
0.539	-4.462e-09	0.539	-1.03e-08
0.538	-4.462e-09	0.538	-9.377e-09
0.537	-4.462e-09	0.537	-5.383e-09
0.536	-4.462e-09	0.536	-5.076e-09
0.535	-4.769e-09	0.535	-8.148e-09
0.534	-5.383e-09	0.534	-1.091e-08
0.533	-6.612e-09	0.533	-8.148e-09
0.532	-6.919e-09	0.532	-5.383e-09
0.531	-5.998e-09	0.531	-4.769e-09
0.53	-5.076e-09	0.53	-5.383e-09
0.529	-5.383e-09	0.529	-7.841e-09
0.528	-6.919e-09	0.528	-1.061e-08
0.527	-6.305e-09	0.527	-5.998e-09
0.526	-5.076e-09	0.526	-5.69e-09
0.525	-6.612e-09	0.525	-5.383e-09
0.524	-6.919e-09	0.524	-6.612e-09
0.523	-5.69e-09	0.523	-1.091e-08
0.522	-5.076e-09	0.522	-9.991e-09
0.521	-5.076e-09	0.521	-9.377e-09
0.52	-5.076e-09	0.52	-1.061e-08
0.519	-5.383e-09	0.519	-1.03e-08
0.518	-6.919e-09	0.518	-5.998e-09
0.517	-7.226e-09	0.517	-6.919e-09
0.516	-7.226e-09	0.516	-1.091e-08
0.515	-7.534e-09	0.515	-1.03e-08
0.514	-6.612e-09	0.514	-9.684e-09
0.513	-5.69e-09	0.513	-1.122e-08
0.512	-5.383e-09	0.512	-1.03e-08
0.511	-6.612e-09	0.511	-9.684e-09
0.51	-7.534e-09	0.51	-1.091e-08
0.509	-7.226e-09	0.509	-7.226e-09
0.508	-6.305e-09	0.508	-6.919e-09
0.507	-5.69e-09	0.507	-1.091e-08
0.506	-5.998e-09	0.506	-6.919e-09
0.505	-7.534e-09	0.505	-7.226e-09
0.504	-7.226e-09	0.504	-1.122e-08
0.503	-6.305e-09	0.503	-8.762e-09
0.502	-6.612e-09	0.502	-5.69e-09
0.501	-7.841e-09	0.501	-5.383e-09
0.5	-6.612e-09	0.5	-5.383e-09
0.499	-6.305e-09	0.499	-5.383e-09
0.498	-7.841e-09	0.498	-5.69e-09
0.497	-7.226e-09	0.497	-6.612e-09
0.496	-6.305e-09	0.496	-6.305e-09
0.495	-6.612e-09	0.495	-5.69e-09
0.494	-7.226e-09	0.494	-8.762e-09
0.493	-7.841e-09	0.493	-1.153e-08
0.492	-8.148e-09	0.492	-1.153e-08
0.491	-7.841e-09	0.491	-1.153e-08
0.49	-6.305e-09	0.49	-9.684e-09
0.489	-6.919e-09	0.489	-5.69e-09
0.488	-8.148e-09	0.488	-9.991e-09
0.487	-6.612e-09	0.487	-1.061e-08
0.486	-6.612e-09	0.486	-6.612e-09
0.485	-8.455e-09	0.485	-5.69e-09
0.484	-7.534e-09	0.484	-5.998e-09
0.483	-6.305e-09	0.483	-8.455e-09
0.482	-6.919e-09	0.482	-1.153e-08
0.481	-8.148e-09	0.481	-8.148e-09
0.48	-7.841e-09	0.48	-6.305e-09
0.479	-6.919e-09	0.479	-1.03e-08
0.478	-6.612e-09	0.478	-1.183e-08
0.477	-7.841e-09	0.477	-1.153e-08
0.476	-8.455e-09	0.476	-1.183e-08
0.475	-6.919e-09	0.475	-1.183e-08
0.474	-6.919e-09	0.474	-1.183e-08
0.473	-8.455e-09	0.473	-1.153e-08
0.472	-8.455e-09	0.472	-1.061e-08
0.471	-7.226e-09	0.471	-1.061e-08
0.47	-6.919e-09	0.47	-1.183e-08
0.469	-7.534e-09	0.469	-9.991e-09
0.468	-7.841e-09	0.468	-6.305e-09
0.467	-6.919e-09	0.467	-1.03e-08
0.466	-7.534e-09	0.466	-1.091e-08
0.465	-9.07e-09	0.465	-6.612e-09
0.464	-7.534e-09	0.464	-6.919e-09
0.463	-7.226e-09	0.463	-9.377e-09
0.462	-8.762e-09	0.462	-1.03e-08
0.461	-8.455e-09	0.461	-8.762e-09
0.46	-7.226e-09	0.46	-6.919e-09
0.459	-8.148e-09	0.459	-1.061e-08
0.458	-9.07e-09	0.458	-1.214e-08
0.457	-9.07e-09	0.457	-7.841e-09
0.456	-9.07e-09	0.456	-6.919e-09
0.455	-9.07e-09	0.455	-9.377e-09
0.454	-7.534e-09	0.454	-9.991e-09
0.453	-7.841e-09	0.453	-6.919e-09
0.452	-9.377e-09	0.452	-9.684e-09
0.451	-7.841e-09	0.451	-1.183e-08
0.45	-7.534e-09	0.45	-7.226e-09
0.449	-9.377e-09	0.449	-8.762e-09
0.448	-8.455e-09	0.448	-1.245e-08
0.447	-7.534e-09	0.447	-1.183e-08
0.446	-9.07e-09	0.446	-1.091e-08
0.445	-9.07e-09	0.445	-1.061e-08
0.444	-7.534e-09	0.444	-1.03e-08
0.443	-8.455e-09	0.443	-8.148e-09
0.442	-9.684e-09	0.442	-8.148e-09
0.441	-9.377e-09	0.441	-1.245e-08
0.44	-8.455e-09	0.44	-8.455e-09
0.439	-7.841e-09	0.439	-8.762e-09
0.438	-7.841e-09	0.438	-1.276e-08
0.437	-8.762e-09	0.437	-9.07e-09
0.436	-9.684e-09	0.436	-7.226e-09
0.435	-8.148e-09	0.435	-9.07e-09
0.434	-8.455e-09	0.434	-1.091e-08
0.433	-9.991e-09	0.433	-1.245e-08
0.432	-9.07e-09	0.432	-1.306e-08
0.431	-8.148e-09	0.431	-1.306e-08
0.43	-8.148e-09	0.43	-1.214e-08
0.429	-9.684e-09	0.429	-1.122e-08
0.428	-9.377e-09	0.428	-1.122e-08
0.427	-8.148e-09	0.427	-1.183e-08
0.426	-8.762e-09	0.426	-1.306e-08
0.425	-9.684e-09	0.425	-1.214e-08
0.424	-9.684e-09	0.424	-7.841e-09
0.423	-8.762e-09	0.423	-7.226e-09
0.422	-8.455e-09	0.422	-7.226e-09
0.421	-8.148e-09	0.421	-8.455e-09
0.42	-8.455e-09	0.42	-1.183e-08
0.419	-9.377e-09	0.419	-1.337e-08
0.418	-1.03e-08	0.418	-1.214e-08
0.417	-1.03e-08	0.417	-8.455e-09
0.416	-9.684e-09	0.416	-9.684e-09
0.415	-8.455e-09	0.415	-1.337e-08
0.414	-8.148e-09	0.414	-9.377e-09
0.413	-8.455e-09	0.413	-7.534e-09
0.412	-8.455e-09	0.412	-8.455e-09
0.411	-8.455e-09	0.411	-9.991e-09
0.41	-8.148e-09	0.41	-1.337e-08
0.409	-8.455e-09	0.409	-1.122e-08
0.408	-8.455e-09	0.408	-8.148e-09
0.407	-8.455e-09	0.407	-1.245e-08
0.406	-8.455e-09	0.406	-1.276e-08
0.405	-8.455e-09	0.405	-8.148e-09
0.404	-9.377e-09	0.404	-1.03e-08
0.403	-1.061e-08	0.403	-1.306e-08
0.402	-1.061e-08	0.402	-1.245e-08
0.401	-9.991e-09	0.401	-9.07e-09
0.4	-1.091e-08	0.4	-1.03e-08
0.399	-9.684e-09	0.399	-1.399e-08
0.398	-9.07e-09	0.398	-1.091e-08
0.397	-1.091e-08	0.397	-8.455e-09
0.396	-9.991e-09	0.396	-8.455e-09
0.395	-8.762e-09	0.395	-1.214e-08
0.394	-9.991e-09	0.394	-1.368e-08
0.393	-1.091e-08	0.393	-9.991e-09
0.392	-1.122e-08	0.392	-8.762e-09
0.391	-1.122e-08	0.391	-1.03e-08
0.39	-9.377e-09	0.39	-1.368e-08
0.389	-9.684e-09	0.389	-1.122e-08
0.388	-1.122e-08	0.388	-8.762e-09
0.387	-9.991e-09	0.387	-1.153e-08
0.386	-9.991e-09	0.386	-1.368e-08
0.385	-1.183e-08	0.385	-1.429e-08
0.384	-1.091e-08	0.384	-1.399e-08
0.383	-9.991e-09	0.383	-1.368e-08
0.382	-1.153e-08	0.382	-1.399e-08
0.381	-1.214e-08	0.381	-1.368e-08
0.38	-1.091e-08	0.38	-9.377e-09
0.379	-9.991e-09	0.379	-1.091e-08
0.378	-9.991e-09	0.378	-1.429e-08
0.377	-9.991e-09	0.377	-1.153e-08
0.376	-9.991e-09	0.376	-8.762e-09
0.375	-1.03e-08	0.375	-1.122e-08
0.374	-1.153e-08	0.374	-1.46e-08
0.373	-1.183e-08	0.373	-1.091e-08
0.372	-1.091e-08	0.372	-8.762e-09
0.371	-9.991e-09	0.371	-8.762e-09
0.37	-9.991e-09	0.37	-9.07e-09
0.369	-1.091e-08	0.369	-9.991e-09
0.368	-1.214e-08	0.368	-9.991e-09
0.367	-1.122e-08	0.367	-9.07e-09
0.366	-1.03e-08	0.366	-1.368e-08
0.365	-1.03e-08	0.365	-1.245e-08
0.364	-1.183e-08	0.364	-9.377e-09
0.363	-1.153e-08	0.363	-1.429e-08
0.362	-1.03e-08	0.362	-1.306e-08
0.361	-1.122e-08	0.361	-9.377e-09
0.36	-1.214e-08	0.36	-9.684e-09
0.359	-1.214e-08	0.359	-1.153e-08
0.358	-1.214e-08	0.358	-1.337e-08
0.357	-1.245e-08	0.357	-1.491e-08
0.356	-1.245e-08	0.356	-1.214e-08
0.355	-1.183e-08	0.355	-9.684e-09
0.354	-1.122e-08	0.354	-1.429e-08
0.353	-1.122e-08	0.353	-1.368e-08
0.352	-1.091e-08	0.352	-1.03e-08
0.351	-1.061e-08	0.351	-9.377e-09
0.35	-1.061e-08	0.35	-1.03e-08
0.349	-1.061e-08	0.349	-1.245e-08
0.348	-1.153e-08	0.348	-1.491e-08
0.347	-1.276e-08	0.347	-1.521e-08
0.346	-1.122e-08	0.346	-1.491e-08
0.345	-1.091e-08	0.345	-1.521e-08
0.344	-1.276e-08	0.344	-1.399e-08
0.343	-1.214e-08	0.343	-9.684e-09
0.342	-1.091e-08	0.342	-1.399e-08
0.341	-1.091e-08	0.341	-1.399e-08
0.34	-1.153e-08	0.34	-9.991e-09
0.339	-1.306e-08	0.339	-9.377e-09
0.338	-1.214e-08	0.338	-9.684e-09
0.337	-1.122e-08	0.337	-1.061e-08
0.336	-1.091e-08	0.336	-1.399e-08
0.335	-1.091e-08	0.335	-1.552e-08
0.334	-1.091e-08	0.334	-1.552e-08
0.333	-1.122e-08	0.333	-1.183e-08
0.332	-1.276e-08	0.332	-1.122e-08
0.331	-1.306e-08	0.331	-1.552e-08
0.33	-1.153e-08	0.33	-1.491e-08
0.329	-1.214e-08	0.329	-1.337e-08
0.328	-1.337e-08	0.328	-1.368e-08
0.327	-1.306e-08	0.327	-1.552e-08
0.326	-1.276e-08	0.326	-1.614e-08
0.325	-1.306e-08	0.325	-1.583e-08
0.324	-1.337e-08	0.324	-1.583e-08
0.323	-1.368e-08	0.323	-1.583e-08
0.322	-1.337e-08	0.322	-1.644e-08
0.321	-1.183e-08	0.321	-1.491e-08
0.32	-1.276e-08	0.32	-1.276e-08
0.319	-1.368e-08	0.319	-1.061e-08
0.318	-1.276e-08	0.318	-1.245e-08
0.317	-1.214e-08	0.317	-1.614e-08
0.316	-1.276e-08	0.316	-1.583e-08
0.315	-1.399e-08	0.315	-1.214e-08
0.314	-1.337e-08	0.314	-1.153e-08
0.313	-1.183e-08	0.313	-1.521e-08
0.312	-1.306e-08	0.312	-1.245e-08
0.311	-1.399e-08	0.311	-9.07e-09
0.31	-1.276e-08	0.31	-1.183e-08
0.309	-1.245e-08	0.309	-1.491e-08
0.308	-1.429e-08	0.308	-1.306e-08
0.307	-1.368e-08	0.307	-9.377e-09
0.306	-1.214e-08	0.306	-9.07e-09
0.305	-1.368e-08	0.305	-1.03e-08
0.304	-1.429e-08	0.304	-1.491e-08
0.303	-1.245e-08	0.303	-1.552e-08
0.302	-1.306e-08	0.302	-1.521e-08
0.301	-1.46e-08	0.301	-1.491e-08
0.3	-1.306e-08	0.3	-1.183e-08
0.299	-1.276e-08	0.299	-1.03e-08
0.298	-1.429e-08	0.298	-1.46e-08
0.297	-1.46e-08	0.297	-1.583e-08
0.296	-1.306e-08	0.296	-1.583e-08
0.295	-1.306e-08	0.295	-1.552e-08
0.294	-1.46e-08	0.294	-1.306e-08
0.293	-1.46e-08	0.293	-1.03e-08
0.292	-1.399e-08	0.292	-1.214e-08
0.291	-1.399e-08	0.291	-1.521e-08
0.29	-1.491e-08	0.29	-1.614e-08
0.289	-1.368e-08	0.289	-1.583e-08
0.288	-1.337e-08	0.288	-1.614e-08
0.287	-1.491e-08	0.287	-1.583e-08
0.286	-1.399e-08	0.286	-1.491e-08
0.285	-1.337e-08	0.285	-1.153e-08
0.284	-1.491e-08	0.284	-1.306e-08
0.283	-1.46e-08	0.283	-1.583e-08
0.282	-1.337e-08	0.282	-1.245e-08
0.281	-1.306e-08	0.281	-1.091e-08
0.28	-1.368e-08	0.28	-1.091e-08
0.279	-1.491e-08	0.279	-1.306e-08
0.278	-1.521e-08	0.278	-1.614e-08
0.277	-1.368e-08	0.277	-1.491e-08
0.276	-1.46e-08	0.276	-1.306e-08
0.275	-1.521e-08	0.275	-1.153e-08
0.274	-1.368e-08	0.274	-1.122e-08
0.273	-1.491e-08	0.273	-1.153e-08
0.272	-1.552e-08	0.272	-1.276e-08
0.271	-1.429e-08	0.271	-1.276e-08
0.27	-1.429e-08	0.27	-1.183e-08
0.269	-1.583e-08	0.269	-1.429e-08
0.268	-1.46e-08	0.268	-1.675e-08
0.267	-1.399e-08	0.267	-1.306e-08
0.266	-1.583e-08	0.266	-1.245e-08
0.265	-1.552e-08	0.265	-1.552e-08
0.264	-1.429e-08	0.264	-1.491e-08
0.263	-1.552e-08	0.263	-1.214e-08
0.262	-1.614e-08	0.262	-1.675e-08
0.261	-1.46e-08	0.261	-1.491e-08
0.26	-1.491e-08	0.26	-1.245e-08
0.259	-1.614e-08	0.259	-1.675e-08
0.258	-1.644e-08	0.258	-1.767e-08
0.257	-1.644e-08	0.257	-1.767e-08
0.256	-1.644e-08	0.256	-1.46e-08
0.255	-1.614e-08	0.255	-1.276e-08
0.254	-1.644e-08	0.254	-1.583e-08
0.253	-1.675e-08	0.253	-1.736e-08
0.252	-1.491e-08	0.252	-1.614e-08
0.251	-1.552e-08	0.251	-1.337e-08
0.25	-1.675e-08	0.25	-1.767e-08
0.249	-1.706e-08	0.249	-1.644e-08
0.248	-1.521e-08	0.248	-1.337e-08
0.247	-1.552e-08	0.247	-1.614e-08
0.246	-1.706e-08	0.246	-1.675e-08
0.245	-1.736e-08	0.245	-1.552e-08
0.244	-1.736e-08	0.244	-1.368e-08
0.243	-1.736e-08	0.243	-1.614e-08
0.242	-1.614e-08	0.242	-1.921e-08
0.241	-1.614e-08	0.241	-1.706e-08
0.24	-1.767e-08	0.24	-1.46e-08
0.239	-1.767e-08	0.239	-1.429e-08
0.238	-1.644e-08	0.238	-1.429e-08
0.237	-1.614e-08	0.237	-1.46e-08
0.236	-1.798e-08	0.236	-1.521e-08
0.235	-1.798e-08	0.235	-1.706e-08
0.234	-1.829e-08	0.234	-1.829e-08
0.233	-1.767e-08	0.233	-1.921e-08
0.232	-1.644e-08	0.232	-2.074e-08
0.231	-1.706e-08	0.231	-1.767e-08
0.23	-1.829e-08	0.23	-1.583e-08
0.229	-1.859e-08	0.229	-1.982e-08
0.228	-1.798e-08	0.228	-2.136e-08
0.227	-1.706e-08	0.227	-2.136e-08
0.226	-1.675e-08	0.226	-1.921e-08
0.225	-1.767e-08	0.225	-1.644e-08
0.224	-1.921e-08	0.224	-2.044e-08
0.223	-1.829e-08	0.223	-2.197e-08
0.222	-1.706e-08	0.222	-1.951e-08
0.221	-1.767e-08	0.221	-1.767e-08
0.22	-1.767e-08	0.22	-1.829e-08
0.219	-1.829e-08	0.219	-2.136e-08
0.218	-1.982e-08	0.218	-2.228e-08
0.217	-1.829e-08	0.217	-1.829e-08
0.216	-1.767e-08	0.216	-1.89e-08
0.215	-1.859e-08	0.215	-2.167e-08
0.214	-2.013e-08	0.214	-2.382e-08
0.213	-1.951e-08	0.213	-2.136e-08
0.212	-1.89e-08	0.212	-1.89e-08
0.211	-1.951e-08	0.211	-2.136e-08
0.21	-1.982e-08	0.21	-2.412e-08
0.209	-1.982e-08	0.209	-2.474e-08
0.208	-1.951e-08	0.208	-2.197e-08
0.207	-1.89e-08	0.207	-2.167e-08
0.206	-1.921e-08	0.206	-2.535e-08
0.205	-2.013e-08	0.205	-2.289e-08
0.204	-2.136e-08	0.204	-2.105e-08
0.203	-2.044e-08	0.203	-2.566e-08
0.202	-1.982e-08	0.202	-2.535e-08
0.201	-2.167e-08	0.201	-2.228e-08
0.2	-2.074e-08	0.2	-2.167e-08
0.199	-2.013e-08	0.199	-2.228e-08
0.198	-2.197e-08	0.198	-2.72e-08
0.197	-2.105e-08	0.197	-2.535e-08
0.196	-2.044e-08	0.196	-2.32e-08
0.195	-2.228e-08	0.195	-2.597e-08
0.194	-2.136e-08	0.194	-2.566e-08
0.193	-2.105e-08	0.193	-2.382e-08
0.192	-2.289e-08	0.192	-2.842e-08
0.191	-2.167e-08	0.191	-2.842e-08
0.19	-2.167e-08	0.19	-2.474e-08
0.189	-2.32e-08	0.189	-2.72e-08
0.188	-2.289e-08	0.188	-3.057e-08
0.187	-2.259e-08	0.187	-3.057e-08
0.186	-2.382e-08	0.186	-3.119e-08
0.185	-2.259e-08	0.185	-3.18e-08
0.184	-2.197e-08	0.184	-3.15e-08
0.183	-2.32e-08	0.183	-2.72e-08
0.182	-2.412e-08	0.182	-2.935e-08
0.181	-2.443e-08	0.181	-3.272e-08
0.18	-2.412e-08	0.18	-2.935e-08
0.179	-2.259e-08	0.179	-2.904e-08
0.178	-2.412e-08	0.178	-3.242e-08
0.177	-2.504e-08	0.177	-3.426e-08
0.176	-2.351e-08	0.176	-3.15e-08
0.175	-2.351e-08	0.175	-2.935e-08
0.174	-2.535e-08	0.174	-3.088e-08
0.173	-2.474e-08	0.173	-3.119e-08
0.172	-2.382e-08	0.172	-3.057e-08
0.171	-2.566e-08	0.171	-3.457e-08
0.17	-2.566e-08	0.17	-3.58e-08
0.169	-2.412e-08	0.169	-3.211e-08
0.168	-2.504e-08	0.168	-3.303e-08
0.167	-2.658e-08	0.167	-3.672e-08
0.166	-2.627e-08	0.166	-3.795e-08
0.165	-2.535e-08	0.165	-3.61e-08
0.164	-2.504e-08	0.164	-3.518e-08
0.163	-2.597e-08	0.163	-3.395e-08
0.162	-2.72e-08	0.162	-3.426e-08
0.161	-2.627e-08	0.161	-3.518e-08
0.16	-2.566e-08	0.16	-3.549e-08
0.159	-2.566e-08	0.159	-3.58e-08
0.158	-2.597e-08	0.158	-3.58e-08
0.157	-2.781e-08	0.157	-3.61e-08
0.156	-2.781e-08	0.156	-3.795e-08
0.155	-2.658e-08	0.155	-4.194e-08
0.154	-2.781e-08	0.154	-4.071e-08
0.153	-2.873e-08	0.153	-3.764e-08
0.152	-2.75e-08	0.152	-4.01e-08
0.151	-2.75e-08	0.151	-4.194e-08
0.15	-2.904e-08	0.15	-4.102e-08
0.149	-2.904e-08	0.149	-3.979e-08
0.148	-2.781e-08	0.148	-4.44e-08
0.147	-2.904e-08	0.147	-4.317e-08
0.146	-2.996e-08	0.146	-4.071e-08
0.145	-2.842e-08	0.145	-4.563e-08
0.144	-2.935e-08	0.144	-4.471e-08
0.143	-3.057e-08	0.143	-4.194e-08
0.142	-2.935e-08	0.142	-4.593e-08
0.141	-2.935e-08	0.141	-4.778e-08
0.14	-3.119e-08	0.14	-4.809e-08
0.139	-3.057e-08	0.139	-4.87e-08
0.138	-2.965e-08	0.138	-4.501e-08
0.137	-3.119e-08	0.137	-4.532e-08
0.136	-3.18e-08	0.136	-4.962e-08
0.135	-3.057e-08	0.135	-4.993e-08
0.134	-3.057e-08	0.134	-4.993e-08
0.133	-3.242e-08	0.133	-5.024e-08
0.132	-3.211e-08	0.132	-4.655e-08
0.131	-3.088e-08	0.131	-4.962e-08
0.13	-3.15e-08	0.13	-5.239e-08
0.129	-3.272e-08	0.129	-5.269e-08
0.128	-3.334e-08	0.128	-4.901e-08
0.127	-3.211e-08	0.127	-4.993e-08
0.126	-3.18e-08	0.126	-5.392e-08
0.125	-3.303e-08	0.125	-5.361e-08
0.124	-3.365e-08	0.124	-5.024e-08
0.123	-3.426e-08	0.123	-4.931e-08
0.122	-3.457e-08	0.122	-4.962e-08
0.121	-3.457e-08	0.121	-5.3e-08
0.12	-3.457e-08	0.12	-5.577e-08
0.119	-3.457e-08	0.119	-5.423e-08
0.118	-3.365e-08	0.118	-5.331e-08
0.117	-3.395e-08	0.117	-5.269e-08
0.116	-3.549e-08	0.116	-5.208e-08
0.115	-3.58e-08	0.115	-5.208e-08
0.114	-3.488e-08	0.114	-5.269e-08
0.113	-3.457e-08	0.113	-5.515e-08
0.112	-3.641e-08	0.112	-5.853e-08
0.111	-3.549e-08	0.111	-5.577e-08
0.11	-3.518e-08	0.11	-5.392e-08
0.109	-3.703e-08	0.109	-5.761e-08
0.108	-3.61e-08	0.108	-5.976e-08
0.107	-3.58e-08	0.107	-6.007e-08
0.106	-3.764e-08	0.106	-5.822e-08
0.105	-3.703e-08	0.105	-5.577e-08
0.104	-3.61e-08	0.104	-6.037e-08
0.103	-3.733e-08	0.103	-6.099e-08
0.102	-3.856e-08	0.102	-6.068e-08
0.101	-3.856e-08	0.101	-6.222e-08
0.1	-3.856e-08	0.1	-5.853e-08
0.099	-3.918e-08	0.099	-5.914e-08
0.098	-3.856e-08	0.098	-6.345e-08
0.097	-3.733e-08	0.097	-6.191e-08
0.096	-3.825e-08	0.096	-5.976e-08
0.095	-3.918e-08	0.095	-5.945e-08
0.094	-3.979e-08	0.094	-6.007e-08
0.093	-4.01e-08	0.093	-6.16e-08
0.092	-4.01e-08	0.092	-6.314e-08
0.091	-3.856e-08	0.091	-6.191e-08
0.09	-4.01e-08	0.09	-6.099e-08
0.089	-4.071e-08	0.089	-6.252e-08
0.088	-3.948e-08	0.088	-6.406e-08
0.087	-3.918e-08	0.087	-6.252e-08
0.086	-3.948e-08	0.086	-6.56e-08
0.085	-3.979e-08	0.085	-6.775e-08
0.084	-4.133e-08	0.084	-6.406e-08
0.083	-4.194e-08	0.083	-6.345e-08
0.082	-4.041e-08	0.082	-6.406e-08
0.081	-4.133e-08	0.081	-6.652e-08
0.08	-4.286e-08	0.08	-7.02e-08
0.079	-4.256e-08	0.079	-6.652e-08
0.078	-4.225e-08	0.078	-6.652e-08
0.077	-4.317e-08	0.077	-7.082e-08
0.076	-4.194e-08	0.076	-6.959e-08
0.075	-4.256e-08	0.075	-6.682e-08
0.074	-4.624e-08	0.074	-6.928e-08
0.073	-4.501e-08	0.073	-7.235e-08
0.072	-4.501e-08	0.072	-7.328e-08
0.071	-4.532e-08	0.071	-7.174e-08
0.07	-4.471e-08	0.07	-7.174e-08
0.069	-4.655e-08	0.069	-7.389e-08
0.068	-4.931e-08	0.068	-7.481e-08
0.067	-4.839e-08	0.067	-7.389e-08
0.066	-4.809e-08	0.066	-7.42e-08
0.065	-5.024e-08	0.065	-7.573e-08
0.064	-4.962e-08	0.064	-7.543e-08
0.063	-4.87e-08	0.063	-7.235e-08
0.062	-5.024e-08	0.062	-7.328e-08
0.061	-5.085e-08	0.061	-7.758e-08
0.06	-4.993e-08	0.06	-7.42e-08
0.059	-4.931e-08	0.059	-7.481e-08
0.058	-5.054e-08	0.058	-7.881e-08
0.057	-5.146e-08	0.057	-7.543e-08
0.056	-4.993e-08	0.056	-7.543e-08
0.055	-5.054e-08	0.055	-7.942e-08
0.054	-5.208e-08	0.054	-8.096e-08
0.053	-5.177e-08	0.053	-8.065e-08
0.052	-5.054e-08	0.052	-7.788e-08
0.051	-5.208e-08	0.051	-7.696e-08
0.05	-5.3e-08	0.05	-8.157e-08
0.049	-5.3e-08	0.049	-8.249e-08
0.048	-5.177e-08	0.048	-8.249e-08
0.047	-5.3e-08	0.047	-8.372e-08
0.046	-5.392e-08	0.046	-8.28e-08
0.045	-5.3e-08	0.045	-8.219e-08
0.044	-5.269e-08	0.044	-8.372e-08
0.043	-5.392e-08	0.043	-8.526e-08
0.042	-5.454e-08	0.042	-8.28e-08
0.041	-5.423e-08	0.041	-8.065e-08
0.04	-5.361e-08	0.04	-8.219e-08
0.039	-5.484e-08	0.039	-8.556e-08
0.038	-5.577e-08	0.038	-8.741e-08
0.037	-5.546e-08	0.037	-8.495e-08
0.036	-5.484e-08	0.036	-8.28e-08
0.035	-5.484e-08	0.035	-8.434e-08
0.034	-5.607e-08	0.034	-8.71e-08
0.033	-5.699e-08	0.033	-8.956e-08
0.032	-5.577e-08	0.032	-8.741e-08
0.031	-5.546e-08	0.031	-8.495e-08
0.03	-5.577e-08	0.03	-8.864e-08
0.029	-5.607e-08	0.029	-9.14e-08
0.028	-5.638e-08	0.028	-9.171e-08
0.027	-5.638e-08	0.027	-9.171e-08
0.026	-5.792e-08	0.026	-8.772e-08
0.025	-5.853e-08	0.025	-8.956e-08
0.024	-5.73e-08	0.024	-9.324e-08
0.023	-5.853e-08	0.023	-8.987e-08
0.022	-5.945e-08	0.022	-8.894e-08
0.021	-5.792e-08	0.021	-9.202e-08
0.02	-5.914e-08	0.02	-9.294e-08
0.019	-6.037e-08	0.019	-9.263e-08
0.018	-6.037e-08	0.018	-9.232e-08
0.017	-6.068e-08	0.017	-9.57e-08
0.016	-6.007e-08	0.016	-9.447e-08
0.015	-5.914e-08	0.015	-9.171e-08
0.014	-5.976e-08	0.014	-9.263e-08
0.013	-5.945e-08	0.013	-9.294e-08
0.012	-6.068e-08	0.012	-9.755e-08
0.011	-6.191e-08	0.011	-9.816e-08
0.01	-6.099e-08	0.01	-9.509e-08
0.009	-6.037e-08	0.009	-9.447e-08
0.008	-6.099e-08	0.008	-9.601e-08
0.007	-6.13e-08	0.007	-9.785e-08
0.006	-6.13e-08	0.006	-9.816e-08
0.005	-6.314e-08	0.005	-9.662e-08
0.004	-6.314e-08	0.004	-9.662e-08
0.003	-6.222e-08	0.003	-9.693e-08
0.002	-6.191e-08	0.002	-1.003e-07
[truncated: 1 more rows]

## Sheet: S4e
Voltage (V)	Current (A) without AgNO3	Voltage (V)	Current (A) with AgNO3
2	7.13614e-06	2	6.54678e-06
1.98	5.25915e-06	1.98	5.28256e-06
1.96	4.5941e-06	1.96	4.64776e-06
1.94	4.0833e-06	1.94	4.18722e-06
1.92	3.67026e-06	1.92	3.81403e-06
1.9	3.32416e-06	1.9	3.49456e-06
1.88	3.02624e-06	1.88	3.21218e-06
1.86	2.76533e-06	1.86	2.95683e-06
1.84	2.53415e-06	1.84	2.72231e-06
1.82	2.32715e-06	1.82	2.50452e-06
1.8	2.14073e-06	1.8	2.29994e-06
1.78	1.97185e-06	1.78	2.10708e-06
1.76	1.81813e-06	1.76	1.92375e-06
1.74	1.67722e-06	1.74	1.74887e-06
1.72	1.54794e-06	1.72	1.58133e-06
1.7	1.42874e-06	1.7	1.4201e-06
1.68	1.31888e-06	1.68	1.26497e-06
1.66	1.21702e-06	1.66	1.11513e-06
1.64	1.12254e-06	1.64	9.88455e-07
1.62	1.03452e-06	1.62	8.47573e-07
1.6	9.64397e-07	1.6	7.07735e-07
1.58	8.76369e-07	1.58	5.74026e-07
1.56	7.99358e-07	1.56	4.44831e-07
1.54	7.28295e-07	1.54	3.19403e-07
1.52	6.6089e-07	1.52	1.96867e-07
1.5	5.97437e-07	1.5	1.88874e-07
1.48	5.37044e-07	1.48	7.34699e-08
1.46	4.79005e-07	1.46	6.02062e-08
1.44	4.22639e-07	1.44	-4.36528e-08
1.42	3.67829e-07	1.42	-1.13555e-07
1.4	3.13189e-07	1.4	-2.64909e-07
1.38	2.61878e-07	1.38	-4.02537e-07
1.36	2.11525e-07	1.36	-5.3146e-07
1.34	1.62456e-07	1.34	-6.54354e-07
1.32	1.14865e-07	1.32	-7.73387e-07
1.3	1.67566e-07	1.3	-8.89071e-07
1.28	1.62329e-07	1.28	-9.95377e-07
1.26	9.44918e-08	1.26	-1.04318e-06
1.24	8.10147e-08	1.24	-1.17607e-06
1.22	9.09955e-08	1.22	-1.30187e-06
1.2	4.32259e-08	1.2	-1.42413e-06
1.18	1.6535e-08	1.18	-1.54421e-06
1.16	3.14636e-08	1.16	-1.66353e-06
1.14	-1.05254e-08	1.14	-1.78256e-06
1.12	-3.94973e-08	1.12	-1.90232e-06
1.1	-6.42845e-08	1.1	-2.02253e-06
1.08	-5.8827e-08	1.08	-2.14393e-06
1.06	-1.34593e-07	1.06	-2.26688e-06
1.04	-1.93924e-07	1.04	-2.39144e-06
1.02	-2.44516e-07	1.02	-2.51807e-06
1	-2.89733e-07	1	-2.6464e-06
0.98	-3.31349e-07	0.98	-2.7768e-06
0.96	-3.70295e-07	0.96	-2.9094e-06
0.94	-4.07166e-07	0.94	-3.04411e-06
0.92	-4.42603e-07	0.92	-3.18133e-06
0.9	-4.76219e-07	0.9	-3.32039e-06
0.88	-5.08634e-07	0.88	-3.46155e-06
0.86	-5.39976e-07	0.86	-3.6048e-06
0.84	-5.70311e-07	0.84	-3.75e-06
0.82	-6.00016e-07	0.82	-3.89753e-06
0.8	-6.28214e-07	0.8	-4.04652e-06
0.78	-6.55644e-07	0.78	-4.19728e-06
0.76	-6.82562e-07	0.76	-4.34974e-06
0.74	-7.07894e-07	0.74	-4.50379e-06
0.72	-7.33333e-07	0.72	-4.65963e-06
0.7	-7.57629e-07	0.7	-4.81672e-06
0.68	-7.81155e-07	0.68	-4.97511e-06
0.66	-8.04006e-07	0.66	-5.13487e-06
0.64	-8.26496e-07	0.64	-5.29637e-06
0.62	-8.4812e-07	0.62	-5.45882e-06
0.6	-8.69188e-07	0.6	-5.62247e-06
0.58	-8.89931e-07	0.58	-5.78719e-06
0.56	-9.10793e-07	0.56	-5.95336e-06
0.54	-9.31887e-07	0.54	-6.12082e-06
0.52	-9.52907e-07	0.52	-6.28907e-06
0.5	-9.73643e-07	0.5	-6.45845e-06
0.48	-9.94332e-07	0.48	-6.62884e-06
0.46	-8.90523e-07	0.46	-6.80014e-06
0.44	-8.78872e-07	0.44	-6.97269e-06
0.42	-9.22656e-07	0.42	-7.14597e-06
0.4	-9.57392e-07	0.4	-7.3202e-06
0.38	-9.8711e-07	0.38	-7.49545e-06
0.36	-8.9955e-07	0.36	-7.67146e-06
0.34	-8.94033e-07	0.34	-7.8487e-06
0.32	-9.41182e-07	0.32	-8.02658e-06
0.3	-9.78097e-07	0.3	-8.20515e-06
0.28	-1.00927e-06	0.28	-8.38459e-06
0.26	-9.3374e-07	0.26	-8.56478e-06
0.24	-9.31621e-07	0.24	-8.74595e-06
0.22	-9.81793e-07	0.22	-8.92745e-06
0.2	-1.01746e-06	0.2	-9.10972e-06
0.18	-9.55424e-07	0.18	-9.29267e-06
0.16	-1.01538e-06	0.16	-9.47626e-06
0.14	-1.06501e-06	0.14	-9.66097e-06
0.12	-1.11085e-06	0.12	-9.84585e-06
0.1	-1.155e-06	0.1	-1.00313e-05
0.08	-1.19788e-06	0.08	-1.02174e-05
0.06	-1.24081e-06	0.06	-1.04043e-05
0.04	-1.28441e-06	0.04	-1.07374e-05
0.02	-1.32885e-06	0.02	-1.07984e-05
0	-1.37473e-06	0	-1.09699e-05
-0.02	-1.42188e-06	-0.02	-1.11531e-05
-0.04	-1.47127e-06	-0.04	-1.13404e-05
-0.06	-1.52293e-06	-0.06	-1.15296e-05
-0.08	-1.57712e-06	-0.08	-1.17192e-05
-0.1	-1.63386e-06	-0.1	-1.19096e-05
-0.12	-1.69374e-06	-0.12	-1.21007e-05
-0.14	-1.75662e-06	-0.14	-1.22921e-05
-0.16	-1.82278e-06	-0.16	-1.24837e-05
-0.18	-1.89245e-06	-0.18	-1.2676e-05
-0.2	-1.96523e-06	-0.2	-1.28684e-05
-0.22	-2.04142e-06	-0.22	-1.30613e-05
-0.24	-2.12123e-06	-0.24	-1.32544e-05
-0.26	-2.20577e-06	-0.26	-1.34479e-05
-0.28	-2.29021e-06	-0.28	-1.36416e-05
-0.3	-2.37806e-06	-0.3	-1.38359e-05
-0.32	-2.46859e-06	-0.32	-1.40301e-05
-0.34	-2.5615e-06	-0.34	-1.42246e-05
-0.36	-2.65677e-06	-0.36	-1.44189e-05
-0.38	-2.7549e-06	-0.38	-1.46141e-05
-0.4	-2.85537e-06	-0.4	-1.48092e-05
-0.42	-2.95857e-06	-0.42	-1.50046e-05
-0.44	-3.06507e-06	-0.44	-1.52004e-05
-0.46	-3.17422e-06	-0.46	-1.53956e-05
-0.48	-3.28674e-06	-0.48	-1.55912e-05
-0.5	-3.40279e-06	-0.5	-1.57875e-05
-0.52	-3.52183e-06	-0.52	-1.59831e-05
-0.54	-3.64456e-06	-0.54	-1.61791e-05
-0.56	-3.77146e-06	-0.56	-1.63756e-05
-0.58	-3.90128e-06	-0.58	-1.65715e-05
-0.6	-4.03451e-06	-0.6	-1.67674e-05
-0.62	-4.17156e-06	-0.62	-1.69642e-05
-0.64	-4.31192e-06	-0.64	-1.71605e-05
-0.66	-4.45649e-06	-0.66	-1.73568e-05
-0.68	-4.60448e-06	-0.68	-1.75534e-05
-0.7	-4.75601e-06	-0.7	-1.77497e-05
-0.72	-4.91099e-06	-0.72	-1.7946e-05
-0.74	-5.06881e-06	-0.74	-1.81423e-05
-0.76	-5.23066e-06	-0.76	-1.83388e-05
-0.78	-5.39532e-06	-0.78	-1.85352e-05
-0.8	-5.56304e-06	-0.8	-1.87316e-05
-0.82	-5.73423e-06	-0.82	-1.89281e-05
-0.84	-5.90797e-06	-0.84	-1.9124e-05
-0.86	-6.08407e-06	-0.86	-1.93199e-05
-0.88	-6.26344e-06	-0.88	-1.95162e-05
-0.9	-6.4444e-06	-0.9	-1.97119e-05
-0.92	-6.62685e-06	-0.92	-1.99076e-05
-0.94	-6.81119e-06	-0.94	-2.01037e-05
-0.96	-6.99633e-06	-0.96	-2.02989e-05
-0.98	-7.18251e-06	-0.98	-2.04949e-05
-1	-7.37103e-06	-1	-2.06896e-05
-1.02	-7.55777e-06	-1.02	-2.0885e-05
-1.04	-7.74454e-06	-1.04	-2.10796e-05
-1.06	-7.93138e-06	-1.06	-2.12742e-05
-1.08	-8.11842e-06	-1.08	-2.14685e-05
-1.1	-8.30475e-06	-1.1	-2.16627e-05
-1.12	-8.4914e-06	-1.12	-2.18559e-05
-1.14	-8.67811e-06	-1.14	-2.20495e-05
-1.16	-8.86375e-06	-1.16	-2.22422e-05
-1.18	-9.04873e-06	-1.18	-2.24345e-05
-1.2	-9.23394e-06	-1.2	-2.26268e-05
-1.22	-9.41675e-06	-1.22	-2.28181e-05
-1.24	-9.59668e-06	-1.24	-2.30088e-05
-1.26	-9.7769e-06	-1.26	-2.31991e-05
-1.28	-9.95556e-06	-1.28	-2.33881e-05
-1.3	-1.01331e-05	-1.3	-2.35766e-05
-1.32	-1.03123e-05	-1.32	-2.37641e-05
-1.34	-1.04654e-05	-1.34	-2.39506e-05
-1.36	-1.05106e-05	-1.36	-2.41356e-05
-1.38	-1.07085e-05	-1.38	-2.43192e-05
-1.4	-1.08868e-05	-1.4	-2.45013e-05
-1.42	-1.10622e-05	-1.42	-2.4682e-05
-1.44	-1.12404e-05	-1.44	-2.48603e-05
-1.46	-1.14129e-05	-1.46	-2.50374e-05
-1.48	-1.1591e-05	-1.48	-2.52122e-05
-1.5	-1.17596e-05	-1.5	-2.53847e-05
-1.52	-1.19282e-05	-1.52	-2.5555e-05
-1.54	-1.20965e-05	-1.54	-2.57226e-05
-1.56	-1.22641e-05	-1.56	-2.58877e-05
-1.58	-1.24307e-05	-1.58	-2.60506e-05
-1.6	-1.26004e-05	-1.6	-2.62108e-05
-1.62	-1.27673e-05	-1.62	-2.63692e-05
-1.64	-1.29362e-05	-1.64	-2.65254e-05
-1.66	-1.31072e-05	-1.66	-2.66799e-05
-1.68	-1.32797e-05	-1.68	-2.6832e-05
-1.7	-1.34549e-05	-1.7	-2.69826e-05
-1.72	-1.36309e-05	-1.72	-2.71312e-05
-1.74	-1.38061e-05	-1.74	-2.72776e-05
-1.76	-1.39819e-05	-1.76	-2.74219e-05
-1.78	-1.41608e-05	-1.78	-2.75638e-05
-1.8	-1.43387e-05	-1.8	-2.77022e-05
-1.82	-1.45196e-05	-1.82	-2.78382e-05
-1.84	-1.47038e-05	-1.84	-2.79714e-05
-1.86	-1.4905e-05	-1.86	-2.81016e-05
-1.88	-1.50862e-05	-1.88	-2.82305e-05
-1.9	-1.52731e-05	-1.9	-2.83596e-05
-1.92	-1.54621e-05	-1.92	-2.84886e-05
-1.94	-1.56536e-05	-1.94	-2.86196e-05
-1.96	-1.58485e-05	-1.96	-2.87539e-05
-1.98	-1.6043e-05	-1.98	-2.8891e-05
-2	-1.62381e-05	-2	-2.90319e-05

## Sheet: S4f
Voltage (V)	Current (A) without AgNO3	Voltage (V)	Current (A) with AgNO3
-2	-6.041e-07	-2	-2.55822e-06
-1.999	-6.038e-07	-1.999	-2.55642e-06
-1.998	-6.035e-07	-1.998	-2.55462e-06
-1.997	-6.032e-07	-1.997	-2.55283e-06
-1.996	-6.029e-07	-1.996	-2.55103e-06
-1.995	-6.026e-07	-1.995	-2.54924e-06
-1.994	-6.023e-07	-1.994	-2.54744e-06
-1.993	-6.02e-07	-1.993	-2.54565e-06
-1.992	-6.017e-07	-1.992	-2.54386e-06
-1.991	-6.014e-07	-1.991	-2.54207e-06
-1.99	-6.011e-07	-1.99	-2.54028e-06
-1.989	-6.008e-07	-1.989	-2.53849e-06
-1.988	-6.004e-07	-1.988	-2.5367e-06
-1.987	-6.001e-07	-1.987	-2.53491e-06
-1.986	-5.998e-07	-1.986	-2.53313e-06
-1.985	-5.995e-07	-1.985	-2.53134e-06
-1.984	-5.995e-07	-1.984	-2.52956e-06
-1.983	-5.989e-07	-1.983	-2.52778e-06
-1.982	-5.989e-07	-1.982	-2.52599e-06
-1.981	-5.986e-07	-1.981	-2.52421e-06
-1.98	-5.983e-07	-1.98	-2.52243e-06
-1.979	-5.98e-07	-1.979	-2.52065e-06
-1.978	-5.977e-07	-1.978	-2.51887e-06
-1.977	-5.974e-07	-1.977	-2.5171e-06
-1.976	-5.971e-07	-1.976	-2.51532e-06
-1.975	-5.968e-07	-1.975	-2.51354e-06
-1.974	-5.965e-07	-1.974	-2.51177e-06
-1.973	-5.961e-07	-1.973	-2.50999e-06
-1.972	-5.958e-07	-1.972	-2.50822e-06
-1.971	-5.955e-07	-1.971	-2.50645e-06
-1.97	-5.952e-07	-1.97	-2.50468e-06
-1.969	-5.949e-07	-1.969	-2.50291e-06
-1.968	-5.946e-07	-1.968	-2.50114e-06
-1.967	-5.943e-07	-1.967	-2.49937e-06
-1.966	-5.94e-07	-1.966	-2.4976e-06
-1.965	-5.94e-07	-1.965	-2.49584e-06
-1.964	-5.934e-07	-1.964	-2.49407e-06
-1.963	-5.934e-07	-1.963	-2.4923e-06
-1.962	-5.931e-07	-1.962	-2.49054e-06
-1.961	-5.928e-07	-1.961	-2.48878e-06
-1.96	-5.925e-07	-1.96	-2.48702e-06
-1.959	-5.922e-07	-1.959	-2.48526e-06
-1.958	-5.918e-07	-1.958	-2.48349e-06
-1.957	-5.915e-07	-1.957	-2.48174e-06
-1.956	-5.912e-07	-1.956	-2.47998e-06
-1.955	-5.909e-07	-1.955	-2.47822e-06
-1.954	-5.906e-07	-1.954	-2.47646e-06
-1.953	-5.903e-07	-1.953	-2.47471e-06
-1.952	-5.9e-07	-1.952	-2.47295e-06
-1.951	-5.9e-07	-1.951	-2.4712e-06
-1.95	-5.897e-07	-1.95	-2.46945e-06
-1.949	-5.894e-07	-1.949	-2.4677e-06
-1.948	-5.891e-07	-1.948	-2.46594e-06
-1.947	-5.888e-07	-1.947	-2.46419e-06
-1.946	-5.885e-07	-1.946	-2.46245e-06
-1.945	-5.882e-07	-1.945	-2.4607e-06
-1.944	-5.879e-07	-1.944	-2.45895e-06
-1.943	-5.875e-07	-1.943	-2.4572e-06
-1.942	-5.872e-07	-1.942	-2.45546e-06
-1.941	-5.869e-07	-1.941	-2.45371e-06
-1.94	-5.866e-07	-1.94	-2.45197e-06
-1.939	-5.863e-07	-1.939	-2.45023e-06
-1.938	-5.863e-07	-1.938	-2.44849e-06
-1.937	-5.86e-07	-1.937	-2.44675e-06
-1.936	-5.854e-07	-1.936	-2.44501e-06
-1.935	-5.854e-07	-1.935	-2.44327e-06
-1.934	-5.851e-07	-1.934	-2.44153e-06
-1.933	-5.848e-07	-1.933	-2.43979e-06
-1.932	-5.845e-07	-1.932	-2.43806e-06
-1.931	-5.842e-07	-1.931	-2.43632e-06
-1.93	-5.839e-07	-1.93	-2.43459e-06
-1.929	-5.836e-07	-1.929	-2.43285e-06
-1.928	-5.832e-07	-1.928	-2.43112e-06
-1.927	-5.829e-07	-1.927	-2.42939e-06
-1.926	-5.826e-07	-1.926	-2.42766e-06
-1.925	-5.826e-07	-1.925	-2.42593e-06
-1.924	-5.823e-07	-1.924	-2.4242e-06
-1.923	-5.82e-07	-1.923	-2.42247e-06
-1.922	-5.817e-07	-1.922	-2.42075e-06
-1.921	-5.814e-07	-1.921	-2.41902e-06
-1.92	-5.811e-07	-1.92	-2.4173e-06
-1.919	-5.808e-07	-1.919	-2.41557e-06
-1.918	-5.805e-07	-1.918	-2.41385e-06
-1.917	-5.802e-07	-1.917	-2.41213e-06
-1.916	-5.799e-07	-1.916	-2.4104e-06
-1.915	-5.796e-07	-1.915	-2.40868e-06
-1.914	-5.796e-07	-1.914	-2.40697e-06
-1.913	-5.792e-07	-1.913	-2.40525e-06
-1.912	-5.789e-07	-1.912	-2.40353e-06
-1.911	-5.786e-07	-1.911	-2.40181e-06
-1.91	-5.783e-07	-1.91	-2.4001e-06
-1.909	-5.78e-07	-1.909	-2.39838e-06
-1.908	-5.777e-07	-1.908	-2.39667e-06
-1.907	-5.774e-07	-1.907	-2.39495e-06
-1.906	-5.771e-07	-1.906	-2.39324e-06
-1.905	-5.768e-07	-1.905	-2.39153e-06
-1.904	-5.765e-07	-1.904	-2.38982e-06
-1.903	-5.762e-07	-1.903	-2.38811e-06
-1.902	-5.759e-07	-1.902	-2.3864e-06
-1.901	-5.759e-07	-1.901	-2.3847e-06
-1.9	-5.756e-07	-1.9	-2.38299e-06
-1.899	-5.753e-07	-1.899	-2.38128e-06
-1.898	-5.749e-07	-1.898	-2.37958e-06
-1.897	-5.746e-07	-1.897	-2.37788e-06
-1.896	-5.743e-07	-1.896	-2.37617e-06
-1.895	-5.74e-07	-1.895	-2.37447e-06
-1.894	-5.737e-07	-1.894	-2.37277e-06
-1.893	-5.734e-07	-1.893	-2.37107e-06
-1.892	-5.731e-07	-1.892	-2.36937e-06
-1.891	-5.731e-07	-1.891	-2.36767e-06
-1.89	-5.725e-07	-1.89	-2.36598e-06
-1.889	-5.722e-07	-1.889	-2.36428e-06
-1.888	-5.722e-07	-1.888	-2.36258e-06
-1.887	-5.719e-07	-1.887	-2.36089e-06
-1.886	-5.716e-07	-1.886	-2.3592e-06
-1.885	-5.713e-07	-1.885	-2.3575e-06
-1.884	-5.71e-07	-1.884	-2.35581e-06
-1.883	-5.706e-07	-1.883	-2.35412e-06
-1.882	-5.703e-07	-1.882	-2.35243e-06
-1.881	-5.7e-07	-1.881	-2.35074e-06
-1.88	-5.697e-07	-1.88	-2.34905e-06
-1.879	-5.694e-07	-1.879	-2.34737e-06
-1.878	-5.691e-07	-1.878	-2.34568e-06
-1.877	-5.691e-07	-1.877	-2.344e-06
-1.876	-5.688e-07	-1.876	-2.34231e-06
-1.875	-5.685e-07	-1.875	-2.34063e-06
-1.874	-5.682e-07	-1.874	-2.33895e-06
-1.873	-5.679e-07	-1.873	-2.33726e-06
-1.872	-5.676e-07	-1.872	-2.33558e-06
-1.871	-5.673e-07	-1.871	-2.3339e-06
-1.87	-5.67e-07	-1.87	-2.33223e-06
-1.869	-5.667e-07	-1.869	-2.33055e-06
-1.868	-5.663e-07	-1.868	-2.32887e-06
-1.867	-5.66e-07	-1.867	-2.3272e-06
-1.866	-5.657e-07	-1.866	-2.32552e-06
-1.865	-5.657e-07	-1.865	-2.32385e-06
-1.864	-5.654e-07	-1.864	-2.32217e-06
-1.863	-5.651e-07	-1.863	-2.3205e-06
-1.862	-5.648e-07	-1.862	-2.31883e-06
-1.861	-5.645e-07	-1.861	-2.31716e-06
-1.86	-5.642e-07	-1.86	-2.31549e-06
-1.859	-5.639e-07	-1.859	-2.31382e-06
-1.858	-5.636e-07	-1.858	-2.31215e-06
-1.857	-5.633e-07	-1.857	-2.31049e-06
-1.856	-5.633e-07	-1.856	-2.30882e-06
-1.855	-5.63e-07	-1.855	-2.30716e-06
-1.854	-5.627e-07	-1.854	-2.30549e-06
-1.853	-5.624e-07	-1.853	-2.30383e-06
-1.852	-5.62e-07	-1.852	-2.30217e-06
-1.851	-5.617e-07	-1.851	-2.30051e-06
-1.85	-5.614e-07	-1.85	-2.29885e-06
-1.849	-5.611e-07	-1.849	-2.29719e-06
-1.848	-5.608e-07	-1.848	-2.29553e-06
-1.847	-5.608e-07	-1.847	-2.29387e-06
-1.846	-5.605e-07	-1.846	-2.29221e-06
-1.845	-5.602e-07	-1.845	-2.29056e-06
-1.844	-5.599e-07	-1.844	-2.2889e-06
-1.843	-5.596e-07	-1.843	-2.28725e-06
-1.842	-5.593e-07	-1.842	-2.2856e-06
-1.841	-5.59e-07	-1.841	-2.28394e-06
-1.84	-5.587e-07	-1.84	-2.28229e-06
-1.839	-5.584e-07	-1.839	-2.28064e-06
-1.838	-5.584e-07	-1.838	-2.27899e-06
-1.837	-5.581e-07	-1.837	-2.27735e-06
-1.836	-5.577e-07	-1.836	-2.2757e-06
-1.835	-5.574e-07	-1.835	-2.27405e-06
-1.834	-5.571e-07	-1.834	-2.27241e-06
-1.833	-5.568e-07	-1.833	-2.27076e-06
-1.832	-5.565e-07	-1.832	-2.26912e-06
-1.831	-5.562e-07	-1.831	-2.26748e-06
-1.83	-5.559e-07	-1.83	-2.26583e-06
-1.829	-5.556e-07	-1.829	-2.26419e-06
-1.828	-5.553e-07	-1.828	-2.26255e-06
-1.827	-5.553e-07	-1.827	-2.26092e-06
-1.826	-5.55e-07	-1.826	-2.25928e-06
-1.825	-5.547e-07	-1.825	-2.25764e-06
-1.824	-5.544e-07	-1.824	-2.256e-06
-1.823	-5.541e-07	-1.823	-2.25437e-06
-1.822	-5.538e-07	-1.822	-2.25273e-06
-1.821	-5.534e-07	-1.821	-2.2511e-06
-1.82	-5.531e-07	-1.82	-2.24947e-06
-1.819	-5.528e-07	-1.819	-2.24784e-06
-1.818	-5.525e-07	-1.818	-2.24621e-06
-1.817	-5.525e-07	-1.817	-2.24458e-06
-1.816	-5.519e-07	-1.816	-2.24295e-06
-1.815	-5.519e-07	-1.815	-2.24132e-06
-1.814	-5.516e-07	-1.814	-2.23969e-06
-1.813	-5.513e-07	-1.813	-2.23807e-06
-1.812	-5.51e-07	-1.812	-2.23644e-06
-1.811	-5.507e-07	-1.811	-2.23482e-06
-1.81	-5.504e-07	-1.81	-2.23319e-06
-1.809	-5.501e-07	-1.809	-2.23157e-06
-1.808	-5.498e-07	-1.808	-2.22995e-06
-1.807	-5.495e-07	-1.807	-2.22833e-06
-1.806	-5.491e-07	-1.806	-2.22671e-06
-1.805	-5.491e-07	-1.805	-2.22509e-06
-1.804	-5.488e-07	-1.804	-2.22347e-06
-1.803	-5.485e-07	-1.803	-2.22186e-06
-1.802	-5.482e-07	-1.802	-2.22024e-06
-1.801	-5.479e-07	-1.801	-2.21863e-06
-1.8	-5.476e-07	-1.8	-2.21701e-06
-1.799	-5.473e-07	-1.799	-2.2154e-06
-1.798	-5.47e-07	-1.798	-2.21379e-06
-1.797	-5.467e-07	-1.797	-2.21218e-06
-1.796	-5.467e-07	-1.796	-2.21057e-06
-1.795	-5.464e-07	-1.795	-2.20896e-06
-1.794	-5.461e-07	-1.794	-2.20735e-06
-1.793	-5.458e-07	-1.793	-2.20574e-06
-1.792	-5.455e-07	-1.792	-2.20413e-06
-1.791	-5.451e-07	-1.791	-2.20253e-06
-1.79	-5.448e-07	-1.79	-2.20092e-06
-1.789	-5.445e-07	-1.789	-2.19932e-06
-1.788	-5.445e-07	-1.788	-2.19772e-06
-1.787	-5.439e-07	-1.787	-2.19611e-06
-1.786	-5.439e-07	-1.786	-2.19451e-06
-1.785	-5.436e-07	-1.785	-2.19291e-06
-1.784	-5.433e-07	-1.784	-2.19131e-06
-1.783	-5.43e-07	-1.783	-2.18972e-06
-1.782	-5.427e-07	-1.782	-2.18812e-06
-1.781	-5.424e-07	-1.781	-2.18652e-06
-1.78	-5.421e-07	-1.78	-2.18493e-06
-1.779	-5.418e-07	-1.779	-2.18333e-06
-1.778	-5.418e-07	-1.778	-2.18174e-06
-1.777	-5.415e-07	-1.777	-2.18015e-06
-1.776	-5.412e-07	-1.776	-2.17855e-06
-1.775	-5.408e-07	-1.775	-2.17696e-06
-1.774	-5.405e-07	-1.774	-2.17537e-06
-1.773	-5.402e-07	-1.773	-2.17378e-06
-1.772	-5.399e-07	-1.772	-2.1722e-06
-1.771	-5.396e-07	-1.771	-2.17061e-06
-1.77	-5.393e-07	-1.77	-2.16902e-06
-1.769	-5.39e-07	-1.769	-2.16744e-06
-1.768	-5.387e-07	-1.768	-2.16585e-06
-1.767	-5.387e-07	-1.767	-2.16427e-06
-1.766	-5.384e-07	-1.766	-2.16269e-06
-1.765	-5.381e-07	-1.765	-2.16111e-06
-1.764	-5.378e-07	-1.764	-2.15952e-06
-1.763	-5.375e-07	-1.763	-2.15794e-06
-1.762	-5.372e-07	-1.762	-2.15637e-06
-1.761	-5.369e-07	-1.761	-2.15479e-06
-1.76	-5.365e-07	-1.76	-2.15321e-06
-1.759	-5.362e-07	-1.759	-2.15164e-06
-1.758	-5.359e-07	-1.758	-2.15006e-06
-1.757	-5.359e-07	-1.757	-2.14849e-06
-1.756	-5.356e-07	-1.756	-2.14691e-06
-1.755	-5.353e-07	-1.755	-2.14534e-06
-1.754	-5.35e-07	-1.754	-2.14377e-06
-1.753	-5.347e-07	-1.753	-2.1422e-06
-1.752	-5.344e-07	-1.752	-2.14063e-06
-1.751	-5.341e-07	-1.751	-2.13906e-06
-1.75	-5.341e-07	-1.75	-2.13749e-06
-1.749	-5.338e-07	-1.749	-2.13593e-06
-1.748	-5.335e-07	-1.748	-2.13436e-06
-1.747	-5.332e-07	-1.747	-2.13279e-06
-1.746	-5.329e-07	-1.746	-2.13123e-06
-1.745	-5.326e-07	-1.745	-2.12967e-06
-1.744	-5.322e-07	-1.744	-2.1281e-06
-1.743	-5.319e-07	-1.743	-2.12654e-06
-1.742	-5.316e-07	-1.742	-2.12498e-06
-1.741	-5.313e-07	-1.741	-2.12342e-06
-1.74	-5.313e-07	-1.74	-2.12187e-06
-1.739	-5.31e-07	-1.739	-2.12031e-06
-1.738	-5.304e-07	-1.738	-2.11875e-06
-1.737	-5.304e-07	-1.737	-2.1172e-06
-1.736	-5.301e-07	-1.736	-2.11564e-06
-1.735	-5.298e-07	-1.735	-2.11409e-06
-1.734	-5.295e-07	-1.734	-2.11253e-06
-1.733	-5.292e-07	-1.733	-2.11098e-06
-1.732	-5.289e-07	-1.732	-2.10943e-06
-1.731	-5.286e-07	-1.731	-2.10788e-06
-1.73	-5.286e-07	-1.73	-2.10633e-06
-1.729	-5.283e-07	-1.729	-2.10478e-06
-1.728	-5.279e-07	-1.728	-2.10324e-06
-1.727	-5.276e-07	-1.727	-2.10169e-06
-1.726	-5.273e-07	-1.726	-2.10014e-06
-1.725	-5.27e-07	-1.725	-2.0986e-06
-1.724	-5.267e-07	-1.724	-2.09706e-06
-1.723	-5.264e-07	-1.723	-2.09551e-06
-1.722	-5.261e-07	-1.722	-2.09397e-06
-1.721	-5.261e-07	-1.721	-2.09243e-06
-1.72	-5.258e-07	-1.72	-2.09089e-06
-1.719	-5.255e-07	-1.719	-2.08935e-06
-1.718	-5.252e-07	-1.718	-2.08781e-06
-1.717	-5.249e-07	-1.717	-2.08628e-06
-1.716	-5.246e-07	-1.716	-2.08474e-06
-1.715	-5.243e-07	-1.715	-2.0832e-06
-1.714	-5.24e-07	-1.714	-2.08167e-06
-1.713	-5.236e-07	-1.713	-2.08014e-06
-1.712	-5.233e-07	-1.712	-2.0786e-06
-1.711	-5.233e-07	-1.711	-2.07707e-06
-1.71	-5.23e-07	-1.71	-2.07554e-06
-1.709	-5.227e-07	-1.709	-2.07401e-06
-1.708	-5.224e-07	-1.708	-2.07248e-06
-1.707	-5.221e-07	-1.707	-2.07095e-06
-1.706	-5.218e-07	-1.706	-2.06943e-06
-1.705	-5.215e-07	-1.705	-2.0679e-06
-1.704	-5.215e-07	-1.704	-2.06638e-06
-1.703	-5.209e-07	-1.703	-2.06485e-06
-1.702	-5.209e-07	-1.702	-2.06333e-06
-1.701	-5.206e-07	-1.701	-2.06181e-06
-1.7	-5.203e-07	-1.7	-2.06028e-06
-1.699	-5.2e-07	-1.699	-2.05876e-06
-1.698	-5.197e-07	-1.698	-2.05724e-06
-1.697	-5.193e-07	-1.697	-2.05572e-06
-1.696	-5.19e-07	-1.696	-2.05421e-06
-1.695	-5.187e-07	-1.695	-2.05269e-06
-1.694	-5.184e-07	-1.694	-2.05117e-06
-1.693	-5.184e-07	-1.693	-2.04966e-06
-1.692	-5.181e-07	-1.692	-2.04814e-06
-1.691	-5.178e-07	-1.691	-2.04663e-06
-1.69	-5.175e-07	-1.69	-2.04512e-06
-1.689	-5.172e-07	-1.689	-2.04361e-06
-1.688	-5.169e-07	-1.688	-2.0421e-06
-1.687	-5.169e-07	-1.687	-2.04059e-06
-1.686	-5.163e-07	-1.686	-2.03908e-06
-1.685	-5.163e-07	-1.685	-2.03757e-06
-1.684	-5.16e-07	-1.684	-2.03607e-06
-1.683	-5.157e-07	-1.683	-2.03456e-06
-1.682	-5.154e-07	-1.682	-2.03305e-06
-1.681	-5.15e-07	-1.681	-2.03155e-06
-1.68	-5.147e-07	-1.68	-2.03005e-06
-1.679	-5.144e-07	-1.679	-2.02855e-06
-1.678	-5.141e-07	-1.678	-2.02704e-06
-1.677	-5.141e-07	-1.677	-2.02554e-06
-1.676	-5.135e-07	-1.676	-2.02404e-06
-1.675	-5.135e-07	-1.675	-2.02255e-06
-1.674	-5.132e-07	-1.674	-2.02105e-06
-1.673	-5.129e-07	-1.673	-2.01955e-06
-1.672	-5.126e-07	-1.672	-2.01806e-06
-1.671	-5.123e-07	-1.671	-2.01656e-06
-1.67	-5.12e-07	-1.67	-2.01507e-06
-1.669	-5.117e-07	-1.669	-2.01358e-06
-1.668	-5.114e-07	-1.668	-2.01208e-06
-1.667	-5.114e-07	-1.667	-2.01059e-06
-1.666	-5.11e-07	-1.666	-2.0091e-06
-1.665	-5.107e-07	-1.665	-2.00761e-06
-1.664	-5.104e-07	-1.664	-2.00613e-06
-1.663	-5.101e-07	-1.663	-2.00464e-06
-1.662	-5.098e-07	-1.662	-2.00315e-06
-1.661	-5.095e-07	-1.661	-2.00167e-06
-1.66	-5.095e-07	-1.66	-2.00018e-06
-1.659	-5.092e-07	-1.659	-1.9987e-06
-1.658	-5.089e-07	-1.658	-1.99722e-06
-1.657	-5.086e-07	-1.657	-1.99573e-06
-1.656	-5.083e-07	-1.656	-1.99425e-06
-1.655	-5.08e-07	-1.655	-1.99277e-06
-1.654	-5.077e-07	-1.654	-1.99129e-06
-1.653	-5.074e-07	-1.653	-1.98982e-06
-1.652	-5.074e-07	-1.652	-1.98834e-06
-1.651	-5.071e-07	-1.651	-1.98686e-06
-1.65	-5.067e-07	-1.65	-1.98539e-06
-1.649	-5.064e-07	-1.649	-1.98391e-06
-1.648	-5.061e-07	-1.648	-1.98244e-06
-1.647	-5.058e-07	-1.647	-1.98097e-06
-1.646	-5.055e-07	-1.646	-1.9795e-06
-1.645	-5.052e-07	-1.645	-1.97802e-06
-1.644	-5.049e-07	-1.644	-1.97656e-06
-1.643	-5.049e-07	-1.643	-1.97509e-06
-1.642	-5.046e-07	-1.642	-1.97362e-06
-1.641	-5.043e-07	-1.641	-1.97215e-06
-1.64	-5.04e-07	-1.64	-1.97069e-06
-1.639	-5.037e-07	-1.639	-1.96922e-06
-1.638	-5.034e-07	-1.638	-1.96776e-06
-1.637	-5.031e-07	-1.637	-1.96629e-06
-1.636	-5.028e-07	-1.636	-1.96483e-06
-1.635	-5.028e-07	-1.635	-1.96337e-06
-1.634	-5.024e-07	-1.634	-1.96191e-06
-1.633	-5.021e-07	-1.633	-1.96045e-06
-1.632	-5.018e-07	-1.632	-1.95899e-06
-1.631	-5.015e-07	-1.631	-1.95753e-06
-1.63	-5.012e-07	-1.63	-1.95608e-06
-1.629	-5.009e-07	-1.629	-1.95462e-06
-1.628	-5.009e-07	-1.628	-1.95317e-06
-1.627	-5.006e-07	-1.627	-1.95171e-06
-1.626	-5.003e-07	-1.626	-1.95026e-06
-1.625	-5e-07	-1.625	-1.94881e-06
-1.624	-4.997e-07	-1.624	-1.94736e-06
-1.623	-4.994e-07	-1.623	-1.9459e-06
-1.622	-4.994e-07	-1.622	-1.94446e-06
-1.621	-4.988e-07	-1.621	-1.94301e-06
-1.62	-4.988e-07	-1.62	-1.94156e-06
-1.619	-4.985e-07	-1.619	-1.94011e-06
-1.618	-4.981e-07	-1.618	-1.93867e-06
-1.617	-4.978e-07	-1.617	-1.93722e-06
-1.616	-4.975e-07	-1.616	-1.93578e-06
-1.615	-4.972e-07	-1.615	-1.93434e-06
-1.614	-4.969e-07	-1.614	-1.93289e-06
-1.613	-4.969e-07	-1.613	-1.93145e-06
-1.612	-4.966e-07	-1.612	-1.93001e-06
-1.611	-4.963e-07	-1.611	-1.92857e-06
-1.61	-4.96e-07	-1.61	-1.92714e-06
-1.609	-4.957e-07	-1.609	-1.9257e-06
-1.608	-4.954e-07	-1.608	-1.92426e-06
-1.607	-4.954e-07	-1.607	-1.92283e-06
-1.606	-4.951e-07	-1.606	-1.92139e-06
-1.605	-4.948e-07	-1.605	-1.91996e-06
-1.604	-4.945e-07	-1.604	-1.91852e-06
-1.603	-4.942e-07	-1.603	-1.91709e-06
-1.602	-4.938e-07	-1.602	-1.91566e-06
-1.601	-4.938e-07	-1.601	-1.91423e-06
-1.6	-4.932e-07	-1.6	-1.9128e-06
-1.599	-4.932e-07	-1.599	-1.91138e-06
-1.598	-4.929e-07	-1.598	-1.90995e-06
-1.597	-4.926e-07	-1.597	-1.90852e-06
-1.596	-4.923e-07	-1.596	-1.9071e-06
-1.595	-4.92e-07	-1.595	-1.90567e-06
-1.594	-4.917e-07	-1.594	-1.90425e-06
-1.593	-4.917e-07	-1.593	-1.90283e-06
-1.592	-4.914e-07	-1.592	-1.9014e-06
-1.591	-4.911e-07	-1.591	-1.89998e-06
-1.59	-4.908e-07	-1.59	-1.89856e-06
-1.589	-4.905e-07	-1.589	-1.89715e-06
-1.588	-4.902e-07	-1.588	-1.89573e-06
-1.587	-4.902e-07	-1.587	-1.89431e-06
-1.586	-4.899e-07	-1.586	-1.89289e-06
-1.585	-4.895e-07	-1.585	-1.89148e-06
-1.584	-4.892e-07	-1.584	-1.89006e-06
-1.583	-4.889e-07	-1.583	-1.88865e-06
-1.582	-4.886e-07	-1.582	-1.88724e-06
-1.581	-4.883e-07	-1.581	-1.88583e-06
-1.58	-4.883e-07	-1.58	-1.88442e-06
-1.579	-4.877e-07	-1.579	-1.88301e-06
-1.578	-4.877e-07	-1.578	-1.8816e-06
-1.577	-4.874e-07	-1.577	-1.88019e-06
-1.576	-4.871e-07	-1.576	-1.87878e-06
-1.575	-4.868e-07	-1.575	-1.87738e-06
-1.574	-4.865e-07	-1.574	-1.87597e-06
-1.573	-4.862e-07	-1.573	-1.87457e-06
-1.572	-4.859e-07	-1.572	-1.87317e-06
-1.571	-4.859e-07	-1.571	-1.87176e-06
-1.57	-4.856e-07	-1.57	-1.87036e-06
-1.569	-4.852e-07	-1.569	-1.86896e-06
-1.568	-4.849e-07	-1.568	-1.86756e-06
-1.567	-4.846e-07	-1.567	-1.86616e-06
-1.566	-4.843e-07	-1.566	-1.86477e-06
-1.565	-4.84e-07	-1.565	-1.86337e-06
-1.564	-4.84e-07	-1.564	-1.86197e-06
-1.563	-4.837e-07	-1.563	-1.86058e-06
-1.562	-4.834e-07	-1.562	-1.85919e-06
-1.561	-4.831e-07	-1.561	-1.85779e-06
-1.56	-4.828e-07	-1.56	-1.8564e-06
-1.559	-4.825e-07	-1.559	-1.85501e-06
-1.558	-4.822e-07	-1.558	-1.85362e-06
-1.557	-4.822e-07	-1.557	-1.85223e-06
-1.556	-4.819e-07	-1.556	-1.85084e-06
-1.555	-4.816e-07	-1.555	-1.84945e-06
-1.554	-4.812e-07	-1.554	-1.84807e-06
-1.553	-4.809e-07	-1.553	-1.84668e-06
-1.552	-4.806e-07	-1.552	-1.8453e-06
-1.551	-4.803e-07	-1.551	-1.84391e-06
-1.55	-4.803e-07	-1.55	-1.84253e-06
-1.549	-4.8e-07	-1.549	-1.84115e-06
-1.548	-4.797e-07	-1.548	-1.83977e-06
-1.547	-4.794e-07	-1.547	-1.83839e-06
-1.546	-4.791e-07	-1.546	-1.83701e-06
-1.545	-4.788e-07	-1.545	-1.83563e-06
-1.544	-4.785e-07	-1.544	-1.83425e-06
-1.543	-4.785e-07	-1.543	-1.83288e-06
-1.542	-4.782e-07	-1.542	-1.8315e-06
-1.541	-4.779e-07	-1.541	-1.83013e-06
-1.54	-4.776e-07	-1.54	-1.82875e-06
-1.539	-4.773e-07	-1.539	-1.82738e-06
-1.538	-4.769e-07	-1.538	-1.82601e-06
-1.537	-4.766e-07	-1.537	-1.82464e-06
-1.536	-4.763e-07	-1.536	-1.82327e-06
-1.535	-4.763e-07	-1.535	-1.8219e-06
-1.534	-4.76e-07	-1.534	-1.82053e-06
-1.533	-4.757e-07	-1.533	-1.81917e-06
-1.532	-4.754e-07	-1.532	-1.8178e-06
-1.531	-4.751e-07	-1.531	-1.81643e-06
-1.53	-4.748e-07	-1.53	-1.81507e-06
-1.529	-4.745e-07	-1.529	-1.81371e-06
-1.528	-4.745e-07	-1.528	-1.81234e-06
-1.527	-4.742e-07	-1.527	-1.81098e-06
-1.526	-4.739e-07	-1.526	-1.80962e-06
-1.525	-4.736e-07	-1.525	-1.80826e-06
-1.524	-4.733e-07	-1.524	-1.8069e-06
-1.523	-4.73e-07	-1.523	-1.80555e-06
-1.522	-4.73e-07	-1.522	-1.80419e-06
-1.521	-4.726e-07	-1.521	-1.80283e-06
-1.52	-4.723e-07	-1.52	-1.80148e-06
-1.519	-4.72e-07	-1.519	-1.80012e-06
-1.518	-4.717e-07	-1.518	-1.79877e-06
-1.517	-4.714e-07	-1.517	-1.79742e-06
-1.516	-4.711e-07	-1.516	-1.79607e-06
-1.515	-4.708e-07	-1.515	-1.79472e-06
-1.514	-4.705e-07	-1.514	-1.79337e-06
-1.513	-4.705e-07	-1.513	-1.79202e-06
-1.512	-4.702e-07	-1.512	-1.79067e-06
-1.511	-4.699e-07	-1.511	-1.78932e-06
-1.51	-4.696e-07	-1.51	-1.78798e-06
-1.509	-4.693e-07	-1.509	-1.78663e-06
-1.508	-4.69e-07	-1.508	-1.78529e-06
-1.507	-4.69e-07	-1.507	-1.78395e-06
-1.506	-4.687e-07	-1.506	-1.7826e-06
-1.505	-4.683e-07	-1.505	-1.78126e-06
-1.504	-4.68e-07	-1.504	-1.77992e-06
-1.503	-4.677e-07	-1.503	-1.77858e-06
-1.502	-4.674e-07	-1.502	-1.77725e-06
-1.501	-4.671e-07	-1.501	-1.77591e-06
-1.5	-4.671e-07	-1.5	-1.77457e-06
-1.499	-4.668e-07	-1.499	-1.77331e-06
-1.498	-4.665e-07	-1.498	-1.77205e-06
-1.497	-4.662e-07	-1.497	-1.77079e-06
-1.496	-4.659e-07	-1.496	-1.76953e-06
-1.495	-4.656e-07	-1.495	-1.76827e-06
-1.494	-4.653e-07	-1.494	-1.76701e-06
-1.493	-4.653e-07	-1.493	-1.76575e-06
-1.492	-4.65e-07	-1.492	-1.76449e-06
-1.491	-4.647e-07	-1.491	-1.76323e-06
-1.49	-4.644e-07	-1.49	-1.76198e-06
-1.489	-4.64e-07	-1.489	-1.76072e-06
-1.488	-4.637e-07	-1.488	-1.75947e-06
-1.487	-4.634e-07	-1.487	-1.75821e-06
-1.486	-4.631e-07	-1.486	-1.75696e-06
-1.485	-4.631e-07	-1.485	-1.75571e-06
-1.484	-4.628e-07	-1.484	-1.75445e-06
-1.483	-4.625e-07	-1.483	-1.7532e-06
-1.482	-4.622e-07	-1.482	-1.75195e-06
-1.481	-4.619e-07	-1.481	-1.7507e-06
-1.48	-4.616e-07	-1.48	-1.74945e-06
-1.479	-4.613e-07	-1.479	-1.7482e-06
-1.478	-4.61e-07	-1.478	-1.74695e-06
-1.477	-4.607e-07	-1.477	-1.7457e-06
-1.476	-4.607e-07	-1.476	-1.74445e-06
-1.475	-4.604e-07	-1.475	-1.74321e-06
-1.474	-4.601e-07	-1.474	-1.74196e-06
-1.473	-4.597e-07	-1.473	-1.74072e-06
-1.472	-4.594e-07	-1.472	-1.73947e-06
-1.471	-4.591e-07	-1.471	-1.73823e-06
-1.47	-4.591e-07	-1.47	-1.73698e-06
-1.469	-4.588e-07	-1.469	-1.73574e-06
-1.468	-4.585e-07	-1.468	-1.7345e-06
-1.467	-4.582e-07	-1.467	-1.73326e-06
-1.466	-4.579e-07	-1.466	-1.73202e-06
-1.465	-4.576e-07	-1.465	-1.73078e-06
-1.464	-4.573e-07	-1.464	-1.72954e-06
-1.463	-4.57e-07	-1.463	-1.7283e-06
-1.462	-4.57e-07	-1.462	-1.72706e-06
-1.461	-4.567e-07	-1.461	-1.72582e-06
-1.46	-4.564e-07	-1.46	-1.72458e-06
-1.459	-4.561e-07	-1.459	-1.72334e-06
-1.458	-4.558e-07	-1.458	-1.72211e-06
-1.457	-4.554e-07	-1.457	-1.72087e-06
-1.456	-4.554e-07	-1.456	-1.71964e-06
-1.455	-4.551e-07	-1.455	-1.7184e-06
-1.454	-4.548e-07	-1.454	-1.71717e-06
-1.453	-4.545e-07	-1.453	-1.71594e-06
-1.452	-4.542e-07	-1.452	-1.7147e-06
-1.451	-4.539e-07	-1.451	-1.71347e-06
-1.45	-4.536e-07	-1.45	-1.71224e-06
-1.449	-4.536e-07	-1.449	-1.71101e-06
-1.448	-4.533e-07	-1.448	-1.70978e-06
-1.447	-4.53e-07	-1.447	-1.70855e-06
-1.446	-4.527e-07	-1.446	-1.70732e-06
-1.445	-4.524e-07	-1.445	-1.70609e-06
-1.444	-4.521e-07	-1.444	-1.70486e-06
-1.443	-4.518e-07	-1.443	-1.70364e-06
-1.442	-4.515e-07	-1.442	-1.70241e-06
-1.441	-4.515e-07	-1.441	-1.70118e-06
-1.44	-4.511e-07	-1.44	-1.69996e-06
-1.439	-4.508e-07	-1.439	-1.69873e-06
-1.438	-4.505e-07	-1.438	-1.69751e-06
-1.437	-4.502e-07	-1.437	-1.69629e-06
-1.436	-4.499e-07	-1.436	-1.69506e-06
-1.435	-4.496e-07	-1.435	-1.69384e-06
-1.434	-4.496e-07	-1.434	-1.69262e-06
-1.433	-4.493e-07	-1.433	-1.6914e-06
-1.432	-4.49e-07	-1.432	-1.69018e-06
-1.431	-4.487e-07	-1.431	-1.68896e-06
-1.43	-4.484e-07	-1.43	-1.68774e-06
-1.429	-4.481e-07	-1.429	-1.68652e-06
-1.428	-4.478e-07	-1.428	-1.6853e-06
-1.427	-4.478e-07	-1.427	-1.68409e-06
-1.426	-4.475e-07	-1.426	-1.68287e-06
-1.425	-4.471e-07	-1.425	-1.68165e-06
-1.424	-4.468e-07	-1.424	-1.68044e-06
-1.423	-4.465e-07	-1.423	-1.67922e-06
-1.422	-4.462e-07	-1.422	-1.67801e-06
-1.421	-4.459e-07	-1.421	-1.6768e-06
-1.42	-4.456e-07	-1.42	-1.67558e-06
-1.419	-4.456e-07	-1.419	-1.67437e-06
-1.418	-4.453e-07	-1.418	-1.67316e-06
-1.417	-4.45e-07	-1.417	-1.67195e-06
-1.416	-4.447e-07	-1.416	-1.67074e-06
-1.415	-4.444e-07	-1.415	-1.66953e-06
-1.414	-4.441e-07	-1.414	-1.66832e-06
-1.413	-4.441e-07	-1.413	-1.66711e-06
-1.412	-4.435e-07	-1.412	-1.66591e-06
-1.411	-4.435e-07	-1.411	-1.6647e-06
-1.41	-4.432e-07	-1.41	-1.66349e-06
-1.409	-4.428e-07	-1.409	-1.66229e-06
-1.408	-4.425e-07	-1.408	-1.66108e-06
-1.407	-4.422e-07	-1.407	-1.65988e-06
-1.406	-4.419e-07	-1.406	-1.65867e-06
-1.405	-4.416e-07	-1.405	-1.65747e-06
-1.404	-4.413e-07	-1.404	-1.65626e-06
-1.403	-4.413e-07	-1.403	-1.65506e-06
-1.402	-4.41e-07	-1.402	-1.65386e-06
-1.401	-4.407e-07	-1.401	-1.65266e-06
-1.4	-4.404e-07	-1.4	-1.65146e-06
-1.399	-4.401e-07	-1.399	-1.65026e-06
-1.398	-4.401e-07	-1.398	-1.64906e-06
-1.397	-4.395e-07	-1.397	-1.64786e-06
-1.396	-4.392e-07	-1.396	-1.64666e-06
-1.395	-4.392e-07	-1.395	-1.64547e-06
-1.394	-4.389e-07	-1.394	-1.64427e-06
-1.393	-4.385e-07	-1.393	-1.64307e-06
-1.392	-4.382e-07	-1.392	-1.64188e-06
-1.391	-4.379e-07	-1.391	-1.64068e-06
-1.39	-4.379e-07	-1.39	-1.63949e-06
-1.389	-4.376e-07	-1.389	-1.63829e-06
-1.388	-4.373e-07	-1.388	-1.6371e-06
-1.387	-4.37e-07	-1.387	-1.63591e-06
-1.386	-4.367e-07	-1.386	-1.63471e-06
-1.385	-4.364e-07	-1.385	-1.63352e-06
-1.384	-4.361e-07	-1.384	-1.63233e-06
-1.383	-4.358e-07	-1.383	-1.63114e-06
-1.382	-4.358e-07	-1.382	-1.62995e-06
-1.381	-4.355e-07	-1.381	-1.62876e-06
-1.38	-4.352e-07	-1.38	-1.62757e-06
-1.379	-4.349e-07	-1.379	-1.62638e-06
-1.378	-4.346e-07	-1.378	-1.62519e-06
-1.377	-4.342e-07	-1.377	-1.62401e-06
-1.376	-4.339e-07	-1.376	-1.62282e-06
-1.375	-4.339e-07	-1.375	-1.62163e-06
-1.374	-4.333e-07	-1.374	-1.62045e-06
-1.373	-4.333e-07	-1.373	-1.61926e-06
-1.372	-4.33e-07	-1.372	-1.61808e-06
-1.371	-4.327e-07	-1.371	-1.6169e-06
-1.37	-4.324e-07	-1.37	-1.61571e-06
-1.369	-4.324e-07	-1.369	-1.61453e-06
-1.368	-4.321e-07	-1.368	-1.61335e-06
-1.367	-4.318e-07	-1.367	-1.61217e-06
-1.366	-4.315e-07	-1.366	-1.61099e-06
-1.365	-4.312e-07	-1.365	-1.60981e-06
-1.364	-4.309e-07	-1.364	-1.60863e-06
-1.363	-4.306e-07	-1.363	-1.60745e-06
-1.362	-4.303e-07	-1.362	-1.60627e-06
-1.361	-4.299e-07	-1.361	-1.60509e-06
-1.36	-4.296e-07	-1.36	-1.60391e-06
-1.359	-4.296e-07	-1.359	-1.60273e-06
-1.358	-4.293e-07	-1.358	-1.60156e-06
-1.357	-4.29e-07	-1.357	-1.60038e-06
-1.356	-4.287e-07	-1.356	-1.5992e-06
-1.355	-4.284e-07	-1.355	-1.59803e-06
-1.354	-4.281e-07	-1.354	-1.59685e-06
-1.353	-4.278e-07	-1.353	-1.59568e-06
-1.352	-4.278e-07	-1.352	-1.59451e-06
-1.351	-4.275e-07	-1.351	-1.59333e-06
-1.35	-4.272e-07	-1.35	-1.59216e-06
-1.349	-4.269e-07	-1.349	-1.59099e-06
-1.348	-4.266e-07	-1.348	-1.58982e-06
-1.347	-4.263e-07	-1.347	-1.58865e-06
-1.346	-4.26e-07	-1.346	-1.58747e-06
-1.345	-4.256e-07	-1.345	-1.5863e-06
-1.344	-4.256e-07	-1.344	-1.58513e-06
-1.343	-4.253e-07	-1.343	-1.58396e-06
-1.342	-4.25e-07	-1.342	-1.5828e-06
-1.341	-4.247e-07	-1.341	-1.58163e-06
-1.34	-4.244e-07	-1.34	-1.58046e-06
-1.339	-4.241e-07	-1.339	-1.57929e-06
-1.338	-4.241e-07	-1.338	-1.57813e-06
-1.337	-4.238e-07	-1.337	-1.57696e-06
-1.336	-4.235e-07	-1.336	-1.57579e-06
-1.335	-4.232e-07	-1.335	-1.57463e-06
-1.334	-4.229e-07	-1.334	-1.57346e-06
-1.333	-4.226e-07	-1.333	-1.5723e-06
-1.332	-4.223e-07	-1.332	-1.57113e-06
-1.331	-4.223e-07	-1.331	-1.56997e-06
-1.33	-4.22e-07	-1.33	-1.56881e-06
-1.329	-4.217e-07	-1.329	-1.56764e-06
-1.328	-4.213e-07	-1.328	-1.56648e-06
-1.327	-4.21e-07	-1.327	-1.56532e-06
-1.326	-4.207e-07	-1.326	-1.56416e-06
-1.325	-4.204e-07	-1.325	-1.563e-06
-1.324	-4.201e-07	-1.324	-1.56184e-06
-1.323	-4.201e-07	-1.323	-1.56068e-06
-1.322	-4.198e-07	-1.322	-1.55952e-06
-1.321	-4.195e-07	-1.321	-1.55836e-06
-1.32	-4.192e-07	-1.32	-1.55721e-06
-1.319	-4.189e-07	-1.319	-1.55605e-06
-1.318	-4.186e-07	-1.318	-1.55489e-06
-1.317	-4.183e-07	-1.317	-1.55373e-06
-1.316	-4.183e-07	-1.316	-1.55258e-06
-1.315	-4.18e-07	-1.315	-1.55142e-06
-1.314	-4.177e-07	-1.314	-1.55027e-06
-1.313	-4.174e-07	-1.313	-1.54911e-06
-1.312	-4.17e-07	-1.312	-1.54796e-06
-1.311	-4.167e-07	-1.311	-1.5468e-06
-1.31	-4.164e-07	-1.31	-1.54565e-06
-1.309	-4.164e-07	-1.309	-1.5445e-06
-1.308	-4.161e-07	-1.308	-1.54334e-06
-1.307	-4.158e-07	-1.307	-1.54219e-06
-1.306	-4.155e-07	-1.306	-1.54104e-06
-1.305	-4.152e-07	-1.305	-1.53989e-06
-1.304	-4.149e-07	-1.304	-1.53874e-06
-1.303	-4.146e-07	-1.303	-1.53759e-06
-1.302	-4.146e-07	-1.302	-1.53644e-06
-1.301	-4.143e-07	-1.301	-1.53529e-06
-1.3	-4.14e-07	-1.3	-1.53414e-06
-1.299	-4.137e-07	-1.299	-1.53299e-06
-1.298	-4.134e-07	-1.298	-1.53184e-06
-1.297	-4.13e-07	-1.297	-1.53069e-06
-1.296	-4.13e-07	-1.296	-1.52955e-06
-1.295	-4.127e-07	-1.295	-1.5284e-06
-1.294	-4.124e-07	-1.294	-1.52725e-06
-1.293	-4.121e-07	-1.293	-1.52611e-06
-1.292	-4.118e-07	-1.292	-1.52496e-06
-1.291	-4.118e-07	-1.291	-1.52382e-06
-1.29	-4.112e-07	-1.29	-1.52267e-06
-1.289	-4.112e-07	-1.289	-1.52153e-06
-1.288	-4.109e-07	-1.288	-1.52038e-06
-1.287	-4.106e-07	-1.287	-1.51924e-06
-1.286	-4.103e-07	-1.286	-1.5181e-06
-1.285	-4.1e-07	-1.285	-1.51695e-06
-1.284	-4.1e-07	-1.284	-1.51581e-06
-1.283	-4.097e-07	-1.283	-1.51467e-06
-1.282	-4.094e-07	-1.282	-1.51353e-06
-1.281	-4.091e-07	-1.281	-1.51239e-06
-1.28	-4.087e-07	-1.28	-1.51124e-06
-1.279	-4.084e-07	-1.279	-1.5101e-06
-1.278	-4.081e-07	-1.278	-1.50897e-06
-1.277	-4.081e-07	-1.277	-1.50782e-06
-1.276	-4.078e-07	-1.276	-1.50669e-06
-1.275	-4.075e-07	-1.275	-1.50555e-06
-1.274	-4.072e-07	-1.274	-1.50441e-06
-1.273	-4.069e-07	-1.273	-1.50327e-06
-1.272	-4.066e-07	-1.272	-1.50213e-06
-1.271	-4.066e-07	-1.271	-1.501e-06
-1.27	-4.063e-07	-1.27	-1.49986e-06
-1.269	-4.06e-07	-1.269	-1.49872e-06
-1.268	-4.057e-07	-1.268	-1.49759e-06
-1.267	-4.054e-07	-1.267	-1.49645e-06
-1.266	-4.051e-07	-1.266	-1.49531e-06
-1.265	-4.048e-07	-1.265	-1.49418e-06
-1.264	-4.048e-07	-1.264	-1.49304e-06
-1.263	-4.044e-07	-1.263	-1.49191e-06
-1.262	-4.041e-07	-1.262	-1.49078e-06
-1.261	-4.038e-07	-1.261	-1.48964e-06
-1.26	-4.035e-07	-1.26	-1.48851e-06
-1.259	-4.032e-07	-1.259	-1.48737e-06
-1.258	-4.029e-07	-1.258	-1.48624e-06
-1.257	-4.029e-07	-1.257	-1.48511e-06
-1.256	-4.026e-07	-1.256	-1.48398e-06
-1.255	-4.023e-07	-1.255	-1.48285e-06
-1.254	-4.02e-07	-1.254	-1.48172e-06
-1.253	-4.017e-07	-1.253	-1.48059e-06
-1.252	-4.014e-07	-1.252	-1.47946e-06
-1.251	-4.014e-07	-1.251	-1.47833e-06
-1.25	-4.011e-07	-1.25	-1.4772e-06
-1.249	-4.008e-07	-1.249	-1.47607e-06
-1.248	-4.005e-07	-1.248	-1.47494e-06
-1.247	-4.001e-07	-1.247	-1.47381e-06
-1.246	-3.998e-07	-1.246	-1.47268e-06
-1.245	-3.995e-07	-1.245	-1.47155e-06
-1.244	-3.995e-07	-1.244	-1.47043e-06
-1.243	-3.992e-07	-1.243	-1.4693e-06
-1.242	-3.989e-07	-1.242	-1.46817e-06
-1.241	-3.986e-07	-1.241	-1.46705e-06
-1.24	-3.983e-07	-1.24	-1.46592e-06
-1.239	-3.98e-07	-1.239	-1.4648e-06
-1.238	-3.977e-07	-1.238	-1.46367e-06
-1.237	-3.977e-07	-1.237	-1.46255e-06
-1.236	-3.974e-07	-1.236	-1.46142e-06
-1.235	-3.971e-07	-1.235	-1.4603e-06
-1.234	-3.968e-07	-1.234	-1.45917e-06
-1.233	-3.965e-07	-1.233	-1.45805e-06
-1.232	-3.962e-07	-1.232	-1.45692e-06
-1.231	-3.958e-07	-1.231	-1.4558e-06
-1.23	-3.958e-07	-1.23	-1.45468e-06
-1.229	-3.955e-07	-1.229	-1.45355e-06
-1.228	-3.952e-07	-1.228	-1.45243e-06
-1.227	-3.949e-07	-1.227	-1.45131e-06
-1.226	-3.946e-07	-1.226	-1.45019e-06
-1.225	-3.946e-07	-1.225	-1.44907e-06
-1.224	-3.94e-07	-1.224	-1.44795e-06
-1.223	-3.94e-07	-1.223	-1.44683e-06
-1.222	-3.937e-07	-1.222	-1.44571e-06
-1.221	-3.934e-07	-1.221	-1.44459e-06
-1.22	-3.931e-07	-1.22	-1.44347e-06
-1.219	-3.928e-07	-1.219	-1.44235e-06
-1.218	-3.925e-07	-1.218	-1.44123e-06
-1.217	-3.925e-07	-1.217	-1.44011e-06
-1.216	-3.922e-07	-1.216	-1.43899e-06
-1.215	-3.919e-07	-1.215	-1.43788e-06
-1.214	-3.915e-07	-1.214	-1.43676e-06
-1.213	-3.912e-07	-1.213	-1.43564e-06
-1.212	-3.909e-07	-1.212	-1.43452e-06
-1.211	-3.909e-07	-1.211	-1.43341e-06
-1.21	-3.906e-07	-1.21	-1.43229e-06
-1.209	-3.903e-07	-1.209	-1.43118e-06
-1.208	-3.9e-07	-1.208	-1.43006e-06
-1.207	-3.897e-07	-1.207	-1.42895e-06
-1.206	-3.894e-07	-1.206	-1.42783e-06
-1.205	-3.894e-07	-1.205	-1.42672e-06
-1.204	-3.891e-07	-1.204	-1.4256e-06
-1.203	-3.888e-07	-1.203	-1.42449e-06
-1.202	-3.885e-07	-1.202	-1.42338e-06
-1.201	-3.882e-07	-1.201	-1.42226e-06
-1.2	-3.882e-07	-1.2	-1.42115e-06
-1.199	-3.879e-07	-1.199	-1.42004e-06
-1.198	-3.876e-07	-1.198	-1.41893e-06
-1.197	-3.872e-07	-1.197	-1.41782e-06
-1.196	-3.869e-07	-1.196	-1.41671e-06
-1.195	-3.866e-07	-1.195	-1.41559e-06
-1.194	-3.863e-07	-1.194	-1.41448e-06
-1.193	-3.863e-07	-1.193	-1.41337e-06
-1.192	-3.86e-07	-1.192	-1.41226e-06
-1.191	-3.857e-07	-1.191	-1.41116e-06
-1.19	-3.854e-07	-1.19	-1.41005e-06
-1.189	-3.851e-07	-1.189	-1.40894e-06
-1.188	-3.848e-07	-1.188	-1.40783e-06
-1.187	-3.845e-07	-1.187	-1.40672e-06
-1.186	-3.845e-07	-1.186	-1.40561e-06
-1.185	-3.842e-07	-1.185	-1.4045e-06
-1.184	-3.839e-07	-1.184	-1.4034e-06
-1.183	-3.836e-07	-1.183	-1.40229e-06
-1.182	-3.833e-07	-1.182	-1.40118e-06
-1.181	-3.833e-07	-1.181	-1.40008e-06
-1.18	-3.829e-07	-1.18	-1.39897e-06
-1.179	-3.826e-07	-1.179	-1.39787e-06
-1.178	-3.823e-07	-1.178	-1.39676e-06
-1.177	-3.82e-07	-1.177	-1.39566e-06
-1.176	-3.82e-07	-1.176	-1.39455e-06
-1.175	-3.814e-07	-1.175	-1.39345e-06
-1.174	-3.814e-07	-1.174	-1.39234e-06
-1.173	-3.811e-07	-1.173	-1.39124e-06
-1.172	-3.808e-07	-1.172	-1.39014e-06
-1.171	-3.805e-07	-1.171	-1.38903e-06
-1.17	-3.802e-07	-1.17	-1.38793e-06
-1.169	-3.802e-07	-1.169	-1.38683e-06
-1.168	-3.799e-07	-1.168	-1.38572e-06
-1.167	-3.796e-07	-1.167	-1.38462e-06
-1.166	-3.793e-07	-1.166	-1.38352e-06
-1.165	-3.789e-07	-1.165	-1.38242e-06
-1.164	-3.786e-07	-1.164	-1.38131e-06
-1.163	-3.783e-07	-1.163	-1.38021e-06
-1.162	-3.783e-07	-1.162	-1.37911e-06
-1.161	-3.78e-07	-1.161	-1.37801e-06
-1.16	-3.777e-07	-1.16	-1.37691e-06
-1.159	-3.774e-07	-1.159	-1.37581e-06
-1.158	-3.771e-07	-1.158	-1.37471e-06
-1.157	-3.768e-07	-1.157	-1.37361e-06
-1.156	-3.765e-07	-1.156	-1.37251e-06
-1.155	-3.765e-07	-1.155	-1.37141e-06
-1.154	-3.762e-07	-1.154	-1.37031e-06
-1.153	-3.759e-07	-1.153	-1.36921e-06
-1.152	-3.756e-07	-1.152	-1.36811e-06
-1.151	-3.753e-07	-1.151	-1.36701e-06
-1.15	-3.75e-07	-1.15	-1.36591e-06
-1.149	-3.75e-07	-1.149	-1.36482e-06
-1.148	-3.746e-07	-1.148	-1.36372e-06
-1.147	-3.743e-07	-1.147	-1.36262e-06
-1.146	-3.74e-07	-1.146	-1.36152e-06
-1.145	-3.737e-07	-1.145	-1.36043e-06
-1.144	-3.734e-07	-1.144	-1.35933e-06
-1.143	-3.731e-07	-1.143	-1.35823e-06
-1.142	-3.731e-07	-1.142	-1.35714e-06
-1.141	-3.728e-07	-1.141	-1.35604e-06
-1.14	-3.725e-07	-1.14	-1.35494e-06
-1.139	-3.722e-07	-1.139	-1.35385e-06
-1.138	-3.719e-07	-1.138	-1.35275e-06
-1.137	-3.716e-07	-1.137	-1.35166e-06
-1.136	-3.716e-07	-1.136	-1.35056e-06
-1.135	-3.713e-07	-1.135	-1.34947e-06
-1.134	-3.71e-07	-1.134	-1.34837e-06
-1.133	-3.707e-07	-1.133	-1.34728e-06
-1.132	-3.707e-07	-1.132	-1.34618e-06
-1.131	-3.7e-07	-1.131	-1.34509e-06
-1.13	-3.7e-07	-1.13	-1.34399e-06
-1.129	-3.697e-07	-1.129	-1.3429e-06
-1.128	-3.694e-07	-1.128	-1.34181e-06
-1.127	-3.691e-07	-1.127	-1.34071e-06
-1.126	-3.688e-07	-1.126	-1.33962e-06
-1.125	-3.685e-07	-1.125	-1.33853e-06
-1.124	-3.685e-07	-1.124	-1.33743e-06
-1.123	-3.682e-07	-1.123	-1.33634e-06
-1.122	-3.679e-07	-1.122	-1.33525e-06
-1.121	-3.676e-07	-1.121	-1.33416e-06
-1.12	-3.673e-07	-1.12	-1.33307e-06
-1.119	-3.673e-07	-1.119	-1.33197e-06
-1.118	-3.67e-07	-1.118	-1.33088e-06
-1.117	-3.667e-07	-1.117	-1.32979e-06
-1.116	-3.664e-07	-1.116	-1.3287e-06
-1.115	-3.66e-07	-1.115	-1.32761e-06
-1.114	-3.657e-07	-1.114	-1.32652e-06
-1.113	-3.654e-07	-1.113	-1.32543e-06
-1.112	-3.654e-07	-1.112	-1.32434e-06
-1.111	-3.651e-07	-1.111	-1.32325e-06
-1.11	-3.648e-07	-1.11	-1.32216e-06
-1.109	-3.645e-07	-1.109	-1.32107e-06
-1.108	-3.642e-07	-1.108	-1.31998e-06
-1.107	-3.639e-07	-1.107	-1.31889e-06
-1.106	-3.636e-07	-1.106	-1.3178e-06
-1.105	-3.636e-07	-1.105	-1.31671e-06
-1.104	-3.633e-07	-1.104	-1.31563e-06
-1.103	-3.63e-07	-1.103	-1.31454e-06
-1.102	-3.627e-07	-1.102	-1.31345e-06
-1.101	-3.624e-07	-1.101	-1.31236e-06
-1.1	-3.621e-07	-1.1	-1.31127e-06
-1.099	-3.621e-07	-1.099	-1.31019e-06
-1.098	-3.617e-07	-1.098	-1.3091e-06
-1.097	-3.614e-07	-1.097	-1.30801e-06
-1.096	-3.611e-07	-1.096	-1.30692e-06
-1.095	-3.608e-07	-1.095	-1.30584e-06
-1.094	-3.605e-07	-1.094	-1.30475e-06
-1.093	-3.605e-07	-1.093	-1.30367e-06
-1.092	-3.602e-07	-1.092	-1.30258e-06
-1.091	-3.599e-07	-1.091	-1.30149e-06
-1.09	-3.596e-07	-1.09	-1.30041e-06
-1.089	-3.593e-07	-1.089	-1.29932e-06
-1.088	-3.59e-07	-1.088	-1.29824e-06
-1.087	-3.587e-07	-1.087	-1.29715e-06
-1.086	-3.587e-07	-1.086	-1.29607e-06
-1.085	-3.584e-07	-1.085	-1.29498e-06
-1.084	-3.581e-07	-1.084	-1.2939e-06
-1.083	-3.578e-07	-1.083	-1.29282e-06
-1.082	-3.574e-07	-1.082	-1.29173e-06
-1.081	-3.571e-07	-1.081	-1.29065e-06
-1.08	-3.571e-07	-1.08	-1.28957e-06
-1.079	-3.568e-07	-1.079	-1.28848e-06
-1.078	-3.565e-07	-1.078	-1.2874e-06
-1.077	-3.562e-07	-1.077	-1.28632e-06
-1.076	-3.559e-07	-1.076	-1.28524e-06
-1.075	-3.556e-07	-1.075	-1.28415e-06
-1.074	-3.553e-07	-1.074	-1.28307e-06
-1.073	-3.553e-07	-1.073	-1.28199e-06
-1.072	-3.55e-07	-1.072	-1.28091e-06
-1.071	-3.547e-07	-1.071	-1.27983e-06
-1.07	-3.544e-07	-1.07	-1.27874e-06
-1.069	-3.544e-07	-1.069	-1.27766e-06
-1.068	-3.541e-07	-1.068	-1.27658e-06
-1.067	-3.538e-07	-1.067	-1.2755e-06
-1.066	-3.535e-07	-1.066	-1.27442e-06
-1.065	-3.531e-07	-1.065	-1.27334e-06
-1.064	-3.528e-07	-1.064	-1.27226e-06
-1.063	-3.525e-07	-1.063	-1.27118e-06
-1.062	-3.525e-07	-1.062	-1.2701e-06
-1.061	-3.522e-07	-1.061	-1.26902e-06
-1.06	-3.519e-07	-1.06	-1.26794e-06
-1.059	-3.516e-07	-1.059	-1.26686e-06
-1.058	-3.513e-07	-1.058	-1.26578e-06
-1.057	-3.513e-07	-1.057	-1.2647e-06
-1.056	-3.51e-07	-1.056	-1.26362e-06
-1.055	-3.507e-07	-1.055	-1.26255e-06
-1.054	-3.504e-07	-1.054	-1.26147e-06
-1.053	-3.501e-07	-1.053	-1.26039e-06
-1.052	-3.498e-07	-1.052	-1.25931e-06
-1.051	-3.495e-07	-1.051	-1.25823e-06
-1.05	-3.492e-07	-1.05	-1.25715e-06
-1.049	-3.492e-07	-1.049	-1.25608e-06
-1.048	-3.488e-07	-1.048	-1.255e-06
-1.047	-3.485e-07	-1.047	-1.25392e-06
-1.046	-3.482e-07	-1.046	-1.25284e-06
-1.045	-3.479e-07	-1.045	-1.25177e-06
-1.044	-3.479e-07	-1.044	-1.25069e-06
-1.043	-3.476e-07	-1.043	-1.24961e-06
-1.042	-3.473e-07	-1.042	-1.24853e-06
-1.041	-3.47e-07	-1.041	-1.24746e-06
-1.04	-3.467e-07	-1.04	-1.24638e-06
-1.039	-3.464e-07	-1.039	-1.2453e-06
-1.038	-3.461e-07	-1.038	-1.24423e-06
-1.037	-3.461e-07	-1.037	-1.24315e-06
-1.036	-3.458e-07	-1.036	-1.24207e-06
-1.035	-3.455e-07	-1.035	-1.241e-06
-1.034	-3.452e-07	-1.034	-1.23992e-06
-1.033	-3.448e-07	-1.033	-1.23885e-06
-1.032	-3.448e-07	-1.032	-1.23777e-06
-1.031	-3.445e-07	-1.031	-1.23669e-06
-1.03	-3.442e-07	-1.03	-1.23562e-06
-1.029	-3.439e-07	-1.029	-1.23454e-06
-1.028	-3.436e-07	-1.028	-1.23347e-06
-1.027	-3.433e-07	-1.027	-1.23239e-06
-1.026	-3.433e-07	-1.026	-1.23132e-06
-1.025	-3.43e-07	-1.025	-1.23024e-06
-1.024	-3.427e-07	-1.024	-1.22917e-06
-1.023	-3.424e-07	-1.023	-1.22809e-06
-1.022	-3.421e-07	-1.022	-1.22702e-06
-1.021	-3.418e-07	-1.021	-1.22594e-06
-1.02	-3.418e-07	-1.02	-1.22487e-06
-1.019	-3.415e-07	-1.019	-1.22379e-06
-1.018	-3.412e-07	-1.018	-1.22272e-06
-1.017	-3.409e-07	-1.017	-1.22165e-06
-1.016	-3.405e-07	-1.016	-1.22057e-06
-1.015	-3.405e-07	-1.015	-1.2195e-06
-1.014	-3.399e-07	-1.014	-1.21842e-06
-1.013	-3.399e-07	-1.013	-1.21735e-06
-1.012	-3.396e-07	-1.012	-1.21628e-06
-1.011	-3.393e-07	-1.011	-1.2152e-06
-1.01	-3.39e-07	-1.01	-1.21413e-06
-1.009	-3.39e-07	-1.009	-1.21306e-06
-1.008	-3.384e-07	-1.008	-1.21198e-06
-1.007	-3.384e-07	-1.007	-1.21091e-06
-1.006	-3.381e-07	-1.006	-1.20984e-06
-1.005	-3.378e-07	-1.005	-1.20876e-06
-1.004	-3.375e-07	-1.004	-1.20769e-06
-1.003	-3.372e-07	-1.003	-1.20662e-06
-1.002	-3.369e-07	-1.002	-1.20555e-06
-1.001	-3.369e-07	-1.001	-1.20448e-06
-1	-3.366e-07	-1	-1.2034e-06
-0.999	-3.362e-07	-0.999	-1.20233e-06
-0.998	-3.359e-07	-0.998	-1.20126e-06
-0.997	-3.356e-07	-0.997	-1.20019e-06
-0.996	-3.356e-07	-0.996	-1.19912e-06
-0.995	-3.353e-07	-0.995	-1.19805e-06
-0.994	-3.35e-07	-0.994	-1.19698e-06
-0.993	-3.347e-07	-0.993	-1.1959e-06
-0.992	-3.344e-07	-0.992	-1.19483e-06
-0.991	-3.341e-07	-0.991	-1.19376e-06
-0.99	-3.341e-07	-0.99	-1.19269e-06
-0.989	-3.338e-07	-0.989	-1.19162e-06
-0.988	-3.335e-07	-0.988	-1.19055e-06
-0.987	-3.332e-07	-0.987	-1.18948e-06
-0.986	-3.329e-07	-0.986	-1.18841e-06
-0.985	-3.326e-07	-0.985	-1.18734e-06
-0.984	-3.323e-07	-0.984	-1.18627e-06
-0.983	-3.323e-07	-0.983	-1.1852e-06
-0.982	-3.319e-07	-0.982	-1.18413e-06
-0.981	-3.316e-07	-0.981	-1.18306e-06
-0.98	-3.313e-07	-0.98	-1.18199e-06
-0.979	-3.31e-07	-0.979	-1.18092e-06
-0.978	-3.31e-07	-0.978	-1.17985e-06
-0.977	-3.307e-07	-0.977	-1.17878e-06
-0.976	-3.304e-07	-0.976	-1.17772e-06
-0.975	-3.301e-07	-0.975	-1.17665e-06
-0.974	-3.298e-07	-0.974	-1.17558e-06
-0.973	-3.295e-07	-0.973	-1.17451e-06
-0.972	-3.295e-07	-0.972	-1.17344e-06
-0.971	-3.292e-07	-0.971	-1.17237e-06
-0.97	-3.289e-07	-0.97	-1.17131e-06
-0.969	-3.286e-07	-0.969	-1.17024e-06
-0.968	-3.286e-07	-0.968	-1.16917e-06
-0.967	-3.28e-07	-0.967	-1.1681e-06
-0.966	-3.28e-07	-0.966	-1.16703e-06
-0.965	-3.276e-07	-0.965	-1.16597e-06
-0.964	-3.273e-07	-0.964	-1.1649e-06
-0.963	-3.27e-07	-0.963	-1.16383e-06
-0.962	-3.27e-07	-0.962	-1.16276e-06
-0.961	-3.267e-07	-0.961	-1.1617e-06
-0.96	-3.264e-07	-0.96	-1.16063e-06
-0.959	-3.261e-07	-0.959	-1.15956e-06
-0.958	-3.258e-07	-0.958	-1.1585e-06
-0.957	-3.255e-07	-0.957	-1.15743e-06
-0.956	-3.255e-07	-0.956	-1.15636e-06
-0.955	-3.252e-07	-0.955	-1.1553e-06
-0.954	-3.249e-07	-0.954	-1.15423e-06
-0.953	-3.246e-07	-0.953	-1.15316e-06
-0.952	-3.243e-07	-0.952	-1.1521e-06
-0.951	-3.243e-07	-0.951	-1.15103e-06
-0.95	-3.24e-07	-0.95	-1.14997e-06
-0.949	-3.237e-07	-0.949	-1.1489e-06
-0.948	-3.233e-07	-0.948	-1.14784e-06
-0.947	-3.23e-07	-0.947	-1.14677e-06
-0.946	-3.23e-07	-0.946	-1.1457e-06
-0.945	-3.224e-07	-0.945	-1.14464e-06
-0.944	-3.224e-07	-0.944	-1.14357e-06
-0.943	-3.221e-07	-0.943	-1.14251e-06
-0.942	-3.218e-07	-0.942	-1.14144e-06
-0.941	-3.218e-07	-0.941	-1.14038e-06
-0.94	-3.212e-07	-0.94	-1.13931e-06
-0.939	-3.212e-07	-0.939	-1.13825e-06
-0.938	-3.209e-07	-0.938	-1.13718e-06
-0.937	-3.206e-07	-0.937	-1.13612e-06
-0.936	-3.203e-07	-0.936	-1.13505e-06
-0.935	-3.2e-07	-0.935	-1.13399e-06
-0.934	-3.2e-07	-0.934	-1.13293e-06
-0.933	-3.197e-07	-0.933	-1.13186e-06
-0.932	-3.194e-07	-0.932	-1.1308e-06
-0.931	-3.19e-07	-0.931	-1.12973e-06
-0.93	-3.187e-07	-0.93	-1.12867e-06
-0.929	-3.187e-07	-0.929	-1.12761e-06
-0.928	-3.184e-07	-0.928	-1.12654e-06
-0.927	-3.181e-07	-0.927	-1.12548e-06
-0.926	-3.178e-07	-0.926	-1.12441e-06
-0.925	-3.175e-07	-0.925	-1.12335e-06
-0.924	-3.172e-07	-0.924	-1.12229e-06
-0.923	-3.172e-07	-0.923	-1.12122e-06
-0.922	-3.169e-07	-0.922	-1.12016e-06
-0.921	-3.166e-07	-0.921	-1.1191e-06
-0.92	-3.163e-07	-0.92	-1.11803e-06
-0.919	-3.163e-07	-0.919	-1.11697e-06
-0.918	-3.16e-07	-0.918	-1.11591e-06
-0.917	-3.157e-07	-0.917	-1.11484e-06
-0.916	-3.154e-07	-0.916	-1.11378e-06
-0.915	-3.15e-07	-0.915	-1.11272e-06
-0.914	-3.147e-07	-0.914	-1.11166e-06
-0.913	-3.147e-07	-0.913	-1.11059e-06
-0.912	-3.144e-07	-0.912	-1.10953e-06
-0.911	-3.141e-07	-0.911	-1.10847e-06
-0.91	-3.138e-07	-0.91	-1.1074e-06
-0.909	-3.138e-07	-0.909	-1.10634e-06
-0.908	-3.135e-07	-0.908	-1.10528e-06
-0.907	-3.132e-07	-0.907	-1.10422e-06
-0.906	-3.129e-07	-0.906	-1.10315e-06
-0.905	-3.126e-07	-0.905	-1.10209e-06
-0.904	-3.123e-07	-0.904	-1.10103e-06
-0.903	-3.123e-07	-0.903	-1.09997e-06
-0.902	-3.12e-07	-0.902	-1.0989e-06
-0.901	-3.117e-07	-0.901	-1.09784e-06
-0.9	-3.114e-07	-0.9	-1.09678e-06
-0.899	-3.111e-07	-0.899	-1.09572e-06
-0.898	-3.107e-07	-0.898	-1.09465e-06
-0.897	-3.107e-07	-0.897	-1.09359e-06
-0.896	-3.104e-07	-0.896	-1.09253e-06
-0.895	-3.101e-07	-0.895	-1.09147e-06
-0.894	-3.098e-07	-0.894	-1.09041e-06
-0.893	-3.095e-07	-0.893	-1.08934e-06
-0.892	-3.095e-07	-0.892	-1.08828e-06
-0.891	-3.092e-07	-0.891	-1.08722e-06
-0.89	-3.089e-07	-0.89	-1.08616e-06
-0.889	-3.086e-07	-0.889	-1.0851e-06
-0.888	-3.083e-07	-0.888	-1.08403e-06
-0.887	-3.08e-07	-0.887	-1.08297e-06
-0.886	-3.08e-07	-0.886	-1.08191e-06
-0.885	-3.077e-07	-0.885	-1.08085e-06
-0.884	-3.074e-07	-0.884	-1.07979e-06
-0.883	-3.071e-07	-0.883	-1.07873e-06
-0.882	-3.068e-07	-0.882	-1.07767e-06
-0.881	-3.064e-07	-0.881	-1.07661e-06
-0.88	-3.064e-07	-0.88	-1.07555e-06
-0.879	-3.061e-07	-0.879	-1.07449e-06
-0.878	-3.058e-07	-0.878	-1.07342e-06
-0.877	-3.055e-07	-0.877	-1.07236e-06
-0.876	-3.052e-07	-0.876	-1.0713e-06
-0.875	-3.052e-07	-0.875	-1.07024e-06
-0.874	-3.049e-07	-0.874	-1.06918e-06
-0.873	-3.046e-07	-0.873	-1.06812e-06
-0.872	-3.043e-07	-0.872	-1.06706e-06
-0.871	-3.04e-07	-0.871	-1.066e-06
-0.87	-3.04e-07	-0.87	-1.06494e-06
-0.869	-3.037e-07	-0.869	-1.06388e-06
-0.868	-3.034e-07	-0.868	-1.06282e-06
-0.867	-3.031e-07	-0.867	-1.06176e-06
-0.866	-3.028e-07	-0.866	-1.0607e-06
-0.865	-3.028e-07	-0.865	-1.05964e-06
-0.864	-3.025e-07	-0.864	-1.05858e-06
-0.863	-3.021e-07	-0.863	-1.05752e-06
-0.862	-3.018e-07	-0.862	-1.05646e-06
-0.861	-3.015e-07	-0.861	-1.0554e-06
-0.86	-3.012e-07	-0.86	-1.05434e-06
-0.859	-3.012e-07	-0.859	-1.05328e-06
-0.858	-3.009e-07	-0.858	-1.05222e-06
-0.857	-3.006e-07	-0.857	-1.05116e-06
-0.856	-3.003e-07	-0.856	-1.0501e-06
-0.855	-3e-07	-0.855	-1.04904e-06
-0.854	-2.997e-07	-0.854	-1.04798e-06
-0.853	-2.997e-07	-0.853	-1.04692e-06
-0.852	-2.994e-07	-0.852	-1.04586e-06
-0.851	-2.991e-07	-0.851	-1.04481e-06
-0.85	-2.988e-07	-0.85	-1.04375e-06
-0.849	-2.985e-07	-0.849	-1.04269e-06
-0.848	-2.985e-07	-0.848	-1.04163e-06
-0.847	-2.982e-07	-0.847	-1.04057e-06
-0.846	-2.978e-07	-0.846	-1.03951e-06
-0.845	-2.975e-07	-0.845	-1.03845e-06
-0.844	-2.972e-07	-0.844	-1.03739e-06
-0.843	-2.972e-07	-0.843	-1.03633e-06
-0.842	-2.969e-07	-0.842	-1.03527e-06
-0.841	-2.966e-07	-0.841	-1.03421e-06
-0.84	-2.963e-07	-0.84	-1.03315e-06
-0.839	-2.96e-07	-0.839	-1.0321e-06
-0.838	-2.96e-07	-0.838	-1.03104e-06
-0.837	-2.957e-07	-0.837	-1.02998e-06
-0.836	-2.954e-07	-0.836	-1.02892e-06
-0.835	-2.951e-07	-0.835	-1.02786e-06
-0.834	-2.948e-07	-0.834	-1.0268e-06
-0.833	-2.948e-07	-0.833	-1.02574e-06
-0.832	-2.945e-07	-0.832	-1.02468e-06
-0.831	-2.942e-07	-0.831	-1.02362e-06
-0.83	-2.939e-07	-0.83	-1.02257e-06
-0.829	-2.935e-07	-0.829	-1.02151e-06
-0.828	-2.935e-07	-0.828	-1.02045e-06
-0.827	-2.932e-07	-0.827	-1.01939e-06
-0.826	-2.929e-07	-0.826	-1.01833e-06
-0.825	-2.926e-07	-0.825	-1.01727e-06
-0.824	-2.923e-07	-0.824	-1.01621e-06
-0.823	-2.923e-07	-0.823	-1.01516e-06
-0.822	-2.92e-07	-0.822	-1.0141e-06
-0.821	-2.917e-07	-0.821	-1.01304e-06
-0.82	-2.914e-07	-0.82	-1.01198e-06
-0.819	-2.911e-07	-0.819	-1.01092e-06
-0.818	-2.908e-07	-0.818	-1.00986e-06
-0.817	-2.908e-07	-0.817	-1.0088e-06
-0.816	-2.905e-07	-0.816	-1.00774e-06
-0.815	-2.902e-07	-0.815	-1.00669e-06
-0.814	-2.899e-07	-0.814	-1.00563e-06
-0.813	-2.896e-07	-0.813	-1.00457e-06
-0.812	-2.892e-07	-0.812	-1.00351e-06
-0.811	-2.892e-07	-0.811	-1.00245e-06
-0.81	-2.886e-07	-0.81	-1.00139e-06
-0.809	-2.886e-07	-0.809	-1.00033e-06
-0.808	-2.883e-07	-0.808	-9.99274e-07
-0.807	-2.88e-07	-0.807	-9.98217e-07
-0.806	-2.877e-07	-0.806	-9.97158e-07
-0.805	-2.877e-07	-0.805	-9.96099e-07
-0.804	-2.874e-07	-0.804	-9.95041e-07
-0.803	-2.871e-07	-0.803	-9.93983e-07
-0.802	-2.868e-07	-0.802	-9.92925e-07
-0.801	-2.865e-07	-0.801	-9.91866e-07
-0.8	-2.862e-07	-0.8	-9.90807e-07
-0.799	-2.859e-07	-0.799	-9.89748e-07
-0.798	-2.859e-07	-0.798	-9.8869e-07
-0.797	-2.856e-07	-0.797	-9.87632e-07
-0.796	-2.853e-07	-0.796	-9.86574e-07
-0.795	-2.849e-07	-0.795	-9.85517e-07
-0.794	-2.846e-07	-0.794	-9.84458e-07
-0.793	-2.846e-07	-0.793	-9.83399e-07
-0.792	-2.843e-07	-0.792	-9.82341e-07
-0.791	-2.84e-07	-0.791	-9.81283e-07
-0.79	-2.837e-07	-0.79	-9.80225e-07
-0.789	-2.837e-07	-0.789	-9.79167e-07
-0.788	-2.834e-07	-0.788	-9.7811e-07
-0.787	-2.831e-07	-0.787	-9.77051e-07
-0.786	-2.828e-07	-0.786	-9.75993e-07
-0.785	-2.825e-07	-0.785	-9.74935e-07
-0.784	-2.822e-07	-0.784	-9.73877e-07
-0.783	-2.822e-07	-0.783	-9.72819e-07
-0.782	-2.819e-07	-0.782	-9.71761e-07
-0.781	-2.816e-07	-0.781	-9.70704e-07
-0.78	-2.813e-07	-0.78	-9.69646e-07
-0.779	-2.809e-07	-0.779	-9.68587e-07
-0.778	-2.809e-07	-0.778	-9.67529e-07
-0.777	-2.806e-07	-0.777	-9.66471e-07
-0.776	-2.803e-07	-0.776	-9.65413e-07
-0.775	-2.8e-07	-0.775	-9.64356e-07
-0.774	-2.797e-07	-0.774	-9.63299e-07
-0.773	-2.794e-07	-0.773	-9.6224e-07
-0.772	-2.791e-07	-0.772	-9.61183e-07
-0.771	-2.791e-07	-0.771	-9.60125e-07
-0.77	-2.788e-07	-0.77	-9.59068e-07
-0.769	-2.785e-07	-0.769	-9.5801e-07
-0.768	-2.782e-07	-0.768	-9.56952e-07
-0.767	-2.779e-07	-0.767	-9.55895e-07
-0.766	-2.779e-07	-0.766	-9.54838e-07
-0.765	-2.776e-07	-0.765	-9.53781e-07
-0.764	-2.773e-07	-0.764	-9.52723e-07
-0.763	-2.77e-07	-0.763	-9.51665e-07
-0.762	-2.766e-07	-0.762	-9.50608e-07
-0.761	-2.763e-07	-0.761	-9.49551e-07
-0.76	-2.763e-07	-0.76	-9.48493e-07
-0.759	-2.76e-07	-0.759	-9.47437e-07
-0.758	-2.757e-07	-0.758	-9.4638e-07
-0.757	-2.754e-07	-0.757	-9.45323e-07
-0.756	-2.751e-07	-0.756	-9.44266e-07
-0.755	-2.748e-07	-0.755	-9.43208e-07
-0.754	-2.748e-07	-0.754	-9.4215e-07
-0.753	-2.745e-07	-0.753	-9.41093e-07
-0.752	-2.742e-07	-0.752	-9.40036e-07
-0.751	-2.739e-07	-0.751	-9.3898e-07
-0.75	-2.739e-07	-0.75	-9.37923e-07
-0.749	-2.733e-07	-0.749	-9.36865e-07
-0.748	-2.733e-07	-0.748	-9.35808e-07
-0.747	-2.73e-07	-0.747	-9.3475e-07
-0.746	-2.727e-07	-0.746	-9.33693e-07
-0.745	-2.723e-07	-0.745	-9.32636e-07
-0.744	-2.723e-07	-0.744	-9.31579e-07
-0.743	-2.72e-07	-0.743	-9.30522e-07
-0.742	-2.717e-07	-0.742	-9.29464e-07
-0.741	-2.714e-07	-0.741	-9.28408e-07
-0.74	-2.711e-07	-0.74	-9.2735e-07
-0.739	-2.708e-07	-0.739	-9.26292e-07
-0.738	-2.705e-07	-0.738	-9.25235e-07
-0.737	-2.702e-07	-0.737	-9.24178e-07
-0.736	-2.702e-07	-0.736	-9.23121e-07
-0.735	-2.699e-07	-0.735	-9.22064e-07
-0.734	-2.696e-07	-0.734	-9.21008e-07
-0.733	-2.693e-07	-0.733	-9.1995e-07
-0.732	-2.693e-07	-0.732	-9.18893e-07
-0.731	-2.69e-07	-0.731	-9.17835e-07
-0.73	-2.687e-07	-0.73	-9.16778e-07
-0.729	-2.684e-07	-0.729	-9.15721e-07
-0.728	-2.68e-07	-0.728	-9.14664e-07
-0.727	-2.68e-07	-0.727	-9.13607e-07
-0.726	-2.677e-07	-0.726	-9.1255e-07
-0.725	-2.674e-07	-0.725	-9.11492e-07
-0.724	-2.671e-07	-0.724	-9.10434e-07
-0.723	-2.668e-07	-0.723	-9.09377e-07
-0.722	-2.665e-07	-0.722	-9.08319e-07
-0.721	-2.665e-07	-0.721	-9.07262e-07
-0.72	-2.662e-07	-0.72	-9.06205e-07
-0.719	-2.659e-07	-0.719	-9.05149e-07
-0.718	-2.656e-07	-0.718	-9.04091e-07
-0.717	-2.653e-07	-0.717	-9.03034e-07
-0.716	-2.65e-07	-0.716	-9.01976e-07
-0.715	-2.65e-07	-0.715	-9.00919e-07
-0.714	-2.647e-07	-0.714	-8.99861e-07
-0.713	-2.644e-07	-0.713	-8.98804e-07
-0.712	-2.641e-07	-0.712	-8.97747e-07
-0.711	-2.637e-07	-0.711	-8.9669e-07
-0.71	-2.637e-07	-0.71	-8.95633e-07
-0.709	-2.634e-07	-0.709	-8.94576e-07
-0.708	-2.631e-07	-0.708	-8.93519e-07
-0.707	-2.628e-07	-0.707	-8.92461e-07
-0.706	-2.625e-07	-0.706	-8.91403e-07
-0.705	-2.622e-07	-0.705	-8.90346e-07
-0.704	-2.622e-07	-0.704	-8.89289e-07
-0.703	-2.619e-07	-0.703	-8.88232e-07
-0.702	-2.616e-07	-0.702	-8.87174e-07
-0.701	-2.613e-07	-0.701	-8.86116e-07
-0.7	-2.613e-07	-0.7	-8.85058e-07
-0.699	-2.61e-07	-0.699	-8.84e-07
-0.698	-2.607e-07	-0.698	-8.82942e-07
-0.697	-2.604e-07	-0.697	-8.81884e-07
-0.696	-2.601e-07	-0.696	-8.80827e-07
-0.695	-2.598e-07	-0.695	-8.7977e-07
-0.694	-2.594e-07	-0.694	-8.78712e-07
-0.693	-2.594e-07	-0.693	-8.77654e-07
-0.692	-2.591e-07	-0.692	-8.76597e-07
-0.691	-2.588e-07	-0.691	-8.75539e-07
-0.69	-2.585e-07	-0.69	-8.74481e-07
-0.689	-2.582e-07	-0.689	-8.73423e-07
-0.688	-2.582e-07	-0.688	-8.72365e-07
-0.687	-2.579e-07	-0.687	-8.71307e-07
-0.686	-2.576e-07	-0.686	-8.7025e-07
-0.685	-2.573e-07	-0.685	-8.69193e-07
-0.684	-2.57e-07	-0.684	-8.68134e-07
-0.683	-2.567e-07	-0.683	-8.67075e-07
-0.682	-2.567e-07	-0.682	-8.66017e-07
-0.681	-2.564e-07	-0.681	-8.64959e-07
-0.68	-2.561e-07	-0.68	-8.63901e-07
-0.679	-2.558e-07	-0.679	-8.62843e-07
-0.678	-2.558e-07	-0.678	-8.61786e-07
-0.677	-2.555e-07	-0.677	-8.60728e-07
-0.676	-2.551e-07	-0.676	-8.59669e-07
-0.675	-2.548e-07	-0.675	-8.58612e-07
-0.674	-2.545e-07	-0.674	-8.57553e-07
-0.673	-2.542e-07	-0.673	-8.56495e-07
-0.672	-2.539e-07	-0.672	-8.55437e-07
-0.671	-2.539e-07	-0.671	-8.54378e-07
-0.67	-2.536e-07	-0.67	-8.5332e-07
-0.669	-2.533e-07	-0.669	-8.52263e-07
-0.668	-2.53e-07	-0.668	-8.51205e-07
-0.667	-2.527e-07	-0.667	-8.50147e-07
-0.666	-2.527e-07	-0.666	-8.49088e-07
-0.665	-2.524e-07	-0.665	-8.4803e-07
-0.664	-2.521e-07	-0.664	-8.46971e-07
-0.663	-2.518e-07	-0.663	-8.45913e-07
-0.662	-2.515e-07	-0.662	-8.44855e-07
-0.661	-2.515e-07	-0.661	-8.43797e-07
-0.66	-2.512e-07	-0.66	-8.42739e-07
-0.659	-2.508e-07	-0.659	-8.41681e-07
-0.658	-2.505e-07	-0.658	-8.40622e-07
-0.657	-2.502e-07	-0.657	-8.39563e-07
-0.656	-2.502e-07	-0.656	-8.38504e-07
-0.655	-2.499e-07	-0.655	-8.37445e-07
-0.654	-2.496e-07	-0.654	-8.36387e-07
-0.653	-2.493e-07	-0.653	-8.35329e-07
-0.652	-2.49e-07	-0.652	-8.3427e-07
-0.651	-2.487e-07	-0.651	-8.33212e-07
-0.65	-2.487e-07	-0.65	-8.32154e-07
-0.649	-2.484e-07	-0.649	-8.31096e-07
-0.648	-2.481e-07	-0.648	-8.30037e-07
-0.647	-2.478e-07	-0.647	-8.28978e-07
-0.646	-2.478e-07	-0.646	-8.27919e-07
-0.645	-2.475e-07	-0.645	-8.2686e-07
-0.644	-2.472e-07	-0.644	-8.25802e-07
-0.643	-2.468e-07	-0.643	-8.24743e-07
-0.642	-2.465e-07	-0.642	-8.23684e-07
-0.641	-2.462e-07	-0.641	-8.22627e-07
-0.64	-2.462e-07	-0.64	-8.21567e-07
-0.639	-2.459e-07	-0.639	-8.20509e-07
-0.638	-2.456e-07	-0.638	-8.1945e-07
-0.637	-2.453e-07	-0.637	-8.1839e-07
-0.636	-2.453e-07	-0.636	-8.17332e-07
-0.635	-2.45e-07	-0.635	-8.16273e-07
-0.634	-2.447e-07	-0.634	-8.15214e-07
-0.633	-2.444e-07	-0.633	-8.14155e-07
-0.632	-2.441e-07	-0.632	-8.13097e-07
-0.631	-2.441e-07	-0.631	-8.12039e-07
-0.63	-2.438e-07	-0.63	-8.10979e-07
-0.629	-2.435e-07	-0.629	-8.09921e-07
-0.628	-2.432e-07	-0.628	-8.08861e-07
-0.627	-2.429e-07	-0.627	-8.07802e-07
-0.626	-2.425e-07	-0.626	-8.06743e-07
-0.625	-2.425e-07	-0.625	-8.05684e-07
-0.624	-2.422e-07	-0.624	-8.04625e-07
-0.623	-2.419e-07	-0.623	-8.03566e-07
-0.622	-2.416e-07	-0.622	-8.02507e-07
-0.621	-2.413e-07	-0.621	-8.01448e-07
-0.62	-2.413e-07	-0.62	-8.0039e-07
-0.619	-2.41e-07	-0.619	-7.9933e-07
-0.618	-2.407e-07	-0.618	-7.98272e-07
-0.617	-2.404e-07	-0.617	-7.97212e-07
-0.616	-2.401e-07	-0.616	-7.96153e-07
-0.615	-2.401e-07	-0.615	-7.95093e-07
-0.614	-2.398e-07	-0.614	-7.94034e-07
-0.613	-2.395e-07	-0.613	-7.92975e-07
-0.612	-2.392e-07	-0.612	-7.91916e-07
-0.611	-2.389e-07	-0.611	-7.90857e-07
-0.61	-2.389e-07	-0.61	-7.89799e-07
-0.609	-2.386e-07	-0.609	-7.88739e-07
-0.608	-2.382e-07	-0.608	-7.87679e-07
-0.607	-2.379e-07	-0.607	-7.86619e-07
-0.606	-2.376e-07	-0.606	-7.8556e-07
-0.605	-2.376e-07	-0.605	-7.845e-07
-0.604	-2.373e-07	-0.604	-7.83441e-07
-0.603	-2.37e-07	-0.603	-7.82381e-07
-0.602	-2.367e-07	-0.602	-7.81322e-07
-0.601	-2.364e-07	-0.601	-7.80263e-07
-0.6	-2.361e-07	-0.6	-7.79204e-07
-0.599	-2.361e-07	-0.599	-7.78146e-07
-0.598	-2.358e-07	-0.598	-7.77086e-07
-0.597	-2.355e-07	-0.597	-7.76026e-07
-0.596	-2.352e-07	-0.596	-7.74966e-07
-0.595	-2.352e-07	-0.595	-7.73906e-07
-0.594	-2.349e-07	-0.594	-7.72847e-07
-0.593	-2.346e-07	-0.593	-7.71787e-07
-0.592	-2.343e-07	-0.592	-7.70728e-07
-0.591	-2.339e-07	-0.591	-7.69669e-07
-0.59	-2.339e-07	-0.59	-7.68609e-07
-0.589	-2.336e-07	-0.589	-7.6755e-07
-0.588	-2.333e-07	-0.588	-7.66491e-07
-0.587	-2.33e-07	-0.587	-7.65431e-07
-0.586	-2.327e-07	-0.586	-7.6437e-07
-0.585	-2.327e-07	-0.585	-7.6331e-07
-0.584	-2.324e-07	-0.584	-7.62251e-07
-0.583	-2.321e-07	-0.583	-7.61191e-07
-0.582	-2.318e-07	-0.582	-7.60131e-07
-0.581	-2.315e-07	-0.581	-7.59072e-07
-0.58	-2.315e-07	-0.58	-7.58012e-07
-0.579	-2.312e-07	-0.579	-7.56953e-07
-0.578	-2.309e-07	-0.578	-7.55894e-07
-0.577	-2.306e-07	-0.577	-7.54835e-07
-0.576	-2.303e-07	-0.576	-7.53775e-07
-0.575	-2.303e-07	-0.575	-7.52716e-07
-0.574	-2.3e-07	-0.574	-7.51656e-07
-0.573	-2.296e-07	-0.573	-7.50596e-07
-0.572	-2.293e-07	-0.572	-7.49536e-07
-0.571	-2.29e-07	-0.571	-7.48476e-07
-0.57	-2.287e-07	-0.57	-7.47416e-07
-0.569	-2.287e-07	-0.569	-7.46357e-07
-0.568	-2.284e-07	-0.568	-7.45298e-07
-0.567	-2.281e-07	-0.567	-7.44239e-07
-0.566	-2.278e-07	-0.566	-7.43178e-07
-0.565	-2.278e-07	-0.565	-7.42118e-07
-0.564	-2.275e-07	-0.564	-7.41057e-07
-0.563	-2.272e-07	-0.563	-7.39997e-07
-0.562	-2.269e-07	-0.562	-7.38937e-07
-0.561	-2.266e-07	-0.561	-7.37877e-07
-0.56	-2.266e-07	-0.56	-7.36817e-07
-0.559	-2.263e-07	-0.559	-7.35758e-07
-0.558	-2.26e-07	-0.558	-7.34698e-07
-0.557	-2.257e-07	-0.557	-7.33639e-07
-0.556	-2.253e-07	-0.556	-7.3258e-07
-0.555	-2.253e-07	-0.555	-7.3152e-07
-0.554	-2.25e-07	-0.554	-7.3046e-07
-0.553	-2.247e-07	-0.553	-7.29401e-07
-0.552	-2.244e-07	-0.552	-7.2834e-07
-0.551	-2.241e-07	-0.551	-7.2728e-07
-0.55	-2.241e-07	-0.55	-7.2622e-07
-0.549	-2.238e-07	-0.549	-7.2516e-07
-0.548	-2.235e-07	-0.548	-7.241e-07
-0.547	-2.232e-07	-0.547	-7.2304e-07
-0.546	-2.229e-07	-0.546	-7.2198e-07
-0.545	-2.229e-07	-0.545	-7.20921e-07
-0.544	-2.226e-07	-0.544	-7.1986e-07
-0.543	-2.223e-07	-0.543	-7.18801e-07
-0.542	-2.22e-07	-0.542	-7.17742e-07
-0.541	-2.217e-07	-0.541	-7.16681e-07
-0.54	-2.217e-07	-0.54	-7.15621e-07
-0.539	-2.214e-07	-0.539	-7.14561e-07
-0.538	-2.21e-07	-0.538	-7.13501e-07
-0.537	-2.207e-07	-0.537	-7.12441e-07
-0.536	-2.207e-07	-0.536	-7.11381e-07
-0.535	-2.204e-07	-0.535	-7.10321e-07
-0.534	-2.201e-07	-0.534	-7.09262e-07
-0.533	-2.198e-07	-0.533	-7.08202e-07
-0.532	-2.195e-07	-0.532	-7.07143e-07
-0.531	-2.192e-07	-0.531	-7.06084e-07
-0.53	-2.192e-07	-0.53	-7.05023e-07
-0.529	-2.189e-07	-0.529	-7.03962e-07
-0.528	-2.186e-07	-0.528	-7.02902e-07
-0.527	-2.183e-07	-0.527	-7.01842e-07
-0.526	-2.183e-07	-0.526	-7.00781e-07
-0.525	-2.18e-07	-0.525	-6.99721e-07
-0.524	-2.177e-07	-0.524	-6.98661e-07
-0.523	-2.174e-07	-0.523	-6.97601e-07
-0.522	-2.171e-07	-0.522	-6.96542e-07
-0.521	-2.171e-07	-0.521	-6.95482e-07
-0.52	-2.167e-07	-0.52	-6.94422e-07
-0.519	-2.164e-07	-0.519	-6.93364e-07
-0.518	-2.161e-07	-0.518	-6.92303e-07
-0.517	-2.161e-07	-0.517	-6.91245e-07
-0.516	-2.158e-07	-0.516	-6.90185e-07
-0.515	-2.155e-07	-0.515	-6.89125e-07
-0.514	-2.152e-07	-0.514	-6.88065e-07
-0.513	-2.149e-07	-0.513	-6.87005e-07
-0.512	-2.146e-07	-0.512	-6.85946e-07
-0.511	-2.146e-07	-0.511	-6.84886e-07
-0.51	-2.143e-07	-0.51	-6.83827e-07
-0.509	-2.14e-07	-0.509	-6.82768e-07
-0.508	-2.137e-07	-0.508	-6.81709e-07
-0.507	-2.134e-07	-0.507	-6.8065e-07
-0.506	-2.134e-07	-0.506	-6.79591e-07
-0.505	-2.131e-07	-0.505	-6.78533e-07
-0.504	-2.127e-07	-0.504	-6.77473e-07
-0.503	-2.124e-07	-0.503	-6.76413e-07
-0.502	-2.121e-07	-0.502	-6.75353e-07
-0.501	-2.121e-07	-0.501	-6.74294e-07
-0.5	-2.118e-07	-0.5	-6.73234e-07
-0.499	-2.115e-07	-0.499	-6.72175e-07
-0.498	-2.112e-07	-0.498	-6.71116e-07
-0.497	-2.109e-07	-0.497	-6.70057e-07
-0.496	-2.109e-07	-0.496	-6.68998e-07
-0.495	-2.106e-07	-0.495	-6.67939e-07
-0.494	-2.103e-07	-0.494	-6.66881e-07
-0.493	-2.1e-07	-0.493	-6.65822e-07
-0.492	-2.097e-07	-0.492	-6.64764e-07
-0.491	-2.097e-07	-0.491	-6.63706e-07
-0.49	-2.094e-07	-0.49	-6.62647e-07
-0.489	-2.091e-07	-0.489	-6.61587e-07
-0.488	-2.088e-07	-0.488	-6.60528e-07
-0.487	-2.084e-07	-0.487	-6.59469e-07
-0.486	-2.084e-07	-0.486	-6.58411e-07
-0.485	-2.081e-07	-0.485	-6.57352e-07
-0.484	-2.078e-07	-0.484	-6.56293e-07
-0.483	-2.075e-07	-0.483	-6.55235e-07
-0.482	-2.072e-07	-0.482	-6.54177e-07
-0.481	-2.072e-07	-0.481	-6.53119e-07
-0.48	-2.069e-07	-0.48	-6.52061e-07
-0.479	-2.066e-07	-0.479	-6.51003e-07
-0.478	-2.063e-07	-0.478	-6.49946e-07
-0.477	-2.06e-07	-0.477	-6.48889e-07
-0.476	-2.06e-07	-0.476	-6.47832e-07
-0.475	-2.057e-07	-0.475	-6.46775e-07
-0.474	-2.054e-07	-0.474	-6.45716e-07
-0.473	-2.051e-07	-0.473	-6.4466e-07
-0.472	-2.051e-07	-0.472	-6.43603e-07
-0.471	-2.048e-07	-0.471	-6.42546e-07
-0.47	-2.045e-07	-0.47	-6.41488e-07
-0.469	-2.041e-07	-0.469	-6.40431e-07
-0.468	-2.038e-07	-0.468	-6.39373e-07
-0.467	-2.038e-07	-0.467	-6.38316e-07
-0.466	-2.035e-07	-0.466	-6.3726e-07
-0.465	-2.032e-07	-0.465	-6.36203e-07
-0.464	-2.029e-07	-0.464	-6.35146e-07
-0.463	-2.026e-07	-0.463	-6.3409e-07
-0.462	-2.026e-07	-0.462	-6.33034e-07
-0.461	-2.023e-07	-0.461	-6.31978e-07
-0.46	-2.02e-07	-0.46	-6.30922e-07
-0.459	-2.017e-07	-0.459	-6.29867e-07
-0.458	-2.014e-07	-0.458	-6.28812e-07
-0.457	-2.011e-07	-0.457	-6.27756e-07
-0.456	-2.011e-07	-0.456	-6.26702e-07
-0.455	-2.008e-07	-0.455	-6.25647e-07
-0.454	-2.005e-07	-0.454	-6.24592e-07
-0.453	-2.002e-07	-0.453	-6.23538e-07
-0.452	-1.998e-07	-0.452	-6.22483e-07
-0.451	-1.998e-07	-0.451	-6.21428e-07
-0.45	-1.995e-07	-0.45	-6.20373e-07
-0.449	-1.992e-07	-0.449	-6.19317e-07
-0.448	-1.989e-07	-0.448	-6.18262e-07
-0.447	-1.989e-07	-0.447	-6.17207e-07
-0.446	-1.986e-07	-0.446	-6.16152e-07
-0.445	-1.983e-07	-0.445	-6.15098e-07
-0.444	-1.98e-07	-0.444	-6.14043e-07
-0.443	-1.977e-07	-0.443	-6.12989e-07
-0.442	-1.977e-07	-0.442	-6.11935e-07
-0.441	-1.974e-07	-0.441	-6.10882e-07
-0.44	-1.971e-07	-0.44	-6.09828e-07
-0.439	-1.968e-07	-0.439	-6.08775e-07
-0.438	-1.965e-07	-0.438	-6.07722e-07
-0.437	-1.965e-07	-0.437	-6.06669e-07
-0.436	-1.962e-07	-0.436	-6.05617e-07
-0.435	-1.959e-07	-0.435	-6.04564e-07
-0.434	-1.955e-07	-0.434	-6.03511e-07
-0.433	-1.955e-07	-0.433	-6.02457e-07
-0.432	-1.952e-07	-0.432	-6.01404e-07
-0.431	-1.949e-07	-0.431	-6.00351e-07
-0.43	-1.946e-07	-0.43	-5.99298e-07
-0.429	-1.943e-07	-0.429	-5.98245e-07
-0.428	-1.943e-07	-0.428	-5.97193e-07
-0.427	-1.94e-07	-0.427	-5.9614e-07
-0.426	-1.937e-07	-0.426	-5.95088e-07
-0.425	-1.934e-07	-0.425	-5.94036e-07
-0.424	-1.931e-07	-0.424	-5.92985e-07
-0.423	-1.928e-07	-0.423	-5.91933e-07
-0.422	-1.928e-07	-0.422	-5.90882e-07
-0.421	-1.925e-07	-0.421	-5.89831e-07
-0.42	-1.922e-07	-0.42	-5.8878e-07
-0.419	-1.919e-07	-0.419	-5.87728e-07
-0.418	-1.919e-07	-0.418	-5.86677e-07
-0.417	-1.916e-07	-0.417	-5.85625e-07
-0.416	-1.912e-07	-0.416	-5.84574e-07
-0.415	-1.909e-07	-0.415	-5.83523e-07
-0.414	-1.906e-07	-0.414	-5.82473e-07
-0.413	-1.903e-07	-0.413	-5.81422e-07
-0.412	-1.903e-07	-0.412	-5.80372e-07
-0.411	-1.9e-07	-0.411	-5.79322e-07
-0.41	-1.897e-07	-0.41	-5.78272e-07
-0.409	-1.894e-07	-0.409	-5.77222e-07
-0.408	-1.891e-07	-0.408	-5.76173e-07
-0.407	-1.891e-07	-0.407	-5.75124e-07
-0.406	-1.888e-07	-0.406	-5.74075e-07
-0.405	-1.885e-07	-0.405	-5.73026e-07
-0.404	-1.882e-07	-0.404	-5.71976e-07
-0.403	-1.882e-07	-0.403	-5.70928e-07
-0.402	-1.879e-07	-0.402	-5.69878e-07
-0.401	-1.876e-07	-0.401	-5.68829e-07
-0.4	-1.873e-07	-0.4	-5.6778e-07
-0.399	-1.869e-07	-0.399	-5.66731e-07
-0.398	-1.869e-07	-0.398	-5.65683e-07
-0.397	-1.866e-07	-0.397	-5.64635e-07
-0.396	-1.863e-07	-0.396	-5.63587e-07
-0.395	-1.86e-07	-0.395	-5.62539e-07
-0.394	-1.857e-07	-0.394	-5.61492e-07
-0.393	-1.857e-07	-0.393	-5.60445e-07
-0.392	-1.854e-07	-0.392	-5.59398e-07
-0.391	-1.851e-07	-0.391	-5.58351e-07
-0.39	-1.848e-07	-0.39	-5.57305e-07
-0.389	-1.848e-07	-0.389	-5.56258e-07
-0.388	-1.845e-07	-0.388	-5.55212e-07
-0.387	-1.842e-07	-0.387	-5.54165e-07
-0.386	-1.839e-07	-0.386	-5.53119e-07
-0.385	-1.836e-07	-0.385	-5.52072e-07
-0.384	-1.836e-07	-0.384	-5.51026e-07
-0.383	-1.833e-07	-0.383	-5.4998e-07
-0.382	-1.829e-07	-0.382	-5.48934e-07
-0.381	-1.826e-07	-0.381	-5.47889e-07
-0.38	-1.823e-07	-0.38	-5.46843e-07
-0.379	-1.82e-07	-0.379	-5.45798e-07
-0.378	-1.82e-07	-0.378	-5.44754e-07
-0.377	-1.817e-07	-0.377	-5.43709e-07
-0.376	-1.814e-07	-0.376	-5.42665e-07
-0.375	-1.811e-07	-0.375	-5.41621e-07
-0.374	-1.811e-07	-0.374	-5.40576e-07
-0.373	-1.808e-07	-0.373	-5.39532e-07
-0.372	-1.805e-07	-0.372	-5.38489e-07
-0.371	-1.802e-07	-0.371	-5.37445e-07
-0.37	-1.799e-07	-0.37	-5.36401e-07
-0.369	-1.799e-07	-0.369	-5.35358e-07
-0.368	-1.796e-07	-0.368	-5.34314e-07
-0.367	-1.793e-07	-0.367	-5.33271e-07
-0.366	-1.79e-07	-0.366	-5.32228e-07
-0.365	-1.786e-07	-0.365	-5.31186e-07
-0.364	-1.783e-07	-0.364	-5.30144e-07
-0.363	-1.783e-07	-0.363	-5.29102e-07
-0.362	-1.78e-07	-0.362	-5.2806e-07
-0.361	-1.777e-07	-0.361	-5.27019e-07
-0.36	-1.774e-07	-0.36	-5.25978e-07
-0.359	-1.774e-07	-0.359	-5.24937e-07
-0.358	-1.771e-07	-0.358	-5.23897e-07
-0.357	-1.768e-07	-0.357	-5.22857e-07
-0.356	-1.765e-07	-0.356	-5.21817e-07
-0.355	-1.762e-07	-0.355	-5.20778e-07
-0.354	-1.762e-07	-0.354	-5.19738e-07
-0.353	-1.759e-07	-0.353	-5.18698e-07
-0.352	-1.756e-07	-0.352	-5.17657e-07
-0.351	-1.753e-07	-0.351	-5.16619e-07
-0.35	-1.75e-07	-0.35	-5.15579e-07
-0.349	-1.75e-07	-0.349	-5.1454e-07
-0.348	-1.747e-07	-0.348	-5.13501e-07
-0.347	-1.743e-07	-0.347	-5.12462e-07
-0.346	-1.74e-07	-0.346	-5.11423e-07
-0.345	-1.74e-07	-0.345	-5.10385e-07
-0.344	-1.737e-07	-0.344	-5.09347e-07
-0.343	-1.734e-07	-0.343	-5.0831e-07
-0.342	-1.731e-07	-0.342	-5.07273e-07
-0.341	-1.728e-07	-0.341	-5.06236e-07
-0.34	-1.725e-07	-0.34	-5.05199e-07
-0.339	-1.725e-07	-0.339	-5.04163e-07
-0.338	-1.722e-07	-0.338	-5.03127e-07
-0.337	-1.719e-07	-0.337	-5.02092e-07
-0.336	-1.716e-07	-0.336	-5.01056e-07
-0.335	-1.713e-07	-0.335	-5.00022e-07
-0.334	-1.713e-07	-0.334	-4.98987e-07
-0.333	-1.71e-07	-0.333	-4.97953e-07
-0.332	-1.707e-07	-0.332	-4.96919e-07
-0.331	-1.704e-07	-0.331	-4.95886e-07
-0.33	-1.704e-07	-0.33	-4.94851e-07
-0.329	-1.7e-07	-0.329	-4.93817e-07
-0.328	-1.697e-07	-0.328	-4.92784e-07
-0.327	-1.694e-07	-0.327	-4.91751e-07
-0.326	-1.691e-07	-0.326	-4.90717e-07
-0.325	-1.691e-07	-0.325	-4.89684e-07
-0.324	-1.688e-07	-0.324	-4.88652e-07
-0.323	-1.685e-07	-0.323	-4.87619e-07
-0.322	-1.682e-07	-0.322	-4.86587e-07
-0.321	-1.682e-07	-0.321	-4.85556e-07
-0.32	-1.679e-07	-0.32	-4.84524e-07
-0.319	-1.676e-07	-0.319	-4.83494e-07
-0.318	-1.673e-07	-0.318	-4.82463e-07
-0.317	-1.673e-07	-0.317	-4.81433e-07
-0.316	-1.67e-07	-0.316	-4.80403e-07
-0.315	-1.667e-07	-0.315	-4.79373e-07
-0.314	-1.664e-07	-0.314	-4.78343e-07
-0.313	-1.661e-07	-0.313	-4.77314e-07
-0.312	-1.657e-07	-0.312	-4.76284e-07
-0.311	-1.657e-07	-0.311	-4.75254e-07
-0.31	-1.654e-07	-0.31	-4.74226e-07
-0.309	-1.651e-07	-0.309	-4.73197e-07
-0.308	-1.648e-07	-0.308	-4.72169e-07
-0.307	-1.648e-07	-0.307	-4.71141e-07
-0.306	-1.645e-07	-0.306	-4.70113e-07
-0.305	-1.642e-07	-0.305	-4.69085e-07
-0.304	-1.639e-07	-0.304	-4.68058e-07
-0.303	-1.636e-07	-0.303	-4.67031e-07
-0.302	-1.636e-07	-0.302	-4.66004e-07
-0.301	-1.633e-07	-0.301	-4.64978e-07
-0.3	-1.63e-07	-0.3	-4.63951e-07
-0.299	-1.627e-07	-0.299	-4.62925e-07
-0.298	-1.627e-07	-0.298	-4.619e-07
-0.297	-1.624e-07	-0.297	-4.60874e-07
-0.296	-1.621e-07	-0.296	-4.59849e-07
-0.295	-1.618e-07	-0.295	-4.58824e-07
-0.294	-1.614e-07	-0.294	-4.578e-07
-0.293	-1.614e-07	-0.293	-4.56776e-07
-0.292	-1.611e-07	-0.292	-4.55752e-07
-0.291	-1.608e-07	-0.291	-4.54728e-07
-0.29	-1.605e-07	-0.29	-4.53705e-07
-0.289	-1.602e-07	-0.289	-4.52682e-07
-0.288	-1.602e-07	-0.288	-4.5166e-07
-0.287	-1.599e-07	-0.287	-4.50637e-07
-0.286	-1.596e-07	-0.286	-4.49615e-07
-0.285	-1.593e-07	-0.285	-4.48593e-07
-0.284	-1.59e-07	-0.284	-4.47571e-07
-0.283	-1.59e-07	-0.283	-4.4655e-07
-0.282	-1.587e-07	-0.282	-4.45529e-07
-0.281	-1.584e-07	-0.281	-4.44508e-07
-0.28	-1.581e-07	-0.28	-4.43487e-07
-0.279	-1.581e-07	-0.279	-4.42466e-07
-0.278	-1.578e-07	-0.278	-4.41446e-07
-0.277	-1.575e-07	-0.277	-4.40427e-07
-0.276	-1.571e-07	-0.276	-4.39408e-07
-0.275	-1.571e-07	-0.275	-4.38388e-07
-0.274	-1.568e-07	-0.274	-4.3737e-07
-0.273	-1.565e-07	-0.273	-4.36352e-07
-0.272	-1.562e-07	-0.272	-4.35334e-07
-0.271	-1.559e-07	-0.271	-4.34316e-07
-0.27	-1.556e-07	-0.27	-4.33298e-07
-0.269	-1.556e-07	-0.269	-4.32281e-07
-0.268	-1.553e-07	-0.268	-4.31264e-07
-0.267	-1.55e-07	-0.267	-4.30247e-07
-0.266	-1.547e-07	-0.266	-4.29231e-07
-0.265	-1.547e-07	-0.265	-4.28215e-07
-0.264	-1.544e-07	-0.264	-4.27199e-07
-0.263	-1.541e-07	-0.263	-4.26183e-07
-0.262	-1.538e-07	-0.262	-4.25168e-07
-0.261	-1.535e-07	-0.261	-4.24153e-07
-0.26	-1.535e-07	-0.26	-4.23138e-07
-0.259	-1.532e-07	-0.259	-4.22124e-07
-0.258	-1.528e-07	-0.258	-4.2111e-07
-0.257	-1.528e-07	-0.257	-4.20095e-07
-0.256	-1.525e-07	-0.256	-4.19082e-07
-0.255	-1.522e-07	-0.255	-4.18069e-07
-0.254	-1.519e-07	-0.254	-4.17056e-07
-0.253	-1.519e-07	-0.253	-4.16044e-07
-0.252	-1.516e-07	-0.252	-4.15032e-07
-0.251	-1.513e-07	-0.251	-4.1402e-07
-0.25	-1.51e-07	-0.25	-4.13009e-07
-0.249	-1.507e-07	-0.249	-4.11997e-07
-0.248	-1.507e-07	-0.248	-4.10986e-07
-0.247	-1.504e-07	-0.247	-4.09976e-07
-0.246	-1.501e-07	-0.246	-4.08966e-07
-0.245	-1.498e-07	-0.245	-4.07956e-07
-0.244	-1.495e-07	-0.244	-4.06947e-07
-0.243	-1.495e-07	-0.243	-4.05937e-07
-0.242	-1.492e-07	-0.242	-4.04928e-07
-0.241	-1.488e-07	-0.241	-4.0392e-07
-0.24	-1.485e-07	-0.24	-4.02911e-07
-0.239	-1.485e-07	-0.239	-4.01903e-07
-0.238	-1.482e-07	-0.238	-4.00896e-07
-0.237	-1.479e-07	-0.237	-3.99888e-07
-0.236	-1.476e-07	-0.236	-3.98881e-07
-0.235	-1.473e-07	-0.235	-3.97874e-07
-0.234	-1.47e-07	-0.234	-3.96869e-07
-0.233	-1.47e-07	-0.233	-3.95863e-07
-0.232	-1.467e-07	-0.232	-3.94857e-07
-0.231	-1.464e-07	-0.231	-3.93852e-07
-0.23	-1.464e-07	-0.23	-3.92847e-07
-0.229	-1.461e-07	-0.229	-3.91842e-07
-0.228	-1.458e-07	-0.228	-3.90837e-07
-0.227	-1.455e-07	-0.227	-3.89833e-07
-0.226	-1.452e-07	-0.226	-3.8883e-07
-0.225	-1.452e-07	-0.225	-3.87827e-07
-0.224	-1.449e-07	-0.224	-3.86824e-07
-0.223	-1.445e-07	-0.223	-3.85821e-07
-0.222	-1.442e-07	-0.222	-3.84818e-07
-0.221	-1.442e-07	-0.221	-3.83816e-07
-0.22	-1.439e-07	-0.22	-3.82815e-07
-0.219	-1.436e-07	-0.219	-3.81813e-07
-0.218	-1.433e-07	-0.218	-3.80812e-07
-0.217	-1.433e-07	-0.217	-3.79811e-07
-0.216	-1.43e-07	-0.216	-3.78811e-07
-0.215	-1.427e-07	-0.215	-3.77811e-07
-0.214	-1.424e-07	-0.214	-3.76811e-07
-0.213	-1.421e-07	-0.213	-3.75812e-07
-0.212	-1.421e-07	-0.212	-3.74813e-07
-0.211	-1.418e-07	-0.211	-3.73814e-07
-0.21	-1.415e-07	-0.21	-3.72815e-07
-0.209	-1.412e-07	-0.209	-3.71817e-07
-0.208	-1.412e-07	-0.208	-3.70819e-07
-0.207	-1.409e-07	-0.207	-3.69822e-07
-0.206	-1.406e-07	-0.206	-3.68825e-07
-0.205	-1.402e-07	-0.205	-3.67828e-07
-0.204	-1.399e-07	-0.204	-3.66832e-07
-0.203	-1.399e-07	-0.203	-3.65835e-07
-0.202	-1.396e-07	-0.202	-3.64839e-07
-0.201	-1.393e-07	-0.201	-3.63843e-07
-0.2	-1.39e-07	-0.2	-3.62848e-07
-0.199	-1.39e-07	-0.199	-3.61853e-07
-0.198	-1.387e-07	-0.198	-3.60859e-07
-0.197	-1.384e-07	-0.197	-3.59864e-07
-0.196	-1.381e-07	-0.196	-3.5887e-07
-0.195	-1.378e-07	-0.195	-3.57877e-07
-0.194	-1.378e-07	-0.194	-3.56883e-07
-0.193	-1.375e-07	-0.193	-3.5589e-07
-0.192	-1.372e-07	-0.192	-3.54897e-07
-0.191	-1.369e-07	-0.191	-3.53905e-07
-0.19	-1.369e-07	-0.19	-3.52913e-07
-0.189	-1.366e-07	-0.189	-3.51921e-07
-0.188	-1.363e-07	-0.188	-3.50929e-07
-0.187	-1.359e-07	-0.187	-3.49938e-07
-0.186	-1.359e-07	-0.186	-3.48947e-07
-0.185	-1.356e-07	-0.185	-3.47956e-07
-0.184	-1.353e-07	-0.184	-3.46967e-07
-0.183	-1.35e-07	-0.183	-3.45977e-07
-0.182	-1.347e-07	-0.182	-3.44987e-07
-0.181	-1.347e-07	-0.181	-3.43998e-07
-0.18	-1.344e-07	-0.18	-3.43009e-07
-0.179	-1.341e-07	-0.179	-3.4202e-07
-0.178	-1.338e-07	-0.178	-3.41031e-07
-0.177	-1.338e-07	-0.177	-3.40043e-07
-0.176	-1.335e-07	-0.176	-3.39056e-07
-0.175	-1.332e-07	-0.175	-3.38068e-07
-0.174	-1.329e-07	-0.174	-3.37081e-07
-0.173	-1.326e-07	-0.173	-3.36094e-07
-0.172	-1.326e-07	-0.172	-3.35107e-07
-0.171	-1.323e-07	-0.171	-3.34121e-07
-0.17	-1.32e-07	-0.17	-3.33135e-07
-0.169	-1.316e-07	-0.169	-3.3215e-07
-0.168	-1.316e-07	-0.168	-3.31164e-07
-0.167	-1.313e-07	-0.167	-3.30179e-07
-0.166	-1.31e-07	-0.166	-3.29195e-07
-0.165	-1.307e-07	-0.165	-3.2821e-07
-0.164	-1.304e-07	-0.164	-3.27226e-07
-0.163	-1.304e-07	-0.163	-3.26243e-07
-0.162	-1.301e-07	-0.162	-3.25259e-07
-0.161	-1.298e-07	-0.161	-3.24276e-07
-0.16	-1.298e-07	-0.16	-3.23293e-07
-0.159	-1.295e-07	-0.159	-3.22311e-07
-0.158	-1.292e-07	-0.158	-3.21329e-07
-0.157	-1.289e-07	-0.157	-3.20347e-07
-0.156	-1.286e-07	-0.156	-3.19365e-07
-0.155	-1.286e-07	-0.155	-3.18383e-07
-0.154	-1.283e-07	-0.154	-3.17403e-07
-0.153	-1.28e-07	-0.153	-3.16422e-07
-0.152	-1.277e-07	-0.152	-3.15442e-07
-0.151	-1.277e-07	-0.151	-3.14461e-07
-0.15	-1.273e-07	-0.15	-3.13482e-07
-0.149	-1.27e-07	-0.149	-3.12502e-07
-0.148	-1.267e-07	-0.148	-3.11523e-07
-0.147	-1.264e-07	-0.147	-3.10544e-07
-0.146	-1.264e-07	-0.146	-3.09566e-07
-0.145	-1.261e-07	-0.145	-3.08587e-07
-0.144	-1.258e-07	-0.144	-3.07609e-07
-0.143	-1.255e-07	-0.143	-3.06632e-07
-0.142	-1.255e-07	-0.142	-3.05654e-07
-0.141	-1.252e-07	-0.141	-3.04677e-07
-0.14	-1.249e-07	-0.14	-3.03701e-07
-0.139	-1.246e-07	-0.139	-3.02724e-07
-0.138	-1.246e-07	-0.138	-3.01748e-07
-0.137	-1.243e-07	-0.137	-3.00772e-07
-0.136	-1.24e-07	-0.136	-2.99797e-07
-0.135	-1.237e-07	-0.135	-2.98821e-07
-0.134	-1.234e-07	-0.134	-2.97847e-07
-0.133	-1.234e-07	-0.133	-2.96872e-07
-0.132	-1.23e-07	-0.132	-2.95898e-07
-0.131	-1.227e-07	-0.131	-2.94923e-07
-0.13	-1.224e-07	-0.13	-2.9395e-07
-0.129	-1.224e-07	-0.129	-2.92976e-07
-0.128	-1.221e-07	-0.128	-2.92003e-07
-0.127	-1.218e-07	-0.127	-2.91029e-07
-0.126	-1.218e-07	-0.126	-2.90057e-07
-0.125	-1.215e-07	-0.125	-2.89084e-07
-0.124	-1.212e-07	-0.124	-2.88112e-07
-0.123	-1.209e-07	-0.123	-2.87141e-07
-0.122	-1.206e-07	-0.122	-2.86169e-07
-0.121	-1.206e-07	-0.121	-2.85198e-07
-0.12	-1.203e-07	-0.12	-2.84227e-07
-0.119	-1.2e-07	-0.119	-2.83257e-07
-0.118	-1.197e-07	-0.118	-2.82286e-07
-0.117	-1.197e-07	-0.117	-2.81316e-07
-0.116	-1.194e-07	-0.116	-2.80346e-07
-0.115	-1.191e-07	-0.115	-2.79377e-07
-0.114	-1.187e-07	-0.114	-2.78408e-07
-0.113	-1.184e-07	-0.113	-2.77439e-07
-0.112	-1.184e-07	-0.112	-2.7647e-07
-0.111	-1.181e-07	-0.111	-2.75502e-07
-0.11	-1.178e-07	-0.11	-2.74534e-07
-0.109	-1.175e-07	-0.109	-2.73567e-07
-0.108	-1.175e-07	-0.108	-2.72599e-07
-0.107	-1.172e-07	-0.107	-2.71631e-07
-0.106	-1.169e-07	-0.106	-2.70665e-07
-0.105	-1.166e-07	-0.105	-2.69698e-07
-0.104	-1.166e-07	-0.104	-2.68732e-07
-0.103	-1.163e-07	-0.103	-2.67766e-07
-0.102	-1.16e-07	-0.102	-2.668e-07
-0.101	-1.157e-07	-0.101	-2.65835e-07
-0.1	-1.154e-07	-0.1	-2.6487e-07
-0.099	-1.154e-07	-0.099	-2.63905e-07
-0.098	-1.151e-07	-0.098	-2.6294e-07
-0.097	-1.147e-07	-0.097	-2.61976e-07
-0.096	-1.144e-07	-0.096	-2.61012e-07
-0.095	-1.144e-07	-0.095	-2.60048e-07
-0.094	-1.141e-07	-0.094	-2.59085e-07
-0.093	-1.138e-07	-0.093	-2.58121e-07
-0.092	-1.135e-07	-0.092	-2.57158e-07
-0.091	-1.135e-07	-0.091	-2.56196e-07
-0.09	-1.132e-07	-0.09	-2.55233e-07
-0.089	-1.129e-07	-0.089	-2.54271e-07
-0.088	-1.126e-07	-0.088	-2.53309e-07
-0.087	-1.126e-07	-0.087	-2.52348e-07
-0.086	-1.123e-07	-0.086	-2.51387e-07
-0.085	-1.12e-07	-0.085	-2.50426e-07
-0.084	-1.117e-07	-0.084	-2.49465e-07
-0.083	-1.114e-07	-0.083	-2.48505e-07
-0.082	-1.114e-07	-0.082	-2.47545e-07
-0.081	-1.111e-07	-0.081	-2.46585e-07
-0.08	-1.108e-07	-0.08	-2.45625e-07
-0.079	-1.108e-07	-0.079	-2.44666e-07
-0.078	-1.104e-07	-0.078	-2.43707e-07
-0.077	-1.101e-07	-0.077	-2.42748e-07
-0.076	-1.098e-07	-0.076	-2.41789e-07
-0.075	-1.098e-07	-0.075	-2.40831e-07
-0.074	-1.095e-07	-0.074	-2.39873e-07
-0.073	-1.092e-07	-0.073	-2.38915e-07
-0.072	-1.089e-07	-0.072	-2.37958e-07
-0.071	-1.089e-07	-0.071	-2.37001e-07
-0.07	-1.086e-07	-0.07	-2.36044e-07
-0.069	-1.083e-07	-0.069	-2.35087e-07
-0.068	-1.08e-07	-0.068	-2.3413e-07
-0.067	-1.077e-07	-0.067	-2.33174e-07
-0.066	-1.077e-07	-0.066	-2.32218e-07
-0.065	-1.074e-07	-0.065	-2.31262e-07
-0.064	-1.071e-07	-0.064	-2.30306e-07
-0.063	-1.068e-07	-0.063	-2.29351e-07
-0.062	-1.068e-07	-0.062	-2.28395e-07
-0.061	-1.065e-07	-0.061	-2.2744e-07
-0.06	-1.061e-07	-0.06	-2.26486e-07
-0.059	-1.058e-07	-0.059	-2.25531e-07
-0.058	-1.058e-07	-0.058	-2.24577e-07
-0.057	-1.055e-07	-0.057	-2.23624e-07
-0.056	-1.052e-07	-0.056	-2.2267e-07
-0.055	-1.049e-07	-0.055	-2.21716e-07
-0.054	-1.046e-07	-0.054	-2.20763e-07
-0.053	-1.046e-07	-0.053	-2.1981e-07
-0.052	-1.043e-07	-0.052	-2.18857e-07
-0.051	-1.04e-07	-0.051	-2.17904e-07
-0.05	-1.037e-07	-0.05	-2.16952e-07
-0.049	-1.037e-07	-0.049	-2.15999e-07
-0.048	-1.034e-07	-0.048	-2.15047e-07
-0.047	-1.031e-07	-0.047	-2.14096e-07
-0.046	-1.028e-07	-0.046	-2.13144e-07
-0.045	-1.028e-07	-0.045	-2.12193e-07
-0.044	-1.025e-07	-0.044	-2.11242e-07
-0.043	-1.022e-07	-0.043	-2.10291e-07
-0.042	-1.018e-07	-0.042	-2.0934e-07
-0.041	-1.018e-07	-0.041	-2.08389e-07
-0.04	-1.015e-07	-0.04	-2.07439e-07
-0.039	-1.012e-07	-0.039	-2.06489e-07
-0.038	-1.009e-07	-0.038	-2.05539e-07
-0.037	-1.009e-07	-0.037	-2.04589e-07
-0.036	-1.006e-07	-0.036	-2.0364e-07
-0.035	-1.003e-07	-0.035	-2.02691e-07
-0.034	-1e-07	-0.034	-2.01742e-07
-0.033	-1e-07	-0.033	-2.00793e-07
-0.032	-9.97e-08	-0.032	-1.99845e-07
-0.031	-9.939e-08	-0.031	-1.98897e-07
-0.03	-9.908e-08	-0.03	-1.97949e-07
-0.029	-9.908e-08	-0.029	-1.97e-07
-0.028	-9.877e-08	-0.028	-1.96052e-07
-0.027	-9.847e-08	-0.027	-1.95105e-07
-0.026	-9.816e-08	-0.026	-1.94158e-07
-0.025	-9.816e-08	-0.025	-1.9321e-07
-0.024	-9.785e-08	-0.024	-1.92264e-07
-0.023	-9.755e-08	-0.023	-1.91317e-07
-0.022	-9.724e-08	-0.022	-1.9037e-07
-0.021	-9.724e-08	-0.021	-1.89424e-07
-0.02	-9.693e-08	-0.02	-1.88478e-07
-0.019	-9.662e-08	-0.019	-1.87532e-07
-0.018	-9.632e-08	-0.018	-1.86586e-07
-0.017	-9.601e-08	-0.017	-1.8564e-07
-0.016	-9.601e-08	-0.016	-1.84695e-07
-0.015	-9.57e-08	-0.015	-1.8375e-07
-0.014	-9.54e-08	-0.014	-1.82805e-07
-0.013	-9.54e-08	-0.013	-1.8186e-07
-0.012	-9.509e-08	-0.012	-1.80916e-07
-0.011	-9.478e-08	-0.011	-1.79972e-07
-0.01	-9.447e-08	-0.01	-1.79027e-07
-0.009	-9.447e-08	-0.009	-1.78083e-07
-0.008	-9.417e-08	-0.008	-1.77139e-07
-0.007	-9.386e-08	-0.007	-1.76196e-07
-0.006	-9.355e-08	-0.006	-1.75253e-07
-0.005	-9.324e-08	-0.005	-1.74309e-07
-0.004	-9.324e-08	-0.004	-1.73366e-07
-0.003	-9.294e-08	-0.003	-1.72423e-07
-0.002	-9.263e-08	-0.002	-1.7148e-07
[truncated: 6,002 more rows]

## Sheet: S4h
With RTIL		Without RTIL
Z' (Ω）	-Z'' (Ω)	Z' (Ω）	-Z'' (Ω)
33600	3510	158000	--
33100	2710	172000	--
32500	2210	187000	--
32100	1700	186000	--
31500	1510	187000	--
30700	1110	184000	--
30600	1340	191000	--
29900	931	196000	22100
30000	827	205000	25800
29100	987	192000	26000
28700	914	197000	12200
28200	1210	212000	11000
28000	808	190000	14100
27600	491	199000	8920
27200	669	198000	8700
26900	771	196000	7120
26600	907	195000	1930
26400	1020	195000	4700
26200	1140	193000	3770
26000	1270	194000	3850
25800	1400	192000	3750
25600	1560	192000	2940
25500	1700	189000	2380
25300	1870	189000	3370
25300	2030	189000	3570
25300	1430	188000	-875
25200	1760	187000	-100
25200	2100	186000	559
25300	2420	186000	1340
25300	2750	186000	1990
25400	3060	185000	2450
25500	3420	184000	3000
25700	3760	184000	3340
25900	4130	184000	4040
26100	4490	183000	4270
26400	4880	183000	4320
26800	5270	183000	5300
27100	5400	183000	4130
27700	5970	184000	4290
28100	6620	189000	4590
28400	7160	189000	20200
29500	7660	181000	4330
30000	8480	185000	10800
30900	9100	184000	8890
31700	9950	185000	10600
32500	11100	184000	17700
33600	11800	187000	12900
34700	12900	188000	13900
35600	12700	163000	3790
37500	15100	191000	12400
38900	16500	190000	15500
40200	18100	186000	20500
42300	20000	193000	22400
43900	21500	185000	17700
47000	24000	198000	23600
49100	26500	195000	22100
52600	28400	209000	31600
55000	31300	205000	31200
60000	35400	211000	33300
62200	38700	210000	34700
65800	42400	216000	42000
69500	46900	218000	46300
71700	51500	221000	55700
74300	57000	222000	59600
76800	64200	228000	68300
79800	72200	231000	79100
82300	82200	236000	88200
85300	93700	240000	101000
88800	107000	247000	118000
93000	124000	274000	--
97600	142000	259000	153000
100000	164000	264000	177000
108000	186000	237000	--
112000	222000	267000	221000
129000	253000	291000	268000
146000	295000	316000	306000
162000	305000	315000	336000
187000	398000	306000	--
211000	463000	390000	441000
249000	534000	426000	535000
293000	605000	391000	695000
327000	708000	23900	852000
413000	810000	19100	1170000
306000	919000	641000	634000
557000	850000	499000	478000

## Sheet: S4i
Voltage (V)	Current (A) Benchmark (1st scan)	Voltage (V)	Current (A) without AgNO3 (1st scan)	Voltage (V)	Current (A) with AgNO3 (1st scan)	Voltage (V)	Current (A) Benchmark	Voltage (V)	Current (A) without AgNO3	Voltage (V)	Current (A) with AgNO3
0	1.612e-08	0	-7.117e-07	0	-4.558e-06	0	1.51533e-08	0	-6.13341e-07	0	-4.02434e-06
0.001	1.213e-08	0.001	-4.401e-07	0.001	-3.006e-06	0.001	1.32044e-08	0.001	-5.05709e-07	0.001	-3.36028e-06
0.002	1.336e-08	0.002	-3.492e-07	0.002	-2.438e-06	0.002	1.14316e-08	0.002	-4.1373e-07	0.002	-2.78614e-06
0.003	7.52e-09	0.003	-3.018e-07	0.003	-2.106e-06	0.003	9.835e-09	0.003	-3.37404e-07	0.003	-2.3019e-06
0.004	6.291e-09	0.004	-2.727e-07	0.004	-1.879e-06	0.004	8.41448e-09	0.004	-2.7673e-07	0.004	-1.90758e-06
0.005	9.977e-09	0.005	-2.53e-07	0.005	-1.719e-06	0.005	7.17007e-09	0.005	-2.31709e-07	0.005	-1.60317e-06
0.006	5.369e-09	0.006	-2.37e-07	0.006	-1.581e-06	0.006	6.21906e-09	0.006	-2.31126e-07	0.006	-1.54583e-06
0.007	3.526e-09	0.007	-2.241e-07	0.007	-1.461e-06	0.007	5.00862e-09	0.007	-2.21967e-07	0.007	-1.44827e-06
0.008	7.52e-09	0.008	-2.14e-07	0.008	-1.356e-06	0.008	4.97097e-09	0.008	-2.13493e-07	0.008	-1.35624e-06
0.009	5.369e-09	0.009	-2.063e-07	0.009	-1.272e-06	0.009	5.08706e-09	0.009	-2.06798e-07	0.009	-1.27398e-06
0.01	1.375e-09	0.01	-1.998e-07	0.01	-1.204e-06	0.01	4.71831e-09	0.01	-2.0077e-07	0.01	-1.20104e-06
0.011	4.448e-09	0.011	-1.959e-07	0.011	-1.141e-06	0.011	4.656e-09	0.011	-1.95624e-07	0.011	-1.13783e-06
0.012	7.52e-09	0.012	-1.943e-07	0.012	-1.081e-06	0.012	4.91812e-09	0.012	-1.91724e-07	0.012	-1.08165e-06
0.013	6.598e-09	0.013	-1.9e-07	0.013	-1.035e-06	0.013	4.82505e-09	0.013	-1.88303e-07	0.013	-1.03096e-06
0.014	2.297e-09	0.014	-1.814e-07	0.014	-9.866e-07	0.014	4.67622e-09	0.014	-1.84372e-07	0.014	-9.83993e-07
0.015	3.219e-09	0.015	-1.802e-07	0.015	-9.39e-07	0.015	4.91751e-09	0.015	-1.80387e-07	0.015	-9.40463e-07
0.016	7.52e-09	0.016	-1.796e-07	0.016	-8.972e-07	0.016	4.72411e-09	0.016	-1.76717e-07	0.016	-9.00207e-07
0.017	3.526e-09	0.017	-1.734e-07	0.017	-8.634e-07	0.017	3.95352e-09	0.017	-1.73554e-07	0.017	-8.62978e-07
0.018	1.99e-09	0.018	-1.679e-07	0.018	-8.302e-07	0.018	4.12823e-09	0.018	-1.71455e-07	0.018	-8.27421e-07
0.019	6.905e-09	0.019	-1.688e-07	0.019	-7.971e-07	0.019	4.8429e-09	0.019	-1.6952e-07	0.019	-7.9561e-07
0.02	4.755e-09	0.02	-1.688e-07	0.02	-7.648e-07	0.02	4.19686e-09	0.02	-1.66551e-07	0.02	-7.66888e-07
0.021	1.375e-09	0.021	-1.661e-07	0.021	-7.381e-07	0.021	3.78081e-09	0.021	-1.63894e-07	0.021	-7.39261e-07
0.022	6.291e-09	0.022	-1.63e-07	0.022	-7.117e-07	0.022	4.52635e-09	0.022	-1.62166e-07	0.022	-7.13051e-07
0.023	4.755e-09	0.023	-1.575e-07	0.023	-6.917e-07	0.023	4.16761e-09	0.023	-1.60414e-07	0.023	-6.89053e-07
0.024	1.068e-09	0.024	-1.553e-07	0.024	-6.683e-07	0.024	3.55752e-09	0.024	-1.57658e-07	0.024	-6.66415e-07
0.025	5.984e-09	0.025	-1.562e-07	0.025	-6.425e-07	0.025	4.23346e-09	0.025	-1.54548e-07	0.025	-6.44623e-07
0.026	5.062e-09	0.026	-1.55e-07	0.026	-6.247e-07	0.026	4.17612e-09	0.026	-1.52458e-07	0.026	-6.23843e-07
0.027	1.068e-09	0.027	-1.513e-07	0.027	-6.051e-07	0.027	3.50214e-09	0.027	-1.50758e-07	0.027	-6.03944e-07
0.028	5.369e-09	0.028	-1.461e-07	0.028	-5.836e-07	0.028	4.16171e-09	0.028	-1.48531e-07	0.028	-5.85141e-07
0.029	5.676e-09	0.029	-1.445e-07	0.029	-5.67e-07	0.029	4.30778e-09	0.029	-1.46044e-07	0.029	-5.68901e-07
0.03	1.068e-09	0.03	-1.47e-07	0.03	-5.538e-07	0.03	3.46276e-09	0.03	-1.43755e-07	0.03	-5.53528e-07
0.031	4.755e-09	0.031	-1.421e-07	0.031	-5.375e-07	0.031	3.82368e-09	0.031	-1.41997e-07	0.031	-5.37849e-07
0.032	6.291e-09	0.032	-1.378e-07	0.032	-5.258e-07	0.032	4.59929e-09	0.032	-1.41148e-07	0.032	-5.23503e-07
0.033	1.375e-09	0.033	-1.406e-07	0.033	-5.126e-07	0.033	4.30501e-09	0.033	-1.40413e-07	0.033	-5.09799e-07
0.034	3.526e-09	0.034	-1.399e-07	0.034	-4.929e-07	0.034	3.98842e-09	0.034	-1.38711e-07	0.034	-4.95382e-07
0.035	7.212e-09	0.035	-1.375e-07	0.035	-4.794e-07	0.035	3.79508e-09	0.035	-1.36734e-07	0.035	-4.8109e-07
0.036	4.755e-09	0.036	-1.369e-07	0.036	-4.699e-07	0.036	3.40118e-09	0.036	-1.34825e-07	0.036	-4.6821e-07
0.037	1.068e-09	0.037	-1.323e-07	0.037	-4.551e-07	0.037	3.69692e-09	0.037	-1.32641e-07	0.037	-4.55197e-07
0.038	1.375e-09	0.038	-1.283e-07	0.038	-4.413e-07	0.038	4.20038e-09	0.038	-1.30486e-07	0.038	-4.43013e-07
0.039	4.448e-09	0.039	-1.28e-07	0.039	-4.333e-07	0.039	3.98404e-09	0.039	-1.28496e-07	0.039	-4.32612e-07
0.04	7.212e-09	0.04	-1.252e-07	0.04	-4.244e-07	0.04	4.46811e-09	0.04	-1.26599e-07	0.04	-4.22225e-07
0.041	5.676e-09	0.041	-1.273e-07	0.041	-4.094e-07	0.041	5.02233e-09	0.041	-1.25585e-07	0.041	-4.11894e-07
0.042	3.833e-09	0.042	-1.273e-07	0.042	-4.02e-07	0.042	5.31248e-09	0.042	-1.25172e-07	0.042	-4.02898e-07
0.043	5.369e-09	0.043	-1.218e-07	0.043	-3.962e-07	0.043	5.53032e-09	0.043	-1.2397e-07	0.043	-3.93979e-07
0.044	6.598e-09	0.044	-1.221e-07	0.044	-3.845e-07	0.044	4.71679e-09	0.044	-1.22743e-07	0.044	-3.84366e-07
0.045	1.683e-09	0.045	-1.243e-07	0.045	-3.75e-07	0.045	3.9815e-09	0.045	-1.21877e-07	0.045	-3.75794e-07
0.046	4.448e-09	0.046	-1.194e-07	0.046	-3.688e-07	0.046	4.38038e-09	0.046	-1.20312e-07	0.046	-3.67814e-07
0.047	6.291e-09	0.047	-1.163e-07	0.047	-3.581e-07	0.047	4.47419e-09	0.047	-1.18563e-07	0.047	-3.58875e-07
0.048	1.375e-09	0.048	-1.197e-07	0.048	-3.492e-07	0.048	3.73232e-09	0.048	-1.17253e-07	0.048	-3.50486e-07
0.049	4.755e-09	0.049	-1.172e-07	0.049	-3.452e-07	0.049	3.93412e-09	0.049	-1.15923e-07	0.049	-3.42979e-07
0.05	6.598e-09	0.05	-1.126e-07	0.05	-3.347e-07	0.05	4.4919e-09	0.05	-1.14124e-07	0.05	-3.35003e-07
0.051	1.99e-09	0.051	-1.111e-07	0.051	-3.264e-07	0.051	3.77793e-09	0.051	-1.1311e-07	0.051	-3.276e-07
0.052	2.297e-09	0.052	-1.132e-07	0.052	-3.221e-07	0.052	3.95623e-09	0.052	-1.12393e-07	0.052	-3.21125e-07
0.053	7.212e-09	0.053	-1.129e-07	0.053	-3.138e-07	0.053	4.5356e-09	0.053	-1.10678e-07	0.053	-3.14261e-07
0.054	3.219e-09	0.054	-1.077e-07	0.054	-3.061e-07	0.054	3.74572e-09	0.054	-1.09863e-07	0.054	-3.07447e-07
0.055	2.297e-09	0.055	-1.101e-07	0.055	-3.04e-07	0.055	3.78441e-09	0.055	-1.09567e-07	0.055	-3.01929e-07
0.056	6.905e-09	0.056	-1.098e-07	0.056	-2.963e-07	0.056	4.64443e-09	0.056	-1.08136e-07	0.056	-2.96024e-07
0.057	3.219e-09	0.057	-1.043e-07	0.057	-2.883e-07	0.057	4.46259e-09	0.057	-1.06721e-07	0.057	-2.8995e-07
0.058	1.99e-09	0.058	-1.071e-07	0.058	-2.853e-07	0.058	3.65279e-09	0.058	-1.06013e-07	0.058	-2.85057e-07
0.059	6.905e-09	0.059	-1.058e-07	0.059	-2.809e-07	0.059	4.32519e-09	0.059	-1.04948e-07	0.059	-2.8017e-07
0.06	5.062e-09	0.06	-1.012e-07	0.06	-2.727e-07	0.06	4.56293e-09	0.06	-1.03415e-07	0.06	-2.742e-07
0.061	1.683e-09	0.061	-1.046e-07	0.061	-2.696e-07	0.061	4.11311e-09	0.061	-1.02859e-07	0.061	-2.6899e-07
0.062	3.219e-09	0.062	-1.025e-07	0.062	-2.668e-07	0.062	4.22691e-09	0.062	-1.01992e-07	0.062	-2.64053e-07
0.063	7.212e-09	0.063	-9.816e-08	0.063	-2.576e-07	0.063	3.38047e-09	0.063	-1.00376e-07	0.063	-2.58177e-07
0.064	2.911e-09	0.064	-1.012e-07	0.064	-2.496e-07	0.064	2.32995e-09	0.064	-9.95321e-08	0.064	-2.52474e-07
0.065	1.068e-09	0.065	-1.006e-07	0.065	-2.49e-07	0.065	2.72223e-09	0.065	-9.90726e-08	0.065	-2.47709e-07
0.066	1.683e-09	0.066	-9.509e-08	0.066	-2.438e-07	0.066	3.50852e-09	0.066	-9.82898e-08	0.066	-2.42892e-07
0.067	1.068e-09	0.067	-9.755e-08	0.067	-2.358e-07	0.067	3.32235e-09	0.067	-9.80132e-08	0.067	-2.38021e-07
0.068	5.369e-09	0.068	-9.877e-08	0.068	-2.343e-07	0.068	2.88425e-09	0.068	-9.75794e-08	0.068	-2.34272e-07
0.069	7.212e-09	0.069	-9.785e-08	0.069	-2.327e-07	0.069	3.55666e-09	0.069	-9.64852e-08	0.069	-2.30544e-07
0.07	4.448e-09	0.07	-9.662e-08	0.07	-2.26e-07	0.07	4.21547e-09	0.07	-9.58747e-08	0.07	-2.25659e-07
0.071	1.068e-09	0.071	-9.417e-08	0.071	-2.198e-07	0.071	4.80057e-09	0.071	-9.54878e-08	0.071	-2.21623e-07
0.072	3.219e-09	0.072	-9.324e-08	0.072	-2.192e-07	0.072	5.6593e-09	0.072	-9.44834e-08	0.072	-2.18094e-07
0.073	6.905e-09	0.073	-9.324e-08	0.073	-2.137e-07	0.073	5.54768e-09	0.073	-9.35067e-08	0.073	-2.1362e-07
0.074	7.52e-09	0.074	-9.294e-08	0.074	-2.072e-07	0.074	5.22115e-09	0.074	-9.19905e-08	0.074	-2.09286e-07
0.075	7.52e-09	0.075	-9.202e-08	0.075	-2.078e-07	0.075	5.96577e-09	0.075	-9.06711e-08	0.075	-2.05996e-07
0.076	6.598e-09	0.076	-9.079e-08	0.076	-2.035e-07	0.076	6.19631e-09	0.076	-8.9877e-08	0.076	-2.02585e-07
0.077	1.99e-09	0.077	-8.71e-08	0.077	-1.968e-07	0.077	5.00031e-09	0.077	-8.86556e-08	0.077	-1.98415e-07
0.078	2.911e-09	0.078	-8.403e-08	0.078	-1.952e-07	0.078	4.30059e-09	0.078	-8.69078e-08	0.078	-1.9524e-07
0.079	7.212e-09	0.079	-8.741e-08	0.079	-1.937e-07	0.079	4.17372e-09	0.079	-8.52681e-08	0.079	-1.92262e-07
0.08	2.604e-09	0.08	-8.679e-08	0.08	-1.879e-07	0.08	3.61007e-09	0.08	-8.42183e-08	0.08	-1.88727e-07
0.081	2.297e-09	0.081	-8.219e-08	0.081	-1.842e-07	0.081	3.84207e-09	0.081	-8.39014e-08	0.081	-1.85885e-07
0.082	7.212e-09	0.082	-8.096e-08	0.082	-1.851e-07	0.082	4.65707e-09	0.082	-8.32867e-08	0.082	-1.83478e-07
0.083	3.833e-09	0.083	-8.28e-08	0.083	-1.808e-07	0.083	4.08927e-09	0.083	-8.23621e-08	0.083	-1.80478e-07
0.084	1.375e-09	0.084	-8.372e-08	0.084	-1.768e-07	0.084	3.69624e-09	0.084	-8.14918e-08	0.084	-1.7731e-07
0.085	6.598e-09	0.085	-8.219e-08	0.085	-1.75e-07	0.085	4.56993e-09	0.085	-8.12266e-08	0.085	-1.74621e-07
0.086	4.755e-09	0.086	-7.758e-08	0.086	-1.725e-07	0.086	4.20257e-09	0.086	-8.09161e-08	0.086	-1.71741e-07
0.087	1.068e-09	0.087	-8.003e-08	0.087	-1.676e-07	0.087	3.6025e-09	0.087	-7.9728e-08	0.087	-1.68578e-07
0.088	5.984e-09	0.088	-8.126e-08	0.088	-1.648e-07	0.088	4.41819e-09	0.088	-7.83843e-08	0.088	-1.6603e-07
0.089	5.676e-09	0.089	-7.758e-08	0.089	-1.642e-07	0.089	4.45897e-09	0.089	-7.77408e-08	0.089	-1.63462e-07
0.09	1.068e-09	0.09	-7.512e-08	0.09	-1.614e-07	0.09	3.58314e-09	0.09	-7.74534e-08	0.09	-1.6074e-07
0.091	5.062e-09	0.091	-7.512e-08	0.091	-1.581e-07	0.091	3.93828e-09	0.091	-7.69252e-08	0.091	-1.5813e-07
0.092	6.291e-09	0.092	-7.727e-08	0.092	-1.556e-07	0.092	4.59144e-09	0.092	-7.54897e-08	0.092	-1.55509e-07
0.093	1.375e-09	0.093	-7.696e-08	0.093	-1.525e-07	0.093	4.11592e-09	0.093	-7.40993e-08	0.093	-1.52442e-07
0.094	3.219e-09	0.094	-7.297e-08	0.094	-1.495e-07	0.094	3.88968e-09	0.094	-7.28422e-08	0.094	-1.48981e-07
0.095	6.905e-09	0.095	-7.02e-08	0.095	-1.464e-07	0.095	3.98491e-09	0.095	-7.14193e-08	0.095	-1.46377e-07
0.096	4.755e-09	0.096	-6.928e-08	0.096	-1.433e-07	0.096	3.67772e-09	0.096	-7.04673e-08	0.096	-1.44466e-07
0.097	1.068e-09	0.097	-6.836e-08	0.097	-1.412e-07	0.097	3.78087e-09	0.097	-6.96074e-08	0.097	-1.42287e-07
0.098	2.297e-09	0.098	-6.805e-08	0.098	-1.399e-07	0.098	3.99433e-09	0.098	-6.90426e-08	0.098	-1.40256e-07
0.099	4.755e-09	0.099	-7.02e-08	0.099	-1.415e-07	0.099	3.30109e-09	0.099	-6.8455e-08	0.099	-1.38799e-07
0.1	4.755e-09	0.1	-7.174e-08	0.1	-1.384e-07	0.1	2.36448e-09	0.1	-6.81157e-08	0.1	-1.37397e-07
0.101	2.297e-09	0.101	-6.713e-08	0.101	-1.332e-07	0.101	2.11378e-09	0.101	-6.80153e-08	0.101	-1.35831e-07
0.102	7.61e-10	0.102	-6.467e-08	0.102	-1.338e-07	0.102	2.24483e-09	0.102	-6.71483e-08	0.102	-1.34467e-07
0.103	7.61e-10	0.103	-6.437e-08	0.103	-1.341e-07	0.103	2.01631e-09	0.103	-6.64315e-08	0.103	-1.32796e-07
0.104	7.61e-10	0.104	-6.805e-08	0.104	-1.304e-07	0.104	1.67967e-09	0.104	-6.58302e-08	0.104	-1.30415e-07
0.105	2.604e-09	0.105	-6.682e-08	0.105	-1.289e-07	0.105	1.4827e-09	0.105	-6.51447e-08	0.105	-1.28558e-07
0.106	3.833e-09	0.106	-6.252e-08	0.106	-1.286e-07	0.106	1.44127e-09	0.106	-6.50551e-08	0.106	-1.26971e-07
0.107	2.297e-09	0.107	-6.621e-08	0.107	-1.237e-07	0.107	2.21038e-09	0.107	-6.45362e-08	0.107	-1.25089e-07
0.108	7.61e-10	0.108	-6.406e-08	0.108	-1.206e-07	0.108	2.76316e-09	0.108	-6.33593e-08	0.108	-1.23183e-07
0.109	7.61e-10	0.109	-6.037e-08	0.109	-1.221e-07	0.109	2.62496e-09	0.109	-6.16064e-08	0.109	-1.21266e-07
0.11	3.219e-09	0.11	-6.13e-08	0.11	-1.215e-07	0.11	2.54121e-09	0.11	-6.05551e-08	0.11	-1.19704e-07
0.111	7.212e-09	0.111	-5.976e-08	0.111	-1.191e-07	0.111	3.03183e-09	0.111	-6.01459e-08	0.111	-1.18135e-07
0.112	2.604e-09	0.112	-5.822e-08	0.112	-1.151e-07	0.112	4.03012e-09	0.112	-5.9326e-08	0.112	-1.16447e-07
0.113	1.683e-09	0.113	-5.792e-08	0.113	-1.135e-07	0.113	5.20878e-09	0.113	-5.90132e-08	0.113	-1.14856e-07
0.114	6.291e-09	0.114	-5.976e-08	0.114	-1.151e-07	0.114	6.18554e-09	0.114	-5.85145e-08	0.114	-1.13109e-07
0.115	7.52e-09	0.115	-6.007e-08	0.115	-1.104e-07	0.115	5.84823e-09	0.115	-5.73468e-08	0.115	-1.11212e-07
0.116	7.212e-09	0.116	-5.699e-08	0.116	-1.083e-07	0.116	5.55529e-09	0.116	-5.70084e-08	0.116	-1.09606e-07
0.117	7.212e-09	0.117	-5.484e-08	0.117	-1.108e-07	0.117	6.2835e-09	0.117	-5.69738e-08	0.117	-1.08686e-07
0.118	5.062e-09	0.118	-5.423e-08	0.118	-1.074e-07	0.118	6.07221e-09	0.118	-5.63312e-08	0.118	-1.07332e-07
0.119	1.068e-09	0.119	-5.515e-08	0.119	-1.034e-07	0.119	4.8756e-09	0.119	-5.54137e-08	0.119	-1.05469e-07
0.12	5.676e-09	0.12	-5.853e-08	0.12	-1.049e-07	0.12	3.85954e-09	0.12	-5.49208e-08	0.12	-1.04279e-07
0.121	5.984e-09	0.121	-5.577e-08	0.121	-1.052e-07	0.121	3.30109e-09	0.121	-5.46117e-08	0.121	-1.03114e-07
0.122	1.99e-09	0.122	-5.177e-08	0.122	-1.003e-07	0.122	2.84921e-09	0.122	-5.37148e-08	0.122	-1.01636e-07
0.123	1.068e-09	0.123	-5.239e-08	0.123	-9.877e-08	0.123	2.25326e-09	0.123	-5.27695e-08	0.123	-1.00241e-07
0.124	1.99e-09	0.124	-5.239e-08	0.124	-1.003e-07	0.124	2.27612e-09	0.124	-5.22754e-08	0.124	-9.92825e-08
0.125	2.911e-09	0.125	-5.054e-08	0.125	-9.939e-08	0.125	2.15798e-09	0.125	-5.13649e-08	0.125	-9.80017e-08
0.126	1.375e-09	0.126	-5.024e-08	0.126	-9.57e-08	0.126	2.05621e-09	0.126	-5.12738e-08	0.126	-9.65294e-08
0.127	1.375e-09	0.127	-5.331e-08	0.127	-9.386e-08	0.127	2.87192e-09	0.127	-5.17835e-08	0.127	-9.55267e-08
0.128	6.291e-09	0.128	-5.331e-08	0.128	-9.693e-08	0.128	3.77004e-09	0.128	-5.11458e-08	0.128	-9.45713e-08
0.129	4.448e-09	0.129	-4.839e-08	0.129	-9.324e-08	0.129	3.9427e-09	0.129	-5.07569e-08	0.129	-9.3471e-08
0.13	1.068e-09	0.13	-5.085e-08	0.13	-9.017e-08	0.13	4.03738e-09	0.13	-5.07245e-08	0.13	-9.24947e-08
0.131	6.291e-09	0.131	-5.116e-08	0.131	-9.232e-08	0.131	3.88772e-09	0.131	-4.96282e-08	0.131	-9.14993e-08
0.132	4.755e-09	0.132	-4.624e-08	0.132	-9.263e-08	0.132	2.99752e-09	0.132	-4.86877e-08	0.132	-9.07167e-08
0.133	7.61e-10	0.133	-4.993e-08	0.133	-8.925e-08	0.133	2.45953e-09	0.133	-4.85118e-08	0.133	-8.95741e-08
0.134	2.297e-09	0.134	-4.87e-08	0.134	-8.71e-08	0.134	2.9106e-09	0.134	-4.80389e-08	0.134	-8.85693e-08
0.135	1.375e-09	0.135	-4.471e-08	0.135	-8.71e-08	0.135	3.03524e-09	0.135	-4.70153e-08	0.135	-8.74045e-08
0.136	2.604e-09	0.136	-4.901e-08	0.136	-8.864e-08	0.136	3.00872e-09	0.136	-4.68973e-08	0.136	-8.60418e-08
0.137	6.905e-09	0.137	-4.686e-08	0.137	-8.434e-08	0.137	4.12022e-09	0.137	-4.6483e-08	0.137	-8.5272e-08
0.138	4.755e-09	0.138	-4.317e-08	0.138	-8.249e-08	0.138	4.50699e-09	0.138	-4.53447e-08	0.138	-8.49366e-08
0.139	3.219e-09	0.139	-4.624e-08	0.139	-8.464e-08	0.139	4.67748e-09	0.139	-4.53659e-08	0.139	-8.42614e-08
0.14	6.291e-09	0.14	-4.655e-08	0.14	-8.464e-08	0.14	5.07365e-09	0.14	-4.52247e-08	0.14	-8.324e-08
0.141	4.755e-09	0.141	-4.163e-08	0.141	-8.341e-08	0.141	4.30238e-09	0.141	-4.42164e-08	0.141	-8.23866e-08
0.142	1.068e-09	0.142	-4.44e-08	0.142	-8.126e-08	0.142	3.89417e-09	0.142	-4.36953e-08	0.142	-8.15786e-08
0.143	6.291e-09	0.143	-4.563e-08	0.143	-7.942e-08	0.143	4.30721e-09	0.143	-4.26166e-08	0.143	-8.01345e-08
0.144	4.448e-09	0.144	-4.071e-08	0.144	-7.881e-08	0.144	3.88683e-09	0.144	-4.14209e-08	0.144	-7.88676e-08
0.145	1.375e-09	0.145	-3.979e-08	0.145	-7.819e-08	0.145	3.8804e-09	0.145	-4.12048e-08	0.145	-7.77179e-08
0.146	6.598e-09	0.146	-3.948e-08	0.146	-7.512e-08	0.146	4.25415e-09	0.146	-4.10201e-08	0.146	-7.65048e-08
0.147	4.14e-09	0.147	-3.887e-08	0.147	-7.604e-08	0.147	4.0844e-09	0.147	-3.98454e-08	0.147	-7.5859e-08
0.148	1.683e-09	0.148	-4.286e-08	0.148	-7.758e-08	0.148	4.01836e-09	0.148	-3.95855e-08	0.148	-7.55734e-08
0.149	6.905e-09	0.149	-4.163e-08	0.149	-7.328e-08	0.149	4.1709e-09	0.149	-4.02703e-08	0.149	-7.50254e-08
0.15	2.911e-09	0.15	-3.733e-08	0.15	-7.297e-08	0.15	4.01986e-09	0.15	-3.98902e-08	0.15	-7.41785e-08
0.151	2.604e-09	0.151	-3.795e-08	0.151	-7.543e-08	0.151	3.9848e-09	0.151	-3.92936e-08	0.151	-7.33551e-08
0.152	6.905e-09	0.152	-4.133e-08	0.152	-7.358e-08	0.152	3.99557e-09	0.152	-3.91163e-08	0.152	-7.20746e-08
0.153	1.683e-09	0.153	-3.918e-08	0.153	-6.99e-08	0.153	3.94975e-09	0.153	-3.82556e-08	0.153	-7.07271e-08
0.154	3.833e-09	0.154	-3.518e-08	0.154	-6.867e-08	0.154	3.9298e-09	0.154	-3.76328e-08	0.154	-7.01658e-08
0.155	6.291e-09	0.155	-3.825e-08	0.155	-6.928e-08	0.155	3.9391e-09	0.155	-3.77716e-08	0.155	-6.97085e-08
0.156	1.068e-09	0.156	-3.918e-08	0.156	-6.867e-08	0.156	3.83383e-09	0.156	-3.72843e-08	0.156	-6.88543e-08
0.157	5.062e-09	0.157	-3.426e-08	0.157	-6.836e-08	0.157	3.97348e-09	0.157	-3.62656e-08	0.157	-6.83559e-08
0.158	5.369e-09	0.158	-3.518e-08	0.158	-7.02e-08	0.158	4.09806e-09	0.158	-3.56787e-08	0.158	-6.82378e-08
0.159	1.068e-09	0.159	-3.825e-08	0.159	-6.928e-08	0.159	3.66767e-09	0.159	-3.51748e-08	0.159	-6.82284e-08
0.16	5.984e-09	0.16	-3.395e-08	0.16	-6.498e-08	0.16	3.86387e-09	0.16	-3.47388e-08	0.16	-6.76607e-08
0.161	5.062e-09	0.161	-3.211e-08	0.161	-6.59e-08	0.161	4.6022e-09	0.161	-3.45455e-08	0.161	-6.67493e-08
0.162	1.068e-09	0.162	-3.365e-08	0.162	-6.775e-08	0.162	4.41235e-09	0.162	-3.41807e-08	0.162	-6.62728e-08
0.163	5.676e-09	0.163	-3.518e-08	0.163	-6.713e-08	0.163	4.53042e-09	0.163	-3.35047e-08	0.163	-6.54433e-08
0.164	6.598e-09	0.164	-3.61e-08	0.164	-6.314e-08	0.164	4.73087e-09	0.164	-3.3163e-08	0.164	-6.46616e-08
0.165	4.14e-09	0.165	-3.15e-08	0.165	-6.345e-08	0.165	3.5614e-09	0.165	-3.36992e-08	0.165	-6.44983e-08
0.166	2.911e-09	0.166	-3.057e-08	0.166	-6.59e-08	0.166	3.14181e-09	0.166	-3.39429e-08	0.166	-6.38151e-08
0.167	2.604e-09	0.167	-3.457e-08	0.167	-6.16e-08	0.167	3.53008e-09	0.167	-3.30144e-08	0.167	-6.30634e-08
0.168	1.99e-09	0.168	-3.426e-08	0.168	-6.191e-08	0.168	2.89638e-09	0.168	-3.20112e-08	0.168	-6.31626e-08
0.169	7.61e-10	0.169	-3.303e-08	0.169	-6.467e-08	0.169	2.57196e-09	0.169	-3.16392e-08	0.169	-6.31363e-08
0.17	5.062e-09	0.17	-3.088e-08	0.17	-6.222e-08	0.17	2.74676e-09	0.17	-3.16282e-08	0.17	-6.2166e-08
0.171	6.291e-09	0.171	-2.75e-08	0.171	-6.16e-08	0.171	3.18003e-09	0.171	-3.11451e-08	0.171	-6.0983e-08
0.172	1.375e-09	0.172	-3.088e-08	0.172	-6.222e-08	0.172	3.93975e-09	0.172	-3.04964e-08	0.172	-6.06855e-08
0.173	2.604e-09	0.173	-3.242e-08	0.173	-5.761e-08	0.173	5.00874e-09	0.173	-3.04961e-08	0.173	-5.99519e-08
0.174	5.062e-09	0.174	-3.057e-08	0.174	-5.699e-08	0.174	5.50859e-09	0.174	-3.07952e-08	0.174	-5.85165e-08
0.175	6.905e-09	0.175	-3.119e-08	0.175	-5.853e-08	0.175	5.09541e-09	0.175	-3.12656e-08	0.175	-5.78664e-08
0.176	7.212e-09	0.176	-3.15e-08	0.176	-5.976e-08	0.176	4.80963e-09	0.176	-3.16774e-08	0.176	-5.74986e-08
0.177	5.676e-09	0.177	-3.088e-08	0.177	-5.669e-08	0.177	4.28267e-09	0.177	-3.12383e-08	0.177	-5.67303e-08
0.178	1.683e-09	0.178	-3.057e-08	0.178	-5.392e-08	0.178	3.40402e-09	0.178	-3.05013e-08	0.178	-5.637e-08
0.179	1.068e-09	0.179	-3.027e-08	0.179	-5.73e-08	0.179	2.87984e-09	0.179	-2.92213e-08	0.179	-5.60128e-08
0.18	1.375e-09	0.18	-2.935e-08	0.18	-5.607e-08	0.18	2.76466e-09	0.18	-2.79248e-08	0.18	-5.526e-08
0.181	1.683e-09	0.181	-2.658e-08	0.181	-5.239e-08	0.181	3.07624e-09	0.181	-2.71623e-08	0.181	-5.44528e-08
0.182	6.598e-09	0.182	-2.382e-08	0.182	-5.484e-08	0.182	3.84817e-09	0.182	-2.61473e-08	0.182	-5.39911e-08
0.183	6.598e-09	0.183	-2.32e-08	0.183	-5.546e-08	0.183	4.8206e-09	0.183	-2.48929e-08	0.183	-5.32693e-08
0.184	4.755e-09	0.184	-2.72e-08	0.184	-5.146e-08	0.184	5.09429e-09	0.184	-2.45373e-08	0.184	-5.24075e-08
0.185	3.833e-09	0.185	-2.627e-08	0.185	-5.085e-08	0.185	4.49997e-09	0.185	-2.45632e-08	0.185	-5.24532e-08
0.186	3.833e-09	0.186	-2.197e-08	0.186	-5.146e-08	0.186	3.47658e-09	0.186	-2.42386e-08	0.186	-5.22708e-08
0.187	3.219e-09	0.187	-2.32e-08	0.187	-5.177e-08	0.187	2.68234e-09	0.187	-2.40656e-08	0.187	-5.11678e-08
0.188	1.683e-09	0.188	-2.658e-08	0.188	-5.3e-08	0.188	3.05686e-09	0.188	-2.40128e-08	0.188	-5.07741e-08
0.189	1.068e-09	0.189	-2.259e-08	0.189	-5.177e-08	0.189	3.56382e-09	0.189	-2.31035e-08	0.189	-5.1038e-08
0.19	4.14e-09	0.19	-2.044e-08	0.19	-4.809e-08	0.19	3.596e-09	0.19	-2.25902e-08	0.19	-5.06648e-08
0.191	7.212e-09	0.191	-2.443e-08	0.191	-4.839e-08	0.191	3.80723e-09	0.191	-2.29182e-08	0.191	-4.97807e-08
0.192	5.984e-09	0.192	-2.382e-08	0.192	-5.146e-08	0.192	4.66868e-09	0.192	-2.24843e-08	0.192	-4.93157e-08
0.193	2.604e-09	0.193	-1.921e-08	0.193	-4.993e-08	0.193	5.37904e-09	0.193	-2.15689e-08	0.193	-4.89353e-08
0.194	2.604e-09	0.194	-2.167e-08	0.194	-4.716e-08	0.194	5.01383e-09	0.194	-2.14728e-08	0.194	-4.8417e-08
0.195	6.291e-09	0.195	-2.412e-08	0.195	-4.716e-08	0.195	4.04993e-09	0.195	-2.13067e-08	0.195	-4.79071e-08
0.196	6.905e-09	0.196	-1.951e-08	0.196	-4.931e-08	0.196	3.67832e-09	0.196	-2.1015e-08	0.196	-4.72438e-08
0.197	2.911e-09	0.197	-1.89e-08	0.197	-4.624e-08	0.197	4.20108e-09	0.197	-2.14639e-08	0.197	-4.6776e-08
0.198	1.068e-09	0.198	-2.228e-08	0.198	-4.409e-08	0.198	5.05544e-09	0.198	-2.18881e-08	0.198	-4.63684e-08
0.199	4.755e-09	0.199	-2.289e-08	0.199	-4.624e-08	0.199	5.38339e-09	0.199	-2.12366e-08	0.199	-4.5797e-08
0.2	7.52e-09	0.2	-2.259e-08	0.2	-4.747e-08	0.2	5.1507e-09	0.2	-2.0993e-08	0.2	-4.5332e-08
0.201	6.905e-09	0.201	-2.105e-08	0.201	-4.563e-08	0.201	5.04481e-09	0.201	-2.14795e-08	0.201	-4.49079e-08
0.202	5.676e-09	0.202	-1.89e-08	0.202	-4.194e-08	0.202	4.90518e-09	0.202	-2.05722e-08	0.202	-4.46823e-08
0.203	3.526e-09	0.203	-1.859e-08	0.203	-4.348e-08	0.203	3.99492e-09	0.203	-1.92534e-08	0.203	-4.39797e-08
0.204	1.683e-09	0.204	-2.074e-08	0.204	-4.532e-08	0.204	2.50462e-09	0.204	-1.88582e-08	0.204	-4.27495e-08
0.205	1.068e-09	0.205	-1.89e-08	0.205	-4.256e-08	0.205	1.93606e-09	0.205	-1.84545e-08	0.205	-4.18808e-08
0.206	1.068e-09	0.206	-1.491e-08	0.206	-4.041e-08	0.206	2.5728e-09	0.206	-1.772e-08	0.206	-4.17655e-08
0.207	2.297e-09	0.207	-1.859e-08	0.207	-4.041e-08	0.207	3.12143e-09	0.207	-1.74984e-08	0.207	-4.20429e-08
0.208	4.755e-09	0.208	-1.951e-08	0.208	-4.102e-08	0.208	3.50741e-09	0.208	-1.73162e-08	0.208	-4.17788e-08
0.209	7.52e-09	0.209	-1.491e-08	0.209	-4.225e-08	0.209	4.43983e-09	0.209	-1.64612e-08	0.209	-4.10758e-08
0.21	5.984e-09	0.21	-1.46e-08	0.21	-4.286e-08	0.21	5.29292e-09	0.21	-1.6215e-08	0.21	-4.0721e-08
0.211	1.683e-09	0.211	-1.859e-08	0.211	-4.163e-08	0.211	5.05943e-09	0.211	-1.65453e-08	0.211	-4.04345e-08
0.212	3.526e-09	0.212	-1.614e-08	0.212	-3.856e-08	0.212	4.57677e-09	0.212	-1.57782e-08	0.212	-4.0159e-08
0.213	7.52e-09	0.213	-1.306e-08	0.213	-3.641e-08	0.213	4.57738e-09	0.213	-1.52015e-08	0.213	-3.95947e-08
0.214	4.448e-09	0.214	-1.675e-08	0.214	-3.887e-08	0.214	4.34097e-09	0.214	-1.54279e-08	0.214	-3.84039e-08
0.215	1.375e-09	0.215	-1.706e-08	0.215	-4.01e-08	0.215	4.18337e-09	0.215	-1.54098e-08	0.215	-3.76435e-08
0.216	5.984e-09	0.216	-1.245e-08	0.216	-3.918e-08	0.216	4.58796e-09	0.216	-1.52464e-08	0.216	-3.75903e-08
0.217	6.905e-09	0.217	-1.429e-08	0.217	-3.58e-08	0.217	4.70336e-09	0.217	-1.54444e-08	0.217	-3.75377e-08
0.218	1.99e-09	0.218	-1.706e-08	0.218	-3.426e-08	0.218	4.72986e-09	0.218	-1.50189e-08	0.218	-3.68472e-08
0.219	3.219e-09	0.219	-1.583e-08	0.219	-3.764e-08	0.219	5.11008e-09	0.219	-1.3792e-08	0.219	-3.58406e-08
0.22	7.52e-09	0.22	-1.368e-08	0.22	-3.703e-08	0.22	4.91676e-09	0.22	-1.31055e-08	0.22	-3.54434e-08
0.221	5.984e-09	0.221	-1.122e-08	0.221	-3.395e-08	0.221	3.84097e-09	0.221	-1.29869e-08	0.221	-3.49071e-08
0.222	2.911e-09	0.222	-1.03e-08	0.222	-3.334e-08	0.222	3.28597e-09	0.222	-1.26627e-08	0.222	-3.45354e-08
0.223	1.375e-09	0.223	-1.183e-08	0.223	-3.518e-08	0.223	2.98575e-09	0.223	-1.25783e-08	0.223	-3.4153e-08
0.224	1.068e-09	0.224	-1.368e-08	0.224	-3.457e-08	0.224	1.88504e-09	0.224	-1.25284e-08	0.224	-3.3328e-08
0.225	1.375e-09	0.225	-1.46e-08	0.225	-3.088e-08	0.225	1.03708e-09	0.225	-1.25154e-08	0.225	-3.34328e-08
0.226	1.99e-09	0.226	-1.429e-08	0.226	-3.334e-08	0.226	1.49403e-09	0.226	-1.25593e-08	0.226	-3.35353e-08
0.227	1.375e-09	0.227	-1.153e-08	0.227	-3.426e-08	0.227	2.22826e-09	0.227	-1.24505e-08	0.227	-3.27739e-08
0.228	1.99e-09	0.228	-8.762e-09	0.228	-3.242e-08	0.228	2.48753e-09	0.228	-1.17869e-08	0.228	-3.1979e-08
0.229	4.14e-09	0.229	-1.091e-08	0.229	-3.334e-08	0.229	2.49754e-09	0.229	-1.09138e-08	0.229	-3.16532e-08
0.23	4.448e-09	0.23	-1.214e-08	0.23	-2.965e-08	0.23	2.59997e-09	0.23	-1.09167e-08	0.23	-3.16128e-08
0.231	1.99e-09	0.231	-1.183e-08	0.231	-2.873e-08	0.231	3.38912e-09	0.231	-1.09346e-08	0.231	-3.11248e-08
0.232	1.375e-09	0.232	-9.991e-09	0.232	-3.18e-08	0.232	4.21984e-09	0.232	-1.08075e-08	0.232	-3.08754e-08
0.233	3.833e-09	0.233	-1.061e-08	0.233	-3.18e-08	0.233	4.13245e-09	0.233	-1.09228e-08	0.233	-3.08221e-08
0.234	6.291e-09	0.234	-1.276e-08	0.234	-3.15e-08	0.234	4.21623e-09	0.234	-1.08144e-08	0.234	-3.04921e-08
0.235	7.827e-09	0.235	-8.148e-09	0.235	-3.057e-08	0.235	5.03906e-09	0.235	-1.0291e-08	0.235	-3.03759e-08
0.236	3.833e-09	0.236	-8.762e-09	0.236	-2.935e-08	0.236	5.34062e-09	0.236	-9.65664e-09	0.236	-3.01528e-08
0.237	1.99e-09	0.237	-1.214e-08	0.237	-2.842e-08	0.237	4.93532e-09	0.237	-9.33101e-09	0.237	-2.9102e-08
0.238	6.598e-09	0.238	-9.991e-09	0.238	-2.781e-08	0.238	4.3967e-09	0.238	-9.05599e-09	0.238	-2.79448e-08
0.239	5.984e-09	0.239	-6.305e-09	0.239	-2.812e-08	0.239	4.39444e-09	0.239	-9.0552e-09	0.239	-2.72636e-08
0.24	1.375e-09	0.24	-8.148e-09	0.24	-2.842e-08	0.24	4.61859e-09	0.24	-9.97885e-09	0.24	-2.69021e-08
0.241	4.14e-09	0.241	-1.091e-08	0.241	-2.412e-08	0.241	4.67377e-09	0.241	-1.01761e-08	0.241	-2.6477e-08
0.242	6.905e-09	0.242	-1.122e-08	0.242	-2.474e-08	0.242	4.69233e-09	0.242	-9.53555e-09	0.242	-2.58623e-08
0.243	6.598e-09	0.243	-1.091e-08	0.243	-2.75e-08	0.243	4.81046e-09	0.243	-9.42674e-09	0.243	-2.52705e-08
0.244	3.219e-09	0.244	-1.061e-08	0.244	-2.566e-08	0.244	5.02818e-09	0.244	-9.46631e-09	0.244	-2.482e-08
0.245	2.297e-09	0.245	-6.919e-09	0.245	-2.382e-08	0.245	4.94878e-09	0.245	-9.11138e-09	0.245	-2.48397e-08
0.246	7.212e-09	0.246	-5.076e-09	0.246	-2.382e-08	0.246	4.78553e-09	0.246	-8.37408e-09	0.246	-2.54686e-08
0.247	6.598e-09	0.247	-8.762e-09	0.247	-2.504e-08	0.247	4.73611e-09	0.247	-7.4221e-09	0.247	-2.53203e-08
0.248	1.99e-09	0.248	-9.684e-09	0.248	-2.566e-08	0.248	4.48546e-09	0.248	-7.16002e-09	0.248	-2.46933e-08
0.249	3.833e-09	0.249	-8.455e-09	0.249	-2.597e-08	0.249	4.63651e-09	0.249	-7.26894e-09	0.249	-2.43649e-08
0.25	7.827e-09	0.25	-5.076e-09	0.25	-2.474e-08	0.25	4.97459e-09	0.25	-7.33376e-09	0.25	-2.37023e-08
0.251	3.833e-09	0.251	-5.076e-09	0.251	-2.136e-08	0.251	4.91303e-09	0.251	-7.25357e-09	0.251	-2.23293e-08
0.252	2.297e-09	0.252	-9.07e-09	0.252	-2.013e-08	0.252	4.8521e-09	0.252	-6.92647e-09	0.252	-2.12162e-08
0.253	6.905e-09	0.253	-6.919e-09	0.253	-2.044e-08	0.253	5.32961e-09	0.253	-6.44881e-09	0.253	-2.07532e-08
0.254	7.827e-09	0.254	-5.383e-09	0.254	-1.951e-08	0.254	5.53439e-09	0.254	-6.10154e-09	0.254	-2.04282e-08
0.255	4.14e-09	0.255	-7.534e-09	0.255	-1.951e-08	0.255	5.02958e-09	0.255	-6.42159e-09	0.255	-2.01314e-08
0.256	2.604e-09	0.256	-5.998e-09	0.256	-2.289e-08	0.256	5.09914e-09	0.256	-5.7814e-09	0.256	-2.03532e-08
0.257	7.212e-09	0.257	-2.618e-09	0.257	-2.197e-08	0.257	5.37841e-09	0.257	-4.60127e-09	0.257	-2.06759e-08
0.258	5.984e-09	0.258	-4.769e-09	0.258	-1.859e-08	0.258	4.92151e-09	0.258	-4.65435e-09	0.258	-2.02289e-08
0.259	1.683e-09	0.259	-6.612e-09	0.259	-1.829e-08	0.259	4.58995e-09	0.259	-4.35723e-09	0.259	-1.99503e-08
0.26	5.369e-09	0.26	-1.697e-09	0.26	-2.105e-08	0.26	4.39818e-09	0.26	-3.51868e-09	0.26	-1.98157e-08
0.261	7.212e-09	0.261	-3.233e-09	0.261	-2.013e-08	0.261	3.95493e-09	0.261	-3.82016e-09	0.261	-1.92345e-08
0.262	2.297e-09	0.262	-5.998e-09	0.262	-1.675e-08	0.262	3.72358e-09	0.262	-3.82517e-09	0.262	-1.89767e-08
0.263	1.683e-09	0.263	-1.697e-09	0.263	-2.013e-08	0.263	4.14959e-09	0.263	-3.03447e-09	0.263	-1.84445e-08
0.264	3.219e-09	0.264	-2.311e-09	0.264	-1.951e-08	0.264	4.05933e-09	0.264	-3.13608e-09	0.264	-1.75243e-08
0.265	5.676e-09	0.265	-5.69e-09	0.265	-1.583e-08	0.265	3.94051e-09	0.265	-3.48829e-09	0.265	-1.69781e-08
0.266	6.905e-09	0.266	-1.082e-09	0.266	-1.552e-08	0.266	4.5542e-09	0.266	-2.77134e-09	0.266	-1.68977e-08
0.267	3.526e-09	0.267	-2.311e-09	0.267	-1.521e-08	0.267	5.09339e-09	0.267	-2.45257e-09	0.267	-1.71861e-08
0.268	2.604e-09	0.268	-5.383e-09	0.268	-1.798e-08	0.268	4.81197e-09	0.268	-3.04334e-09	0.268	-1.73493e-08
0.269	7.827e-09	0.269	-1.082e-09	0.269	-1.982e-08	0.269	4.56648e-09	0.269	-3.33781e-09	0.269	-1.74706e-08
0.27	5.062e-09	0.27	-1.389e-09	0.27	-1.767e-08	0.27	4.75848e-09	0.27	-3.11523e-09	0.27	-1.77988e-08
0.271	1.683e-09	0.271	-5.076e-09	0.271	-1.859e-08	0.271	5.1781e-09	0.271	-3.04649e-09	0.271	-1.81072e-08
0.272	4.755e-09	0.272	-4.769e-09	0.272	-1.767e-08	0.272	5.19448e-09	0.272	-3.00288e-09	0.272	-1.77329e-08
0.273	7.827e-09	0.273	-2.926e-09	0.273	-1.429e-08	0.273	5.21022e-09	0.273	-2.65709e-09	0.273	-1.667e-08
0.274	7.212e-09	0.274	1.466e-10	0.274	-1.736e-08	0.274	5.26534e-09	0.274	-2.36354e-09	0.274	-1.60288e-08
0.275	3.833e-09	0.275	-1.082e-09	0.275	-1.798e-08	0.275	5.40289e-09	0.275	-1.82142e-09	0.275	-1.60779e-08
0.276	2.297e-09	0.276	-4.462e-09	0.276	-1.399e-08	0.276	5.22383e-09	0.276	-1.45688e-09	0.276	-1.60993e-08
0.277	7.52e-09	0.277	1.466e-10	0.277	-1.521e-08	0.277	4.71897e-09	0.277	-1.62867e-09	0.277	-1.66564e-08
0.278	5.984e-09	0.278	-1.606e-10	0.278	-1.798e-08	0.278	4.58941e-09	0.278	-2.01676e-09	0.278	-1.74579e-08
0.279	1.99e-09	0.279	-3.847e-09	0.279	-1.829e-08	0.279	5.39576e-09	0.279	-2.31112e-09	0.279	-1.73131e-08
0.28	5.676e-09	0.28	-3.233e-09	0.28	-1.767e-08	0.28	6.67183e-09	0.28	-1.77762e-09	0.28	-1.71782e-08
0.281	8.134e-09	0.281	-1.082e-09	0.281	-1.798e-08	0.281	6.71769e-09	0.281	-8.03618e-10	0.281	-1.70202e-08
0.282	7.827e-09	0.282	-4.678e-10	0.282	-1.644e-08	0.282	6.04947e-09	0.282	-4.60604e-10	0.282	-1.58156e-08
0.283	8.134e-09	0.283	4.538e-10	0.283	-1.337e-08	0.283	6.17983e-09	0.283	-3.65981e-11	0.283	-1.45672e-08
0.284	5.984e-09	0.284	1.99e-09	0.284	-1.337e-08	0.284	6.45343e-09	0.284	2.29151e-10	0.284	-1.42078e-08
0.285	1.99e-09	0.285	1.683e-09	0.285	-1.337e-08	0.285	6.1462e-09	0.285	5.28533e-10	0.285	-1.43004e-08
0.286	5.676e-09	0.286	-1.082e-09	0.286	-1.337e-08	0.286	6.28938e-09	0.286	3.12843e-10	0.286	-1.43607e-08
0.287	7.827e-09	0.287	-2.618e-09	0.287	-1.614e-08	0.287	6.84496e-09	0.287	-3.25898e-10	0.287	-1.46162e-08
0.288	8.441e-09	0.288	-4.678e-10	0.288	-1.767e-08	0.288	7.23808e-09	0.288	-5.47935e-10	0.288	-1.51912e-08
0.289	8.441e-09	0.289	2.604e-09	0.289	-1.552e-08	0.289	7.28032e-09	0.289	-3.13145e-10	0.289	-1.56783e-08
0.29	7.827e-09	0.29	-1.697e-09	0.29	-1.399e-08	0.29	6.62013e-09	0.29	3.26499e-11	0.29	-1.61357e-08
0.291	5.676e-09	0.291	-1.389e-09	0.291	-1.521e-08	0.291	5.73649e-09	0.291	1.30727e-10	0.291	-1.65145e-08
0.292	3.219e-09	0.292	2.604e-09	0.292	-1.767e-08	0.292	5.1715e-09	0.292	-1.19961e-10	0.292	-1.67262e-08
0.293	1.99e-09	0.293	1.068e-09	0.293	-1.829e-08	0.293	4.3717e-09	0.293	-2.44565e-10	0.293	-1.71337e-08
0.294	3.833e-09	0.294	-2.004e-09	0.294	-1.798e-08	0.294	3.78948e-09	0.294	-7.19114e-11	0.294	-1.8056e-08
0.295	8.134e-09	0.295	-2.004e-09	0.295	-1.829e-08	0.295	3.85751e-09	0.295	5.67566e-10	0.295	-1.87974e-08
0.296	4.755e-09	0.296	1.068e-09	0.296	-1.829e-08	0.296	4.60155e-09	0.296	6.17758e-10	0.296	-1.83477e-08
0.297	2.297e-09	0.297	3.526e-09	0.297	-1.798e-08	0.297	5.7766e-09	0.297	5.8062e-10	0.297	-1.75267e-08
0.298	5.369e-09	0.298	1.683e-09	0.298	-1.859e-08	0.298	6.66889e-09	0.298	1.42853e-09	0.298	-1.73228e-08
0.299	7.827e-09	0.299	7.61e-10	0.299	-1.675e-08	0.299	6.70969e-09	0.299	2.32362e-09	0.299	-1.71886e-08
0.3	8.441e-09	0.3	1.683e-09	0.3	-1.368e-08	0.3	6.19111e-09	0.3	2.56486e-09	0.3	-1.66274e-08
0.301	8.134e-09	0.301	2.911e-09	0.301	-1.675e-08	0.301	6.01488e-09	0.301	2.86338e-09	0.301	-1.59398e-08
0.302	5.369e-09	0.302	3.833e-09	0.302	-1.859e-08	0.302	6.01911e-09	0.302	2.76879e-09	0.302	-1.56264e-08
0.303	2.911e-09	0.303	2.911e-09	0.303	-1.552e-08	0.303	5.72553e-09	0.303	2.49167e-09	0.303	-1.57313e-08
0.304	2.911e-09	0.304	2.604e-09	0.304	-1.399e-08	0.304	5.02945e-09	0.304	2.4996e-09	0.304	-1.64334e-08
0.305	5.062e-09	0.305	3.526e-09	0.305	-1.583e-08	0.305	4.51755e-09	0.305	2.40429e-09	0.305	-1.73913e-08
0.306	8.441e-09	0.306	-1.082e-09	0.306	-1.859e-08	0.306	4.59217e-09	0.306	1.6074e-09	0.306	-1.75701e-08
0.307	5.984e-09	0.307	1.466e-10	0.307	-1.921e-08	0.307	5.22531e-09	0.307	9.62861e-10	0.307	-1.74604e-08
0.308	2.297e-09	0.308	4.14e-09	0.308	-1.921e-08	0.308	5.69443e-09	0.308	1.04749e-09	0.308	-1.78431e-08
0.309	4.448e-09	0.309	1.375e-09	0.309	-1.859e-08	0.309	5.40443e-09	0.309	1.36108e-09	0.309	-1.80977e-08
0.31	6.291e-09	0.31	-1.389e-09	0.31	-1.583e-08	0.31	4.74334e-09	0.31	1.63887e-09	0.31	-1.81199e-08
0.311	5.676e-09	0.311	2.604e-09	0.311	-1.552e-08	0.311	3.79372e-09	0.311	2.24541e-09	0.311	-1.80554e-08
0.312	3.833e-09	0.312	4.448e-09	0.312	-1.921e-08	0.312	3.47851e-09	0.312	2.46822e-09	0.312	-1.80318e-08
0.313	2.297e-09	0.313	2.911e-09	0.313	-2.013e-08	0.313	4.00554e-09	0.313	2.95457e-09	0.313	-1.8158e-08
0.314	2.911e-09	0.314	1.99e-09	0.314	-1.982e-08	0.314	4.0842e-09	0.314	3.33272e-09	0.314	-1.88726e-08
0.315	2.297e-09	0.315	3.219e-09	0.315	-1.829e-08	0.315	4.01185e-09	0.315	3.06705e-09	0.315	-1.95362e-08
0.316	5.369e-09	0.316	4.448e-09	0.316	-1.767e-08	0.316	4.14587e-09	0.316	2.37612e-09	0.316	-1.9079e-08
0.317	8.441e-09	0.317	3.219e-09	0.317	-1.921e-08	0.317	4.29192e-09	0.317	2.19566e-09	0.317	-1.84649e-08
0.318	4.14e-09	0.318	-1.082e-09	0.318	-2.044e-08	0.318	4.26267e-09	0.318	2.50585e-09	0.318	-1.85098e-08
0.319	2.297e-09	0.319	1.683e-09	0.319	-1.736e-08	0.319	4.6938e-09	0.319	2.95409e-09	0.319	-1.86483e-08
0.32	3.219e-09	0.32	4.755e-09	0.32	-1.614e-08	0.32	5.09487e-09	0.32	3.22393e-09	0.32	-1.86424e-08
0.321	4.14e-09	0.321	4.755e-09	0.321	-2.013e-08	0.321	4.5062e-09	0.321	3.63563e-09	0.321	-1.81835e-08
0.322	5.984e-09	0.322	4.755e-09	0.322	-1.951e-08	0.322	4.51272e-09	0.322	4.73701e-09	0.322	-1.72744e-08
0.323	8.748e-09	0.323	5.062e-09	0.323	-1.675e-08	0.323	5.7609e-09	0.323	5.26766e-09	0.323	-1.69461e-08
0.324	4.755e-09	0.324	4.14e-09	0.324	-1.583e-08	0.324	6.21983e-09	0.324	4.34738e-09	0.324	-1.74309e-08
0.325	2.911e-09	0.325	4.448e-09	0.325	-1.583e-08	0.325	5.64975e-09	0.325	3.89764e-09	0.325	-1.75783e-08
0.326	7.52e-09	0.326	4.755e-09	0.326	-1.706e-08	0.326	5.65396e-09	0.326	3.58249e-09	0.326	-1.7481e-08
0.327	7.212e-09	0.327	4.538e-10	0.327	-2.044e-08	0.327	5.43552e-09	0.327	2.69515e-09	0.327	-1.85368e-08
0.328	2.911e-09	0.328	1.375e-09	0.328	-2.044e-08	0.328	4.85628e-09	0.328	2.10368e-09	0.328	-1.95278e-08
0.329	3.833e-09	0.329	5.062e-09	0.329	-1.89e-08	0.329	5.64752e-09	0.329	1.99629e-09	0.329	-1.97383e-08
0.33	8.748e-09	0.33	1.068e-09	0.33	-2.013e-08	0.33	5.88599e-09	0.33	2.48679e-09	0.33	-1.97885e-08
0.331	4.448e-09	0.331	1.466e-10	0.331	-2.136e-08	0.331	5.08533e-09	0.331	2.99383e-09	0.331	-1.9711e-08
0.332	4.14e-09	0.332	4.448e-09	0.332	-1.767e-08	0.332	5.278e-09	0.332	3.15857e-09	0.332	-1.95462e-08
0.333	8.748e-09	0.333	5.062e-09	0.333	-1.798e-08	0.333	6.10655e-09	0.333	3.03261e-09	0.333	-2.01497e-08
0.334	4.14e-09	0.334	5.062e-09	0.334	-2.136e-08	0.334	6.17383e-09	0.334	3.23308e-09	0.334	-2.0597e-08
0.335	3.833e-09	0.335	1.068e-09	0.335	-2.167e-08	0.335	5.95402e-09	0.335	3.42144e-09	0.335	-2.04248e-08
0.336	8.441e-09	0.336	4.538e-10	0.336	-2.136e-08	0.336	6.3587e-09	0.336	2.85278e-09	0.336	-2.04877e-08
0.337	7.827e-09	0.337	4.755e-09	0.337	-2.167e-08	0.337	6.02802e-09	0.337	2.35934e-09	0.337	-2.05586e-08
0.338	5.062e-09	0.338	3.833e-09	0.338	-1.829e-08	0.338	5.36136e-09	0.338	2.60277e-09	0.338	-1.9671e-08
0.339	4.755e-09	0.339	-1.606e-10	0.339	-1.798e-08	0.339	5.66938e-09	0.339	2.52464e-09	0.339	-1.90564e-08
0.34	4.448e-09	0.34	2.604e-09	0.34	-1.951e-08	0.34	5.30418e-09	0.34	2.65285e-09	0.34	-1.89259e-08
0.341	4.14e-09	0.341	5.369e-09	0.341	-1.767e-08	0.341	4.20065e-09	0.341	2.89841e-09	0.341	-1.84928e-08
0.342	5.062e-09	0.342	2.911e-09	0.342	-1.829e-08	0.342	4.35378e-09	0.342	2.82468e-09	0.342	-1.865e-08
0.343	5.984e-09	0.343	-1.606e-10	0.343	-2.167e-08	0.343	4.94948e-09	0.343	2.9415e-09	0.343	-1.94562e-08
0.344	4.14e-09	0.344	3.219e-09	0.344	-1.89e-08	0.344	5.3382e-09	0.344	3.0325e-09	0.344	-1.94255e-08
0.345	4.14e-09	0.345	5.369e-09	0.345	-1.736e-08	0.345	6.31342e-09	0.345	1.94842e-09	0.345	-1.90957e-08
0.346	8.748e-09	0.346	1.683e-09	0.346	-2.136e-08	0.346	6.92419e-09	0.346	1.38341e-09	0.346	-1.92979e-08
0.347	7.212e-09	0.347	-1.606e-10	0.347	-1.982e-08	0.347	6.66127e-09	0.347	1.8818e-09	0.347	-1.95476e-08
0.348	7.212e-09	0.348	7.61e-10	0.348	-1.675e-08	0.348	6.44358e-09	0.348	1.727e-09	0.348	-1.90931e-08
0.349	8.748e-09	0.349	1.466e-10	0.349	-1.921e-08	0.349	6.61487e-09	0.349	1.47201e-09	0.349	-1.93066e-08
0.35	4.14e-09	0.35	4.14e-09	0.35	-2.136e-08	0.35	6.70524e-09	0.35	1.89314e-09	0.35	-1.95844e-08
0.351	3.526e-09	0.351	3.833e-09	0.351	-2.013e-08	0.351	6.88291e-09	0.351	2.31207e-09	0.351	-1.88468e-08
0.352	7.827e-09	0.352	4.538e-10	0.352	-1.644e-08	0.352	7.40649e-09	0.352	2.87284e-09	0.352	-1.89826e-08
0.353	9.363e-09	0.353	4.755e-09	0.353	-1.982e-08	0.353	7.04417e-09	0.353	3.0404e-09	0.353	-1.9299e-08
0.354	9.363e-09	0.354	3.219e-09	0.354	-1.951e-08	0.354	7.17029e-09	0.354	2.80773e-09	0.354	-1.84728e-08
0.355	8.441e-09	0.355	7.61e-10	0.355	-1.614e-08	0.355	7.97084e-09	0.355	3.16936e-09	0.355	-1.8102e-08
0.356	4.755e-09	0.356	5.369e-09	0.356	-2.013e-08	0.356	7.66074e-09	0.356	4.20194e-09	0.356	-1.84573e-08
0.357	3.833e-09	0.357	3.833e-09	0.357	-1.859e-08	0.357	6.21492e-09	0.357	4.86215e-09	0.357	-1.83039e-08
0.358	9.056e-09	0.358	4.755e-09	0.358	-1.583e-08	0.358	5.40932e-09	0.358	5.44864e-09	0.358	-1.77663e-08
0.359	6.905e-09	0.359	9.977e-09	0.359	-1.951e-08	0.359	5.56977e-09	0.359	6.64023e-09	0.359	-1.79894e-08
0.36	3.219e-09	0.36	6.291e-09	0.36	-1.829e-08	0.36	5.73957e-09	0.36	7.04276e-09	0.36	-1.80026e-08
0.361	3.526e-09	0.361	5.062e-09	0.361	-1.521e-08	0.361	5.79463e-09	0.361	6.8136e-09	0.361	-1.7342e-08
0.362	7.827e-09	0.362	9.363e-09	0.362	-1.859e-08	0.362	5.51107e-09	0.362	7.18233e-09	0.362	-1.6868e-08
0.363	7.827e-09	0.363	6.905e-09	0.363	-1.798e-08	0.363	4.94741e-09	0.363	7.32905e-09	0.363	-1.62807e-08
0.364	3.526e-09	0.364	5.062e-09	0.364	-1.46e-08	0.364	5.24392e-09	0.364	7.46076e-09	0.364	-1.58888e-08
0.365	4.14e-09	0.365	8.748e-09	0.365	-1.491e-08	0.365	6.25074e-09	0.365	8.76327e-09	0.365	-1.60225e-08
0.366	6.291e-09	0.366	9.977e-09	0.366	-1.429e-08	0.366	6.626e-09	0.366	9.37258e-09	0.366	-1.5739e-08
0.367	6.598e-09	0.367	9.977e-09	0.367	-1.644e-08	0.367	6.17915e-09	0.367	8.73309e-09	0.367	-1.53083e-08
0.368	7.52e-09	0.368	9.977e-09	0.368	-1.859e-08	0.368	6.16415e-09	0.368	8.97666e-09	0.368	-1.58217e-08
0.369	9.363e-09	0.369	9.67e-09	0.369	-1.491e-08	0.369	6.86167e-09	0.369	8.91233e-09	0.369	-1.6528e-08
0.37	5.062e-09	0.37	5.676e-09	0.37	-1.399e-08	0.37	6.82371e-09	0.37	7.51895e-09	0.37	-1.6519e-08
0.371	3.526e-09	0.371	4.448e-09	0.371	-1.767e-08	0.371	5.97724e-09	0.371	6.73489e-09	0.371	-1.61282e-08
0.372	6.291e-09	0.372	9.056e-09	0.372	-1.736e-08	0.372	5.72523e-09	0.372	6.6217e-09	0.372	-1.52816e-08
0.373	8.134e-09	0.373	6.291e-09	0.373	-1.46e-08	0.373	6.0159e-09	0.373	6.07748e-09	0.373	-1.43943e-08
0.374	5.062e-09	0.374	3.833e-09	0.374	-1.276e-08	0.374	6.40905e-09	0.374	5.80104e-09	0.374	-1.38357e-08
0.375	4.448e-09	0.375	8.441e-09	0.375	-1.245e-08	0.375	6.96692e-09	0.375	6.40465e-09	0.375	-1.31013e-08
0.376	9.363e-09	0.376	7.212e-09	0.376	-1.245e-08	0.376	6.77218e-09	0.376	6.63722e-09	0.376	-1.25256e-08
0.377	8.441e-09	0.377	3.219e-09	0.377	-1.214e-08	0.377	5.57338e-09	0.377	6.2834e-09	0.377	-1.3134e-08
0.378	4.755e-09	0.378	6.905e-09	0.378	-1.306e-08	0.378	5.21242e-09	0.378	6.19886e-09	0.378	-1.36682e-08
0.379	3.219e-09	0.379	8.748e-09	0.379	-1.521e-08	0.379	5.73804e-09	0.379	5.91815e-09	0.379	-1.39823e-08
0.38	3.526e-09	0.38	5.676e-09	0.38	-1.614e-08	0.38	5.63634e-09	0.38	5.81429e-09	0.38	-1.45627e-08
0.381	4.14e-09	0.381	4.14e-09	0.381	-1.552e-08	0.381	4.9926e-09	0.381	5.99042e-09	0.381	-1.45844e-08
0.382	9.363e-09	0.382	4.14e-09	0.382	-1.153e-08	0.382	5.19809e-09	0.382	5.90658e-09	0.382	-1.41278e-08
0.383	7.52e-09	0.383	6.905e-09	0.383	-1.368e-08	0.383	5.88541e-09	0.383	5.28797e-09	0.383	-1.35917e-08
0.384	3.833e-09	0.384	8.441e-09	0.384	-1.521e-08	0.384	5.86024e-09	0.384	5.47929e-09	0.384	-1.31588e-08
0.385	4.14e-09	0.385	3.833e-09	0.385	-1.122e-08	0.385	5.28237e-09	0.385	6.56354e-09	0.385	-1.32605e-08
0.386	5.676e-09	0.386	5.062e-09	0.386	-1.245e-08	0.386	5.15057e-09	0.386	7.24689e-09	0.386	-1.37871e-08
0.387	5.676e-09	0.387	7.827e-09	0.387	-1.491e-08	0.387	5.2708e-09	0.387	7.19972e-09	0.387	-1.41691e-08
0.388	3.833e-09	0.388	9.056e-09	0.388	-1.491e-08	0.388	6.11085e-09	0.388	6.50221e-09	0.388	-1.33921e-08
0.389	6.291e-09	0.389	7.827e-09	0.389	-1.46e-08	0.389	6.41388e-09	0.389	5.99512e-09	0.389	-1.3024e-08
0.39	9.977e-09	0.39	4.448e-09	0.39	-1.276e-08	0.39	6.37312e-09	0.39	5.77954e-09	0.39	-1.32415e-08
0.391	7.827e-09	0.391	2.911e-09	0.391	-1.03e-08	0.391	6.84943e-09	0.391	4.70312e-09	0.391	-1.2536e-08
0.392	4.755e-09	0.392	2.911e-09	0.392	-9.991e-09	0.392	6.84231e-09	0.392	3.48071e-09	0.392	-1.1508e-08
0.393	3.833e-09	0.393	3.833e-09	0.393	-1.337e-08	0.393	6.60666e-09	0.393	2.55477e-09	0.393	-1.0778e-08
0.394	8.134e-09	0.394	3.219e-09	0.394	-1.214e-08	0.394	6.65024e-09	0.394	2.49103e-09	0.394	-1.04701e-08
0.395	9.056e-09	0.395	2.604e-09	0.395	-9.07e-09	0.395	6.57788e-09	0.395	3.28444e-09	0.395	-1.06677e-08
0.396	4.14e-09	0.396	3.219e-09	0.396	-9.377e-09	0.396	6.5814e-09	0.396	4.24193e-09	0.396	-1.11291e-08
0.397	7.212e-09	0.397	4.14e-09	0.397	-1.061e-08	0.397	7.22155e-09	0.397	5.2537e-09	0.397	-1.08279e-08
0.398	9.977e-09	0.398	7.212e-09	0.398	-1.183e-08	0.398	7.54527e-09	0.398	6.23611e-09	0.398	-1.0181e-08
0.399	5.062e-09	0.399	8.748e-09	0.399	-1.183e-08	0.399	6.92721e-09	0.399	7.39824e-09	0.399	-1.0356e-08
0.4	5.062e-09	0.4	8.441e-09	0.4	-1.091e-08	0.4	6.52402e-09	0.4	8.63793e-09	0.4	-1.07712e-08
0.401	9.977e-09	0.401	8.441e-09	0.401	-8.148e-09	0.401	6.63267e-09	0.401	8.72527e-09	0.401	-1.08787e-08
0.402	6.598e-09	0.402	8.134e-09	0.402	-1.03e-08	0.402	6.75045e-09	0.402	7.95774e-09	0.402	-1.11872e-08
0.403	4.14e-09	0.403	8.441e-09	0.403	-1.245e-08	0.403	7.00641e-09	0.403	7.17725e-09	0.403	-1.14433e-08
0.404	6.291e-09	0.404	7.52e-09	0.404	-1.214e-08	0.404	7.17874e-09	0.404	6.83205e-09	0.404	-1.12837e-08
0.405	9.056e-09	0.405	2.911e-09	0.405	-1.214e-08	0.405	7.17145e-09	0.405	6.70674e-09	0.405	-1.10225e-08
0.406	1.028e-08	0.406	5.062e-09	0.406	-1.214e-08	0.406	7.33473e-09	0.406	6.06224e-09	0.406	-1.0838e-08
0.407	5.676e-09	0.407	8.441e-09	0.407	-9.07e-09	0.407	7.73069e-09	0.407	5.35039e-09	0.407	-1.02889e-08
0.408	4.755e-09	0.408	7.212e-09	0.408	-7.226e-09	0.408	7.43081e-09	0.408	5.15127e-09	0.408	-9.921e-09
0.409	9.67e-09	0.409	4.755e-09	0.409	-9.684e-09	0.409	6.74658e-09	0.409	5.56874e-09	0.409	-1.00071e-08
0.41	8.134e-09	0.41	2.604e-09	0.41	-1.153e-08	0.41	6.5019e-09	0.41	6.11311e-09	0.41	-1.0341e-08
0.411	4.14e-09	0.411	5.369e-09	0.411	-1.183e-08	0.411	7.22192e-09	0.411	5.81677e-09	0.411	-1.07195e-08
0.412	5.984e-09	0.412	8.134e-09	0.412	-1.153e-08	0.412	8.31358e-09	0.412	5.60561e-09	0.412	-1.16426e-08
0.413	9.363e-09	0.413	7.52e-09	0.413	-1.153e-08	0.413	8.29481e-09	0.413	6.29451e-09	0.413	-1.19199e-08
0.414	1.059e-08	0.414	5.984e-09	0.414	-1.122e-08	0.414	7.66327e-09	0.414	7.30781e-09	0.414	-1.09628e-08
0.415	9.977e-09	0.415	5.984e-09	0.415	-1.03e-08	0.415	7.63247e-09	0.415	7.32073e-09	0.415	-1.03322e-08
0.416	5.984e-09	0.416	7.212e-09	0.416	-1.122e-08	0.416	7.54166e-09	0.416	6.50075e-09	0.416	-9.96545e-09
0.417	4.14e-09	0.417	8.134e-09	0.417	-7.841e-09	0.417	6.76411e-09	0.417	5.94993e-09	0.417	-9.10175e-09
0.418	5.984e-09	0.418	6.291e-09	0.418	-6.919e-09	0.418	6.65305e-09	0.418	6.17325e-09	0.418	-8.66442e-09
0.419	6.905e-09	0.419	2.604e-09	0.419	-1.061e-08	0.419	6.87083e-09	0.419	5.99338e-09	0.419	-8.64888e-09
0.42	7.52e-09	0.42	5.369e-09	0.42	-8.455e-09	0.42	6.93792e-09	0.42	5.30807e-09	0.42	-8.24846e-09
0.421	8.748e-09	0.421	7.212e-09	0.421	-6.305e-09	0.421	7.43329e-09	0.421	5.29953e-09	0.421	-8.05373e-09
0.422	1.059e-08	0.422	6.598e-09	0.422	-1.03e-08	0.422	7.8919e-09	0.422	5.25658e-09	0.422	-8.66797e-09
0.423	5.984e-09	0.423	2.911e-09	0.423	-8.762e-09	0.423	8.18752e-09	0.423	5.13842e-09	0.423	-8.38625e-09
0.424	5.062e-09	0.424	4.755e-09	0.424	-5.998e-09	0.424	8.63868e-09	0.424	5.68488e-09	0.424	-7.87509e-09
0.425	9.363e-09	0.425	8.134e-09	0.425	-9.377e-09	0.425	8.91087e-09	0.425	5.43926e-09	0.425	-8.37736e-09
0.426	1.09e-08	0.426	3.526e-09	0.426	-9.377e-09	0.426	8.82367e-09	0.426	4.82417e-09	0.426	-8.2783e-09
0.427	1.059e-08	0.427	4.14e-09	0.427	-5.69e-09	0.427	8.62624e-09	0.427	5.19507e-09	0.427	-7.61862e-09
0.428	9.363e-09	0.428	8.134e-09	0.428	-8.762e-09	0.428	8.85185e-09	0.428	5.76232e-09	0.428	-8.07349e-09
0.429	7.52e-09	0.429	3.833e-09	0.429	-9.377e-09	0.429	9.30468e-09	0.429	5.07762e-09	0.429	-8.16431e-09
0.43	6.905e-09	0.43	3.526e-09	0.43	-5.69e-09	0.43	9.10073e-09	0.43	4.95022e-09	0.43	-7.39597e-09
0.431	8.134e-09	0.431	8.134e-09	0.431	-7.841e-09	0.431	8.68046e-09	0.431	5.72218e-09	0.431	-7.54703e-09
0.432	1.059e-08	0.432	4.755e-09	0.432	-9.684e-09	0.432	9.06903e-09	0.432	5.22307e-09	0.432	-8.062e-09
0.433	1.336e-08	0.433	2.911e-09	0.433	-5.69e-09	0.433	1.01244e-08	0.433	4.91289e-09	0.433	-7.7634e-09
0.434	8.441e-09	0.434	7.827e-09	0.434	-6.612e-09	0.434	1.09072e-08	0.434	5.73494e-09	0.434	-7.56862e-09
0.435	8.134e-09	0.435	5.676e-09	0.435	-9.991e-09	0.435	1.08105e-08	0.435	5.4914e-09	0.435	-7.15984e-09
0.436	1.305e-08	0.436	2.604e-09	0.436	-7.534e-09	0.436	9.9699e-09	0.436	4.79674e-09	0.436	-6.42301e-09
0.437	1.182e-08	0.437	7.212e-09	0.437	-5.076e-09	0.437	9.42039e-09	0.437	5.41684e-09	0.437	-6.40802e-09
0.438	7.827e-09	0.438	6.598e-09	0.438	-4.769e-09	0.438	9.71115e-09	0.438	5.79077e-09	0.438	-6.62148e-09
0.439	6.905e-09	0.439	2.604e-09	0.439	-4.769e-09	0.439	1.00092e-08	0.439	5.04387e-09	0.439	-6.10436e-09
0.44	9.056e-09	0.44	5.369e-09	0.44	-8.148e-09	0.44	9.53726e-09	0.44	5.19291e-09	0.44	-5.742e-09
0.441	1.274e-08	0.441	8.134e-09	0.441	-8.455e-09	0.441	9.54121e-09	0.441	5.75149e-09	0.441	-6.28683e-09
0.442	1.182e-08	0.442	4.755e-09	0.442	-5.076e-09	0.442	1.0003e-08	0.442	5.30463e-09	0.442	-6.96348e-09
0.443	6.905e-09	0.443	2.604e-09	0.443	-5.69e-09	0.443	1.01523e-08	0.443	5.03607e-09	0.443	-7.27498e-09
0.444	9.977e-09	0.444	6.905e-09	0.444	-7.841e-09	0.444	9.99901e-09	0.444	5.06825e-09	0.444	-7.34373e-09
0.445	1.274e-08	0.445	6.905e-09	0.445	-8.455e-09	0.445	9.93145e-09	0.445	5.12621e-09	0.445	-7.41971e-09
0.446	7.827e-09	0.446	2.604e-09	0.446	-8.148e-09	0.446	1.02623e-08	0.446	5.29375e-09	0.446	-7.85525e-09
0.447	8.441e-09	0.447	3.833e-09	0.447	-7.534e-09	0.447	1.06844e-08	0.447	5.57438e-09	0.447	-8.25919e-09
0.448	1.243e-08	0.448	7.212e-09	0.448	-8.148e-09	0.448	1.0822e-08	0.448	5.39334e-09	0.448	-8.46545e-09
0.449	1.336e-08	0.449	8.134e-09	0.449	-9.07e-09	0.449	1.02599e-08	0.449	4.66218e-09	0.449	-8.35078e-09
0.45	1.121e-08	0.45	3.833e-09	0.45	-7.534e-09	0.45	1.04123e-08	0.45	4.67302e-09	0.45	-7.9783e-09
0.451	7.212e-09	0.451	2.604e-09	0.451	-7.226e-09	0.451	1.06817e-08	0.451	5.30177e-09	0.451	-7.1905e-09
0.452	8.441e-09	0.452	4.448e-09	0.452	-8.762e-09	0.452	9.86316e-09	0.452	5.60691e-09	0.452	-6.91041e-09
0.453	1.121e-08	0.453	5.676e-09	0.453	-5.69e-09	0.453	9.52773e-09	0.453	5.84399e-09	0.453	-6.57525e-09
0.454	1.182e-08	0.454	7.52e-09	0.454	-4.154e-09	0.454	9.8391e-09	0.454	6.32022e-09	0.454	-5.81752e-09
0.455	7.827e-09	0.455	8.441e-09	0.455	-4.769e-09	0.455	1.01635e-08	0.455	6.55007e-09	0.455	-5.60352e-09
0.456	9.363e-09	0.456	7.52e-09	0.456	-8.455e-09	0.456	1.01156e-08	0.456	6.21421e-09	0.456	-5.68813e-09
0.457	1.336e-08	0.457	5.369e-09	0.457	-5.383e-09	0.457	1.01866e-08	0.457	5.98712e-09	0.457	-5.60725e-09
0.458	9.67e-09	0.458	3.526e-09	0.458	-3.847e-09	0.458	1.00941e-08	0.458	5.64779e-09	0.458	-5.97531e-09
0.459	7.52e-09	0.459	2.604e-09	0.459	-7.534e-09	0.459	9.85067e-09	0.459	4.8693e-09	0.459	-6.51962e-09
0.46	9.363e-09	0.46	6.291e-09	0.46	-7.226e-09	0.46	1.00624e-08	0.46	4.90371e-09	0.46	-6.59402e-09
0.461	1.336e-08	0.461	8.134e-09	0.461	-5.076e-09	0.461	1.01732e-08	0.461	5.39133e-09	0.461	-6.09711e-09
0.462	9.056e-09	0.462	4.755e-09	0.462	-6.612e-09	0.462	9.79864e-09	0.462	5.48734e-09	0.462	-5.88596e-09
0.463	8.134e-09	0.463	4.14e-09	0.463	-7.534e-09	0.463	9.88052e-09	0.463	5.94996e-09	0.463	-5.63389e-09
0.464	1.151e-08	0.464	7.827e-09	0.464	-4.154e-09	0.464	1.04054e-08	0.464	6.09252e-09	0.464	-5.32095e-09
0.465	1.151e-08	0.465	5.062e-09	0.465	-2.926e-09	0.465	1.03731e-08	0.465	5.24532e-09	0.465	-5.20221e-09
0.466	7.52e-09	0.466	3.526e-09	0.466	-4.462e-09	0.466	9.75965e-09	0.466	5.36059e-09	0.466	-4.86213e-09
0.467	9.977e-09	0.467	7.827e-09	0.467	-6.919e-09	0.467	9.87416e-09	0.467	5.80677e-09	0.467	-4.29859e-09
0.468	1.336e-08	0.468	5.062e-09	0.468	-5.998e-09	0.468	9.9685e-09	0.468	5.40507e-09	0.468	-4.34505e-09
0.469	8.748e-09	0.469	3.833e-09	0.469	-2.926e-09	0.469	1.0063e-08	0.469	5.43796e-09	0.469	-5.0926e-09
0.47	7.52e-09	0.47	8.134e-09	0.47	-3.233e-09	0.47	1.06628e-08	0.47	5.73081e-09	0.47	-5.57508e-09
0.471	1.151e-08	0.471	4.448e-09	0.471	-5.69e-09	0.471	1.15474e-08	0.471	5.45509e-09	0.471	-5.50493e-09
0.472	1.366e-08	0.472	4.14e-09	0.472	-7.226e-09	0.472	1.17602e-08	0.472	5.50946e-09	0.472	-5.14328e-09
0.473	1.305e-08	0.473	8.134e-09	0.473	-6.612e-09	0.473	1.19728e-08	0.473	5.66772e-09	0.473	-4.76515e-09
0.474	1.213e-08	0.474	3.833e-09	0.474	-4.769e-09	0.474	1.24646e-08	0.474	5.483e-09	0.474	-4.82893e-09
0.475	1.213e-08	0.475	5.062e-09	0.475	-2.926e-09	0.475	1.18989e-08	0.475	5.58194e-09	0.475	-4.61778e-09
0.476	1.121e-08	0.476	8.134e-09	0.476	-2.311e-09	0.476	1.12185e-08	0.476	5.68865e-09	0.476	-3.88324e-09
0.477	1.028e-08	0.477	3.219e-09	0.477	-2.926e-09	0.477	1.10303e-08	0.477	5.56196e-09	0.477	-3.48231e-09
0.478	9.363e-09	0.478	5.984e-09	0.478	-6.305e-09	0.478	1.04512e-08	0.478	5.64001e-09	0.478	-3.97417e-09
0.479	9.977e-09	0.479	7.52e-09	0.479	-4.769e-09	0.479	1.04738e-08	0.479	5.62989e-09	0.479	-4.43955e-09
0.48	1.336e-08	0.48	2.911e-09	0.48	-2.926e-09	0.48	1.07805e-08	0.48	5.51454e-09	0.48	-4.44018e-09
0.481	1.09e-08	0.481	6.905e-09	0.481	-5.076e-09	0.481	1.05162e-08	0.481	5.59678e-09	0.481	-4.11365e-09
0.482	7.827e-09	0.482	6.598e-09	0.482	-5.69e-09	0.482	1.08242e-08	0.482	5.61817e-09	0.482	-3.89949e-09
0.483	1.305e-08	0.483	2.911e-09	0.483	-2.004e-09	0.483	1.10813e-08	0.483	5.5651e-09	0.483	-3.93816e-09
0.484	1.09e-08	0.484	7.827e-09	0.484	-2.004e-09	0.484	1.04695e-08	0.484	5.62603e-09	0.484	-4.0778e-09
0.485	8.134e-09	0.485	5.676e-09	0.485	-4.462e-09	0.485	1.0447e-08	0.485	5.59545e-09	0.485	-3.87445e-09
0.486	1.336e-08	0.486	3.526e-09	0.486	-6.305e-09	0.486	1.10016e-08	0.486	5.6048e-09	0.486	-3.90756e-09
0.487	1.028e-08	0.487	8.134e-09	0.487	-5.076e-09	0.487	1.07623e-08	0.487	5.65072e-09	0.487	-4.12958e-09
0.488	8.748e-09	0.488	4.448e-09	0.488	-1.697e-09	0.488	1.05703e-08	0.488	5.63713e-09	0.488	-4.12239e-09
0.489	1.366e-08	0.489	4.448e-09	0.489	-3.233e-09	0.489	1.11147e-08	0.489	5.62202e-09	0.489	-4.01488e-09
0.49	9.977e-09	0.49	8.441e-09	0.49	-5.998e-09	0.49	1.08896e-08	0.49	5.68938e-09	0.49	-3.83077e-09
0.491	8.748e-09	0.491	3.526e-09	0.491	-2.618e-09	0.491	1.0153e-08	0.491	5.63845e-09	0.491	-3.30791e-09
0.492	1.366e-08	0.492	5.676e-09	0.492	-2.004e-09	0.492	1.08097e-08	0.492	5.70719e-09	0.492	-3.24491e-09
0.493	9.977e-09	0.493	7.827e-09	0.493	-5.69e-09	0.493	1.11595e-08	0.493	5.81321e-09	0.493	-3.5785e-09
0.494	8.134e-09	0.494	3.219e-09	0.494	-3.54e-09	0.494	1.04924e-08	0.494	5.6822e-09	0.494	-3.42958e-09
0.495	1.213e-08	0.495	6.598e-09	0.495	-1.082e-09	0.495	1.12604e-08	0.495	5.8104e-09	0.495	-3.63869e-09
0.496	1.397e-08	0.496	7.52e-09	0.496	-4.462e-09	0.496	1.15283e-08	0.496	5.9049e-09	0.496	-4.57396e-09
0.497	1.028e-08	0.497	3.219e-09	0.497	-5.69e-09	0.497	1.09459e-08	0.497	5.63141e-09	0.497	-4.56884e-09
0.498	9.056e-09	0.498	7.212e-09	0.498	-4.769e-09	0.498	1.14114e-08	0.498	5.89986e-09	0.498	-4.14138e-09
0.499	1.397e-08	0.499	6.905e-09	0.499	-5.69e-09	0.499	1.11314e-08	0.499	6.39604e-09	0.499	-4.47641e-09
0.5	9.67e-09	0.5	3.219e-09	0.5	-4.154e-09	0.5	1.00063e-08	0.5	5.86106e-09	0.5	-4.25156e-09
0.501	8.748e-09	0.501	7.827e-09	0.501	-1.082e-09	0.501	1.00013e-08	0.501	5.44205e-09	0.501	-3.20103e-09
0.502	1.151e-08	0.502	7.212e-09	0.502	-3.233e-09	0.502	1.07224e-08	0.502	5.60174e-09	0.502	-2.95845e-09
0.503	8.748e-09	0.503	4.14e-09	0.503	-4.154e-09	0.503	1.0684e-08	0.503	5.72279e-09	0.503	-3.2836e-09
0.504	1.028e-08	0.504	3.833e-09	0.504	-1.697e-09	0.504	1.02217e-08	0.504	5.84811e-09	0.504	-3.18555e-09
0.505	1.428e-08	0.505	5.369e-09	0.505	-3.233e-09	0.505	1.13001e-08	0.505	5.81157e-09	0.505	-3.32518e-09
0.506	1.121e-08	0.506	8.134e-09	0.506	-6.305e-09	0.506	1.16671e-08	0.506	5.74927e-09	0.506	-3.66447e-09
0.507	9.056e-09	0.507	8.134e-09	0.507	-4.154e-09	0.507	1.1244e-08	0.507	6.38738e-09	0.507	-3.96083e-09
0.508	1.151e-08	0.508	3.526e-09	0.508	-1.389e-09	0.508	1.11132e-08	0.508	6.80197e-09	0.508	-4.36266e-09
0.509	1.397e-08	0.509	5.676e-09	0.509	-3.847e-09	0.509	1.07126e-08	0.509	6.41588e-09	0.509	-4.55019e-09
0.51	9.056e-09	0.51	8.748e-09	0.51	-5.69e-09	0.51	1.07281e-08	0.51	5.28935e-09	0.51	-3.87349e-09
0.511	9.056e-09	0.511	5.369e-09	0.511	-5.998e-09	0.511	1.17791e-08	0.511	4.4508e-09	0.511	-3.25056e-09
0.512	1.213e-08	0.512	2.911e-09	0.512	-2.926e-09	0.512	1.26344e-08	0.512	4.60333e-09	0.512	-3.71614e-09
0.513	1.397e-08	0.513	2.911e-09	0.513	-1.389e-09	0.513	1.28616e-08	0.513	5.13323e-09	0.513	-4.1309e-09
0.514	1.489e-08	0.514	3.833e-09	0.514	-2.004e-09	0.514	1.27989e-08	0.514	5.25861e-09	0.514	-3.7105e-09
0.515	1.397e-08	0.515	7.827e-09	0.515	-4.769e-09	0.515	1.25633e-08	0.515	6.04996e-09	0.515	-3.27297e-09
0.516	1.182e-08	0.516	8.748e-09	0.516	-6.305e-09	0.516	1.19413e-08	0.516	7.24439e-09	0.516	-3.18763e-09
0.517	9.977e-09	0.517	7.212e-09	0.517	-3.233e-09	0.517	1.14836e-08	0.517	7.80086e-09	0.517	-3.45617e-09
0.518	8.441e-09	0.518	8.134e-09	0.518	-1.389e-09	0.518	1.0911e-08	0.518	7.45435e-09	0.518	-3.33873e-09
0.519	9.056e-09	0.519	8.134e-09	0.519	-2.004e-09	0.519	1.04415e-08	0.519	6.39736e-09	0.519	-2.66757e-09
0.52	1.366e-08	0.52	4.14e-09	0.52	-2.618e-09	0.52	1.03977e-08	0.52	5.15141e-09	0.52	-1.75445e-09
0.521	1.305e-08	0.521	3.219e-09	0.521	-2.311e-09	0.521	1.04873e-08	0.521	4.69964e-09	0.521	-1.29542e-09
0.522	8.748e-09	0.522	3.219e-09	0.522	-1.389e-09	0.522	1.00913e-08	0.522	4.70466e-09	0.522	-1.65138e-09
0.523	9.056e-09	0.523	4.14e-09	0.523	-1.082e-09	0.523	9.90762e-09	0.523	4.24995e-09	0.523	-2.1864e-09
0.524	9.67e-09	0.524	6.291e-09	0.524	-2.004e-09	0.524	9.88975e-09	0.524	4.33873e-09	0.524	-2.70984e-09
0.525	9.056e-09	0.525	6.905e-09	0.525	-3.54e-09	0.525	1.04629e-08	0.525	5.53386e-09	0.525	-3.45816e-09
0.526	9.363e-09	0.526	5.062e-09	0.526	-5.076e-09	0.526	1.123e-08	0.526	5.95627e-09	0.526	-4.54017e-09
0.527	1.428e-08	0.527	3.526e-09	0.527	-5.69e-09	0.527	1.19557e-08	0.527	5.7915e-09	0.527	-5.38875e-09
0.528	1.52e-08	0.528	7.212e-09	0.528	-5.69e-09	0.528	1.24455e-08	0.528	5.83307e-09	0.528	-5.5441e-09
0.529	1.459e-08	0.529	8.441e-09	0.529	-5.69e-09	0.529	1.33883e-08	0.529	5.95904e-09	0.529	-4.90389e-09
0.53	9.363e-09	0.53	3.833e-09	0.53	-5.076e-09	0.53	1.37642e-08	0.53	6.39655e-09	0.53	-3.75457e-09
0.531	1.182e-08	0.531	5.676e-09	0.531	-2.311e-09	0.531	1.31074e-08	0.531	7.54801e-09	0.531	-2.96264e-09
0.532	1.52e-08	0.532	9.363e-09	0.532	-7.751e-10	0.532	1.26718e-08	0.532	7.92189e-09	0.532	-2.66343e-09
0.533	1.52e-08	0.533	8.441e-09	0.533	-7.751e-10	0.533	1.28406e-08	0.533	7.36779e-09	0.533	-2.4486e-09
0.534	1.028e-08	0.534	8.441e-09	0.534	-2.311e-09	0.534	1.26294e-08	0.534	7.66075e-09	0.534	-2.02528e-09
0.535	1.09e-08	0.535	9.056e-09	0.535	-5.076e-09	0.535	1.25984e-08	0.535	8.24451e-09	0.535	-2.19068e-09
0.536	1.551e-08	0.536	4.448e-09	0.536	-3.847e-09	0.536	1.22721e-08	0.536	7.71538e-09	0.536	-3.01062e-09
0.537	1.182e-08	0.537	5.984e-09	0.537	-1.389e-09	0.537	1.22931e-08	0.537	6.58678e-09	0.537	-3.10868e-09
0.538	9.363e-09	0.538	9.363e-09	0.538	-1.082e-09	0.538	1.27672e-08	0.538	5.69101e-09	0.538	-2.82728e-09
0.539	1.366e-08	0.539	5.984e-09	0.539	-4.462e-09	0.539	1.32721e-08	0.539	5.34937e-09	0.539	-2.86317e-09
0.54	1.581e-08	0.54	3.833e-09	0.54	-3.847e-09	0.54	1.28551e-08	0.54	5.46888e-09	0.54	-2.69495e-09
0.541	1.397e-08	0.541	3.526e-09	0.541	-4.678e-10	0.541	1.24301e-08	0.541	6.27522e-09	0.541	-2.6614e-09
0.542	1.182e-08	0.542	5.984e-09	0.542	-3.233e-09	0.542	1.30811e-08	0.542	7.00276e-09	0.542	-2.58913e-09
0.543	1.121e-08	0.543	9.67e-09	0.543	-4.769e-09	0.543	1.3765e-08	0.543	7.11008e-09	0.543	-2.32692e-09
0.544	1.243e-08	0.544	9.056e-09	0.544	-7.751e-10	0.544	1.3911e-08	0.544	7.76315e-09	0.544	-2.35122e-09
0.545	1.52e-08	0.545	9.363e-09	0.545	-7.751e-10	0.545	1.4023e-08	0.545	8.62319e-09	0.545	-2.75794e-09
0.546	1.643e-08	0.546	8.748e-09	0.546	-2.618e-09	0.546	1.4111e-08	0.546	8.35096e-09	0.546	-2.72136e-09
0.547	1.612e-08	0.547	4.14e-09	0.547	-4.154e-09	0.547	1.41479e-08	0.547	7.34472e-09	0.547	-2.47994e-09
0.548	1.366e-08	0.548	7.52e-09	0.548	-4.769e-09	0.548	1.40751e-08	0.548	6.98163e-09	0.548	-2.78565e-09
0.549	1.121e-08	0.549	8.748e-09	0.549	-1.389e-09	0.549	1.3998e-08	0.549	6.80395e-09	0.549	-3.06348e-09
0.55	1.182e-08	0.55	4.14e-09	0.55	-4.678e-10	0.55	1.42012e-08	0.55	6.31855e-09	0.55	-2.56223e-09
0.551	1.489e-08	0.551	6.905e-09	0.551	-4.154e-09	0.551	1.442e-08	0.551	6.51913e-09	0.551	-1.95857e-09
0.552	1.643e-08	0.552	9.67e-09	0.552	-2.618e-09	0.552	1.42343e-08	0.552	7.09348e-09	0.552	-1.56906e-09
0.553	1.674e-08	0.553	5.062e-09	0.553	4.538e-10	0.553	1.4268e-08	0.553	7.1336e-09	0.553	-1.43804e-09
0.554	1.551e-08	0.554	5.984e-09	0.554	-7.751e-10	0.554	1.45323e-08	0.554	8.03314e-09	0.554	-1.4074e-09
0.555	1.151e-08	0.555	9.977e-09	0.555	-2.311e-09	0.555	1.47384e-08	0.555	8.95113e-09	0.555	-1.13741e-09
0.556	1.059e-08	0.556	9.363e-09	0.556	-1.697e-09	0.556	1.3871e-08	0.556	8.35028e-09	0.556	-1.17111e-09
0.557	1.489e-08	0.557	9.67e-09	0.557	-7.751e-10	0.557	1.34031e-08	0.557	8.29075e-09	0.557	-1.62582e-09
0.558	1.674e-08	0.558	9.977e-09	0.558	-4.678e-10	0.558	1.3816e-08	0.558	8.933e-09	0.558	-1.88286e-09
0.559	1.52e-08	0.559	5.676e-09	0.559	-2.618e-09	0.559	1.43077e-08	0.559	8.13745e-09	0.559	-1.60069e-09
0.56	1.059e-08	0.56	5.062e-09	0.56	-3.54e-09	0.56	1.43708e-08	0.56	7.15147e-09	0.56	-8.65197e-10
0.561	1.52e-08	0.561	9.977e-09	0.561	1.466e-10	0.561	1.35888e-08	0.561	7.28038e-09	0.561	-7.34138e-10
0.562	1.551e-08	0.562	7.827e-09	0.562	4.538e-10	0.562	1.31408e-08	0.562	7.35708e-09	0.562	-9.34027e-10
0.563	1.121e-08	0.563	4.448e-09	0.563	1.466e-10	0.563	1.30725e-08	0.563	7.33341e-09	0.563	-7.98772e-10
0.564	1.059e-08	0.564	8.441e-09	0.564	7.61e-10	0.564	1.29385e-08	0.564	7.22962e-09	0.564	-3.06193e-10
0.565	1.336e-08	0.565	9.67e-09	0.565	-2.926e-09	0.565	1.31904e-08	0.565	6.54573e-09	0.565	6.75851e-12
0.566	1.704e-08	0.566	5.369e-09	0.566	-1.697e-09	0.566	1.32744e-08	0.566	6.06371e-09	0.566	-2.61831e-10
0.567	1.243e-08	0.567	4.14e-09	0.567	1.068e-09	0.567	1.37385e-08	0.567	6.32147e-09	0.567	-6.37063e-10
0.568	1.151e-08	0.568	4.448e-09	0.568	1.068e-09	0.568	1.39725e-08	0.568	6.06653e-09	0.568	-6.75014e-10
0.569	1.581e-08	0.569	6.905e-09	0.569	1.466e-10	0.569	1.38256e-08	0.569	5.70931e-09	0.569	-1.53025e-10
0.57	1.581e-08	0.57	8.748e-09	0.57	-1.697e-09	0.57	1.36127e-08	0.57	6.41961e-09	0.57	1.8903e-11
0.571	1.213e-08	0.571	5.984e-09	0.571	-2.004e-09	0.571	1.38902e-08	0.571	7.07844e-09	0.571	-2.76123e-10
0.572	1.213e-08	0.572	5.369e-09	0.572	1.375e-09	0.572	1.50424e-08	0.572	7.21678e-09	0.572	-3.47684e-10
0.573	1.643e-08	0.573	9.67e-09	0.573	1.375e-09	0.573	1.57432e-08	0.573	7.48871e-09	0.573	-3.36944e-10
0.574	1.766e-08	0.574	8.748e-09	0.574	-2.618e-09	0.574	1.6196e-08	0.574	7.51294e-09	0.574	-5.14533e-10
0.575	1.796e-08	0.575	4.755e-09	0.575	7.61e-10	0.575	1.71946e-08	0.575	7.72374e-09	0.575	-3.37553e-10
0.576	1.766e-08	0.576	8.134e-09	0.576	7.61e-10	0.576	1.80354e-08	0.576	8.44715e-09	0.576	2.0096e-10
0.577	1.766e-08	0.577	1.059e-08	0.577	-1.697e-09	0.577	1.7821e-08	0.577	9.05546e-09	0.577	5.19654e-10
0.578	1.796e-08	0.578	8.748e-09	0.578	-4.678e-10	0.578	1.71284e-08	0.578	9.29944e-09	0.578	9.09945e-10
0.579	1.704e-08	0.579	9.363e-09	0.579	3.526e-09	0.579	1.68768e-08	0.579	9.34524e-09	0.579	1.29868e-09
0.58	1.551e-08	0.58	1.028e-08	0.58	4.14e-09	0.58	1.71413e-08	0.58	9.20143e-09	0.58	1.58012e-09
0.581	1.581e-08	0.581	9.977e-09	0.581	7.61e-10	0.581	1.74615e-08	0.581	8.48529e-09	0.581	1.77994e-09
0.582	1.796e-08	0.582	7.52e-09	0.582	-4.678e-10	0.582	1.68871e-08	0.582	8.3259e-09	0.582	1.72695e-09
0.583	1.858e-08	0.583	5.062e-09	0.583	1.375e-09	0.583	1.63699e-08	0.583	8.88321e-09	0.583	1.64027e-09
0.584	1.827e-08	0.584	8.441e-09	0.584	3.526e-09	0.584	1.6382e-08	0.584	8.60999e-09	0.584	1.27866e-09
0.585	1.489e-08	0.585	1.059e-08	0.585	-4.678e-10	0.585	1.64565e-08	0.585	8.16741e-09	0.585	1.2558e-09
0.586	1.213e-08	0.586	1.09e-08	0.586	1.068e-09	0.586	1.62355e-08	0.586	8.20383e-09	0.586	1.07322e-09
0.587	1.704e-08	0.587	9.056e-09	0.587	3.526e-09	0.587	1.61003e-08	0.587	8.68787e-09	0.587	8.8844e-10
0.588	1.858e-08	0.588	5.062e-09	0.588	1.466e-10	0.588	1.64434e-08	0.588	9.09503e-09	0.588	1.07111e-09
0.589	1.735e-08	0.589	7.827e-09	0.589	-4.678e-10	0.589	1.70908e-08	0.589	9.05009e-09	0.589	1.29736e-09
0.59	1.735e-08	0.59	1.059e-08	0.59	-4.678e-10	0.59	1.80491e-08	0.59	9.24823e-09	0.59	1.54082e-09
0.591	1.858e-08	0.591	1.121e-08	0.591	4.14e-09	0.591	1.86127e-08	0.591	9.99218e-09	0.591	1.68834e-09
0.592	1.858e-08	0.592	1.121e-08	0.592	4.755e-09	0.592	1.87224e-08	0.592	1.11973e-08	0.592	2.22032e-09
0.593	1.827e-08	0.593	1.121e-08	0.593	1.068e-09	0.593	1.89187e-08	0.593	1.14632e-08	0.593	3.16204e-09
0.594	1.889e-08	0.594	1.09e-08	0.594	1.068e-09	0.594	1.87347e-08	0.594	1.05757e-08	0.594	3.37547e-09
0.595	1.889e-08	0.595	1.121e-08	0.595	5.062e-09	0.595	1.75878e-08	0.595	1.00862e-08	0.595	3.01319e-09
0.596	1.889e-08	0.596	9.67e-09	0.596	3.833e-09	0.596	1.63976e-08	0.596	9.70981e-09	0.596	2.03355e-09
0.597	1.489e-08	0.597	5.676e-09	0.597	1.683e-09	0.597	1.60228e-08	0.597	9.05753e-09	0.597	1.59671e-09
0.598	1.274e-08	0.598	8.748e-09	0.598	4.538e-10	0.598	1.60166e-08	0.598	8.09685e-09	0.598	1.91824e-09
0.599	1.305e-08	0.599	1.09e-08	0.599	7.61e-10	0.599	1.54751e-08	0.599	7.44462e-09	0.599	2.28483e-09
0.6	1.766e-08	0.6	7.212e-09	0.6	1.375e-09	0.6	1.52357e-08	0.6	7.40447e-09	0.6	2.48745e-09
0.601	1.95e-08	0.601	5.676e-09	0.601	3.526e-09	0.601	1.59932e-08	0.601	7.91276e-09	0.601	2.72017e-09
0.602	1.643e-08	0.602	6.598e-09	0.602	5.676e-09	0.602	1.64651e-08	0.602	8.73459e-09	0.602	3.06242e-09
0.603	1.336e-08	0.603	9.977e-09	0.603	5.062e-09	0.603	1.67106e-08	0.603	9.35977e-09	0.603	3.60037e-09
0.604	1.704e-08	0.604	1.151e-08	0.604	1.99e-09	0.604	1.69832e-08	0.604	9.77158e-09	0.604	3.66057e-09
0.605	1.858e-08	0.605	1.09e-08	0.605	1.466e-10	0.605	1.61168e-08	0.605	1.00644e-08	0.605	3.27392e-09
0.606	1.366e-08	0.606	1.121e-08	0.606	3.526e-09	0.606	1.5978e-08	0.606	1.03227e-08	0.606	2.51913e-09
0.607	1.796e-08	0.607	1.059e-08	0.607	4.448e-09	0.607	1.69358e-08	0.607	1.023e-08	0.607	1.84746e-09
0.608	1.827e-08	0.608	6.291e-09	0.608	1.375e-09	0.608	1.73355e-08	0.608	9.27853e-09	0.608	1.64972e-09
0.609	1.366e-08	0.609	7.212e-09	0.609	7.61e-10	0.609	1.68408e-08	0.609	8.27748e-09	0.609	1.66391e-09
0.61	1.858e-08	0.61	1.121e-08	0.61	7.61e-10	0.61	1.6141e-08	0.61	7.89881e-09	0.61	1.49197e-09
0.611	1.858e-08	0.611	8.748e-09	0.611	1.068e-09	0.611	1.58976e-08	0.611	8.2597e-09	0.611	9.49142e-10
0.612	1.397e-08	0.612	5.676e-09	0.612	1.375e-09	0.612	1.56435e-08	0.612	8.51018e-09	0.612	9.79928e-10
0.613	1.397e-08	0.613	7.827e-09	0.613	1.375e-09	0.613	1.60444e-08	0.613	8.69066e-09	0.613	1.18264e-09
0.614	1.397e-08	0.614	1.09e-08	0.614	1.99e-09	0.614	1.66199e-08	0.614	8.5448e-09	0.614	1.65093e-09
0.615	1.796e-08	0.615	1.09e-08	0.615	1.99e-09	0.615	1.62128e-08	0.615	8.6428e-09	0.615	2.56473e-09
0.616	2.012e-08	0.616	6.598e-09	0.616	2.604e-09	0.616	1.6174e-08	0.616	9.80956e-09	0.616	2.98944e-09
0.617	1.674e-08	0.617	8.441e-09	0.617	2.604e-09	0.617	1.64532e-08	0.617	1.02856e-08	0.617	3.65408e-09
0.618	1.52e-08	0.618	1.151e-08	0.618	6.598e-09	0.618	1.62189e-08	0.618	9.78507e-09	0.618	4.78913e-09
0.619	1.428e-08	0.619	1.182e-08	0.619	6.291e-09	0.619	1.62857e-08	0.619	9.83258e-09	0.619	5.40002e-09
0.62	1.489e-08	0.62	1.09e-08	0.62	3.526e-09	0.62	1.65659e-08	0.62	1.00794e-08	0.62	5.71949e-09
0.621	1.704e-08	0.621	6.905e-09	0.621	7.52e-09	0.621	1.69465e-08	0.621	1.00251e-08	0.621	6.05905e-09
0.622	1.858e-08	0.622	8.748e-09	0.622	7.827e-09	0.622	1.76036e-08	0.622	9.13508e-09	0.622	6.54455e-09
0.623	2.073e-08	0.623	1.151e-08	0.623	4.448e-09	0.623	1.7747e-08	0.623	8.09374e-09	0.623	6.83665e-09
0.624	1.919e-08	0.624	7.212e-09	0.624	6.598e-09	0.624	1.74964e-08	0.624	7.94961e-09	0.624	7.47002e-09
0.625	1.489e-08	0.625	6.291e-09	0.625	9.363e-09	0.625	1.75517e-08	0.625	8.58766e-09	0.625	8.3807e-09
0.626	1.52e-08	0.626	8.134e-09	0.626	9.977e-09	0.626	1.76068e-08	0.626	8.84386e-09	0.626	8.9823e-09
0.627	1.612e-08	0.627	9.056e-09	0.627	9.363e-09	0.627	1.70286e-08	0.627	8.55761e-09	0.627	9.75145e-09
0.628	1.827e-08	0.628	1.151e-08	0.628	9.363e-09	0.628	1.70359e-08	0.628	9.05938e-09	0.628	1.01654e-08
0.629	2.134e-08	0.629	1.028e-08	0.629	1.121e-08	0.629	1.81517e-08	0.629	9.61449e-09	0.629	9.60369e-09
0.63	1.827e-08	0.63	6.598e-09	0.63	1.059e-08	0.63	1.89664e-08	0.63	9.52847e-09	0.63	9.59969e-09
0.631	1.551e-08	0.631	9.977e-09	0.631	8.134e-09	0.631	1.86724e-08	0.631	9.70195e-09	0.631	9.71169e-09
0.632	2.073e-08	0.632	1.151e-08	0.632	7.827e-09	0.632	1.84013e-08	0.632	9.39798e-09	0.632	9.57849e-09
0.633	2.012e-08	0.633	6.905e-09	0.633	9.977e-09	0.633	1.85991e-08	0.633	8.93662e-09	0.633	9.97033e-09
0.634	1.581e-08	0.634	9.67e-09	0.634	1.336e-08	0.634	1.83945e-08	0.634	9.59806e-09	0.634	1.06429e-08
0.635	1.704e-08	0.635	1.182e-08	0.635	9.977e-09	0.635	1.84633e-08	0.635	9.79899e-09	0.635	1.13929e-08
0.636	2.104e-08	0.636	7.212e-09	0.636	1.059e-08	0.636	1.8813e-08	0.636	9.29181e-09	0.636	1.20449e-08
0.637	2.104e-08	0.637	9.67e-09	0.637	1.489e-08	0.637	1.86983e-08	0.637	9.77842e-09	0.637	1.22796e-08
0.638	1.612e-08	0.638	1.213e-08	0.638	1.305e-08	0.638	1.91066e-08	0.638	1.01154e-08	0.638	1.21612e-08
0.639	1.858e-08	0.639	7.52e-09	0.639	1.09e-08	0.639	2.01742e-08	0.639	9.50402e-09	0.639	1.23355e-08
0.64	2.227e-08	0.64	1.028e-08	0.64	1.213e-08	0.64	2.05824e-08	0.64	9.50957e-09	0.64	1.36315e-08
0.641	2.042e-08	0.641	1.213e-08	0.641	1.366e-08	0.641	2.00751e-08	0.641	1.0317e-08	0.641	1.39955e-08
0.642	2.012e-08	0.642	7.212e-09	0.642	1.489e-08	0.642	1.97998e-08	0.642	1.04592e-08	0.642	1.4119e-08
0.643	2.227e-08	0.643	9.67e-09	0.643	1.704e-08	0.643	2.0423e-08	0.643	1.03946e-08	0.643	1.57672e-08
0.644	1.889e-08	0.644	1.274e-08	0.644	1.796e-08	0.644	2.00724e-08	0.644	1.02443e-08	0.644	1.7205e-08
0.645	1.612e-08	0.645	1.182e-08	0.645	1.459e-08	0.645	1.91303e-08	0.645	9.83069e-09	0.645	1.75545e-08
0.646	1.95e-08	0.646	9.363e-09	0.646	1.827e-08	0.646	1.87838e-08	0.646	1.00908e-08	0.646	1.78294e-08
0.647	2.257e-08	0.647	7.52e-09	0.647	2.196e-08	0.647	1.89205e-08	0.647	1.00804e-08	0.647	1.82506e-08
0.648	1.796e-08	0.648	8.134e-09	0.648	1.735e-08	0.648	1.95792e-08	0.648	9.63071e-09	0.648	1.87293e-08
0.649	1.704e-08	0.649	1.243e-08	0.649	1.674e-08	0.649	2.01171e-08	0.649	9.75332e-09	0.649	1.96902e-08
0.65	2.104e-08	0.65	1.121e-08	0.65	2.104e-08	0.65	2.01644e-08	0.65	9.89701e-09	0.65	2.10556e-08
0.651	2.319e-08	0.651	7.52e-09	0.651	2.227e-08	0.651	2.00338e-08	0.651	1.01233e-08	0.651	2.1044e-08
0.652	2.134e-08	0.652	1.213e-08	0.652	2.257e-08	0.652	2.058e-08	0.652	1.05188e-08	0.652	2.13579e-08
0.653	1.704e-08	0.653	1.151e-08	0.653	2.349e-08	0.653	2.09736e-08	0.653	1.09157e-08	0.653	2.27078e-08
0.654	2.042e-08	0.654	7.827e-09	0.654	2.257e-08	0.654	2.06991e-08	0.654	1.04357e-08	0.654	2.30078e-08
0.655	2.319e-08	0.655	1.09e-08	0.655	1.981e-08	0.655	2.05022e-08	0.655	1.04858e-08	0.655	2.24269e-08
0.656	2.165e-08	0.656	1.305e-08	0.656	2.411e-08	0.656	2.07075e-08	0.656	1.11786e-08	0.656	2.26035e-08
0.657	1.735e-08	0.657	1.182e-08	0.657	2.472e-08	0.657	2.10582e-08	0.657	1.09195e-08	0.657	2.32689e-08
0.658	2.134e-08	0.658	7.827e-09	0.658	2.165e-08	0.658	2.1033e-08	0.658	1.07413e-08	0.658	2.38819e-08
0.659	2.319e-08	0.659	1.151e-08	0.659	2.349e-08	0.659	1.97226e-08	0.659	1.09104e-08	0.659	2.43707e-08
0.66	1.981e-08	0.66	1.336e-08	0.66	2.749e-08	0.66	1.92504e-08	0.66	1.0732e-08	0.66	2.50113e-08
0.661	1.766e-08	0.661	9.056e-09	0.661	2.657e-08	0.661	1.9811e-08	0.661	1.13515e-08	0.661	2.5635e-08
0.662	1.766e-08	0.662	9.67e-09	0.662	2.472e-08	0.662	2.00812e-08	0.662	1.19309e-08	0.662	2.65105e-08
0.663	1.858e-08	0.663	1.366e-08	0.663	2.534e-08	0.663	1.94931e-08	0.663	1.20434e-08	0.663	2.72203e-08
0.664	2.349e-08	0.664	1.397e-08	0.664	2.902e-08	0.664	1.93662e-08	0.664	1.1781e-08	0.664	2.73569e-08
0.665	2.165e-08	0.665	1.366e-08	0.665	3.025e-08	0.665	2.00555e-08	0.665	1.22196e-08	0.665	2.75787e-08
0.666	1.796e-08	0.666	9.056e-09	0.666	2.718e-08	0.666	2.06309e-08	0.666	1.24284e-08	0.666	2.85857e-08
0.667	1.919e-08	0.667	1.028e-08	0.667	2.78e-08	0.667	2.01838e-08	0.667	1.17097e-08	0.667	2.98183e-08
0.668	2.042e-08	0.668	1.397e-08	0.668	3.056e-08	0.668	1.98849e-08	0.668	1.12857e-08	0.668	3.086e-08
0.669	2.134e-08	0.669	1.274e-08	0.669	3.24e-08	0.669	1.99333e-08	0.669	1.16559e-08	0.669	3.2061e-08
0.67	2.012e-08	0.67	8.748e-09	0.67	3.394e-08	0.67	2.08193e-08	0.67	1.18966e-08	0.67	3.31204e-08
0.671	1.858e-08	0.671	1.151e-08	0.671	3.486e-08	0.671	2.14885e-08	0.671	1.19739e-08	0.671	3.41624e-08
0.672	2.38e-08	0.672	1.459e-08	0.672	3.548e-08	0.672	2.13486e-08	0.672	1.12362e-08	0.672	3.50408e-08
0.673	2.349e-08	0.673	1.213e-08	0.673	3.578e-08	0.673	2.11823e-08	0.673	1.06596e-08	0.673	3.51392e-08
0.674	2.104e-08	0.674	8.748e-09	0.674	3.271e-08	0.674	2.13782e-08	0.674	1.11662e-08	0.674	3.49559e-08
0.675	1.981e-08	0.675	9.363e-09	0.675	3.517e-08	0.675	2.21087e-08	0.675	1.21002e-08	0.675	3.53764e-08
0.676	2.073e-08	0.676	1.151e-08	0.676	3.763e-08	0.676	2.26048e-08	0.676	1.20215e-08	0.676	3.56923e-08
0.677	2.288e-08	0.677	1.397e-08	0.677	3.455e-08	0.677	2.19054e-08	0.677	1.1686e-08	0.677	3.60903e-08
0.678	2.442e-08	0.678	1.489e-08	0.678	3.67e-08	0.678	2.19084e-08	0.678	1.20225e-08	0.678	3.70849e-08
0.679	2.411e-08	0.679	1.305e-08	0.679	4.008e-08	0.679	2.2581e-08	0.679	1.25895e-08	0.679	3.84603e-08
0.68	2.134e-08	0.68	9.67e-09	0.68	3.732e-08	0.68	2.31609e-08	0.68	1.25652e-08	0.68	3.88439e-08
0.681	1.95e-08	0.681	1.028e-08	0.681	3.947e-08	0.681	2.32401e-08	0.681	1.23996e-08	0.681	3.92144e-08
0.682	2.38e-08	0.682	1.336e-08	0.682	4.193e-08	0.682	2.28819e-08	0.682	1.23283e-08	0.682	4.00917e-08
0.683	2.534e-08	0.683	1.459e-08	0.683	4.07e-08	0.683	2.22989e-08	0.683	1.25886e-08	0.683	4.07684e-08
0.684	2.319e-08	0.684	1.366e-08	0.684	3.885e-08	0.684	2.1698e-08	0.684	1.34404e-08	0.684	4.11948e-08
0.685	2.104e-08	0.685	1.459e-08	0.685	4.162e-08	0.685	2.15288e-08	0.685	1.52843e-08	0.685	4.17597e-08
0.686	1.981e-08	0.686	1.489e-08	0.686	4.377e-08	0.686	2.15062e-08	0.686	1.62148e-08	0.686	4.2463e-08
0.687	1.95e-08	0.687	1.612e-08	0.687	4.438e-08	0.687	2.13835e-08	0.687	1.68579e-08	0.687	4.31226e-08
0.688	2.104e-08	0.688	1.919e-08	0.688	4.223e-08	0.688	2.20626e-08	0.688	1.8339e-08	0.688	4.37477e-08
0.689	2.472e-08	0.689	2.227e-08	0.689	4.377e-08	0.689	2.33959e-08	0.689	1.93951e-08	0.689	4.46558e-08
0.69	2.626e-08	0.69	1.766e-08	0.69	4.746e-08	0.69	2.48094e-08	0.69	1.99213e-08	0.69	4.52868e-08
0.691	2.626e-08	0.691	2.073e-08	0.691	4.438e-08	0.691	2.59094e-08	0.691	2.06662e-08	0.691	4.54934e-08
0.692	2.595e-08	0.692	2.288e-08	0.692	4.5e-08	0.692	2.58172e-08	0.692	2.13344e-08	0.692	4.60493e-08
0.693	2.534e-08	0.693	1.858e-08	0.693	4.899e-08	0.693	2.50326e-08	0.693	2.16417e-08	0.693	4.72502e-08
0.694	2.472e-08	0.694	2.134e-08	0.694	4.776e-08	0.694	2.4535e-08	0.694	2.13867e-08	0.694	4.76971e-08
0.695	2.319e-08	0.695	2.411e-08	0.695	4.592e-08	0.695	2.38358e-08	0.695	2.14e-08	0.695	4.77987e-08
0.696	2.073e-08	0.696	2.257e-08	0.696	4.991e-08	0.696	2.3072e-08	0.696	2.11186e-08	0.696	4.88395e-08
0.697	2.411e-08	0.697	1.981e-08	0.697	5.114e-08	0.697	2.28028e-08	0.697	2.09899e-08	0.697	4.96427e-08
0.698	2.595e-08	0.698	1.766e-08	0.698	4.807e-08	0.698	2.30986e-08	0.698	2.0929e-08	0.698	5.01215e-08
0.699	2.134e-08	0.699	2.073e-08	0.699	4.991e-08	0.699	2.39468e-08	0.699	2.01989e-08	0.699	5.09057e-08
0.7	2.319e-08	0.7	2.288e-08	0.7	5.36e-08	0.7	2.52354e-08	0.7	2.0326e-08	0.7	5.15157e-08
0.701	2.687e-08	0.701	2.012e-08	0.701	5.268e-08	0.701	2.62212e-08	0.701	2.08111e-08	0.701	5.16832e-08
0.702	2.78e-08	0.702	1.95e-08	0.702	5.145e-08	0.702	2.62569e-08	0.702	2.09593e-08	0.702	5.22719e-08
0.703	2.81e-08	0.703	2.165e-08	0.703	5.206e-08	0.703	2.61103e-08	0.703	2.08513e-08	0.703	5.32266e-08
0.704	2.718e-08	0.704	2.319e-08	0.704	5.36e-08	0.704	2.68633e-08	0.704	2.06818e-08	0.704	5.37534e-08
0.705	2.472e-08	0.705	1.889e-08	0.705	5.483e-08	0.705	2.67202e-08	0.705	2.09464e-08	0.705	5.44188e-08
0.706	2.411e-08	0.706	1.889e-08	0.706	5.575e-08	0.706	2.57229e-08	0.706	2.09545e-08	0.706	5.5753e-08
0.707	2.534e-08	0.707	2.196e-08	0.707	5.698e-08	0.707	2.566e-08	0.707	2.10116e-08	0.707	5.72136e-08
0.708	2.902e-08	0.708	2.349e-08	0.708	5.79e-08	0.708	2.59707e-08	0.708	2.11459e-08	0.708	5.781e-08
0.709	2.534e-08	0.709	2.134e-08	0.709	5.882e-08	0.709	2.58907e-08	0.709	2.13597e-08	0.709	5.7848e-08
0.71	2.411e-08	0.71	1.889e-08	0.71	5.913e-08	0.71	2.60932e-08	0.71	2.19615e-08	0.71	5.83232e-08
0.711	2.902e-08	0.711	2.38e-08	0.711	5.852e-08	0.711	2.6382e-08	0.711	2.25337e-08	0.711	5.86508e-08
0.712	2.595e-08	0.712	2.319e-08	0.712	5.606e-08	0.712	2.68031e-08	0.712	2.2599e-08	0.712	5.84877e-08
0.713	2.38e-08	0.713	2.165e-08	0.713	5.852e-08	0.713	2.69588e-08	0.713	2.23678e-08	0.713	5.86662e-08
0.714	2.841e-08	0.714	2.319e-08	0.714	6.19e-08	0.714	2.72943e-08	0.714	2.2431e-08	0.714	5.92967e-08
0.715	2.933e-08	0.715	2.472e-08	0.715	5.913e-08	0.715	2.70768e-08	0.715	2.26566e-08	0.715	6.01613e-08
0.716	2.81e-08	0.716	2.073e-08	0.716	5.913e-08	0.716	2.58717e-08	0.716	2.2457e-08	0.716	6.11131e-08
0.717	2.442e-08	0.717	2.012e-08	0.717	6.312e-08	0.717	2.56753e-08	0.717	2.28101e-08	0.717	6.1881e-08
0.718	2.349e-08	0.718	2.349e-08	0.718	6.343e-08	0.718	2.5884e-08	0.718	2.32593e-08	0.718	6.1747e-08
0.719	2.442e-08	0.719	2.534e-08	0.719	6.22e-08	0.719	2.5158e-08	0.719	2.33228e-08	0.719	6.17208e-08
0.72	2.38e-08	0.72	2.411e-08	0.72	6.19e-08	0.72	2.48291e-08	0.72	2.29031e-08	0.72	6.26829e-08
0.721	2.841e-08	0.721	2.319e-08	0.721	6.19e-08	0.721	2.53867e-08	0.721	2.32078e-08	0.721	6.35159e-08
0.722	2.872e-08	0.722	2.288e-08	0.722	6.251e-08	0.722	2.68652e-08	0.722	2.33908e-08	0.722	6.39541e-08
0.723	2.411e-08	0.723	2.134e-08	0.723	6.589e-08	0.723	2.75703e-08	0.723	2.25464e-08	0.723	6.47564e-08
0.724	2.657e-08	0.724	2.042e-08	0.724	6.835e-08	0.724	2.75156e-08	0.724	2.20865e-08	0.724	6.62359e-08
0.725	2.995e-08	0.725	2.503e-08	0.725	6.743e-08	0.725	2.78571e-08	0.725	2.26902e-08	0.725	6.73659e-08
0.726	2.995e-08	0.726	2.411e-08	0.726	6.65e-08	0.726	2.78761e-08	0.726	2.30705e-08	0.726	6.78652e-08
0.727	2.534e-08	0.727	2.042e-08	0.727	6.804e-08	0.727	2.80591e-08	0.727	2.29823e-08	0.727	6.82255e-08
0.728	2.657e-08	0.728	2.442e-08	0.728	7.05e-08	0.728	2.81452e-08	0.728	2.32701e-08	0.728	6.87482e-08
0.729	3.025e-08	0.729	2.564e-08	0.729	6.773e-08	0.729	2.70758e-08	0.729	2.38075e-08	0.729	6.92552e-08
0.73	2.718e-08	0.73	2.134e-08	0.73	6.835e-08	0.73	2.58938e-08	0.73	2.33658e-08	0.73	6.97224e-08
0.731	2.472e-08	0.731	2.196e-08	0.731	7.203e-08	0.731	2.60658e-08	0.731	2.33589e-08	0.731	7.06456e-08
0.732	2.472e-08	0.732	2.595e-08	0.732	7.296e-08	0.732	2.68248e-08	0.732	2.40514e-08	0.732	7.12614e-08
0.733	2.503e-08	0.733	2.534e-08	0.733	7.019e-08	0.733	2.66027e-08	0.733	2.39207e-08	0.733	7.14701e-08
0.734	2.749e-08	0.734	2.104e-08	0.734	7.111e-08	0.734	2.65122e-08	0.734	2.39126e-08	0.734	7.25232e-08
0.735	3.117e-08	0.735	2.411e-08	0.735	7.511e-08	0.735	2.74312e-08	0.735	2.4184e-08	0.735	7.3181e-08
0.736	2.78e-08	0.736	2.657e-08	0.736	7.265e-08	0.736	2.82948e-08	0.736	2.36299e-08	0.736	7.31055e-08
0.737	2.564e-08	0.737	2.227e-08	0.737	7.265e-08	0.737	2.81726e-08	0.737	2.28784e-08	0.737	7.3863e-08
0.738	2.841e-08	0.738	2.165e-08	0.738	7.695e-08	0.738	2.77139e-08	0.738	2.26581e-08	0.738	7.51814e-08
0.739	2.902e-08	0.739	2.227e-08	0.739	7.511e-08	0.739	2.75553e-08	0.739	2.22109e-08	0.739	7.55583e-08
0.74	2.749e-08	0.74	2.165e-08	0.74	7.449e-08	0.74	2.79359e-08	0.74	2.16252e-08	0.74	7.61574e-08
0.741	2.564e-08	0.741	2.227e-08	0.741	7.941e-08	0.741	2.88894e-08	0.741	2.21448e-08	0.741	7.77313e-08
0.742	2.933e-08	0.742	2.196e-08	0.742	7.879e-08	0.742	2.88146e-08	0.742	2.29073e-08	0.742	7.8561e-08
0.743	3.21e-08	0.743	2.196e-08	0.743	7.726e-08	0.743	2.85902e-08	0.743	2.32162e-08	0.743	7.90545e-08
0.744	3.025e-08	0.744	2.657e-08	0.744	8.217e-08	0.744	2.91862e-08	0.744	2.40665e-08	0.744	8.04198e-08
0.745	2.718e-08	0.745	2.657e-08	0.745	8.248e-08	0.745	2.92371e-08	0.745	2.51111e-08	0.745	8.17099e-08
0.746	2.595e-08	0.746	2.227e-08	0.746	8.033e-08	0.746	2.90815e-08	0.746	2.52436e-08	0.746	8.25699e-08
0.747	3.117e-08	0.747	2.534e-08	0.747	8.371e-08	0.747	2.90354e-08	0.747	2.54631e-08	0.747	8.41441e-08
0.748	3.087e-08	0.748	2.841e-08	0.748	8.678e-08	0.748	2.86899e-08	0.748	2.58984e-08	0.748	8.57881e-08
0.749	2.626e-08	0.749	2.534e-08	0.749	8.709e-08	0.749	2.8845e-08	0.749	2.58199e-08	0.749	8.67212e-08
0.75	3.025e-08	0.75	2.288e-08	0.75	8.739e-08	0.75	2.97448e-08	0.75	2.59816e-08	0.75	8.76048e-08
0.751	3.148e-08	0.751	2.749e-08	0.751	8.924e-08	0.751	2.97669e-08	0.751	2.59211e-08	0.751	8.83063e-08
0.752	2.657e-08	0.752	2.78e-08	0.752	8.924e-08	0.752	2.89457e-08	0.752	2.48428e-08	0.752	8.85146e-08
0.753	2.995e-08	0.753	2.411e-08	0.753	8.77e-08	0.753	2.95288e-08	0.753	2.43399e-08	0.753	8.87522e-08
0.754	3.21e-08	0.754	2.319e-08	0.754	8.739e-08	0.754	3.00005e-08	0.754	2.51e-08	0.754	8.90157e-08
0.755	2.718e-08	0.755	2.319e-08	0.755	8.985e-08	0.755	2.92079e-08	0.755	2.57425e-08	0.755	8.92271e-08
0.756	2.902e-08	0.756	2.503e-08	0.756	9.139e-08	0.756	2.94883e-08	0.756	2.5304e-08	0.756	8.97053e-08
0.757	3.271e-08	0.757	2.872e-08	0.757	9.077e-08	0.757	3.02973e-08	0.757	2.59509e-08	0.757	9.08819e-08
0.758	2.78e-08	0.758	2.933e-08	0.758	9.077e-08	0.758	2.99841e-08	0.758	2.72293e-08	0.758	9.26449e-08
0.759	2.841e-08	0.759	2.626e-08	0.759	9.323e-08	0.759	2.9652e-08	0.759	2.7758e-08	0.759	9.43681e-08
0.76	3.302e-08	0.76	2.472e-08	0.76	9.63e-08	0.76	2.94022e-08	0.76	2.75672e-08	0.76	9.52547e-08
0.761	2.964e-08	0.761	2.933e-08	0.761	9.815e-08	0.761	2.87492e-08	0.761	2.64923e-08	0.761	9.64951e-08
0.762	2.687e-08	0.762	2.749e-08	0.762	9.907e-08	0.762	2.889e-08	0.762	2.5873e-08	0.762	9.80648e-08
0.763	2.718e-08	0.763	2.442e-08	0.763	9.815e-08	0.763	2.94805e-08	0.763	2.62159e-08	0.763	9.87954e-08
0.764	2.81e-08	0.764	2.442e-08	0.764	9.692e-08	0.764	2.93145e-08	0.764	2.63488e-08	0.764	9.94447e-08
0.765	3.179e-08	0.765	2.534e-08	0.765	1.015e-07	0.765	2.8985e-08	0.765	2.64296e-08	0.765	1.002e-07
0.766	3.24e-08	0.766	2.995e-08	0.766	1.015e-07	0.766	2.89807e-08	0.766	2.67964e-08	0.766	1.00616e-07
0.767	2.78e-08	0.767	2.841e-08	0.767	9.999e-08	0.767	2.95744e-08	0.767	2.7388e-08	0.767	1.01687e-07
0.768	2.81e-08	0.768	2.503e-08	0.768	1.046e-07	0.768	2.98593e-08	0.768	2.78048e-08	0.768	1.03166e-07
0.769	2.841e-08	0.769	2.933e-08	0.769	1.04e-07	0.769	2.93541e-08	0.769	2.83845e-08	0.769	1.03933e-07
0.77	2.841e-08	0.77	2.995e-08	0.77	1.028e-07	0.77	2.92222e-08	0.77	2.85252e-08	0.77	1.04326e-07
0.771	3.363e-08	0.771	2.564e-08	0.771	1.077e-07	0.771	2.99623e-08	0.771	2.79589e-08	0.771	1.05533e-07
0.772	3.025e-08	0.772	2.841e-08	0.772	1.067e-07	0.772	3.08783e-08	0.772	2.80673e-08	0.772	1.06926e-07
0.773	2.872e-08	0.773	3.117e-08	0.773	1.052e-07	0.773	3.11782e-08	0.773	2.83739e-08	0.773	1.07762e-07
0.774	3.363e-08	0.774	2.718e-08	0.774	1.098e-07	0.774	3.17862e-08	0.774	2.83111e-08	0.774	1.09105e-07
0.775	3.24e-08	0.775	2.657e-08	0.775	1.12e-07	0.775	3.20244e-08	0.775	2.89667e-08	0.775	1.10603e-07
0.776	3.056e-08	0.776	2.995e-08	0.776	1.12e-07	0.776	3.16548e-08	0.776	3.00136e-08	0.776	1.11873e-07
0.777	3.24e-08	0.777	3.148e-08	0.777	1.12e-07	0.777	3.20466e-08	0.777	3.04611e-08	0.777	1.13347e-07
0.778	3.425e-08	0.778	3.21e-08	0.778	1.141e-07	0.778	3.20913e-08	0.778	3.11521e-08	0.778	1.13986e-07
0.779	3.148e-08	0.779	3.24e-08	0.779	1.16e-07	0.779	3.28659e-08	0.779	3.23062e-08	0.779	1.14346e-07
0.78	3.21e-08	0.78	3.24e-08	0.78	1.157e-07	0.78	3.46874e-08	0.78	3.29127e-08	0.78	1.15106e-07
0.781	3.517e-08	0.781	3.271e-08	0.781	1.138e-07	0.781	3.62378e-08	0.781	3.30712e-08	0.781	1.15801e-07
0.782	3.793e-08	0.782	3.302e-08	0.782	1.144e-07	0.782	3.7219e-08	0.782	3.30081e-08	0.782	1.16241e-07
0.783	4.316e-08	0.783	3.302e-08	0.783	1.19e-07	0.783	3.83035e-08	0.783	3.26776e-08	0.783	1.16291e-07
0.784	3.947e-08	0.784	3.333e-08	0.784	1.178e-07	0.784	3.97774e-08	0.784	3.28235e-08	0.784	1.16391e-07
0.785	3.732e-08	0.785	3.271e-08	0.785	1.163e-07	0.785	3.99252e-08	0.785	3.27717e-08	0.785	1.17088e-07
0.786	3.855e-08	0.786	3.087e-08	0.786	1.172e-07	0.786	3.9175e-08	0.786	3.2252e-08	0.786	1.18391e-07
0.787	4.008e-08	0.787	3.148e-08	0.787	1.181e-07	0.787	3.86069e-08	0.787	3.15967e-08	0.787	1.19655e-07
0.788	3.978e-08	0.788	3.363e-08	0.788	1.203e-07	0.788	3.84614e-08	0.788	3.09504e-08	0.788	1.20537e-07
0.789	3.64e-08	0.789	2.964e-08	0.789	1.236e-07	0.789	3.92902e-08	0.789	3.02626e-08	0.789	1.22033e-07
0.79	3.885e-08	0.79	2.841e-08	0.79	1.255e-07	0.79	4.00841e-08	0.79	2.93973e-08	0.79	1.23948e-07
0.791	4.223e-08	0.791	2.933e-08	0.791	1.249e-07	0.791	4.09341e-08	0.791	2.93904e-08	0.791	1.25084e-07
0.792	4.223e-08	0.792	2.933e-08	0.792	1.24e-07	0.792	4.1056e-08	0.792	2.97126e-08	0.792	1.25579e-07
0.793	4.131e-08	0.793	2.902e-08	0.793	1.264e-07	0.793	4.08742e-08	0.793	2.99549e-08	0.793	1.25894e-07
0.794	4.193e-08	0.794	2.964e-08	0.794	1.283e-07	0.794	4.12828e-08	0.794	3.06942e-08	0.794	1.26349e-07
0.795	4.131e-08	0.795	3.455e-08	0.795	1.252e-07	0.795	4.0817e-08	0.795	3.11255e-08	0.795	1.27551e-07
0.796	3.64e-08	0.796	3.24e-08	0.796	1.27e-07	0.796	3.96183e-08	0.796	3.12616e-08	0.796	1.28779e-07
0.797	3.885e-08	0.797	2.933e-08	0.797	1.307e-07	0.797	3.906e-08	0.797	3.12921e-08	0.797	1.29555e-07
0.798	4.254e-08	0.798	3.025e-08	0.798	1.322e-07	0.798	3.93228e-08	0.798	3.09379e-08	0.798	1.30523e-07
0.799	3.824e-08	0.799	3.087e-08	0.799	1.329e-07	0.799	3.95353e-08	0.799	3.01823e-08	0.799	1.31398e-07
0.8	3.701e-08	0.8	3.056e-08	0.8	1.301e-07	0.8	3.93662e-08	0.8	3.01947e-08	0.8	1.32101e-07
0.801	4.162e-08	0.801	3.025e-08	0.801	1.313e-07	0.801	3.99053e-08	0.801	3.11292e-08	0.801	1.3264e-07
0.802	4.223e-08	0.802	3.025e-08	0.802	1.35e-07	0.802	4.00121e-08	0.802	3.18907e-08	0.802	1.33038e-07
0.803	3.824e-08	0.803	3.24e-08	0.803	1.322e-07	0.803	3.95004e-08	0.803	3.23654e-08	0.803	1.33445e-07
0.804	3.732e-08	0.804	3.64e-08	0.804	1.332e-07	0.804	3.97574e-08	0.804	3.24114e-08	0.804	1.34048e-07
0.805	4.254e-08	0.805	3.24e-08	0.805	1.372e-07	0.805	4.01758e-08	0.805	3.24861e-08	0.805	1.34797e-07
0.806	4.039e-08	0.806	3.148e-08	0.806	1.35e-07	0.806	4.00134e-08	0.806	3.31528e-08	0.806	1.35049e-07
0.807	3.701e-08	0.807	3.271e-08	0.807	1.341e-07	0.807	3.98329e-08	0.807	3.3646e-08	0.807	1.35094e-07
0.808	4.162e-08	0.808	3.148e-08	0.808	1.356e-07	0.808	4.01646e-08	0.808	3.33922e-08	0.808	1.35568e-07
0.809	4.285e-08	0.809	3.486e-08	0.809	1.359e-07	0.809	4.04162e-08	0.809	3.31712e-08	0.809	1.3573e-07
0.81	3.855e-08	0.81	3.732e-08	0.81	1.365e-07	0.81	3.99142e-08	0.81	3.40956e-08	0.81	1.36475e-07
0.811	3.763e-08	0.811	3.363e-08	0.811	1.369e-07	0.811	3.97256e-08	0.811	3.47551e-08	0.811	1.37969e-07
0.812	4.131e-08	0.812	3.21e-08	0.812	1.384e-07	0.812	3.99455e-08	0.812	3.45831e-08	0.812	1.3888e-07
0.813	4.131e-08	0.813	3.486e-08	0.813	1.408e-07	0.813	3.99323e-08	0.813	3.45583e-08	0.813	1.39929e-07
0.814	3.793e-08	0.814	3.67e-08	0.814	1.433e-07	0.814	4.02044e-08	0.814	3.44646e-08	0.814	1.41266e-07
0.815	3.916e-08	0.815	3.486e-08	0.815	1.412e-07	0.815	4.05348e-08	0.815	3.49758e-08	0.815	1.42388e-07
0.816	4.316e-08	0.816	3.333e-08	0.816	1.408e-07	0.816	4.0295e-08	0.816	3.6281e-08	0.816	1.43094e-07
0.817	4.131e-08	0.817	3.763e-08	0.817	1.451e-07	0.817	3.93372e-08	0.817	3.74118e-08	0.817	1.43262e-07
0.818	3.763e-08	0.818	3.916e-08	0.818	1.445e-07	0.818	3.85192e-08	0.818	3.82149e-08	0.818	1.4305e-07
0.819	3.701e-08	0.819	3.947e-08	0.819	1.43e-07	0.819	3.85587e-08	0.819	3.8969e-08	0.819	1.42905e-07
0.82	3.793e-08	0.82	3.978e-08	0.82	1.424e-07	0.82	3.86039e-08	0.82	3.94753e-08	0.82	1.43341e-07
0.821	3.701e-08	0.821	3.978e-08	0.821	1.427e-07	0.821	3.83605e-08	0.821	3.92579e-08	0.821	1.43695e-07
0.822	3.885e-08	0.822	3.885e-08	0.822	1.436e-07	0.822	3.87686e-08	0.822	3.81628e-08	0.822	1.44183e-07
0.823	4.316e-08	0.823	3.67e-08	0.823	1.455e-07	0.823	4.01007e-08	0.823	3.72582e-08	0.823	1.45762e-07
0.824	4.131e-08	0.824	3.517e-08	0.824	1.476e-07	0.824	4.06561e-08	0.824	3.64849e-08	0.824	1.47343e-07
0.825	3.824e-08	0.825	3.548e-08	0.825	1.488e-07	0.825	4.04953e-08	0.825	3.58072e-08	0.825	1.48261e-07
0.826	4.039e-08	0.826	3.578e-08	0.826	1.504e-07	0.826	4.08702e-08	0.826	3.50811e-08	0.826	1.48769e-07
0.827	4.316e-08	0.827	3.609e-08	0.827	1.504e-07	0.827	4.08401e-08	0.827	3.52296e-08	0.827	1.49123e-07
0.828	3.824e-08	0.828	3.578e-08	0.828	1.476e-07	0.828	4.01489e-08	0.828	3.62854e-08	0.828	1.4934e-07
0.829	3.947e-08	0.829	3.578e-08	0.829	1.47e-07	0.829	4.02235e-08	0.829	3.72636e-08	0.829	1.49414e-07
0.83	4.346e-08	0.83	3.64e-08	0.83	1.495e-07	0.83	4.07695e-08	0.83	3.78837e-08	0.83	1.4912e-07
0.831	3.978e-08	0.831	4.101e-08	0.831	1.51e-07	0.831	4.05497e-08	0.831	3.83977e-08	0.831	1.48966e-07
0.832	3.793e-08	0.832	4.101e-08	0.832	1.507e-07	0.832	3.99914e-08	0.832	3.87788e-08	0.832	1.49476e-07
0.833	4.162e-08	0.833	3.793e-08	0.833	1.495e-07	0.833	4.02157e-08	0.833	3.86234e-08	0.833	1.50671e-07
0.834	4.223e-08	0.834	3.763e-08	0.834	1.488e-07	0.834	4.01787e-08	0.834	3.87121e-08	0.834	1.51463e-07
0.835	3.855e-08	0.835	3.824e-08	0.835	1.522e-07	0.835	4.06458e-08	0.835	3.90978e-08	0.835	1.51401e-07
0.836	3.885e-08	0.836	3.824e-08	0.836	1.544e-07	0.836	4.14927e-08	0.836	3.87833e-08	0.836	1.517e-07
0.837	4.285e-08	0.837	3.824e-08	0.837	1.55e-07	0.837	4.14021e-08	0.837	3.90508e-08	0.837	1.5326e-07
0.838	4.377e-08	0.838	4.285e-08	0.838	1.534e-07	0.838	4.1419e-08	0.838	4.03741e-08	0.838	1.55291e-07
0.839	4.316e-08	0.839	4.223e-08	0.839	1.544e-07	0.839	4.1803e-08	0.839	4.10988e-08	0.839	1.58112e-07
0.84	3.916e-08	0.84	3.855e-08	0.84	1.617e-07	0.84	4.1959e-08	0.84	4.12599e-08	0.84	1.61948e-07
0.841	3.947e-08	0.841	4.193e-08	0.841	1.685e-07	0.841	4.15099e-08	0.841	4.19812e-08	0.841	1.66327e-07
0.842	4.377e-08	0.842	4.469e-08	0.842	1.71e-07	0.842	4.02573e-08	0.842	4.23967e-08	0.842	1.71791e-07
0.843	4.008e-08	0.843	4.039e-08	0.843	1.789e-07	0.843	3.9396e-08	0.843	4.19167e-08	0.843	1.78099e-07
0.844	3.824e-08	0.844	4.162e-08	0.844	1.845e-07	0.844	3.93754e-08	0.844	4.24471e-08	0.844	1.83286e-07
0.845	3.947e-08	0.845	4.561e-08	0.845	1.857e-07	0.845	3.99304e-08	0.845	4.33647e-08	0.845	1.87769e-07
0.846	3.793e-08	0.846	4.193e-08	0.846	1.934e-07	0.846	4.01795e-08	0.846	4.29505e-08	0.846	1.92259e-07
0.847	4.101e-08	0.847	4.131e-08	0.847	1.971e-07	0.847	4.07e-08	0.847	4.28484e-08	0.847	1.95996e-07
0.848	4.377e-08	0.848	4.592e-08	0.848	1.968e-07	0.848	4.22397e-08	0.848	4.39263e-08	0.848	1.986e-07
0.849	4.346e-08	0.849	4.438e-08	0.849	2.032e-07	0.849	4.32567e-08	0.849	4.40166e-08	0.849	2.01561e-07
0.85	4.346e-08	0.85	4.131e-08	0.85	2.047e-07	0.85	4.34357e-08	0.85	4.36956e-08	0.85	2.04303e-07
0.851	4.438e-08	0.851	4.561e-08	0.851	2.035e-07	0.851	4.32521e-08	0.851	4.4416e-08	0.851	2.0592e-07
0.852	4.316e-08	0.852	4.715e-08	0.852	2.078e-07	0.852	4.24206e-08	0.852	4.50615e-08	0.852	2.07317e-07
0.853	4.07e-08	0.853	4.285e-08	0.853	2.118e-07	0.853	4.17902e-08	0.853	4.55224e-08	0.853	2.09206e-07
0.854	4.008e-08	0.854	4.469e-08	0.854	2.103e-07	0.854	4.17316e-08	0.854	4.64298e-08	0.854	2.10994e-07
0.855	4.131e-08	0.855	4.869e-08	0.855	2.109e-07	0.855	4.1977e-08	0.855	4.69176e-08	0.855	2.12903e-07
0.856	4.285e-08	0.856	4.838e-08	0.856	2.133e-07	0.856	4.27955e-08	0.856	4.63167e-08	0.856	2.14772e-07
0.857	4.408e-08	0.857	4.684e-08	0.857	2.192e-07	0.857	4.34974e-08	0.857	4.57698e-08	0.857	2.16385e-07
0.858	4.469e-08	0.858	4.5e-08	0.858	2.201e-07	0.858	4.34742e-08	0.858	4.59324e-08	0.858	2.18485e-07
0.859	4.469e-08	0.859	4.408e-08	0.859	2.186e-07	0.859	4.33151e-08	0.859	4.60414e-08	0.859	2.21248e-07
0.86	4.408e-08	0.86	4.408e-08	0.86	2.226e-07	0.86	4.33111e-08	0.86	4.56766e-08	0.86	2.2371e-07
0.861	3.947e-08	0.861	4.592e-08	0.861	2.266e-07	0.861	4.27441e-08	0.861	4.58094e-08	0.861	2.25864e-07
0.862	3.947e-08	0.862	4.961e-08	0.862	2.287e-07	0.862	4.18293e-08	0.862	4.66999e-08	0.862	2.27941e-07
0.863	4.408e-08	0.863	4.961e-08	0.863	2.302e-07	0.863	4.09793e-08	0.863	4.7931e-08	0.863	2.30048e-07
0.864	4.346e-08	0.864	4.561e-08	0.864	2.315e-07	0.864	4.04611e-08	0.864	4.89912e-08	0.864	2.31503e-07
0.865	3.855e-08	0.865	4.869e-08	0.865	2.33e-07	0.865	4.03657e-08	0.865	4.97859e-08	0.865	2.3206e-07
0.866	3.885e-08	0.866	5.206e-08	0.866	2.336e-07	0.866	4.07428e-08	0.866	5.0424e-08	0.866	2.32714e-07
0.867	4.039e-08	0.867	5.176e-08	0.867	2.315e-07	0.867	4.09052e-08	0.867	5.10431e-08	0.867	2.33491e-07
0.868	4.162e-08	0.868	5.145e-08	0.868	2.324e-07	0.868	4.11108e-08	0.868	5.18631e-08	0.868	2.33831e-07
0.869	4.254e-08	0.869	5.237e-08	0.869	2.355e-07	0.869	4.24411e-08	0.869	5.25687e-08	0.869	2.34544e-07
0.87	4.377e-08	0.87	5.329e-08	0.87	2.373e-07	0.87	4.40909e-08	0.87	5.24794e-08	0.87	2.35804e-07
0.871	4.5e-08	0.871	5.268e-08	0.871	2.364e-07	0.871	4.40556e-08	0.871	5.27051e-08	0.871	2.37126e-07
0.872	4.5e-08	0.872	5.176e-08	0.872	2.361e-07	0.872	4.41245e-08	0.872	5.3301e-08	0.872	2.38324e-07
0.873	4.5e-08	0.873	5.268e-08	0.873	2.407e-07	0.873	4.39279e-08	0.873	5.31394e-08	0.873	2.38819e-07
0.874	4.223e-08	0.874	5.422e-08	0.874	2.41e-07	0.874	4.29309e-08	0.874	5.2687e-08	0.874	2.388e-07
0.875	3.916e-08	0.875	5.483e-08	0.875	2.385e-07	0.875	4.25513e-08	0.875	5.27932e-08	0.875	2.38962e-07
0.876	4.469e-08	0.876	5.237e-08	0.876	2.385e-07	0.876	4.21034e-08	0.876	5.33649e-08	0.876	2.39721e-07
0.877	4.131e-08	0.877	4.991e-08	0.877	2.392e-07	0.877	4.14298e-08	0.877	5.36719e-08	0.877	2.40492e-07
0.878	4.008e-08	0.878	5.36e-08	0.878	2.404e-07	0.878	4.17845e-08	0.878	5.34558e-08	0.878	2.41387e-07
0.879	4.5e-08	0.879	5.637e-08	0.879	2.431e-07	0.879	4.22641e-08	0.879	5.30407e-08	0.879	2.42827e-07
0.88	4.07e-08	0.88	5.452e-08	0.88	2.456e-07	0.88	4.20789e-08	0.88	5.3026e-08	0.88	2.43836e-07
0.881	4.07e-08	0.881	5.176e-08	0.881	2.456e-07	0.881	4.20111e-08	0.881	5.33022e-08	0.881	2.4463e-07
0.882	4.531e-08	0.882	5.145e-08	0.882	2.462e-07	0.882	4.25364e-08	0.882	5.30737e-08	0.882	2.45379e-07
0.883	4.07e-08	0.883	5.237e-08	0.883	2.438e-07	0.883	4.21733e-08	0.883	5.24307e-08	0.883	2.45448e-07
0.884	4.101e-08	0.884	5.391e-08	0.884	2.425e-07	0.884	4.22062e-08	0.884	5.26624e-08	0.884	2.44695e-07
0.885	4.531e-08	0.885	5.329e-08	0.885	2.465e-07	0.885	4.27845e-08	0.885	5.38876e-08	0.885	2.44329e-07
0.886	4.101e-08	0.886	5.329e-08	0.886	2.459e-07	0.886	4.22902e-08	0.886	5.48035e-08	0.886	2.44601e-07
0.887	4.101e-08	0.887	5.637e-08	0.887	2.428e-07	0.887	4.21771e-08	0.887	5.52947e-08	0.887	2.44606e-07
0.888	4.561e-08	0.888	5.821e-08	0.888	2.431e-07	0.888	4.30198e-08	0.888	5.61181e-08	0.888	2.44765e-07
0.889	4.101e-08	0.889	5.698e-08	0.889	2.468e-07	0.889	4.2936e-08	0.889	5.7157e-08	0.889	2.4468e-07
0.89	4.101e-08	0.89	5.483e-08	0.89	2.456e-07	0.89	4.23034e-08	0.89	5.75962e-08	0.89	2.44108e-07
0.891	4.561e-08	0.891	5.79e-08	0.891	2.425e-07	0.891	4.22993e-08	0.891	5.79603e-08	0.891	2.43944e-07
0.892	4.285e-08	0.892	6.097e-08	0.892	2.438e-07	0.892	4.20817e-08	0.892	5.84902e-08	0.892	2.4402e-07
0.893	4.008e-08	0.893	5.913e-08	0.893	2.441e-07	0.893	4.23798e-08	0.893	5.88533e-08	0.893	2.43957e-07
0.894	4.07e-08	0.894	5.637e-08	0.894	2.435e-07	0.894	4.29808e-08	0.894	5.89982e-08	0.894	2.44002e-07
0.895	4.316e-08	0.895	6.097e-08	0.895	2.441e-07	0.895	4.26751e-08	0.895	5.95203e-08	0.895	2.44866e-07
0.896	4.531e-08	0.896	6.128e-08	0.896	2.459e-07	0.896	4.28705e-08	0.896	5.98015e-08	0.896	2.45833e-07
0.897	4.561e-08	0.897	5.759e-08	0.897	2.471e-07	0.897	4.36352e-08	0.897	5.99407e-08	0.897	2.46176e-07
0.898	4.07e-08	0.898	5.882e-08	0.898	2.471e-07	0.898	4.36123e-08	0.898	6.01955e-08	0.898	2.4628e-07
0.899	4.254e-08	0.899	6.343e-08	0.899	2.468e-07	0.899	4.36869e-08	0.899	6.02172e-08	0.899	2.46379e-07
0.9	4.623e-08	0.9	6.159e-08	0.9	2.456e-07	0.9	4.35896e-08	0.9	5.99796e-08	0.9	2.46395e-07
0.901	4.193e-08	0.901	5.882e-08	0.901	2.447e-07	0.901	4.29966e-08	0.901	6.06888e-08	0.901	2.45904e-07
0.902	4.162e-08	0.902	5.944e-08	0.902	2.447e-07	0.902	4.29418e-08	0.902	6.22379e-08	0.902	2.44816e-07
0.903	4.654e-08	0.903	6.22e-08	0.903	2.459e-07	0.903	4.37143e-08	0.903	6.32054e-08	0.903	2.44053e-07
0.904	4.316e-08	0.904	6.527e-08	0.904	2.45e-07	0.904	4.43003e-08	0.904	6.34467e-08	0.904	2.43578e-07
0.905	4.131e-08	0.905	6.65e-08	0.905	2.416e-07	0.905	4.43296e-08	0.905	6.41126e-08	0.905	2.43574e-07
0.906	4.592e-08	0.906	6.681e-08	0.906	2.407e-07	0.906	4.45555e-08	0.906	6.47845e-08	0.906	2.43706e-07
0.907	4.746e-08	0.907	6.343e-08	0.907	2.444e-07	0.907	4.49305e-08	0.907	6.50764e-08	0.907	2.43143e-07
0.908	4.592e-08	0.908	6.159e-08	0.908	2.444e-07	0.908	4.46728e-08	0.908	6.50623e-08	0.908	2.42605e-07
0.909	4.131e-08	0.909	6.435e-08	0.909	2.444e-07	0.909	4.45098e-08	0.909	6.45087e-08	0.909	2.4267e-07
0.91	4.346e-08	0.91	6.65e-08	0.91	2.422e-07	0.91	4.43523e-08	0.91	6.4365e-08	0.91	2.42754e-07
0.911	4.715e-08	0.911	6.681e-08	0.911	2.392e-07	0.911	4.41345e-08	0.911	6.49248e-08	0.911	2.42309e-07
0.912	4.223e-08	0.912	6.558e-08	0.912	2.422e-07	0.912	4.42553e-08	0.912	6.63341e-08	0.912	2.41551e-07
0.913	4.254e-08	0.913	6.405e-08	0.913	2.428e-07	0.913	4.44053e-08	0.913	6.76412e-08	0.913	2.41362e-07
0.914	4.715e-08	0.914	6.804e-08	0.914	2.41e-07	0.914	4.47153e-08	0.914	6.76773e-08	0.914	2.41587e-07
0.915	4.623e-08	0.915	7.019e-08	0.915	2.413e-07	0.915	4.41098e-08	0.915	6.79247e-08	0.915	2.42103e-07
0.916	4.254e-08	0.916	7.08e-08	0.916	2.419e-07	0.916	4.31151e-08	0.916	6.88295e-08	0.916	2.41616e-07
0.917	4.162e-08	0.917	6.896e-08	0.917	2.419e-07	0.917	4.34294e-08	0.917	6.97116e-08	0.917	2.40558e-07
0.918	4.346e-08	0.918	6.62e-08	0.918	2.413e-07	0.918	4.36725e-08	0.918	6.99807e-08	0.918	2.40104e-07
0.919	4.223e-08	0.919	7.111e-08	0.919	2.388e-07	0.919	4.31489e-08	0.919	6.95035e-08	0.919	2.39606e-07
0.92	4.285e-08	0.92	7.203e-08	0.92	2.355e-07	0.92	4.33716e-08	0.92	6.95524e-08	0.92	2.38695e-07
0.921	4.776e-08	0.921	6.958e-08	0.921	2.395e-07	0.921	4.46125e-08	0.921	7.05059e-08	0.921	2.3829e-07
0.922	4.592e-08	0.922	6.927e-08	0.922	2.398e-07	0.922	4.54594e-08	0.922	7.16195e-08	0.922	2.38259e-07
0.923	4.193e-08	0.923	7.142e-08	0.923	2.37e-07	0.923	4.56155e-08	0.923	7.18814e-08	0.923	2.38238e-07
0.924	4.592e-08	0.924	7.418e-08	0.924	2.376e-07	0.924	4.53863e-08	0.924	7.19342e-08	0.924	2.38028e-07
0.925	4.838e-08	0.925	7.48e-08	0.925	2.398e-07	0.925	4.45326e-08	0.925	7.27888e-08	0.925	2.37515e-07
0.926	4.408e-08	0.926	7.142e-08	0.926	2.373e-07	0.926	4.41799e-08	0.926	7.32863e-08	0.926	2.36916e-07
0.927	4.223e-08	0.927	7.08e-08	0.927	2.349e-07	0.927	4.48056e-08	0.927	7.32758e-08	0.927	2.3662e-07
0.928	4.254e-08	0.928	7.603e-08	0.928	2.345e-07	0.928	4.47827e-08	0.928	7.3395e-08	0.928	2.36153e-07
0.929	4.5e-08	0.929	7.449e-08	0.929	2.364e-07	0.929	4.43848e-08	0.929	7.3745e-08	0.929	2.3569e-07
0.93	4.869e-08	0.93	7.142e-08	0.93	2.382e-07	0.93	4.50181e-08	0.93	7.38524e-08	0.93	2.35674e-07
0.931	4.561e-08	0.931	7.48e-08	0.931	2.345e-07	0.931	4.61667e-08	0.931	7.45907e-08	0.931	2.3568e-07
0.932	4.316e-08	0.932	7.726e-08	0.932	2.342e-07	0.932	4.65025e-08	0.932	7.54402e-08	0.932	2.35761e-07
0.933	4.807e-08	0.933	7.541e-08	0.933	2.373e-07	0.933	4.61162e-08	0.933	7.57619e-08	0.933	2.35974e-07
0.934	4.838e-08	0.934	7.357e-08	0.934	2.364e-07	0.934	4.58257e-08	0.934	7.6105e-08	0.934	2.35434e-07
0.935	4.469e-08	0.935	7.879e-08	0.935	2.333e-07	0.935	4.59995e-08	0.935	7.6784e-08	0.935	2.35322e-07
0.936	4.408e-08	0.936	7.91e-08	0.936	2.367e-07	0.936	4.67994e-08	0.936	7.72155e-08	0.936	2.36017e-07
0.937	4.623e-08	0.937	7.572e-08	0.937	2.37e-07	0.937	4.71105e-08	0.937	7.72656e-08	0.937	2.35774e-07
0.938	4.961e-08	0.938	7.541e-08	0.938	2.336e-07	0.938	4.68054e-08	0.938	7.77045e-08	0.938	2.35594e-07
0.939	4.899e-08	0.939	8.064e-08	0.939	2.373e-07	0.939	4.72983e-08	0.939	7.84668e-08	0.939	2.36222e-07
0.94	4.715e-08	0.94	7.971e-08	0.94	2.37e-07	0.94	4.84829e-08	0.94	7.86298e-08	0.94	2.36359e-07
0.941	4.684e-08	0.941	7.664e-08	0.941	2.342e-07	0.941	4.90597e-08	0.941	7.91552e-08	0.941	2.35962e-07
0.942	4.838e-08	0.942	8.064e-08	0.942	2.379e-07	0.942	4.83452e-08	0.942	8.02513e-08	0.942	2.36319e-07
0.943	4.991e-08	0.943	8.279e-08	0.943	2.373e-07	0.943	4.77174e-08	0.943	8.12293e-08	0.943	2.36771e-07
0.944	4.991e-08	0.944	8.033e-08	0.944	2.342e-07	0.944	4.77817e-08	0.944	8.14638e-08	0.944	2.3641e-07
0.945	4.654e-08	0.945	8.094e-08	0.945	2.373e-07	0.945	4.80079e-08	0.945	8.20152e-08	0.945	2.36687e-07
0.946	4.438e-08	0.946	8.401e-08	0.946	2.385e-07	0.946	4.85455e-08	0.946	8.21075e-08	0.946	2.37398e-07
0.947	4.93e-08	0.947	8.34e-08	0.947	2.364e-07	0.947	4.86444e-08	0.947	8.12477e-08	0.947	2.37069e-07
0.948	4.991e-08	0.948	8.002e-08	0.948	2.364e-07	0.948	4.82984e-08	0.948	8.14871e-08	0.948	2.36934e-07
0.949	4.961e-08	0.949	8.033e-08	0.949	2.385e-07	0.949	4.80421e-08	0.949	8.22788e-08	0.949	2.37169e-07
0.95	5.022e-08	0.95	8.064e-08	0.95	2.379e-07	0.95	4.804e-08	0.95	8.25522e-08	0.95	2.36925e-07
0.951	4.561e-08	0.951	8.309e-08	0.951	2.342e-07	0.951	4.78194e-08	0.951	8.24497e-08	0.951	2.36877e-07
0.952	4.438e-08	0.952	8.739e-08	0.952	2.364e-07	0.952	4.70168e-08	0.952	8.27939e-08	0.952	2.36915e-07
0.953	4.623e-08	0.953	8.401e-08	0.953	2.388e-07	0.953	4.6394e-08	0.953	8.41771e-08	0.953	2.36824e-07
0.954	4.746e-08	0.954	8.248e-08	0.954	2.373e-07	0.954	4.58593e-08	0.954	8.50298e-08	0.954	2.36796e-07
0.955	4.776e-08	0.955	8.309e-08	0.955	2.364e-07	0.955	4.56426e-08	0.955	8.51532e-08	0.955	2.37364e-07
0.956	4.623e-08	0.956	8.617e-08	0.956	2.364e-07	0.956	4.63303e-08	0.956	8.54365e-08	0.956	2.37899e-07
0.957	4.469e-08	0.957	8.985e-08	0.957	2.379e-07	0.957	4.70152e-08	0.957	8.63057e-08	0.957	2.37425e-07
0.958	4.623e-08	0.958	8.586e-08	0.958	2.379e-07	0.958	4.77756e-08	0.958	8.73806e-08	0.958	2.36541e-07
0.959	4.869e-08	0.959	8.586e-08	0.959	2.373e-07	0.959	4.87503e-08	0.959	8.79522e-08	0.959	2.35874e-07
0.96	5.114e-08	0.96	9.077e-08	0.96	2.345e-07	0.96	4.96419e-08	0.96	8.84744e-08	0.96	2.35102e-07
0.961	5.176e-08	0.961	9.016e-08	0.961	2.324e-07	0.961	5.00636e-08	0.961	8.88961e-08	0.961	2.33828e-07
0.962	5.145e-08	0.962	8.678e-08	0.962	2.315e-07	0.962	5.0389e-08	0.962	8.9716e-08	0.962	2.3215e-07
0.963	4.961e-08	0.963	9.016e-08	0.963	2.321e-07	0.963	5.04974e-08	0.963	9.15495e-08	0.963	2.30872e-07
0.964	4.776e-08	0.964	9.354e-08	0.964	2.312e-07	0.964	4.96529e-08	0.964	9.22895e-08	0.964	2.30362e-07
0.965	4.746e-08	0.965	9.354e-08	0.965	2.287e-07	0.965	4.85611e-08	0.965	9.2359e-08	0.965	2.30302e-07
0.966	5.084e-08	0.966	9.415e-08	0.966	2.287e-07	0.966	4.81968e-08	0.966	9.28442e-08	0.966	2.30118e-07
0.967	4.991e-08	0.967	9.385e-08	0.967	2.306e-07	0.967	4.85111e-08	0.967	9.26541e-08	0.967	2.29965e-07
0.968	4.561e-08	0.968	8.985e-08	0.968	2.312e-07	0.968	4.92832e-08	0.968	9.19794e-08	0.968	2.29451e-07
0.969	4.869e-08	0.969	9.108e-08	0.969	2.287e-07	0.969	4.97501e-08	0.969	9.20304e-08	0.969	2.28613e-07
0.97	5.206e-08	0.97	9.169e-08	0.97	2.272e-07	0.97	4.98508e-08	0.97	9.23935e-08	0.97	2.27824e-07
0.971	5.176e-08	0.971	9.108e-08	0.971	2.266e-07	0.971	4.99264e-08	0.971	9.27735e-08	0.971	2.25749e-07
0.972	5.053e-08	0.972	9.6e-08	0.972	2.229e-07	0.972	5.09158e-08	0.972	9.30119e-08	0.972	2.22994e-07
0.973	4.899e-08	0.973	9.661e-08	0.973	2.207e-07	0.973	5.1505e-08	0.973	9.3724e-08	0.973	2.21317e-07
0.974	5.053e-08	0.974	9.292e-08	0.974	2.201e-07	0.974	5.05309e-08	0.974	9.45677e-08	0.974	2.19034e-07
0.975	5.206e-08	0.975	9.292e-08	0.975	2.146e-07	0.975	4.9755e-08	0.975	9.48699e-08	0.975	2.16917e-07
0.976	5.176e-08	0.976	9.323e-08	0.976	2.158e-07	0.976	4.97828e-08	0.976	9.50347e-08	0.976	2.15615e-07
0.977	4.746e-08	0.977	9.753e-08	0.977	2.177e-07	0.977	5.01552e-08	0.977	9.52683e-08	0.977	2.14366e-07
0.978	4.746e-08	0.978	9.876e-08	0.978	2.094e-07	0.978	5.05888e-08	0.978	9.66039e-08	0.978	2.13514e-07
0.979	5.206e-08	0.979	9.477e-08	0.979	2.14e-07	0.979	5.09743e-08	0.979	9.82276e-08	0.979	2.1316e-07
0.98	5.299e-08	0.98	9.845e-08	0.98	2.143e-07	0.98	5.14451e-08	0.98	9.89603e-08	0.98	2.12745e-07
0.981	5.237e-08	0.981	1.012e-07	0.981	2.1e-07	0.981	5.14769e-08	0.981	9.90889e-08	0.981	2.11588e-07
0.982	5.206e-08	0.982	1.009e-07	0.982	2.13e-07	0.982	5.14831e-08	0.982	9.87966e-08	0.982	2.10994e-07
0.983	5.176e-08	0.983	9.815e-08	0.983	2.115e-07	0.983	5.11919e-08	0.983	9.88595e-08	0.983	2.11172e-07
0.984	4.93e-08	0.984	9.692e-08	0.984	2.078e-07	0.984	5.04389e-08	0.984	9.90311e-08	0.984	2.10226e-07
0.985	4.684e-08	0.985	9.784e-08	0.985	2.094e-07	0.985	4.95378e-08	0.985	9.84538e-08	0.985	2.09837e-07
0.986	5.022e-08	0.986	9.907e-08	0.986	2.112e-07	0.986	4.91601e-08	0.986	9.8115e-08	0.986	2.09776e-07
0.987	5.206e-08	0.987	9.907e-08	0.987	2.097e-07	0.987	4.9439e-08	0.987	9.82832e-08	0.987	2.09214e-07
0.988	4.93e-08	0.988	9.876e-08	0.988	2.087e-07	0.988	5.05054e-08	0.988	9.89842e-08	0.988	2.09321e-07
0.989	4.807e-08	0.989	9.938e-08	0.989	2.084e-07	0.989	5.11979e-08	0.989	9.97845e-08	0.989	2.08897e-07
0.99	5.268e-08	0.99	9.968e-08	0.99	2.078e-07	0.99	5.11835e-08	0.99	1.00247e-07	0.99	2.07239e-07
0.991	5.391e-08	0.991	1.006e-07	0.991	2.069e-07	0.991	5.11201e-08	0.991	1.00392e-07	0.991	2.05821e-07
0.992	5.268e-08	0.992	1.024e-07	0.992	2.054e-07	0.992	5.15521e-08	0.992	1.01389e-07	0.992	2.04732e-07
0.993	4.776e-08	0.993	1.028e-07	0.993	2.008e-07	0.993	5.18189e-08	0.993	1.02713e-07	0.993	2.02938e-07
0.994	4.991e-08	0.994	1.018e-07	0.994	2.001e-07	0.994	5.13769e-08	0.994	1.03303e-07	0.994	2.01082e-07
0.995	5.391e-08	0.995	1.031e-07	0.995	2.02e-07	0.995	5.03612e-08	0.995	1.04185e-07	0.995	1.9985e-07
0.996	5.114e-08	0.996	1.08e-07	0.996	1.986e-07	0.996	4.95435e-08	0.996	1.05565e-07	0.996	1.99003e-07
0.997	4.746e-08	0.997	1.058e-07	0.997	1.949e-07	0.997	4.8925e-08	0.997	1.06034e-07	0.997	1.9791e-07
0.998	4.807e-08	0.998	1.034e-07	0.998	1.968e-07	0.998	4.92031e-08	0.998	1.05798e-07	0.998	1.95859e-07
0.999	4.838e-08	0.999	1.08e-07	0.999	1.965e-07	0.999	4.90082e-08	0.999	1.05486e-07	0.999	1.92843e-07
1	4.746e-08	1	1.067e-07	1	1.912e-07	1	4.86313e-08	1	1.04301e-07	1	1.89646e-07
						0.999	4.84751e-08	0.999	1.01884e-07	0.999	1.8621e-07
						0.998	4.8537e-08	0.998	9.95386e-08	0.998	1.82144e-07
						0.997	4.87011e-08	0.997	9.75279e-08	0.997	1.77577e-07
						0.996	4.84147e-08	0.996	9.47859e-08	0.996	1.73836e-07
						0.995	4.76407e-08	0.995	9.24538e-08	0.995	1.71437e-07
						0.994	4.64579e-08	0.994	9.13078e-08	0.994	1.69707e-07
						0.993	4.54311e-08	0.993	8.96128e-08	0.993	1.67452e-07
						0.992	4.51718e-08	0.992	8.75373e-08	0.992	1.64339e-07
						0.991	4.55074e-08	0.991	8.5801e-08	0.991	1.61867e-07
						0.99	4.52281e-08	0.99	8.38657e-08	0.99	1.59641e-07
						0.989	4.4061e-08	0.989	8.20276e-08	0.989	1.56699e-07
						0.988	4.38421e-08	0.988	8.1478e-08	0.988	1.5304e-07
						0.987	4.42706e-08	0.987	8.2184e-08	0.987	1.49523e-07
						0.986	4.41234e-08	0.986	8.25431e-08	0.986	1.46801e-07
						0.985	4.37497e-08	0.985	8.29445e-08	0.985	1.43751e-07
						0.984	4.35362e-08	0.984	8.44352e-08	0.984	1.41408e-07
						0.983	4.34631e-08	0.983	8.59269e-08	0.983	1.38682e-07
						0.982	4.35733e-08	0.982	8.67321e-08	0.982	1.35909e-07
						0.981	4.42039e-08	0.981	8.68808e-08	0.981	1.33806e-07
						0.98	4.40154e-08	0.98	8.64921e-08	0.98	1.31837e-07
						0.979	4.26137e-08	0.979	8.60368e-08	0.979	1.29676e-07
						0.978	4.12836e-08	0.978	8.55127e-08	0.978	1.27037e-07
						0.977	4.03097e-08	0.977	8.47548e-08	0.977	1.24713e-07
						0.976	3.9606e-08	0.976	8.41313e-08	0.976	1.22866e-07
						0.975	3.93326e-08	0.975	8.30232e-08	0.975	1.20277e-07
						0.974	3.97344e-08	0.974	8.18355e-08	0.974	1.16688e-07
						0.973	3.9672e-08	0.973	8.12129e-08	0.973	1.14629e-07
						0.972	3.93316e-08	0.972	8.08709e-08	0.972	1.12766e-07
						0.971	3.93636e-08	0.971	8.05088e-08	0.971	1.11244e-07
						0.97	3.90801e-08	0.97	8.00477e-08	0.97	1.09909e-07
						0.969	3.81866e-08	0.969	7.97349e-08	0.969	1.08596e-07
						0.968	3.76318e-08	0.968	7.94714e-08	0.968	1.06485e-07
						0.967	3.7742e-08	0.967	7.90819e-08	0.967	1.04475e-07
						0.966	3.88526e-08	0.966	7.82989e-08	0.966	1.02711e-07
						0.965	4.12694e-08	0.965	7.63681e-08	0.965	9.98613e-08
						0.964	4.32952e-08	0.964	7.42754e-08	0.964	9.5433e-08
						0.963	4.45509e-08	0.963	7.28732e-08	0.963	9.31655e-08
						0.962	4.59865e-08	0.962	7.17707e-08	0.962	9.09651e-08
						0.961	4.72316e-08	0.961	7.02291e-08	0.961	8.85927e-08
						0.96	4.72874e-08	0.96	6.90844e-08	0.96	8.61816e-08
						0.959	4.70705e-08	0.959	6.90512e-08	0.959	8.41695e-08
						0.958	4.67551e-08	0.958	6.87218e-08	0.958	8.22081e-08
						0.957	4.5223e-08	0.957	6.75827e-08	0.957	8.10633e-08
						0.956	4.41581e-08	0.956	6.67268e-08	0.956	7.99964e-08
						0.955	4.39805e-08	0.955	6.59697e-08	0.955	7.79405e-08
						0.954	4.24974e-08	0.954	6.48818e-08	0.954	7.59971e-08
						0.953	4.13404e-08	0.953	6.41268e-08	0.953	7.48209e-08
						0.952	4.14659e-08	0.952	6.37444e-08	0.952	7.34606e-08
						0.951	4.11077e-08	0.951	6.27652e-08	0.951	7.12125e-08
						0.95	4.0106e-08	0.95	6.16768e-08	0.95	6.92078e-08
						0.949	4.03213e-08	0.949	6.09836e-08	0.949	6.8305e-08
						0.948	4.06768e-08	0.948	5.99362e-08	0.948	6.79193e-08
						0.947	3.9774e-08	0.947	5.91339e-08	0.947	6.73531e-08
						0.946	3.93638e-08	0.946	5.93045e-08	0.946	6.63653e-08
						0.945	3.95654e-08	0.945	5.94309e-08	0.945	6.50443e-08
						0.944	3.88105e-08	0.944	5.8313e-08	0.944	6.35548e-08
						0.943	3.78514e-08	0.943	5.73373e-08	0.943	6.21935e-08
						0.942	3.7713e-08	0.942	5.72369e-08	0.942	6.05989e-08
						0.941	3.72175e-08	0.941	5.6497e-08	0.941	5.86942e-08
						0.94	3.67563e-08	0.94	5.44866e-08	0.94	5.70155e-08
						0.939	3.74217e-08	0.939	5.30584e-08	0.939	5.62656e-08
						0.938	3.83872e-08	0.938	5.22906e-08	0.938	5.59177e-08
						0.937	3.81854e-08	0.937	5.15951e-08	0.937	5.50988e-08
						0.936	3.80075e-08	0.936	5.09739e-08	0.936	5.40482e-08
						0.935	3.80096e-08	0.935	5.02787e-08	0.935	5.34703e-08
						0.934	3.7209e-08	0.934	4.87726e-08	0.934	5.23474e-08
						0.933	3.56138e-08	0.933	4.73221e-08	0.933	5.11e-08
						0.932	3.47483e-08	0.932	4.64829e-08	0.932	5.00704e-08
						0.931	3.46344e-08	0.931	4.59962e-08	0.931	4.9131e-08
						0.93	3.41337e-08	0.93	4.50861e-08	0.93	4.82455e-08
						0.929	3.38713e-08	0.929	4.46973e-08	0.929	4.766e-08
						0.928	3.42892e-08	0.928	4.42248e-08	0.928	4.67316e-08
						0.927	3.42267e-08	0.927	4.31296e-08	0.927	4.58383e-08
						0.926	3.48416e-08	0.926	4.25911e-08	0.926	4.50536e-08
						0.925	3.52751e-08	0.925	4.21781e-08	0.925	4.40529e-08
						0.924	3.47206e-08	0.924	4.10479e-08	0.924	4.35983e-08
						0.923	3.33448e-08	0.923	4.00322e-08	0.923	4.43354e-08
						0.922	3.32104e-08	0.922	3.9819e-08	0.922	4.50768e-08
						0.921	3.31476e-08	0.921	4.00705e-08	0.921	4.82663e-08
						0.92	3.16648e-08	0.92	3.95218e-08	0.92	5.10014e-08
						0.919	3.05838e-08	0.919	3.88345e-08	0.919	5.37068e-08
						0.918	3.05283e-08	0.918	3.84196e-08	0.918	5.51412e-08
						0.917	3.10207e-08	0.917	3.7553e-08	0.917	5.5158e-08
						0.916	3.13756e-08	0.916	3.69055e-08	0.916	5.35163e-08
						0.915	3.09382e-08	0.915	3.60955e-08	0.915	5.04179e-08
						0.914	3.06815e-08	0.914	3.50452e-08	0.914	4.75492e-08
						0.913	3.03295e-08	0.913	3.49784e-08	0.913	4.52366e-08
						0.912	3.00052e-08	0.912	3.53056e-08	0.912	4.23718e-08
						0.911	2.94811e-08	0.911	3.45177e-08	0.911	4.24274e-08
						0.91	2.90816e-08	0.91	3.34754e-08	0.91	4.21925e-08
						0.909	2.90745e-08	0.909	3.34099e-08	0.909	4.23641e-08
						0.908	2.87222e-08	0.908	3.3204e-08	0.908	4.20721e-08
						0.907	2.85146e-08	0.907	3.18889e-08	0.907	4.13678e-08
						0.906	2.83161e-08	0.906	3.03863e-08	0.906	4.04669e-08
						0.905	2.78829e-08	0.905	2.95543e-08	0.905	3.91415e-08
						0.904	2.75797e-08	0.904	2.94301e-08	0.904	3.70433e-08
						0.903	2.70938e-08	0.903	2.99058e-08	0.903	3.39816e-08
						0.902	2.67917e-08	0.902	2.9481e-08	0.902	3.28927e-08
						0.901	2.71472e-08	0.901	2.83805e-08	0.901	3.41382e-08
						0.9	2.74381e-08	0.9	2.8131e-08	0.9	3.61585e-08
						0.899	2.69896e-08	0.899	2.81249e-08	0.899	3.93416e-08
						0.898	2.56003e-08	0.898	2.68768e-08	0.898	4.33777e-08
						0.897	2.45974e-08	0.897	2.59944e-08	0.897	4.75116e-08
						0.896	2.44804e-08	0.896	2.54859e-08	0.896	5.02103e-08
						0.895	2.43976e-08	0.895	2.46835e-08	0.895	5.10888e-08
						0.894	2.40842e-08	0.894	2.42627e-08	0.894	4.98104e-08
						0.893	2.38134e-08	0.893	2.42878e-08	0.893	4.63149e-08
						0.892	2.474e-08	0.892	2.38404e-08	0.892	4.33697e-08
						0.891	2.55703e-08	0.891	2.30704e-08	0.891	4.02966e-08
						0.89	2.56435e-08	0.89	2.27388e-08	0.89	3.76881e-08
						0.889	2.51198e-08	0.889	2.2535e-08	0.889	3.52545e-08
						0.888	2.35074e-08	0.888	2.18724e-08	0.888	3.35672e-08
						0.887	2.21131e-08	0.887	2.13571e-08	0.887	3.25981e-08
						0.886	2.22451e-08	0.886	2.06592e-08	0.886	3.14014e-08
						0.885	2.25745e-08	0.885	1.96534e-08	0.885	3.04477e-08
						0.884	2.20769e-08	0.884	1.9273e-08	0.884	2.99798e-08
						0.883	2.12109e-08	0.883	1.96677e-08	0.883	2.88412e-08
						0.882	2.15228e-08	0.882	2.01507e-08	0.882	2.75443e-08
						0.881	2.23303e-08	0.881	1.93626e-08	0.881	2.73298e-08
						0.88	2.2281e-08	0.88	1.88713e-08	0.88	2.69415e-08
						0.879	2.17124e-08	0.879	1.91669e-08	0.879	2.58525e-08
						0.878	2.15685e-08	0.878	1.83586e-08	0.878	2.57613e-08
						0.877	2.154e-08	0.877	1.67676e-08	0.877	2.56016e-08
						0.876	2.16428e-08	0.876	1.61034e-08	0.876	2.48303e-08
						0.875	2.16524e-08	0.875	1.56628e-08	0.875	2.42194e-08
						0.874	2.16293e-08	0.874	1.48579e-08	0.874	2.43026e-08
						0.873	2.11936e-08	0.873	1.44365e-08	0.873	2.39623e-08
						0.872	2.07136e-08	0.872	1.44265e-08	0.872	2.34604e-08
						0.871	2.0314e-08	0.871	1.40686e-08	0.871	2.33664e-08
						0.87	1.99659e-08	0.87	1.41561e-08	0.87	2.24145e-08
						0.869	1.99938e-08	0.869	1.43177e-08	0.869	2.19774e-08
						0.868	1.99144e-08	0.868	1.37049e-08	0.868	2.20395e-08
						0.867	1.93692e-08	0.867	1.33155e-08	0.867	2.18412e-08
						0.866	1.93871e-08	0.866	1.37747e-08	0.866	2.17126e-08
						0.865	2.02902e-08	0.865	1.40778e-08	0.865	2.20124e-08
						0.864	2.07237e-08	0.864	1.3173e-08	0.864	2.20847e-08
						0.863	2.01506e-08	0.863	1.20937e-08	0.863	2.14559e-08
						0.862	1.92815e-08	0.862	1.18793e-08	0.862	2.0464e-08
						0.861	1.83851e-08	0.861	1.1692e-08	0.861	1.96066e-08
						0.86	1.78342e-08	0.86	1.0848e-08	0.86	1.88162e-08
						0.859	1.76988e-08	0.859	9.78989e-09	0.859	1.86748e-08
						0.858	1.7291e-08	0.858	9.09555e-09	0.858	1.8386e-08
						0.857	1.69218e-08	0.857	8.36045e-09	0.857	1.80292e-08
						0.856	1.7571e-08	0.856	7.76496e-09	0.856	1.76635e-08
						0.855	1.84844e-08	0.855	7.74687e-09	0.855	1.62714e-08
						0.854	1.84342e-08	0.854	7.50891e-09	0.854	1.79669e-08
						0.853	1.80782e-08	0.853	6.77891e-09	0.853	1.87747e-08
						0.852	1.7623e-08	0.852	6.87934e-09	0.852	1.97129e-08
						0.851	1.69706e-08	0.851	7.2246e-09	0.851	2.09321e-08
						0.85	1.61961e-08	0.85	6.72264e-09	0.85	2.13882e-08
						0.849	1.57046e-08	0.849	6.23707e-09	0.849	2.093e-08
						0.848	1.4891e-08	0.848	6.2901e-09	0.848	1.99708e-08
						0.847	1.42263e-08	0.847	6.08246e-09	0.847	1.84115e-08
						0.846	1.48737e-08	0.846	5.7087e-09	0.846	1.64768e-08
						0.845	1.58356e-08	0.845	5.534e-09	0.845	1.47292e-08
						0.844	1.66297e-08	0.844	5.10778e-09	0.844	1.64944e-08
						0.843	1.7053e-08	0.843	3.95832e-09	0.843	1.63702e-08
						0.842	1.69808e-08	0.842	3.23501e-09	0.842	1.61489e-08
						0.841	1.69372e-08	0.841	2.57408e-09	0.841	1.58294e-08
						0.84	1.68422e-08	0.84	1.17048e-09	0.84	1.52893e-08
						0.839	1.6569e-08	0.839	1.42801e-10	0.839	1.46636e-08
						0.838	1.64659e-08	0.838	3.791e-10	0.838	1.42072e-08
						0.837	1.60921e-08	0.837	1.37672e-09	0.837	1.34893e-08
						0.836	1.60766e-08	0.836	2.18171e-09	0.836	1.28124e-08
						0.835	1.65882e-08	0.835	2.234e-09	0.835	1.22328e-08
						0.834	1.63064e-08	0.834	2.60204e-09	0.834	1.17927e-08
						0.833	1.56286e-08	0.833	3.15776e-09	0.833	1.20065e-08
						0.832	1.52056e-08	0.832	2.84775e-09	0.832	1.19921e-08
						0.831	1.44807e-08	0.831	1.96058e-09	0.831	1.22652e-08
						0.83	1.44588e-08	0.83	1.07837e-09	0.83	1.29678e-08
						0.829	1.50456e-08	0.829	5.72777e-10	0.829	1.31064e-08
						0.828	1.48826e-08	0.828	2.43272e-10	0.828	1.29856e-08
						0.827	1.39661e-08	0.827	-6.60655e-11	0.827	1.30355e-08
						0.826	1.39879e-08	0.826	-4.62853e-10	0.826	1.30769e-08
						0.825	1.44066e-08	0.825	-1.14679e-09	0.825	1.22231e-08
						0.824	1.46547e-08	0.824	-1.66598e-09	0.824	1.15862e-08
						0.823	1.54022e-08	0.823	-1.6595e-09	0.823	1.16792e-08
						0.822	1.53916e-08	0.822	-1.82344e-09	0.822	1.13774e-08
						0.821	1.49327e-08	0.821	-2.33607e-09	0.821	1.06436e-08
						0.82	1.54019e-08	0.82	-2.18636e-09	0.82	9.42484e-09
						0.819	1.50281e-08	0.819	-1.59408e-09	0.819	8.54502e-09
						0.818	1.37894e-08	0.818	-1.5003e-09	0.818	8.23245e-09
						0.817	1.33815e-08	0.817	-1.63494e-09	0.817	8.10282e-09
						0.816	1.33288e-08	0.816	-1.26122e-09	0.816	7.41718e-09
						0.815	1.27891e-08	0.815	-8.7384e-10	0.815	6.66488e-09
						0.814	1.29619e-08	0.814	-1.29056e-09	0.814	7.03118e-09
						0.813	1.33306e-08	0.813	-1.49539e-09	0.813	7.36056e-09
						0.812	1.30272e-08	0.812	-1.2641e-09	0.812	6.98678e-09
						0.811	1.2902e-08	0.811	-1.9644e-09	0.811	6.2642e-09
						0.81	1.24927e-08	0.81	-2.63045e-09	0.81	5.78168e-09
						0.809	1.15365e-08	0.809	-2.60037e-09	0.809	5.60332e-09
						0.808	1.17444e-08	0.808	-2.95263e-09	0.808	4.99749e-09
						0.807	1.21768e-08	0.807	-3.83994e-09	0.807	4.25062e-09
						0.806	1.16388e-08	0.806	-3.88801e-09	0.806	3.74145e-09
						0.805	1.12194e-08	0.805	-3.59152e-09	0.805	4.01845e-09
						0.804	1.18854e-08	0.804	-4.31032e-09	0.804	4.35713e-09
						0.803	1.27008e-08	0.803	-4.57886e-09	0.803	4.14515e-09
						0.802	1.2633e-08	0.802	-4.07617e-09	0.802	3.81645e-09
						0.801	1.18057e-08	0.801	-4.73646e-09	0.801	4.0327e-09
						0.8	1.09694e-08	0.8	-5.00018e-09	0.8	4.41599e-09
						0.799	1.07631e-08	0.799	-4.47672e-09	0.799	4.10092e-09
						0.798	1.12694e-08	0.798	-5.02886e-09	0.798	3.77579e-09
						0.797	1.1426e-08	0.797	-5.54451e-09	0.797	3.36973e-09
						0.796	1.16017e-08	0.796	-4.99537e-09	0.796	3.34967e-09
						0.795	1.25033e-08	0.795	-5.19723e-09	0.795	3.7135e-09
						0.794	1.3842e-08	0.794	-5.86946e-09	0.794	3.21651e-09
						0.793	1.4294e-08	0.793	-5.41548e-09	0.793	2.69297e-09
						0.792	1.35251e-08	0.792	-5.44045e-09	0.792	2.92358e-09
						0.791	1.24994e-08	0.791	-6.26392e-09	0.791	3.83175e-09
						0.79	1.18699e-08	0.79	-6.29549e-09	0.79	4.41618e-09
						0.789	1.12773e-08	0.789	-6.50677e-09	0.789	4.49429e-09
						0.788	1.02456e-08	0.788	-7.09469e-09	0.788	4.0689e-09
						0.787	1.01294e-08	0.787	-6.79827e-09	0.787	3.12432e-09
						0.786	1.01747e-08	0.786	-6.06943e-09	0.786	2.76778e-09
						0.785	9.76719e-09	0.785	-5.85799e-09	0.785	2.91028e-09
						0.784	1.0434e-08	0.784	-5.74065e-09	0.784	2.57213e-09
						0.783	1.04509e-08	0.783	-5.72935e-09	0.783	2.46177e-09
						0.782	9.49575e-09	0.782	-6.5378e-09	0.782	2.3858e-09
						0.781	9.52386e-09	0.781	-7.38641e-09	0.781	2.25193e-09
						0.78	1.01805e-08	0.78	-7.64357e-09	0.78	2.14522e-09
						0.779	1.01354e-08	0.779	-7.48643e-09	0.779	2.08728e-09
						0.778	9.37945e-09	0.778	-7.66159e-09	0.778	1.78654e-09
						0.777	9.38437e-09	0.777	-7.86382e-09	0.777	2.01428e-09
						0.776	9.12753e-09	0.776	-7.21377e-09	0.776	2.46408e-09
						0.775	8.02227e-09	0.775	-6.62426e-09	0.775	2.4491e-09
						0.774	7.64425e-09	0.774	-7.0726e-09	0.774	2.76341e-09
						0.773	7.38759e-09	0.773	-8.16087e-09	0.773	2.54423e-09
						0.772	7.31783e-09	0.772	-8.72425e-09	0.772	1.47003e-09
						0.771	8.17652e-09	0.771	-8.82015e-09	0.771	9.77274e-10
						0.77	9.26273e-09	0.77	-9.07012e-09	0.77	7.90287e-10
						0.769	1.03739e-08	0.769	-8.63268e-09	0.769	4.99491e-10
						0.768	1.05845e-08	0.768	-8.71749e-09	0.768	1.1206e-10
						0.767	1.0466e-08	0.767	-9.30894e-09	0.767	-2.94632e-10
						0.766	1.08046e-08	0.766	-8.97598e-09	0.766	-5.38144e-10
						0.765	9.917e-09	0.765	-8.57997e-09	0.765	-8.00831e-10
						0.764	8.70735e-09	0.764	-8.63378e-09	0.764	-3.64776e-10
						0.763	8.14762e-09	0.763	-8.66467e-09	0.763	1.35101e-10
						0.762	8.0831e-09	0.762	-7.95331e-09	0.762	3.9012e-10
						0.761	8.48066e-09	0.761	-8.15465e-09	0.761	7.06676e-10
						0.76	9.33982e-09	0.76	-8.71785e-09	0.76	7.99843e-10
						0.759	9.63484e-09	0.759	-8.29155e-09	0.759	7.71916e-10
						0.758	9.06554e-09	0.758	-8.86238e-09	0.758	4.47603e-10
						0.757	8.84898e-09	0.757	-9.8728e-09	0.757	-1.98354e-10
						0.756	9.31625e-09	0.756	-9.90685e-09	0.756	-8.17935e-10
						0.755	9.12701e-09	0.755	-9.87874e-09	0.755	-1.33502e-09
						0.754	9.27938e-09	0.754	-1.00524e-08	0.754	-1.2886e-09
						0.753	9.10441e-09	0.753	-9.689e-09	0.753	-8.31101e-10
						0.752	8.83024e-09	0.752	-9.15915e-09	0.752	-1.11466e-09
						0.751	9.23435e-09	0.751	-9.45671e-09	0.751	-2.0455e-09
						0.75	9.56944e-09	0.75	-9.39043e-09	0.75	-2.17217e-09
						0.749	8.87368e-09	0.749	-8.80471e-09	0.749	-1.77039e-09
						0.748	8.00397e-09	0.748	-8.90913e-09	0.748	-1.48671e-09
						0.747	7.21068e-09	0.747	-9.18224e-09	0.747	-1.18451e-09
						0.746	6.9658e-09	0.746	-9.73372e-09	0.746	-1.14873e-09
						0.745	7.56081e-09	0.745	-1.06037e-08	0.745	-1.3629e-09
						0.744	8.2103e-09	0.744	-1.10899e-08	0.744	-8.50949e-10
						0.743	7.37193e-09	0.743	-1.09214e-08	0.743	-3.34746e-10
						0.742	7.19089e-09	0.742	-1.07369e-08	0.742	-9.56332e-10
						0.741	7.77225e-09	0.741	-1.02513e-08	0.741	-1.41751e-09
						0.74	7.53523e-09	0.74	-9.60588e-09	0.74	-1.22692e-09
						0.739	7.22593e-09	0.739	-9.34109e-09	0.739	-1.28417e-09
						0.738	7.10064e-09	0.738	-9.08985e-09	0.738	-1.62574e-09
						0.737	6.67377e-09	0.737	-9.31405e-09	0.737	-1.93723e-09
						0.736	6.34012e-09	0.736	-1.06312e-08	0.736	-2.889e-09
						0.735	6.32441e-09	0.735	-1.1488e-08	0.735	-3.67897e-09
						0.734	6.10087e-09	0.734	-1.13931e-08	0.734	-3.44631e-09
						0.733	5.93119e-09	0.733	-1.11489e-08	0.733	-3.36041e-09
						0.732	7.04043e-09	0.732	-1.10545e-08	0.732	-4.14591e-09
						0.731	7.49734e-09	0.731	-1.01436e-08	0.731	-3.95401e-09
						0.73	6.81197e-09	0.73	-9.44922e-09	0.73	-3.23492e-09
						0.729	6.88996e-09	0.729	-9.99806e-09	0.729	-3.34657e-09
						0.728	7.47503e-09	0.728	-9.64714e-09	0.728	-3.61645e-09
						0.727	7.26964e-09	0.727	-9.37046e-09	0.727	-3.75317e-09
						0.726	6.12546e-09	0.726	-1.04784e-08	0.726	-3.57763e-09
						0.725	5.21248e-09	0.725	-1.06595e-08	0.725	-2.9081e-09
						0.724	5.21164e-09	0.724	-1.02911e-08	0.724	-2.7255e-09
						0.723	5.8605e-09	0.723	-1.08354e-08	0.723	-2.92671e-09
						0.722	6.46195e-09	0.722	-1.1145e-08	0.722	-3.00979e-09
						0.721	6.12889e-09	0.721	-1.05814e-08	0.721	-2.8259e-09
						0.72	5.34892e-09	0.72	-1.07887e-08	0.72	-3.14245e-09
						0.719	4.77884e-09	0.719	-1.12625e-08	0.719	-3.52206e-09
						0.718	4.25043e-09	0.718	-1.06104e-08	0.718	-3.86292e-09
						0.717	3.36046e-09	0.717	-1.06777e-08	0.717	-4.22523e-09
						0.716	2.7539e-09	0.716	-1.10952e-08	0.716	-3.86493e-09
						0.715	3.1621e-09	0.715	-1.03867e-08	0.715	-3.86351e-09
						0.714	4.22906e-09	0.714	-1.03024e-08	0.714	-4.7042e-09
						0.713	5.12209e-09	0.713	-1.10933e-08	0.713	-4.64328e-09
						0.712	5.46789e-09	0.712	-1.10835e-08	0.712	-4.31097e-09
						0.711	5.37618e-09	0.711	-1.05981e-08	0.711	-4.76354e-09
						0.71	4.84769e-09	0.71	-1.05267e-08	0.71	-4.93548e-09
						0.709	3.61318e-09	0.709	-1.062e-08	0.709	-4.47658e-09
						0.708	2.26274e-09	0.708	-1.04178e-08	0.708	-4.97282e-09
						0.707	2.02144e-09	0.707	-1.03295e-08	0.707	-5.24787e-09
						0.706	2.83211e-09	0.706	-1.02975e-08	0.706	-4.64209e-09
						0.705	3.61704e-09	0.705	-1.03017e-08	0.705	-4.5246e-09
						0.704	3.90428e-09	0.704	-1.05342e-08	0.704	-5.08095e-09
						0.703	3.7281e-09	0.703	-1.07078e-08	0.703	-5.2349e-09
						0.702	4.11692e-09	0.702	-1.05265e-08	0.702	-5.65803e-09
						0.701	4.53587e-09	0.701	-9.89671e-09	0.701	-6.62541e-09
						0.7	4.01176e-09	0.7	-9.15394e-09	0.7	-7.10028e-09
						0.699	3.49118e-09	0.699	-8.91514e-09	0.699	-7.04236e-09
						0.698	3.54342e-09	0.698	-8.99942e-09	0.698	-7.33596e-09
						0.697	4.60308e-09	0.697	-8.80344e-09	0.697	-7.28874e-09
						0.696	5.81962e-09	0.696	-8.91063e-09	0.696	-6.44944e-09
						0.695	6.30509e-09	0.695	-9.61893e-09	0.695	-5.74836e-09
						0.694	5.8496e-09	0.694	-1.0031e-08	0.694	-5.88577e-09
						0.693	5.17143e-09	0.693	-9.91413e-09	0.693	-5.78994e-09
						0.692	5.43631e-09	0.692	-1.01028e-08	0.692	-5.5185e-09
						0.691	5.69065e-09	0.691	-1.04732e-08	0.691	-6.08276e-09
						0.69	5.18372e-09	0.69	-1.00315e-08	0.69	-6.54897e-09
						0.689	4.90439e-09	0.689	-9.50577e-09	0.689	-6.00969e-09
						0.688	4.42744e-09	0.688	-1.02192e-08	0.688	-5.94802e-09
						0.687	3.83866e-09	0.687	-1.01373e-08	0.687	-6.27238e-09
						0.686	3.19632e-09	0.686	-9.33286e-09	0.686	-6.37052e-09
						0.685	3.00295e-09	0.685	-9.79618e-09	0.685	-6.95137e-09
						0.684	2.5769e-09	0.684	-1.01726e-08	0.684	-7.47565e-09
						0.683	1.97403e-09	0.683	-9.74927e-09	0.683	-7.12496e-09
						0.682	2.69439e-09	0.682	-9.48472e-09	0.682	-6.94819e-09
						0.681	3.86534e-09	0.681	-9.04944e-09	0.681	-7.48537e-09
						0.68	4.31787e-09	0.68	-8.79414e-09	0.68	-7.90279e-09
						0.679	4.32927e-09	0.679	-8.56541e-09	0.679	-7.76517e-09
						0.678	4.39505e-09	0.678	-8.69712e-09	0.678	-7.2689e-09
						0.677	4.20814e-09	0.677	-8.61534e-09	0.677	-7.24233e-09
						0.676	3.41395e-09	0.676	-8.32306e-09	0.676	-7.77073e-09
						0.675	3.51492e-09	0.675	-8.36086e-09	0.675	-7.71196e-09
						0.674	3.55726e-09	0.674	-8.89906e-09	0.674	-7.02593e-09
						0.673	3.53657e-09	0.673	-9.12724e-09	0.673	-6.70074e-09
						0.672	4.52407e-09	0.672	-8.5184e-09	0.672	-6.93425e-09
						0.671	5.46944e-09	0.671	-8.3456e-09	0.671	-7.47557e-09
						0.67	5.93636e-09	0.67	-9.28142e-09	0.67	-8.30475e-09
						0.669	5.68e-09	0.669	-9.5214e-09	0.669	-8.91924e-09
						0.668	5.60763e-09	0.668	-9.28033e-09	0.668	-8.40371e-09
						0.667	5.73521e-09	0.667	-9.01135e-09	0.667	-8.53762e-09
						0.666	4.59514e-09	0.666	-8.2522e-09	0.666	-8.7897e-09
						0.665	3.59841e-09	0.665	-7.57333e-09	0.665	-7.85816e-09
						0.664	3.57762e-09	0.664	-8.10505e-09	0.664	-7.56528e-09
						0.663	3.68216e-09	0.663	-8.59121e-09	0.663	-7.74998e-09
						0.662	3.69717e-09	0.662	-8.53601e-09	0.662	-7.4808e-09
						0.661	3.56545e-09	0.661	-8.88906e-09	0.661	-7.50507e-09
						0.66	3.06341e-09	0.66	-9.23181e-09	0.66	-8.09946e-09
						0.659	1.91964e-09	0.659	-9.31367e-09	0.659	-8.10032e-09
						0.658	1.38969e-09	0.658	-9.24704e-09	0.658	-7.60891e-09
						0.657	1.72847e-09	0.657	-9.1756e-09	0.657	-8.14828e-09
						0.656	1.82727e-09	0.656	-9.26643e-09	0.656	-8.2429e-09
						0.655	2.45891e-09	0.655	-9.80719e-09	0.655	-7.76793e-09
						0.654	4.01154e-09	0.654	-1.06056e-08	0.654	-8.46703e-09
						0.653	5.28338e-09	0.653	-1.14651e-08	0.653	-8.97776e-09
						0.652	6.165e-09	0.652	-1.20023e-08	0.652	-8.72149e-09
						0.651	6.58748e-09	0.651	-1.13816e-08	0.651	-8.63218e-09
						0.65	5.8763e-09	0.65	-1.04403e-08	0.65	-8.76898e-09
						0.649	4.81061e-09	0.649	-9.85808e-09	0.649	-8.68801e-09
						0.648	4.33366e-09	0.648	-9.82977e-09	0.648	-9.11114e-09
						0.647	3.42992e-09	0.647	-9.92893e-09	0.647	-9.96578e-09
						0.646	2.79749e-09	0.646	-9.45403e-09	0.646	-1.00657e-08
						0.645	2.84768e-09	0.645	-9.0093e-09	0.645	-9.87776e-09
						0.644	2.51407e-09	0.644	-8.96536e-09	0.644	-1.00257e-08
						0.643	2.30646e-09	0.643	-9.48396e-09	0.643	-9.78122e-09
						0.642	2.62805e-09	0.642	-1.02509e-08	0.642	-8.94169e-09
						0.641	3.31114e-09	0.641	-9.58701e-09	0.641	-7.78751e-09
						0.64	3.44221e-09	0.64	-9.15078e-09	0.64	-7.2271e-09
						0.639	3.41858e-09	0.639	-9.43622e-09	0.639	-7.55171e-09
						0.638	3.42144e-09	0.638	-9.97459e-09	0.638	-8.49796e-09
						0.637	2.57498e-09	0.637	-1.01331e-08	0.637	-9.00711e-09
						0.636	2.16244e-09	0.636	-9.42462e-09	0.636	-9.41355e-09
						0.635	1.79295e-09	0.635	-8.55909e-09	0.635	-1.00306e-08
						0.634	2.55455e-10	0.634	-7.75077e-09	0.634	-1.04446e-08
						0.633	-2.96623e-10	0.633	-7.90325e-09	0.633	-1.04692e-08
						0.632	3.5069e-10	0.632	-8.09328e-09	0.632	-9.86007e-09
						0.631	1.26658e-09	0.631	-7.22202e-09	0.631	-8.87108e-09
						0.63	1.79153e-09	0.63	-7.51876e-09	0.63	-8.25688e-09
						0.629	1.69341e-09	0.629	-8.03475e-09	0.629	-8.14756e-09
						0.628	1.37331e-09	0.628	-8.11132e-09	0.628	-8.03901e-09
						0.627	1.14271e-09	0.627	-8.45793e-09	0.627	-7.19545e-09
						0.626	8.92755e-10	0.626	-8.72127e-09	0.626	-7.46546e-09
						0.625	1.58762e-10	0.625	-8.89578e-09	0.625	-8.49485e-09
						0.624	-1.08221e-09	0.624	-9.5317e-09	0.624	-8.66109e-09
						0.623	-9.03211e-10	0.623	-1.03917e-08	0.623	-9.03815e-09
						0.622	2.4971e-10	0.622	-1.03172e-08	0.622	-9.59094e-09
						0.621	5.95608e-10	0.621	-9.88391e-09	0.621	-9.55751e-09
						0.62	6.82979e-10	0.62	-9.32725e-09	0.62	-9.66127e-09
						0.619	1.45927e-09	0.619	-8.47653e-09	0.619	-1.0224e-08
						0.618	1.91403e-09	0.618	-7.87945e-09	0.618	-1.01869e-08
						0.617	1.83029e-09	0.617	-7.39825e-09	0.617	-9.69658e-09
						0.616	1.77511e-09	0.616	-7.19409e-09	0.616	-1.03487e-08
						0.615	1.67844e-09	0.615	-7.30988e-09	0.615	-1.04436e-08
						0.614	1.6562e-09	0.614	-7.31604e-09	0.614	-9.91914e-09
						0.613	2.56993e-09	0.613	-7.58093e-09	0.613	-1.05242e-08
						0.612	3.66985e-09	0.612	-7.86732e-09	0.612	-1.06388e-08
						0.611	3.80738e-09	0.611	-7.55383e-09	0.611	-1.01366e-08
						0.61	3.61827e-09	0.61	-7.34068e-09	0.61	-1.13789e-08
						0.609	3.49802e-09	0.609	-8.18131e-09	0.609	-1.07206e-08
						0.608	2.01137e-09	0.608	-8.59303e-09	0.608	-9.51187e-09
						0.607	8.99341e-10	0.607	-8.40731e-09	0.607	-9.04804e-09
						0.606	4.25229e-10	0.606	-8.8122e-09	0.606	-8.95565e-09
						0.605	-2.90139e-10	0.605	-9.1318e-09	0.605	-8.30956e-09
						0.604	-4.32615e-10	0.604	-8.95521e-09	0.604	-8.74114e-09
						0.603	2.52143e-10	0.603	-9.12507e-09	0.603	-9.66145e-09
						0.602	1.26187e-09	0.602	-8.58395e-09	0.602	-9.95777e-09
						0.601	2.19424e-09	0.601	-7.45467e-09	0.601	-1.09484e-08
						0.6	2.81068e-09	0.6	-7.76037e-09	0.6	-1.19829e-08
						0.599	3.16931e-09	0.599	-7.93648e-09	0.599	-1.00649e-08
						0.598	3.47211e-09	0.598	-7.16786e-09	0.598	-9.49181e-09
						0.597	4.75041e-09	0.597	-7.48307e-09	0.597	-9.69888e-09
						0.596	4.67803e-09	0.596	-8.41168e-09	0.596	-9.66983e-09
						0.595	3.4814e-09	0.595	-8.67914e-09	0.595	-1.0413e-08
						0.594	3.16351e-09	0.594	-8.88333e-09	0.594	-1.15606e-08
						0.593	2.38654e-09	0.593	-9.24575e-09	0.593	-1.20292e-08
						0.592	1.57668e-09	0.592	-9.14902e-09	0.592	-1.24478e-08
						0.591	1.42199e-09	0.591	-8.66118e-09	0.591	-1.28796e-08
						0.59	7.71674e-10	0.59	-8.60121e-09	0.59	-1.20442e-08
						0.589	4.71541e-10	0.589	-8.71338e-09	0.589	-1.07265e-08
						0.588	1.05593e-09	0.588	-8.28066e-09	0.588	-1.06862e-08
						0.587	1.08967e-09	0.587	-8.346e-09	0.587	-1.09702e-08
						0.586	6.50662e-10	0.586	-8.6811e-09	0.586	-1.11699e-08
						0.585	9.66417e-10	0.585	-8.34085e-09	0.585	-1.1593e-08
						0.584	1.40185e-09	0.584	-8.28118e-09	0.584	-1.14984e-08
						0.583	8.36807e-10	0.583	-9.06452e-09	0.583	-1.12377e-08
						0.582	3.30586e-10	0.582	-9.40199e-09	0.582	-1.13154e-08
						0.581	-1.82921e-10	0.581	-8.72864e-09	0.581	-1.10044e-08
						0.58	-7.96663e-10	0.58	-8.50525e-09	0.58	-1.02678e-08
						0.579	-4.70074e-10	0.579	-9.15146e-09	0.579	-1.046e-08
						0.578	5.70667e-11	0.578	-9.05936e-09	0.578	-1.11403e-08
						0.577	-6.08778e-10	0.577	-8.92532e-09	0.577	-1.14396e-08
						0.576	-6.25227e-10	0.576	-9.35335e-09	0.576	-1.17985e-08
						0.575	3.13623e-10	0.575	-9.76628e-09	0.575	-1.24832e-08
						0.574	8.27853e-10	0.574	-9.88599e-09	0.574	-1.34326e-08
						0.573	7.95576e-10	0.573	-9.9217e-09	0.573	-1.36358e-08
						0.572	1.32426e-10	0.572	-9.78519e-09	0.572	-1.29409e-08
						0.571	-1.69881e-10	0.571	-9.38163e-09	0.571	-1.20693e-08
						0.57	6.57026e-10	0.57	-9.57843e-09	0.57	-1.16892e-08
						0.569	8.22415e-10	0.569	-1.01624e-08	0.569	-1.15356e-08
						0.568	5.54592e-10	0.568	-1.06578e-08	0.568	-1.06745e-08
						0.567	4.88683e-10	0.567	-1.05932e-08	0.567	-1.00492e-08
						0.566	4.78573e-10	0.566	-1.01487e-08	0.566	-1.03806e-08
						0.565	5.69533e-10	0.565	-9.7785e-09	0.565	-1.14019e-08
						0.564	3.6836e-10	0.564	-8.89313e-09	0.564	-1.25467e-08
						0.563	-3.19226e-11	0.563	-7.68458e-09	0.563	-1.29501e-08
						0.562	-2.73113e-10	0.562	-6.69422e-09	0.562	-1.2988e-08
						0.561	-3.86277e-10	0.561	-6.00849e-09	0.561	-1.33392e-08
						0.56	-7.73763e-10	0.56	-5.78655e-09	0.56	-1.36379e-08
						0.559	-1.11738e-09	0.559	-5.57602e-09	0.559	-1.30753e-08
						0.558	-9.18996e-10	0.558	-5.96702e-09	0.558	-1.19869e-08
						0.557	-2.37284e-10	0.557	-6.54418e-09	0.557	-1.15303e-08
						0.556	5.08862e-10	0.556	-6.56923e-09	0.556	-1.16067e-08
						0.555	5.61217e-10	0.555	-6.63225e-09	0.555	-1.20178e-08
						0.554	2.21818e-10	0.554	-7.10987e-09	0.554	-1.30304e-08
						0.553	3.27831e-10	0.553	-7.34897e-09	0.553	-1.37473e-08
						0.552	7.36688e-10	0.552	-7.01303e-09	0.552	-1.4146e-08
						0.551	8.54764e-10	0.551	-6.49174e-09	0.551	-1.48324e-08
						0.55	4.85131e-10	0.55	-6.08211e-09	0.55	-1.51499e-08
						0.549	2.60959e-10	0.549	-6.03329e-09	0.549	-1.45768e-08
						0.548	-8.93124e-11	0.548	-6.51811e-09	0.548	-1.42056e-08
						0.547	-1.40825e-10	0.547	-6.79597e-09	0.547	-1.43476e-08
						0.546	4.04117e-10	0.546	-6.77544e-09	0.546	-1.40729e-08
						0.545	2.7316e-10	0.545	-7.27932e-09	0.545	-1.42879e-08
						0.544	9.27221e-11	0.544	-8.00933e-09	0.544	-1.49473e-08
						0.543	1.20764e-10	0.543	-8.63372e-09	0.543	-1.44709e-08
						0.542	2.19436e-11	0.542	-9.28828e-09	0.542	-1.44217e-08
						0.541	2.79095e-10	0.541	-9.36576e-09	0.541	-1.50929e-08
						0.54	2.80484e-10	0.54	-9.07366e-09	0.54	-1.48489e-08
						0.539	-2.19413e-10	0.539	-8.87491e-09	0.539	-1.45855e-08
						0.538	-7.558e-10	0.538	-8.61561e-09	0.538	-1.53352e-08
						0.537	-3.55455e-10	0.537	-8.16153e-09	0.537	-1.53892e-08
						0.536	-1.80772e-10	0.536	-7.85791e-09	0.536	-1.48317e-08
						0.535	-3.59738e-10	0.535	-7.56243e-09	0.535	-1.51293e-08
						0.534	-2.12818e-10	0.534	-6.96498e-09	0.534	-1.56241e-08
						0.533	-4.08951e-11	0.533	-6.63109e-09	0.533	-1.5706e-08
						0.532	-2.89389e-10	0.532	-7.28043e-09	0.532	-1.61376e-08
						0.531	-4.76221e-10	0.531	-7.26957e-09	0.531	-1.61417e-08
						0.53	-3.35181e-10	0.53	-6.8218e-09	0.53	-1.56993e-08
						0.529	-2.98729e-10	0.529	-6.43912e-09	0.529	-1.6112e-08
						0.528	-3.6392e-10	0.528	-6.38545e-09	0.528	-1.67758e-08
						0.527	-4.87861e-10	0.527	-6.83195e-09	0.527	-1.65164e-08
						0.526	-1.27988e-09	0.526	-7.2375e-09	0.526	-1.59986e-08
						0.525	-1.72526e-09	0.525	-7.37707e-09	0.525	-1.59833e-08
						0.524	-1.03848e-09	0.524	-7.58385e-09	0.524	-1.64583e-08
						0.523	3.7004e-11	0.523	-8.50834e-09	0.523	-1.67828e-08
						0.522	-1.3342e-10	0.522	-9.58475e-09	0.522	-1.63316e-08
						0.521	-6.70468e-10	0.521	-9.54892e-09	0.521	-1.617e-08
						0.52	-1.34087e-10	0.52	-9.50579e-09	0.52	-1.65479e-08
						0.519	4.4738e-10	0.519	-9.23094e-09	0.519	-1.6749e-08
						0.518	4.12988e-11	0.518	-8.651e-09	0.518	-1.70721e-08
						0.517	-9.21879e-10	0.517	-8.87015e-09	0.517	-1.72896e-08
						0.516	-9.65607e-10	0.516	-9.20354e-09	0.516	-1.67887e-08
						0.515	-1.22052e-09	0.515	-9.37164e-09	0.515	-1.69144e-08
						0.514	-1.17536e-09	0.514	-1.0221e-08	0.514	-1.74853e-08
						0.513	-6.8269e-10	0.513	-1.09056e-08	0.513	-1.72597e-08
						0.512	-1.08226e-09	0.512	-1.02177e-08	0.512	-1.68846e-08
						0.511	-1.67744e-09	0.511	-9.78058e-09	0.511	-1.74138e-08
						0.51	-1.30933e-09	0.51	-9.49126e-09	0.51	-1.82312e-08
						0.509	-7.72253e-10	0.509	-8.70126e-09	0.509	-1.83353e-08
						0.508	-7.90906e-10	0.508	-8.36313e-09	0.508	-1.83346e-08
						0.507	-8.68329e-10	0.507	-8.61227e-09	0.507	-1.85986e-08
						0.506	-1.15982e-09	0.506	-8.62766e-09	0.506	-1.86178e-08
						0.505	-2.18808e-09	0.505	-8.40533e-09	0.505	-1.90486e-08
						0.504	-2.2589e-09	0.504	-8.35729e-09	0.504	-1.90821e-08
						0.503	-1.74832e-09	0.503	-7.70228e-09	0.503	-1.83322e-08
						0.502	-1.46469e-09	0.502	-6.70788e-09	0.502	-1.80152e-08
						0.501	-8.65365e-10	0.501	-6.47492e-09	0.501	-1.82516e-08
						0.5	1.15796e-10	0.5	-5.91575e-09	0.5	-1.88455e-08
						0.499	8.44111e-10	0.499	-5.07079e-09	0.499	-1.85486e-08
						0.498	5.42591e-10	0.498	-5.14506e-09	0.498	-1.80616e-08
						0.497	-7.82407e-10	0.497	-5.86192e-09	0.497	-1.86493e-08
						0.496	-1.83084e-09	0.496	-6.71147e-09	0.496	-1.93728e-08
						0.495	-2.23969e-09	0.495	-7.90518e-09	0.495	-1.93589e-08
						0.494	-2.72308e-09	0.494	-9.31212e-09	0.494	-1.9552e-08
						0.493	-3.19142e-09	0.493	-9.71701e-09	0.493	-1.98699e-08
						0.492	-2.69723e-09	0.492	-9.93794e-09	0.492	-1.99819e-08
						0.491	-1.41031e-09	0.491	-1.04968e-08	0.491	-2.00531e-08
						0.49	-3.10273e-10	0.49	-1.04805e-08	0.49	-1.99177e-08
						0.489	1.78868e-10	0.489	-9.57724e-09	0.489	-1.93934e-08
						0.488	1.61715e-10	0.488	-8.34218e-09	0.488	-1.9798e-08
						0.487	-2.08612e-10	0.487	-7.375e-09	0.487	-2.03477e-08
						0.486	-6.04565e-10	0.486	-7.3795e-09	0.486	-2.03248e-08
						0.485	-9.42514e-10	0.485	-7.87179e-09	0.485	-2.04973e-08
						0.484	-1.65442e-09	0.484	-7.85589e-09	0.484	-2.146e-08
						0.483	-2.08701e-09	0.483	-7.34417e-09	0.483	-2.20631e-08
						0.482	-1.91301e-09	0.482	-7.79074e-09	0.482	-2.18292e-08
						0.481	-1.29003e-09	0.481	-8.84128e-09	0.481	-2.18999e-08
						0.48	-3.48369e-10	0.48	-9.63098e-09	0.48	-2.20971e-08
						0.479	4.18608e-10	0.479	-1.01781e-08	0.479	-2.19609e-08
						0.478	1.14265e-09	0.478	-1.05075e-08	0.478	-2.22092e-08
						0.477	1.52794e-09	0.477	-1.0999e-08	0.477	-2.24952e-08
						0.476	1.39984e-09	0.476	-1.18534e-08	0.476	-2.25819e-08
						0.475	1.79377e-09	0.475	-1.20143e-08	0.475	-2.27148e-08
						0.474	2.51415e-09	0.474	-1.17019e-08	0.474	-2.2998e-08
						0.473	2.26924e-09	0.473	-1.17514e-08	0.473	-2.33483e-08
						0.472	1.27535e-09	0.472	-1.11283e-08	0.472	-2.32693e-08
						0.471	8.23427e-10	0.471	-1.04724e-08	0.471	-2.34947e-08
						0.47	2.06072e-10	0.47	-1.03771e-08	0.47	-2.3722e-08
						0.469	-1.00275e-09	0.469	-1.00012e-08	0.469	-2.35035e-08
						0.468	-1.46258e-09	0.468	-9.31824e-09	0.468	-2.32848e-08
						0.467	-1.5908e-09	0.467	-8.76561e-09	0.467	-2.32417e-08
						0.466	-2.22248e-09	0.466	-8.52686e-09	0.466	-2.31181e-08
						0.465	-2.0342e-09	0.465	-8.5507e-09	0.465	-2.32071e-08
						0.464	-1.12909e-09	0.464	-8.48127e-09	0.464	-2.38947e-08
						0.463	-1.50646e-09	0.463	-8.50909e-09	0.463	-2.47992e-08
						0.462	-2.12368e-09	0.462	-8.64182e-09	0.462	-2.52693e-08
						0.461	-1.29807e-09	0.461	-9.16584e-09	0.461	-2.56617e-08
						0.46	-1.44987e-09	0.46	-9.55228e-09	0.46	-2.60428e-08
						0.459	-2.28112e-09	0.459	-9.34386e-09	0.459	-2.62075e-08
						0.458	-1.75911e-09	0.458	-9.27563e-09	0.458	-2.57744e-08
						0.457	-1.30287e-09	0.457	-8.95956e-09	0.457	-2.48469e-08
						0.456	-1.63505e-09	0.456	-8.78446e-09	0.456	-2.46853e-08
						0.455	-1.75744e-09	0.455	-9.15252e-09	0.455	-2.52118e-08
						0.454	-2.00156e-09	0.454	-8.73216e-09	0.454	-2.55368e-08
						0.453	-2.28446e-09	0.453	-8.43436e-09	0.453	-2.5646e-08
						0.452	-2.03324e-09	0.452	-9.06538e-09	0.452	-2.62361e-08
						0.451	-1.84072e-09	0.451	-9.53781e-09	0.451	-2.70052e-08
						0.45	-2.52321e-09	0.45	-9.77534e-09	0.45	-2.7129e-08
						0.449	-2.71663e-09	0.449	-1.02531e-08	0.449	-2.73088e-08
						0.448	-2.02141e-09	0.448	-1.09883e-08	0.448	-2.76509e-08
						0.447	-8.34815e-10	0.447	-1.08643e-08	0.447	-2.75571e-08
						0.446	-4.38729e-10	0.446	-1.03357e-08	0.446	-2.75067e-08
						0.445	-1.13258e-09	0.445	-1.08091e-08	0.445	-2.76304e-08
						0.444	-1.0624e-09	0.444	-1.03333e-08	0.444	-2.75814e-08
						0.443	-4.40028e-10	0.443	-9.31415e-09	0.443	-2.7672e-08
						0.442	-8.42489e-10	0.442	-9.46969e-09	0.442	-2.84743e-08
						0.441	-1.50413e-09	0.441	-9.80969e-09	0.441	-2.95008e-08
						0.44	-1.81778e-09	0.44	-9.75245e-09	0.44	-2.99702e-08
						0.439	-2.18724e-09	0.439	-9.59118e-09	0.439	-3.00448e-08
						0.438	-2.75368e-09	0.438	-9.53937e-09	0.438	-3.03803e-08
						0.437	-2.14789e-09	0.437	-9.39192e-09	0.437	-3.06464e-08
						0.436	-2.28751e-09	0.436	-9.34431e-09	0.436	-3.01724e-08
						0.435	-3.10743e-09	0.435	-1.02718e-08	0.435	-2.95105e-08
						0.434	-2.63127e-09	0.434	-1.08552e-08	0.434	-2.90178e-08
						0.433	-2.34334e-09	0.433	-1.12353e-08	0.433	-2.89559e-08
						0.432	-2.31761e-09	0.432	-1.21259e-08	0.432	-2.94763e-08
						0.431	-1.01861e-09	0.431	-1.24566e-08	0.431	-3.06199e-08
						0.43	-6.49079e-10	0.43	-1.23911e-08	0.43	-3.11729e-08
						0.429	-1.34429e-09	0.429	-1.25263e-08	0.429	-3.08529e-08
						0.428	-1.69376e-09	0.428	-1.22661e-08	0.428	-3.09837e-08
						0.427	-9.82648e-10	0.427	-1.17382e-08	0.427	-3.16353e-08
						0.426	-7.17723e-10	0.426	-1.09613e-08	0.426	-3.18289e-08
						0.425	-1.52841e-09	0.425	-9.9692e-09	0.425	-3.12288e-08
						0.424	-1.84636e-09	0.424	-9.182e-09	0.424	-3.0817e-08
						0.423	-1.94658e-09	0.423	-8.88298e-09	0.423	-3.11607e-08
						0.422	-1.55417e-09	0.422	-9.17622e-09	0.422	-3.17479e-08
						0.421	-4.52848e-10	0.421	-9.37076e-09	0.421	-3.19064e-08
						0.42	-5.0582e-10	0.42	-9.67775e-09	0.42	-3.16283e-08
						0.419	-1.00699e-09	0.419	-1.09085e-08	0.419	-3.16652e-08
						0.418	-1.56685e-09	0.418	-1.16004e-08	0.418	-3.19858e-08
						0.417	-2.07315e-09	0.417	-1.15228e-08	0.417	-3.2457e-08
						0.416	-2.00089e-09	0.416	-1.07649e-08	0.416	-3.2577e-08
						0.415	-2.95476e-09	0.415	-9.56532e-09	0.415	-3.1969e-08
						0.414	-3.75318e-09	0.414	-9.31947e-09	0.414	-3.15519e-08
						0.413	-4.03545e-09	0.413	-9.88673e-09	0.413	-3.1909e-08
						0.412	-4.41366e-09	0.412	-9.98603e-09	0.412	-3.23411e-08
						0.411	-4.09361e-09	0.411	-9.81823e-09	0.411	-3.20062e-08
						0.41	-3.43045e-09	0.41	-1.03057e-08	0.41	-3.19537e-08
						0.409	-3.16551e-09	0.409	-1.10041e-08	0.409	-3.28579e-08
						0.408	-3.63657e-09	0.408	-1.10535e-08	0.408	-3.35859e-08
						0.407	-4.10279e-09	0.407	-1.09489e-08	0.407	-3.38272e-08
						0.406	-3.08018e-09	0.406	-1.10799e-08	0.406	-3.35396e-08
						0.405	-2.57311e-09	0.405	-1.08606e-08	0.405	-3.29387e-08
						0.404	-2.56459e-09	0.404	-1.08229e-08	0.404	-3.29945e-08
						0.403	-3.20564e-09	0.403	-1.12538e-08	0.403	-3.34768e-08
						0.402	-4.11002e-09	0.402	-1.12422e-08	0.402	-3.37294e-08
						0.401	-3.65306e-09	0.401	-1.14303e-08	0.401	-3.34864e-08
						0.4	-3.02708e-09	0.4	-1.13069e-08	0.4	-3.35824e-08
						0.399	-3.37806e-09	0.399	-1.05345e-08	0.399	-3.43272e-08
						0.398	-3.73536e-09	0.398	-1.0464e-08	0.398	-3.47279e-08
						0.397	-3.63659e-09	0.397	-1.08279e-08	0.397	-3.46638e-08
						0.396	-2.3204e-09	0.396	-1.09757e-08	0.396	-3.42534e-08
						0.395	-1.16321e-09	0.395	-1.03344e-08	0.395	-3.40183e-08
						0.394	-1.36023e-09	0.394	-1.02645e-08	0.394	-3.45973e-08
						0.393	-1.95025e-09	0.393	-1.11084e-08	0.393	-3.51411e-08
						0.392	-1.83126e-09	0.392	-1.12714e-08	0.392	-3.58226e-08
						0.391	-1.28837e-09	0.391	-1.08835e-08	0.391	-3.62822e-08
						0.39	-9.9041e-10	0.39	-1.04337e-08	0.39	-3.65505e-08
						0.389	-1.18095e-09	0.389	-1.07222e-08	0.389	-3.72771e-08
						0.388	-1.70867e-09	0.388	-1.16859e-08	0.388	-3.75425e-08
						0.387	-1.97363e-09	0.387	-1.2321e-08	0.387	-3.70793e-08
						0.386	-1.68936e-09	0.386	-1.26751e-08	0.386	-3.68624e-08
						0.385	-1.47961e-09	0.385	-1.33583e-08	0.385	-3.67565e-08
						0.384	-1.56986e-09	0.384	-1.39385e-08	0.384	-3.64556e-08
						0.383	-1.49966e-09	0.383	-1.37165e-08	0.383	-3.68359e-08
						0.382	-1.8842e-09	0.382	-1.32542e-08	0.382	-3.75464e-08
						0.381	-1.76392e-09	0.381	-1.29274e-08	0.381	-3.75559e-08
						0.38	-1.04636e-09	0.38	-1.2231e-08	0.38	-3.73641e-08
						0.379	-1.47457e-09	0.379	-1.1409e-08	0.379	-3.72382e-08
						0.378	-2.62178e-09	0.378	-1.1366e-08	0.378	-3.71357e-08
						0.377	-3.33219e-09	0.377	-1.15308e-08	0.377	-3.72835e-08
						0.376	-3.9803e-09	0.376	-1.16542e-08	0.376	-3.76751e-08
						0.375	-4.6034e-09	0.375	-1.17403e-08	0.375	-3.76213e-08
						0.374	-4.92292e-09	0.374	-1.0998e-08	0.374	-3.75032e-08
						0.373	-5.52305e-09	0.373	-1.02945e-08	0.373	-3.83222e-08
						0.372	-5.61754e-09	0.372	-1.03169e-08	0.372	-3.92698e-08
						0.371	-4.54409e-09	0.371	-9.73561e-09	0.371	-4.00571e-08
						0.37	-3.7126e-09	0.37	-9.22601e-09	0.37	-4.05533e-08
						0.369	-3.91597e-09	0.369	-9.45279e-09	0.369	-4.05536e-08
						0.368	-3.75853e-09	0.368	-9.90548e-09	0.368	-4.08166e-08
						0.367	-3.0538e-09	0.367	-1.06703e-08	0.367	-4.07521e-08
						0.366	-3.38604e-09	0.366	-1.15994e-08	0.366	-3.99722e-08
						0.365	-3.82652e-09	0.365	-1.20515e-08	0.365	-3.9164e-08
						0.364	-3.70474e-09	0.364	-1.19808e-08	0.364	-3.86734e-08
						0.363	-3.75194e-09	0.363	-1.17366e-08	0.363	-3.82155e-08
						0.362	-3.25054e-09	0.362	-1.14239e-08	0.362	-3.83751e-08
						0.361	-3.29139e-09	0.361	-1.12919e-08	0.361	-3.93951e-08
						0.36	-4.16501e-09	0.36	-1.19426e-08	0.36	-4.03044e-08
						0.359	-4.48368e-09	0.359	-1.19139e-08	0.359	-4.08659e-08
						0.358	-4.19374e-09	0.358	-1.16426e-08	0.358	-4.09713e-08
						0.357	-4.13211e-09	0.357	-1.24825e-08	0.357	-4.10982e-08
						0.356	-4.86549e-09	0.356	-1.32141e-08	0.356	-4.17838e-08
						0.355	-4.20605e-09	0.355	-1.29719e-08	0.355	-4.21553e-08
						0.354	-3.39964e-09	0.354	-1.21238e-08	0.354	-4.20339e-08
						0.353	-3.69256e-09	0.353	-1.1221e-08	0.353	-4.21408e-08
						0.352	-3.39108e-09	0.352	-1.09166e-08	0.352	-4.28617e-08
						0.351	-3.35883e-09	0.351	-1.14288e-08	0.351	-4.37481e-08
						0.35	-3.9825e-09	0.35	-1.19521e-08	0.35	-4.47362e-08
						0.349	-3.33436e-09	0.349	-1.22922e-08	0.349	-4.51404e-08
						0.348	-2.82814e-09	0.348	-1.36346e-08	0.348	-4.47844e-08
						0.347	-3.48338e-09	0.347	-1.4296e-08	0.347	-4.50624e-08
						0.346	-4.08068e-09	0.346	-1.45167e-08	0.346	-4.58722e-08
						0.345	-3.29158e-09	0.345	-1.46342e-08	0.345	-4.55016e-08
						0.344	-3.47981e-09	0.344	-1.41106e-08	0.344	-4.50391e-08
						0.343	-4.19882e-09	0.343	-1.31901e-08	0.343	-4.55282e-08
						0.342	-3.58296e-09	0.342	-1.22659e-08	0.342	-4.55252e-08
						0.341	-3.09737e-09	0.341	-1.12083e-08	0.341	-4.54136e-08
						0.34	-3.39244e-09	0.34	-1.05455e-08	0.34	-4.61387e-08
						0.339	-3.30072e-09	0.339	-1.06766e-08	0.339	-4.63494e-08
						0.338	-3.90942e-09	0.338	-1.162e-08	0.338	-4.64143e-08
						0.337	-4.71009e-09	0.337	-1.18837e-08	0.337	-4.74598e-08
						0.336	-4.72084e-09	0.336	-1.22162e-08	0.336	-4.80391e-08
						0.335	-4.68433e-09	0.335	-1.31839e-08	0.335	-4.76844e-08
						0.334	-5.11392e-09	0.334	-1.39169e-08	0.334	-4.80958e-08
						0.333	-4.87399e-09	0.333	-1.41891e-08	0.333	-4.88079e-08
						0.332	-3.78264e-09	0.332	-1.39281e-08	0.332	-4.86063e-08
						0.331	-3.03008e-09	0.331	-1.35069e-08	0.331	-4.81764e-08
						0.33	-3.06161e-09	0.33	-1.35934e-08	0.33	-4.7787e-08
						0.329	-3.90944e-09	0.329	-1.41199e-08	0.329	-4.72749e-08
						0.328	-5.17905e-09	0.328	-1.49506e-08	0.328	-4.75843e-08
						0.327	-4.91838e-09	0.327	-1.52445e-08	0.327	-4.8463e-08
						0.326	-4.82025e-09	0.326	-1.53322e-08	0.326	-4.86121e-08
						0.325	-5.65315e-09	0.325	-1.59468e-08	0.325	-4.85547e-08
						0.324	-5.56793e-09	0.324	-1.63868e-08	0.324	-4.88435e-08
						0.323	-4.47436e-09	0.323	-1.58664e-08	0.323	-4.95276e-08
						0.322	-3.2069e-09	0.322	-1.46828e-08	0.322	-5.01323e-08
						0.321	-2.30473e-09	0.321	-1.39517e-08	0.321	-4.99936e-08
						0.32	-2.05708e-09	0.32	-1.38868e-08	0.32	-4.98472e-08
						0.319	-2.67792e-09	0.319	-1.3732e-08	0.319	-5.05177e-08
						0.318	-3.65747e-09	0.318	-1.31754e-08	0.318	-5.15559e-08
						0.317	-4.08712e-09	0.317	-1.32437e-08	0.317	-5.22183e-08
						0.316	-4.68227e-09	0.316	-1.38431e-08	0.316	-5.2271e-08
						0.315	-5.11051e-09	0.315	-1.38213e-08	0.315	-5.19727e-08
						0.314	-5.20711e-09	0.314	-1.32493e-08	0.314	-5.15922e-08
						0.313	-4.3584e-09	0.313	-1.26099e-08	0.313	-5.17497e-08
						0.312	-3.04288e-09	0.312	-1.23334e-08	0.312	-5.22634e-08
						0.311	-2.72565e-09	0.311	-1.23642e-08	0.311	-5.27503e-08
						0.31	-2.71566e-09	0.31	-1.23235e-08	0.31	-5.33271e-08
						0.309	-2.63748e-09	0.309	-1.14574e-08	0.309	-5.39825e-08
						0.308	-2.95397e-09	0.308	-1.08084e-08	0.308	-5.44946e-08
						0.307	-3.46026e-09	0.307	-1.12706e-08	0.307	-5.51929e-08
						0.306	-4.03162e-09	0.306	-1.19092e-08	0.306	-5.5992e-08
						0.305	-4.87664e-09	0.305	-1.23763e-08	0.305	-5.69924e-08
						0.304	-5.05926e-09	0.304	-1.29517e-08	0.304	-5.79633e-08
						0.303	-4.71476e-09	0.303	-1.34074e-08	0.303	-5.82585e-08
						0.302	-5.02495e-09	0.302	-1.39087e-08	0.302	-5.88406e-08
						0.301	-5.28281e-09	0.301	-1.4026e-08	0.301	-5.96353e-08
						0.3	-4.6019e-09	0.3	-1.38786e-08	0.3	-5.94965e-08
						0.299	-4.00747e-09	0.299	-1.37438e-08	0.299	-5.87689e-08
						0.298	-4.02403e-09	0.298	-1.41415e-08	0.298	-5.79722e-08
						0.297	-4.20013e-09	0.297	-1.41819e-08	0.297	-5.80598e-08
						0.296	-4.37551e-09	0.296	-1.39595e-08	0.296	-5.84325e-08
						0.295	-4.17218e-09	0.295	-1.40099e-08	0.295	-5.85963e-08
						0.294	-3.18391e-09	0.294	-1.38995e-08	0.294	-5.88959e-08
						0.293	-2.16838e-09	0.293	-1.33773e-08	0.293	-5.90994e-08
						0.292	-2.03313e-09	0.292	-1.34393e-08	0.292	-5.97076e-08
						0.291	-1.94718e-09	0.291	-1.39685e-08	0.291	-6.083e-08
						0.29	-1.62273e-09	0.29	-1.49715e-08	0.29	-6.1884e-08
						0.289	-2.09893e-09	0.289	-1.56375e-08	0.289	-6.21667e-08
						0.288	-3.28488e-09	0.288	-1.56201e-08	0.288	-6.26564e-08
						0.287	-4.34826e-09	0.287	-1.53469e-08	0.287	-6.42731e-08
						0.286	-4.85597e-09	0.286	-1.4802e-08	0.286	-6.56609e-08
						0.285	-4.67184e-09	0.285	-1.41842e-08	0.285	-6.65695e-08
						0.284	-3.84118e-09	0.284	-1.33529e-08	0.284	-6.76766e-08
						0.283	-3.06777e-09	0.283	-1.24338e-08	0.283	-6.85736e-08
						0.282	-3.3163e-09	0.282	-1.22679e-08	0.282	-6.9311e-08
						0.281	-3.99655e-09	0.281	-1.26864e-08	0.281	-7.07483e-08
						0.28	-4.55933e-09	0.28	-1.33209e-08	0.28	-7.19262e-08
						0.279	-4.99905e-09	0.279	-1.33117e-08	0.279	-7.20951e-08
						0.278	-5.48167e-09	0.278	-1.31825e-08	0.278	-7.26195e-08
						0.277	-6.32459e-09	0.277	-1.33907e-08	0.277	-7.39423e-08
						0.276	-6.54666e-09	0.276	-1.33194e-08	0.276	-7.47963e-08
						0.275	-5.60066e-09	0.275	-1.29962e-08	0.275	-7.50536e-08
						0.274	-4.36125e-09	0.274	-1.21254e-08	0.274	-7.53129e-08
						0.273	-3.82072e-09	0.273	-1.13996e-08	0.273	-7.55345e-08
						0.272	-3.72261e-09	0.272	-1.20371e-08	0.272	-7.55976e-08
						0.271	-4.33769e-09	0.271	-1.28588e-08	0.271	-7.63024e-08
						0.27	-5.66459e-09	0.27	-1.32458e-08	0.27	-7.69637e-08
						0.269	-5.64524e-09	0.269	-1.36739e-08	0.269	-7.71349e-08
						0.268	-5.23138e-09	0.268	-1.42301e-08	0.268	-7.70538e-08
						0.267	-6.11229e-09	0.267	-1.40101e-08	0.267	-7.75219e-08
						0.266	-6.33871e-09	0.266	-1.42595e-08	0.266	-7.79668e-08
						0.265	-5.15933e-09	0.265	-1.46411e-08	0.265	-7.83145e-08
						0.264	-4.27581e-09	0.264	-1.40822e-08	0.264	-7.87555e-08
						0.263	-4.313e-09	0.263	-1.39029e-08	0.263	-7.87969e-08
						0.262	-4.52348e-09	0.262	-1.45349e-08	0.262	-7.88833e-08
						0.261	-4.61572e-09	0.261	-1.52252e-08	0.261	-7.95883e-08
						0.26	-4.52328e-09	0.26	-1.56215e-08	0.26	-7.98464e-08
						0.259	-3.79698e-09	0.259	-1.57709e-08	0.259	-7.97716e-08
						0.258	-3.58783e-09	0.258	-1.5802e-08	0.258	-7.98608e-08
						0.257	-4.46289e-09	0.257	-1.55483e-08	0.257	-7.9999e-08
						0.256	-5.353e-09	0.256	-1.61004e-08	0.256	-8.00948e-08
						0.255	-5.23417e-09	0.255	-1.58117e-08	0.255	-8.05654e-08
						0.254	-5.22565e-09	0.254	-1.52657e-08	0.254	-8.07348e-08
						0.253	-5.78696e-09	0.253	-1.54847e-08	0.253	-8.0298e-08
						0.252	-6.21887e-09	0.252	-1.5498e-08	0.252	-8.06796e-08
						0.251	-6.24247e-09	0.251	-1.58006e-08	0.251	-8.11951e-08
						0.25	-5.8028e-09	0.25	-1.59953e-08	0.25	-8.08224e-08
						0.249	-4.97285e-09	0.249	-1.58215e-08	0.249	-8.08063e-08
						0.248	-4.33345e-09	0.248	-1.54666e-08	0.248	-8.12802e-08
						0.247	-4.10719e-09	0.247	-1.52545e-08	0.247	-8.1444e-08
						0.246	-4.31055e-09	0.246	-1.55865e-08	0.246	-8.18636e-08
						0.245	-4.13932e-09	0.245	-1.57063e-08	0.245	-8.30759e-08
						0.244	-4.39708e-09	0.244	-1.62341e-08	0.244	-8.39833e-08
						0.243	-4.6025e-09	0.243	-1.65612e-08	0.243	-8.45048e-08
						0.242	-5.00708e-09	0.242	-1.61636e-08	0.242	-8.54746e-08
						0.241	-5.99751e-09	0.241	-1.58724e-08	0.241	-8.62163e-08
						0.24	-6.19445e-09	0.24	-1.55804e-08	0.24	-8.60722e-08
						0.239	-5.66031e-09	0.239	-1.52575e-08	0.239	-8.54152e-08
						0.238	-4.86979e-09	0.238	-1.47358e-08	0.238	-8.45821e-08
						0.237	-3.77919e-09	0.237	-1.46292e-08	0.237	-8.45564e-08
						0.236	-2.95425e-09	0.236	-1.58576e-08	0.236	-8.44037e-08
						0.235	-2.98074e-09	0.235	-1.72464e-08	0.235	-8.42117e-08
						0.234	-3.84295e-09	0.234	-1.77577e-08	0.234	-8.47683e-08
						0.233	-3.85441e-09	0.233	-1.81276e-08	0.233	-8.52279e-08
						0.232	-3.89243e-09	0.232	-1.85439e-08	0.232	-8.55345e-08
						0.231	-4.24123e-09	0.231	-1.90882e-08	0.231	-8.61586e-08
						0.23	-4.08216e-09	0.23	-1.95327e-08	0.23	-8.69246e-08
						0.229	-4.48383e-09	0.229	-1.92666e-08	0.229	-8.72309e-08
						0.228	-4.49166e-09	0.228	-1.90371e-08	0.228	-8.71117e-08
						0.227	-3.69033e-09	0.227	-1.93811e-08	0.227	-8.75515e-08
						0.226	-3.79129e-09	0.226	-2.01717e-08	0.226	-8.76798e-08
						0.225	-4.64569e-09	0.225	-2.02585e-08	0.225	-8.80101e-08
						0.224	-5.07253e-09	0.224	-1.93682e-08	0.224	-8.91866e-08
						0.223	-4.93654e-09	0.223	-1.89468e-08	0.223	-8.99737e-08
						0.222	-4.88438e-09	0.222	-1.94586e-08	0.222	-9.0304e-08
						0.221	-4.76113e-09	0.221	-1.99485e-08	0.221	-9.0849e-08
						0.22	-5.05893e-09	0.22	-1.99146e-08	0.22	-9.12341e-08
						0.219	-6.17098e-09	0.219	-1.92998e-08	0.219	-9.10195e-08
						0.218	-6.5712e-09	0.218	-1.96752e-08	0.218	-9.03611e-08
						0.217	-7.12757e-09	0.217	-2.06931e-08	0.217	-8.97365e-08
						0.216	-8.10353e-09	0.216	-2.10465e-08	0.216	-8.94512e-08
						0.215	-7.6953e-09	0.215	-2.07986e-08	0.215	-8.9724e-08
						0.214	-6.80447e-09	0.214	-2.06184e-08	0.214	-9.081e-08
						0.213	-6.54961e-09	0.213	-2.13187e-08	0.213	-9.22517e-08
						0.212	-5.89087e-09	0.212	-2.22605e-08	0.212	-9.34891e-08
						0.211	-5.02085e-09	0.211	-2.21619e-08	0.211	-9.4592e-08
						0.21	-4.78384e-09	0.21	-2.23096e-08	0.21	-9.54129e-08
						0.209	-5.05955e-09	0.209	-2.27795e-08	0.209	-9.6023e-08
						0.208	-4.69217e-09	0.208	-2.30327e-08	0.208	-9.605e-08
						0.207	-4.89489e-09	0.207	-2.33278e-08	0.207	-9.54853e-08
						0.206	-5.29506e-09	0.206	-2.34484e-08	0.206	-9.52905e-08
						0.205	-4.92765e-09	0.205	-2.34438e-08	0.205	-9.55761e-08
						0.204	-4.71215e-09	0.204	-2.35053e-08	0.204	-9.60392e-08
						0.203	-4.89413e-09	0.203	-2.32923e-08	0.203	-9.65777e-08
						0.202	-4.66077e-09	0.202	-2.33065e-08	0.202	-9.73961e-08
						0.201	-5.14556e-09	0.201	-2.34262e-08	0.201	-9.85101e-08
						0.2	-6.33928e-09	0.2	-2.37328e-08	0.2	-9.91181e-08
						0.199	-6.82841e-09	0.199	-2.39948e-08	0.199	-9.96346e-08
						0.198	-6.25191e-09	0.198	-2.40526e-08	0.198	-1.00422e-07
						0.197	-6.06858e-09	0.197	-2.41974e-08	0.197	-1.00876e-07
						0.196	-5.50061e-09	0.196	-2.48882e-08	0.196	-1.01262e-07
						0.195	-4.42145e-09	0.195	-2.57369e-08	0.195	-1.01728e-07
						0.194	-3.66744e-09	0.194	-2.58274e-08	0.194	-1.02311e-07
						0.193	-3.68888e-09	0.193	-2.54503e-08	0.193	-1.033e-07
						0.192	-3.88579e-09	0.192	-2.61199e-08	0.192	-1.04147e-07
						0.191	-4.56963e-09	0.191	-2.69001e-08	0.191	-1.04879e-07
						0.19	-5.81641e-09	0.19	-2.74344e-08	0.19	-1.05631e-07
						0.189	-6.50881e-09	0.189	-2.84448e-08	0.189	-1.06314e-07
						0.188	-6.84607e-09	0.188	-2.98014e-08	0.188	-1.07186e-07
						0.187	-6.76154e-09	0.187	-3.00116e-08	0.187	-1.07938e-07
						0.186	-5.72903e-09	0.186	-3.02499e-08	0.186	-1.07984e-07
						0.185	-5.371e-09	0.185	-3.10275e-08	0.185	-1.08172e-07
						0.184	-5.8315e-09	0.184	-3.08535e-08	0.184	-1.09347e-07
						0.183	-5.71609e-09	0.183	-3.01088e-08	0.183	-1.10628e-07
						0.182	-4.75298e-09	0.182	-2.97428e-08	0.182	-1.10689e-07
						0.181	-4.53603e-09	0.181	-3.00084e-08	0.181	-1.10666e-07
						0.18	-5.26006e-09	0.18	-3.06106e-08	0.18	-1.11645e-07
						0.179	-5.22925e-09	0.179	-3.10852e-08	0.179	-1.11926e-07
						0.178	-4.82331e-09	0.178	-3.16372e-08	0.178	-1.11946e-07
						0.177	-4.5548e-09	0.177	-3.15047e-08	0.177	-1.13022e-07
						0.176	-4.76966e-09	0.176	-3.0959e-08	0.176	-1.13924e-07
						0.175	-5.755e-09	0.175	-3.1158e-08	0.175	-1.14773e-07
						0.174	-6.09442e-09	0.174	-3.16028e-08	0.174	-1.16145e-07
						0.173	-5.85941e-09	0.173	-3.15863e-08	0.173	-1.17096e-07
						0.172	-5.76267e-09	0.172	-3.16439e-08	0.172	-1.17399e-07
						0.171	-6.16436e-09	0.171	-3.24615e-08	0.171	-1.17906e-07
						0.17	-6.54255e-09	0.17	-3.36294e-08	0.17	-1.19059e-07
						0.169	-6.59413e-09	0.169	-3.45008e-08	0.169	-1.19826e-07
						0.168	-6.67298e-09	0.168	-3.53528e-08	0.168	-1.20724e-07
						0.167	-6.69741e-09	0.167	-3.57641e-08	0.167	-1.22732e-07
						0.166	-6.70167e-09	0.166	-3.54944e-08	0.166	-1.24814e-07
						0.165	-5.94054e-09	0.165	-3.55058e-08	0.165	-1.26019e-07
						0.164	-4.31141e-09	0.164	-3.57418e-08	0.164	-1.26692e-07
						0.163	-3.81572e-09	0.163	-3.53823e-08	0.163	-1.27783e-07
						0.162	-4.13718e-09	0.162	-3.48208e-08	0.162	-1.28619e-07
						0.161	-3.9932e-09	0.161	-3.45997e-08	0.161	-1.29218e-07
						0.16	-3.73758e-09	0.16	-3.46993e-08	0.16	-1.30056e-07
						0.159	-4.63198e-09	0.159	-3.54804e-08	0.159	-1.30686e-07
						0.158	-5.60447e-09	0.158	-3.67924e-08	0.158	-1.31283e-07
						0.157	-5.52572e-09	0.157	-3.75366e-08	0.157	-1.32316e-07
						0.156	-4.9636e-09	0.156	-3.81059e-08	0.156	-1.33498e-07
						0.155	-4.55542e-09	0.155	-3.89582e-08	0.155	-1.33896e-07
						0.154	-4.54536e-09	0.154	-3.98538e-08	0.154	-1.34101e-07
						0.153	-5.14394e-09	0.153	-4.00844e-08	0.153	-1.35383e-07
						0.152	-6.34338e-09	0.152	-4.05048e-08	0.152	-1.36748e-07
						0.151	-6.42865e-09	0.151	-4.09522e-08	0.151	-1.37989e-07
						0.15	-5.7613e-09	0.15	-4.07517e-08	0.15	-1.39652e-07
						0.149	-6.40647e-09	0.149	-4.15364e-08	0.149	-1.41438e-07
						0.148	-6.89411e-09	0.148	-4.26832e-08	0.148	-1.42573e-07
						0.147	-6.07709e-09	0.147	-4.2693e-08	0.147	-1.43872e-07
						0.146	-4.95502e-09	0.146	-4.28432e-08	0.146	-1.45835e-07
						0.145	-4.473e-09	0.145	-4.3505e-08	0.145	-1.46934e-07
						0.144	-4.72648e-09	0.144	-4.42e-08	0.144	-1.4812e-07
						0.143	-5.10308e-09	0.143	-4.50046e-08	0.143	-1.50188e-07
						0.142	-5.4289e-09	0.142	-4.60695e-08	0.142	-1.51876e-07
						0.141	-5.65452e-09	0.141	-4.64303e-08	0.141	-1.53217e-07
						0.14	-6.22457e-09	0.14	-4.64043e-08	0.14	-1.55138e-07
						0.139	-6.78671e-09	0.139	-4.70923e-08	0.139	-1.56696e-07
						0.138	-7.124e-09	0.138	-4.776e-08	0.138	-1.57638e-07
						0.137	-7.45347e-09	0.137	-4.81437e-08	0.137	-1.5873e-07
						0.136	-7.00885e-09	0.136	-4.81743e-08	0.136	-1.6045e-07
						0.135	-6.45593e-09	0.135	-4.82421e-08	0.135	-1.62442e-07
						0.134	-6.82829e-09	0.134	-4.87126e-08	0.134	-1.64917e-07
						0.133	-7.01445e-09	0.133	-4.99544e-08	0.133	-1.67003e-07
						0.132	-6.82685e-09	0.132	-5.02686e-08	0.132	-1.68618e-07
						0.131	-7.13253e-09	0.131	-4.97762e-08	0.131	-1.70593e-07
						0.13	-6.97363e-09	0.13	-5.00352e-08	0.13	-1.72143e-07
						0.129	-5.53362e-09	0.129	-5.08745e-08	0.129	-1.73162e-07
						0.128	-5.22137e-09	0.128	-5.16242e-08	0.128	-1.7472e-07
						0.127	-5.84432e-09	0.127	-5.21412e-08	0.127	-1.76011e-07
						0.126	-5.12537e-09	0.126	-5.14132e-08	0.126	-1.77373e-07
						0.125	-4.37915e-09	0.125	-5.07353e-08	0.125	-1.79513e-07
						0.124	-4.82464e-09	0.124	-5.1011e-08	0.124	-1.81189e-07
						0.123	-5.76202e-09	0.123	-5.1779e-08	0.123	-1.82196e-07
						0.122	-6.58403e-09	0.122	-5.2076e-08	0.122	-1.84218e-07
						0.121	-7.40965e-09	0.121	-5.22399e-08	0.121	-1.86417e-07
						0.12	-8.12155e-09	0.12	-5.28603e-08	0.12	-1.8801e-07
						0.119	-7.8789e-09	0.119	-5.35283e-08	0.119	-1.90027e-07
						0.118	-7.6741e-09	0.118	-5.34995e-08	0.118	-1.92344e-07
						0.117	-7.85455e-09	0.117	-5.29831e-08	0.117	-1.94128e-07
						0.116	-7.18147e-09	0.116	-5.28566e-08	0.116	-1.95724e-07
						0.115	-6.27281e-09	0.115	-5.32375e-08	0.115	-1.97958e-07
						0.114	-6.39324e-09	0.114	-5.3706e-08	0.114	-2.00198e-07
						0.113	-6.69755e-09	0.113	-5.42626e-08	0.113	-2.02213e-07
						0.112	-6.6122e-09	0.112	-5.51424e-08	0.112	-2.04359e-07
						0.111	-6.26839e-09	0.111	-5.63546e-08	0.111	-2.06646e-07
						0.11	-6.21107e-09	0.11	-5.7506e-08	0.11	-2.08828e-07
						0.109	-6.06934e-09	0.109	-5.76562e-08	0.109	-2.11027e-07
						0.108	-5.21784e-09	0.108	-5.76649e-08	0.108	-2.12894e-07
						0.107	-4.87054e-09	0.107	-5.79669e-08	0.107	-2.15247e-07
						0.106	-5.15769e-09	0.106	-5.87489e-08	0.106	-2.18182e-07
						0.105	-5.4406e-09	0.105	-5.9692e-08	0.105	-2.21989e-07
						0.104	-5.69064e-09	0.104	-5.97372e-08	0.104	-2.25579e-07
						0.103	-5.88764e-09	0.103	-5.94684e-08	0.103	-2.28282e-07
						0.102	-5.99354e-09	0.102	-5.99395e-08	0.102	-2.30412e-07
						0.101	-6.06083e-09	0.101	-6.08394e-08	0.101	-2.33015e-07
						0.1	-6.43394e-09	0.1	-6.13269e-08	0.1	-2.35536e-07
						0.099	-6.36157e-09	0.099	-6.0891e-08	0.099	-2.37838e-07
						0.098	-5.37965e-09	0.098	-6.0616e-08	0.098	-2.39295e-07
						0.097	-5.33741e-09	0.097	-6.0414e-08	0.097	-2.41656e-07
						0.096	-6.15088e-09	0.096	-6.0547e-08	0.096	-2.44704e-07
						0.095	-5.81352e-09	0.095	-6.11554e-08	0.095	-2.47802e-07
						0.094	-4.8933e-09	0.094	-6.10322e-08	0.094	-2.50314e-07
						0.093	-5.01724e-09	0.093	-6.07189e-08	0.093	-2.51971e-07
						0.092	-5.86151e-09	0.092	-6.14196e-08	0.092	-2.54176e-07
						0.091	-6.94425e-09	0.091	-6.18827e-08	0.091	-2.5691e-07
						0.09	-7.38677e-09	0.09	-6.21682e-08	0.09	-2.59677e-07
						0.089	-6.56028e-09	0.089	-6.29701e-08	0.089	-2.62221e-07
						0.088	-5.98165e-09	0.088	-6.36071e-08	0.088	-2.64236e-07
						0.087	-6.44208e-09	0.087	-6.40923e-08	0.087	-2.6654e-07
						0.086	-6.92899e-09	0.086	-6.44895e-08	0.086	-2.69082e-07
						0.085	-5.91207e-09	0.085	-6.45429e-08	0.085	-2.71946e-07
						0.084	-5.289e-09	0.084	-6.50567e-08	0.084	-2.75031e-07
						0.083	-5.74095e-09	0.083	-6.55232e-08	0.083	-2.77606e-07
						0.082	-6.35323e-09	0.082	-6.56864e-08	0.082	-2.80988e-07
						0.081	-6.33388e-09	0.081	-6.59484e-08	0.081	-2.84438e-07
						0.08	-5.87416e-09	0.08	-6.68983e-08	0.08	-2.87649e-07
						0.079	-5.55839e-09	0.079	-6.79114e-08	0.079	-2.90246e-07
						0.078	-5.1976e-09	0.078	-6.82531e-08	0.078	-2.9158e-07
						0.077	-5.03729e-09	0.077	-6.84834e-08	0.077	-2.92297e-07
						0.076	-5.55158e-09	0.076	-6.88804e-08	0.076	-2.93824e-07
						0.075	-5.32167e-09	0.075	-6.94091e-08	0.075	-2.96565e-07
						0.074	-5.10898e-09	0.074	-7.03414e-08	0.074	-2.99513e-07
						0.073	-5.2802e-09	0.073	-7.08808e-08	0.073	-3.03178e-07
						0.072	-5.35965e-09	0.072	-7.14152e-08	0.072	-3.07342e-07
						0.071	-5.42333e-09	0.071	-7.24639e-08	0.071	-3.1114e-07
						0.07	-6.09137e-09	0.07	-7.32636e-08	0.07	-3.14223e-07
						0.069	-6.75653e-09	0.069	-7.35365e-08	0.069	-3.16817e-07
						0.068	-6.1894e-09	0.068	-7.40311e-08	0.068	-3.18055e-07
						0.067	-5.26067e-09	0.067	-7.43892e-08	0.067	-3.18371e-07
						0.066	-5.10955e-09	0.066	-7.43652e-08	0.066	-3.19674e-07
						0.065	-4.9361e-09	0.065	-7.46499e-08	0.065	-3.21504e-07
						0.064	-4.92036e-09	0.064	-7.4547e-08	0.064	-3.23217e-07
						0.063	-4.95552e-09	0.063	-7.42349e-08	0.063	-3.26229e-07
						0.062	-4.86606e-09	0.062	-7.47455e-08	0.062	-3.29341e-07
						0.061	-5.77195e-09	0.061	-7.50753e-08	0.061	-3.32316e-07
						0.06	-6.7902e-09	0.06	-7.49963e-08	0.06	-3.35272e-07
						0.059	-6.67633e-09	0.059	-7.54027e-08	0.059	-3.39031e-07
						0.058	-5.99748e-09	0.058	-7.63331e-08	0.058	-3.41841e-07
						0.057	-4.95349e-09	0.057	-7.72043e-08	0.057	-3.44387e-07
						0.056	-3.77345e-09	0.056	-7.78329e-08	0.056	-3.4772e-07
						0.055	-3.58583e-09	0.055	-7.83852e-08	0.055	-3.51314e-07
						0.054	-3.97119e-09	0.054	-7.85909e-08	0.054	-3.53672e-07
						0.053	-4.41661e-09	0.053	-7.88651e-08	0.053	-3.56778e-07
						0.052	-5.01391e-09	0.052	-7.97227e-08	0.052	-3.59507e-07
						0.051	-5.63979e-09	0.051	-8.03349e-08	0.051	-3.61584e-07
						0.05	-6.3014e-09	0.05	-8.06695e-08	0.05	-3.64178e-07
						0.049	-6.8061e-09	0.049	-8.11575e-08	0.049	-3.67693e-07
						0.048	-7.02297e-09	0.048	-8.18858e-08	0.048	-3.70648e-07
						0.047	-6.49294e-09	0.047	-8.30924e-08	0.047	-3.73903e-07
						0.046	-5.41023e-09	0.046	-8.3824e-08	0.046	-3.77107e-07
						0.045	-4.68269e-09	0.045	-8.34682e-08	0.045	-3.79859e-07
						0.044	-3.87928e-09	0.044	-8.30021e-08	0.044	-3.80735e-07
						0.043	-3.36867e-09	0.043	-8.27004e-08	0.043	-3.8112e-07
						0.042	-3.12388e-09	0.042	-8.29702e-08	0.042	-3.81992e-07
						0.041	-2.61982e-09	0.041	-8.36736e-08	0.041	-3.83722e-07
						0.04	-3.05669e-09	0.04	-8.39484e-08	0.04	-3.8664e-07
						0.039	-4.02337e-09	0.039	-8.38017e-08	0.039	-3.89877e-07
						0.038	-5.13107e-09	0.038	-8.38736e-08	0.038	-3.91931e-07
						0.037	-6.34619e-09	0.037	-8.49286e-08	0.037	-3.95269e-07
						0.036	-7.25851e-09	0.036	-8.60159e-08	0.036	-3.98818e-07
						0.035	-7.30651e-09	0.035	-8.60043e-08	0.035	-4.02605e-07
						0.034	-7.14189e-09	0.034	-8.57657e-08	0.034	-4.06142e-07
						0.033	-7.21352e-09	0.033	-8.62305e-08	0.033	-4.11339e-07
						0.032	-6.99802e-09	0.032	-8.74307e-08	0.032	-4.191e-07
						0.031	-6.38938e-09	0.031	-8.89239e-08	0.031	-4.27133e-07
						0.03	-5.23722e-09	0.03	-8.93951e-08	0.03	-4.35475e-07
						0.029	-3.99194e-09	0.029	-8.92753e-08	0.029	-4.4322e-07
						0.028	-3.7326e-09	0.028	-8.98766e-08	0.028	-4.50741e-07
						0.027	-4.37348e-09	0.027	-9.0788e-08	0.027	-4.58364e-07
						0.026	-4.38066e-09	0.026	-9.09056e-08	0.026	-4.65377e-07
						0.025	-4.06779e-09	0.025	-9.03566e-08	0.025	-4.7181e-07
						0.024	-5.11619e-09	0.024	-9.01653e-08	0.024	-4.78729e-07
						0.023	-6.15595e-09	0.023	-9.04746e-08	0.023	-4.85597e-07
						0.022	-6.03782e-09	0.022	-9.07478e-08	0.022	-4.903e-07
						0.021	-5.62894e-09	0.021	-9.16861e-08	0.021	-4.93425e-07
						0.02	-5.18203e-09	0.02	-9.23495e-08	0.02	-4.96245e-07
						0.019	-5.32672e-09	0.019	-9.27075e-08	0.019	-4.9701e-07
						0.018	-6.02551e-09	0.018	-9.34839e-08	0.018	-4.97292e-07
						0.017	-6.3785e-09	0.017	-9.33408e-08	0.017	-4.96024e-07
						0.016	-5.72403e-09	0.016	-9.31115e-08	0.016	-4.95194e-07
						0.015	-5.28287e-09	0.015	-9.36994e-08	0.015	-4.94725e-07
						0.014	-5.59637e-09	0.014	-9.43706e-08	0.014	-4.95433e-07
						0.013	-5.2999e-09	0.013	-9.46855e-08	0.013	-4.96205e-07
						0.012	-4.5646e-09	0.012	-9.46981e-08	0.012	-4.97119e-07
						0.011	-4.03763e-09	0.011	-9.53865e-08	0.011	-4.98135e-07
						0.01	-3.82351e-09	0.01	-9.6344e-08	0.01	-4.99135e-07
						0.009	-3.94747e-09	0.009	-9.67114e-08	0.009	-4.9941e-07
						0.008	-3.86293e-09	0.008	-9.67752e-08	0.008	-4.99408e-07
						0.007	-3.37243e-09	0.007	-9.62065e-08	0.007	-4.9849e-07
						0.006	-2.88262e-09	0.006	-9.62404e-08	0.006	-4.98055e-07
						0.005	-2.82382e-09	0.005	-9.75292e-08	0.005	-4.98286e-07
						0.004	-3.05183e-09	0.004	-9.81202e-08	0.004	-4.97325e-07
						0.003	-3.50685e-09	0.003	-9.87366e-08	0.003	-4.96064e-07
						0.002	-4.1889e-09	0.002	-9.93785e-08	0.002	-4.94505e-07
[truncated: 2 more rows]
