# Supplementary material for: Flexible iontronics based on 2D nanofluidic material
Source: Nat Commun. 2022 Aug 24;13:4965. doi: 10.1038/s41467-022-32699-x (PMC9402920; doi:10.1038/s41467-022-32699-x)
Supplement: Supplementary file 7 — Source Data [file 41467_2022_32699_MOESM7_ESM.zip › Source Data Supplementary Fig. 5.xlsx]

## Sheet: S5c
Time (s)	Voltage (V)
0	0.98608
6.4	0.64589
12.8	0.64569
19.2	0.6455
25.6	0.6453
32	0.64511
38.4	0.64491
44.8	0.64472
51.2	0.64452
57.6	0.64433
64	0.64414
70.4	0.64394
76.8	0.64375
83.2	0.64356
89.6	0.64336
96	0.64317
102	0.64298
109	0.64279
115	0.64259
122	0.6424
128	0.64221
134	0.64202
141	0.64183
147	0.64164
154	0.64145
160	0.64125
166	0.64106
173	0.64087
179	0.64068
186	0.64049
192	0.6403
198	0.64011
205	0.63992
211	0.63973
218	0.63954
224	0.63935
230	0.63916
237	0.63898
243	0.63879
250	0.6386
256	0.63841
262	0.63822
269	0.63803
275	0.63784
282	0.63766
288	0.63747
294	0.63728
301	0.63709
307	0.63691
314	0.63672
320	0.63653
326	0.63635
333	0.63616
339	0.63597
346	0.63579
352	0.6356
358	0.63542
365	0.63523
371	0.63504
378	0.63486
384	0.63467
390	0.63449
397	0.6343
403	0.63412
410	0.63394
416	0.63375
422	0.63357
429	0.63338
435	0.6332
442	0.63302
448	0.63283
454	0.63265
461	0.63247
467	0.63228
474	0.6321
480	0.63192
486	0.63173
493	0.63155
499	0.63137
506	0.63119
512	0.63101
518	0.63082
525	0.63064
531	0.63046
538	0.63028
544	0.6301
550	0.62992
557	0.62974
563	0.62956
570	0.62938
576	0.6292
582	0.62902
589	0.62884
595	0.62866
602	0.62848
608	0.6283
614	0.62812
621	0.62794
627	0.62776
634	0.62758
640	0.62741
646	0.62723
653	0.62705
659	0.62687
666	0.62669
672	0.62652
678	0.62634
685	0.62616
691	0.62598
698	0.62581
704	0.62563
710	0.62545
717	0.62528
723	0.6251
730	0.62492
736	0.62475
742	0.62457
749	0.6244
755	0.62422
762	0.62405
768	0.62387
774	0.6237
781	0.62352
787	0.62335
794	0.62317
800	0.623
806	0.62282
813	0.62265
819	0.62248
826	0.6223
832	0.62213
838	0.62196
845	0.62178
851	0.62161
858	0.62144
864	0.62127
870	0.62109
877	0.62092
883	0.62075
890	0.62058
896	0.62041
902	0.62023
909	0.62006
915	0.61989
922	0.61972
928	0.61955
934	0.61938
941	0.61921
947	0.61904
954	0.61887
960	0.6187
966	0.61853
973	0.61836
979	0.61819
986	0.61802
992	0.61785
998	0.61768
1010	0.61751
1010	0.61734
1020	0.61717
1020	0.61701
1030	0.61684
1040	0.61667
1040	0.6165
1050	0.61633
1060	0.61617
1060	0.616
1070	0.61583
1080	0.61567
1080	0.6155
1090	0.61533
1090	0.61517
1100	0.615
1110	0.61483
1110	0.61467
1120	0.6145
1130	0.61434
1130	0.61417
1140	0.614
1150	0.61384
1150	0.61367
1160	0.61351
1170	0.61334
1170	0.61318
1180	0.61302
1180	0.61285
1190	0.61269
1200	0.61252
1200	0.61236
1210	0.6122
1220	0.61203
1220	0.61187
1230	0.61171
1240	0.61154
1240	0.61138
1250	0.61122
1250	0.61106
1260	0.61089
1270	0.61073
1270	0.61057
1280	0.61041
1290	0.61025
1290	0.61009
1300	0.60992
1310	0.60976
1310	0.6096
1320	0.60944
1330	0.60928
1330	0.60912
1340	0.60896
1340	0.6088
1350	0.60864
1360	0.60848
1360	0.60832
1370	0.60816
1380	0.608
1380	0.60785
1390	0.60769
1400	0.60753
1400	0.60737
1410	0.60721
1410	0.60705
1420	0.60689
1430	0.60674
1430	0.60658
1440	0.60642
1450	0.60626
1450	0.60611
1460	0.60595
1470	0.60579
1470	0.60564
1480	0.60548
1490	0.60532
1490	0.60517
1500	0.60501
1500	0.60486
1510	0.6047
1520	0.60455
1520	0.60439
1530	0.60424
1540	0.60408
1540	0.60393
1550	0.60377
1560	0.60362
1560	0.60346
1570	0.60331
1570	0.60315
1580	0.603
1590	0.60285
1590	0.60269
1600	0.60254
1610	0.60239
1610	0.60223
1620	0.60208
1630	0.60193
1630	0.60178
1640	0.60162
1650	0.60147
1650	0.60132
1660	0.60117
1660	0.60102
1670	0.60086
1680	0.60071
1680	0.60056
1690	0.60041
1700	0.60026
1700	0.60011
1710	0.59996
1720	0.59981
1720	0.59966
1730	0.59951
1730	0.59936
1740	0.59921
1750	0.59906
1750	0.59891
1760	0.59876
1770	0.59861
1770	0.59847
1780	0.59832
1790	0.59817
1790	0.59802
1800	0.59787
1810	0.59772
1810	0.59758
1820	0.59743
1820	0.59728
1830	0.59713
1840	0.59699
1840	0.59684
1850	0.59669
1860	0.59655
1860	0.5964
1870	0.59625
1880	0.59611
1880	0.59596
1890	0.59582
1890	0.59567
1900	0.59553
1910	0.59538
1910	0.59524
1920	0.59509
1930	0.59495
1930	0.5948
1940	0.59466
1950	0.59451
1950	0.59437
1960	0.59422
1970	0.59408
1970	0.59394
1980	0.59379
1980	0.59365
1990	0.59351
2000	0.59336
2000	0.59322
2010	0.59308
2020	0.59294
2020	0.5928
2030	0.59265
2040	0.59251
2040	0.59237
2050	0.59223
2050	0.59209
2060	0.59195
2070	0.5918
2070	0.59166
2080	0.59152
2090	0.59138
2090	0.59124
2100	0.5911
2110	0.59096
2110	0.59082
2120	0.59068
2130	0.59054
2130	0.5904
2140	0.59026
2140	0.59013
2150	0.58999
2160	0.58985
2160	0.58971
2170	0.58957
2180	0.58943
2180	0.58929
2190	0.58916
2200	0.58902
2200	0.58888
2210	0.58874
2210	0.58861
2220	0.58847
2230	0.58833
2230	0.5882
2240	0.58806
2250	0.58792
2250	0.58779
2260	0.58765
2270	0.58752
2270	0.58738
2280	0.58725
2290	0.58711
2290	0.58697
2300	0.58684
2300	0.5867
2310	0.58657
2320	0.58644
2320	0.5863
2330	0.58617
2340	0.58603
2340	0.5859
2350	0.58577
2360	0.58563
2360	0.5855
2370	0.58537
2370	0.58523
2380	0.5851
2390	0.58497
2390	0.58484
2400	0.5847
2410	0.58457
2410	0.58444
2420	0.58431
2430	0.58418
2430	0.58404
2440	0.58391
2450	0.58378
2450	0.58365
2460	0.58352
2460	0.58339
2470	0.58326
2480	0.58313
2480	0.583
2490	0.58287
2500	0.58274
2500	0.58261
2510	0.58248
2520	0.58235
2520	0.58222
2530	0.58209
2530	0.58196
2540	0.58183
2550	0.58171
2550	0.58158
2560	0.58145
2570	0.58132
2570	0.58119
2580	0.58107
2590	0.58094
2590	0.58081
2600	0.58069
2610	0.58056
2610	0.58043
2620	0.5803
2620	0.58018
2630	0.58005
2640	0.57993
2640	0.5798
2650	0.57967
2660	0.57955
2660	0.57942
2670	0.5793
2680	0.57917
2680	0.57905
2690	0.57892
2690	0.5788
2700	0.57867
2710	0.57855
2710	0.57843
2720	0.5783
2730	0.57818
2730	0.57806
2740	0.57793
2750	0.57781
2750	0.57769
2760	0.57756
2770	0.57744
2770	0.57732
2780	0.57719
2780	0.57707
2790	0.57695
2800	0.57683
2800	0.57671
2810	0.57659
2820	0.57646
2820	0.57634
2830	0.57622
2840	0.5761
2840	0.57598
2850	0.57586
2850	0.57574
2860	0.57562
2870	0.5755
2870	0.57538
2880	0.57526
2890	0.57514
2890	0.57502
2900	0.5749
2910	0.57478
2910	0.57466
2920	0.57454
2930	0.57443
2930	0.57431
2940	0.57419
2940	0.57407
2950	0.57395
2960	0.57384
2960	0.57372
2970	0.5736
2980	0.57348
2980	0.57337
2990	0.57325
3000	0.57313
3000	0.57302
3010	0.5729
3010	0.57278
3020	0.57267
3030	0.57255
3030	0.57244
3040	0.57232
3050	0.57221
3050	0.57209
3060	0.57198
3070	0.57186
3070	0.57175
3080	0.57163
3090	0.57152
3090	0.5714
3100	0.57129
3100	0.57118
3110	0.57106
3120	0.57095
3120	0.57083
3130	0.57072
3140	0.57061
3140	0.5705
3150	0.57038
3160	0.57027
3160	0.57016
3170	0.57005
3170	0.56993
3180	0.56982
3190	0.56971
3190	0.5696
3200	0.56949
3210	0.5699
3210	0.56987
3220	0.56982
3230	0.56976
3230	0.5697
3240	0.56964
3250	0.56958
3250	0.56952
3260	0.56945
3260	0.56939
3270	0.56933
3280	0.56926
3280	0.5692
3290	0.56914
3300	0.56907
3300	0.569
3310	0.56894
3320	0.56887
3320	0.5688
3330	0.56873
3330	0.56866
3340	0.5686
3350	0.56853
3350	0.56846
3360	0.56839
3370	0.56832
3370	0.56825
3380	0.56818
3390	0.5681
3390	0.56803
3400	0.56796
3410	0.56789
3410	0.56781
3420	0.56774
3420	0.56767
3430	0.56759
3440	0.56752
3440	0.56745
3450	0.56737
3460	0.5673
3460	0.56722
3470	0.56715
3480	0.56707
3480	0.567
3490	0.56692
3490	0.56685
3500	0.56677
3510	0.5667
3510	0.56662
3520	0.56655
3530	0.56647
3530	0.56639
3540	0.56632
3550	0.56624
3550	0.56616
3560	0.56608
3570	0.56601
3570	0.56593
3580	0.56585
3580	0.56577
3590	0.56569
3600	0.56562
3600	0.56554
3610	0.56546
3620	0.56538
3620	0.5653
3630	0.56522
3640	0.56514
3640	0.56506
3650	0.56498
3650	0.5649
3660	0.56482
3670	0.56474
3670	0.56466
3680	0.56458
3690	0.5645
3690	0.56442
3700	0.56434
3710	0.56426
3710	0.56418
3720	0.5641
3730	0.56402
3730	0.56394
3740	0.56385
3740	0.56377
3750	0.56369
3760	0.56361
3760	0.56353
3770	0.56345
3780	0.56336
3780	0.56328
3790	0.5632
3800	0.56312
3800	0.56303
3810	0.56295
3810	0.56287
3820	0.56279
3830	0.5627
3830	0.56262
3840	0.56253
3850	0.56245
3850	0.56237
3860	0.56228
3870	0.5622
3870	0.56211
3880	0.56203
3890	0.56195
3890	0.56186
3900	0.56178
3900	0.56169
3910	0.56161
3920	0.56153
3920	0.56144
3930	0.56136
3940	0.56127
3940	0.56119
3950	0.5611
3960	0.56101
3960	0.56093
3970	0.56084
3970	0.56076
3980	0.56067
3990	0.56059
3990	0.5605
4000	0.56042
4010	0.56033
4010	0.56025
4020	0.56016
4030	0.56007
4030	0.55999
4040	0.5599
4050	0.55982
4050	0.55973
4060	0.55964
4060	0.55955
4070	0.55947
4080	0.55938
4080	0.5593
4090	0.55921
4100	0.55912
4100	0.55904
4110	0.55895
4120	0.55887
4120	0.55878
4130	0.55869
4130	0.5586
4140	0.55852
4150	0.55843
4150	0.55834
4160	0.55825
4170	0.55817
4170	0.55808
4180	0.55799
4190	0.55791
4190	0.55782
4200	0.55773
4210	0.55764
4210	0.55756
4220	0.55747
4220	0.55738
4230	0.55729
4240	0.5572
4240	0.55712
4250	0.55703
4260	0.55694
4260	0.55685
4270	0.55676
4280	0.55667
4280	0.55659
4290	0.5565
4290	0.55641
4300	0.55632
4310	0.55624
4310	0.55615
4320	0.55606
4330	0.55597
4330	0.55588
4340	0.55579
4350	0.5557
4350	0.55561
4360	0.55553
4370	0.55544
4370	0.55535
4380	0.55526
4380	0.55517
4390	0.55508
4400	0.555
4400	0.55491
4410	0.55482
4420	0.55473
4420	0.55464
4430	0.55455
4440	0.55446
4440	0.55437
4450	0.55428
4450	0.55419
4460	0.5541
4470	0.55402
4470	0.55393
4480	0.55384
4490	0.55375
4490	0.55366
4500	0.55357
4510	0.55348
4510	0.55339
4520	0.55331
4530	0.55322
4530	0.55313
4540	0.55304
4540	0.55295
4550	0.55286
4560	0.55277
4560	0.55268
4570	0.55259
4580	0.5525
4580	0.55241
4590	0.55232
4600	0.55223
4600	0.55214
4610	0.55206
4610	0.55197
4620	0.55188
4630	0.55179
4630	0.5517
4640	0.55161
4650	0.55152
4650	0.55143
4660	0.55134
4670	0.55125
4670	0.55116
4680	0.55107
4690	0.55098
4690	0.55089
4700	0.5508
4700	0.55071
4710	0.55062
4720	0.55053
4720	0.55044
4730	0.55035
4740	0.55026
4740	0.55017
4750	0.55008
4760	0.54999
4760	0.5499
4770	0.54981
4770	0.54972
4780	0.54963
4790	0.54954
4790	0.54945
4800	0.54936
4810	0.54927
4810	0.54918
4820	0.5491
4830	0.54901
4830	0.54891
4840	0.54882
4850	0.54873
4850	0.54864
4860	0.54855
4860	0.54846
4870	0.54837
4880	0.54828
4880	0.54819
4890	0.5481
4900	0.54801
4900	0.54792
4910	0.54783
4920	0.54774
4920	0.54765
4930	0.54756
4930	0.54747
4940	0.54738
4950	0.54729
4950	0.5472
4960	0.54711
4970	0.54702
4970	0.54693
4980	0.54684
4990	0.54675
4990	0.54666
5000	0.54657
5010	0.54648
5010	0.54639
5020	0.5463
5020	0.54621
5030	0.54612
5040	0.54603
5040	0.54594
5050	0.54585
5060	0.54576
5060	0.54567
5070	0.54558
5080	0.54549
5080	0.54539
5090	0.5453
5090	0.54521
5100	0.54512
5110	0.54503
5110	0.54494
5120	0.54486
5130	0.54477
5130	0.54467
5140	0.54458
5150	0.54449
5150	0.5444
5160	0.54431
5170	0.54422
5170	0.54413
5180	0.54404
5180	0.54395
5190	0.54386
5200	0.54377
5200	0.54368
5210	0.54359
5220	0.5435
5220	0.54341
5230	0.54332
5240	0.54323
5240	0.54314
5250	0.54304
5250	0.54295
5260	0.54286
5270	0.54277
5270	0.54268
5280	0.54259
5290	0.5425
5290	0.54241
5300	0.54232
5310	0.54223
5310	0.54214
5320	0.54205
5330	0.54196
5330	0.54187
5340	0.54178
5340	0.54169
5350	0.5416
5360	0.54151
5360	0.54141
5370	0.54132
5380	0.54123
5380	0.54114
5390	0.54105
5400	0.54096
5400	0.54087
5410	0.54078
5410	0.54069
5420	0.5406
5430	0.5405
5430	0.54041
5440	0.54032
5450	0.54023
5450	0.54014
5460	0.54005
5470	0.53996
5470	0.53987
5480	0.53978
5490	0.53969
5490	0.5396
5500	0.53951
5500	0.53942
5510	0.53933
5520	0.53924
5520	0.53915
5530	0.53906
5540	0.53897
5540	0.53887
5550	0.53878
5560	0.53869
5560	0.5386
5570	0.53851
5570	0.53842
5580	0.53833
5590	0.53824
5590	0.53815
5600	0.53806
5610	0.53797
5610	0.53788
5620	0.53779
5630	0.5377
5630	0.53761
5640	0.53752
5650	0.53743
5650	0.53734
5660	0.53725
5660	0.53716
5670	0.53707
5680	0.53697
5680	0.53688
5690	0.53679
5700	0.5367
5700	0.53661
5710	0.53652
5720	0.53643
5720	0.53634
5730	0.53625
5730	0.53616
5740	0.53607
5750	0.53598
5750	0.53589
5760	0.5358
5770	0.53571
5770	0.53562
5780	0.53553
5790	0.53544
5790	0.53535
5800	0.53526
5810	0.53517
5810	0.53508
5820	0.53499
5820	0.5349
5830	0.53481
5840	0.53472
5840	0.53463
5850	0.53454
5860	0.53445
5860	0.53436
5870	0.53427
5880	0.53418
5880	0.53409
5890	0.534
5890	0.53391
5900	0.53383
5910	0.53374
5910	0.53365
5920	0.53355
5930	0.53346
5930	0.53337
5940	0.53328
5950	0.5332
5950	0.53311
5960	0.53302
5970	0.53293
5970	0.53284
5980	0.53275
5980	0.53266
5990	0.53257
6000	0.53248
6000	0.53239
6010	0.5323
6020	0.53221
6020	0.53213
6030	0.53204
6040	0.53195
6040	0.53186
6050	0.53177
6050	0.53168
6060	0.53159
6070	0.5315
6070	0.53141
6080	0.53132
6090	0.53123
6090	0.53114
6100	0.53106
6110	0.53097
6110	0.53088
6120	0.53079
6130	0.5307
6130	0.53061
6140	0.53052
6140	0.53043
6150	0.53035
6160	0.53026
6160	0.53017
6170	0.53008
6180	0.52999
6180	0.5299
6190	0.52981
6200	0.52972
6200	0.52964
6210	0.52955
6210	0.52946
6220	0.52937
6230	0.52929
6230	0.5292
6240	0.52911
6250	0.52902
6250	0.52893
6260	0.52884
6270	0.52875
6270	0.52867
6280	0.52858
6290	0.52849
6290	0.5284
6300	0.52831
6300	0.52823
6310	0.52814
6320	0.52805
6320	0.52796
6330	0.52788
6340	0.52779
6340	0.5277
6350	0.52761
6360	0.52753
6360	0.52744
6370	0.52735
6370	0.52727
6380	0.52718
6390	0.52709
6390	0.527
6400	0.52691
6410	0.52683
6410	0.52674
6420	0.52665
6430	0.52657
6430	0.52648
6440	0.5264
6450	0.52631
6450	0.52622
6460	0.52614
6460	0.52605
6470	0.52596
6480	0.52587
6480	0.52579
6490	0.5257
6500	0.52561
6500	0.52553
6510	0.52544
6520	0.52536
6520	0.52527
6530	0.52518
6530	0.5251
6540	0.52501
6550	0.52493
6550	0.52484
6560	0.52475
6570	0.52467
6570	0.52458
6580	0.5245
6590	0.52441
6590	0.52433
6600	0.52424
6610	0.52415
6610	0.52407
6620	0.52398
6620	0.52389
6630	0.52381
6640	0.52372
6640	0.52364
6650	0.52355
6660	0.52347
6660	0.52339
6670	0.5233
6680	0.52322
6680	0.52313
6690	0.52305
6690	0.52296
6700	0.52288
6710	0.52279
6710	0.52271
6720	0.52262
6730	0.52254
6730	0.52245
6740	0.52237
6750	0.52228
6750	0.5222
6760	0.52211
6770	0.52203
6770	0.52194
6780	0.52186
6780	0.52178
6790	0.52169
6800	0.52161
6800	0.52153
6810	0.52144
6820	0.52136
6820	0.52127
6830	0.52119
6840	0.52111
6840	0.52102
6850	0.52094
6850	0.52085
6860	0.52077
6870	0.52069
6870	0.5206
6880	0.52052
6890	0.52044
6890	0.52036
6900	0.52027
6910	0.52019
6910	0.52011
6920	0.52002
6930	0.51994
6930	0.51986
6940	0.51978
6940	0.51969
6950	0.51961
6960	0.51953
6960	0.51944
6970	0.51936
6980	0.51928
6980	0.5192
6990	0.51912
7000	0.51903
7000	0.51895
7010	0.51887
7010	0.51879
7020	0.51871
7030	0.51863
7030	0.51855
7040	0.51846
7050	0.51838
7050	0.5183
7060	0.51822
7070	0.51813
7070	0.51805
7080	0.51797
7090	0.51789
7090	0.51781
7100	0.51773
7100	0.51765
7110	0.51757
7120	0.51749
7120	0.51741
7130	0.51733
7140	0.51725
7140	0.51717
7150	0.51709
7160	0.517
7160	0.51692
7170	0.51684
7170	0.51676
7180	0.51668
7190	0.5166
7190	0.51652
7200	0.51644
7210	0.51636
7210	0.51628
7220	0.5162
7230	0.51612
7230	0.51605
7240	0.51597
7250	0.51589
7250	0.51581
7260	0.51573
7260	0.51565
7270	0.51557
7280	0.51549
7280	0.51541
7290	0.51533
7300	0.51525
7300	0.51517
7310	0.51509
7320	0.51502
7320	0.51494
7330	0.51486
7330	0.51478
7340	0.5147
7350	0.51463
7350	0.51455
7360	0.51447
7370	0.51439
7370	0.51431
7380	0.51423
7390	0.51416
7390	0.51408
7400	0.514
7410	0.51392
7410	0.51385
7420	0.51377
7420	0.51369
7430	0.51361
7440	0.51353
7440	0.51346
7450	0.51338
7460	0.5133
7460	0.51323
7470	0.51315
7480	0.51308
7480	0.513
7490	0.51292
7490	0.51285
7500	0.51277
7510	0.51269
7510	0.51261
7520	0.51254
7530	0.51246
7530	0.51238
7540	0.51231
7550	0.51223
7550	0.51216
7560	0.51208
7570	0.51201
7570	0.51193
7580	0.51186
7580	0.51178
7590	0.51171
7600	0.51163
7600	0.51156
7610	0.51148
7620	0.5114
7620	0.51133
7630	0.51125
7640	0.51118
7640	0.51111
7650	0.51103
7650	0.51095
7660	0.51088
7670	0.5108
7670	0.51073
7680	0.51066
7690	0.51058
7690	0.51051
7700	0.51044
7710	0.51036
7710	0.51029
7720	0.51022
7730	0.51014
7730	0.51007
7740	0.50999
7740	0.50992
7750	0.50984
7760	0.50977
7760	0.5097
7770	0.50962
7780	0.50955
7780	0.50948
7790	0.50941
7800	0.50933
7800	0.50926
7810	0.50919
7810	0.50912
7820	0.50904
7830	0.50897
7830	0.5089
7840	0.50883
7850	0.50876
7850	0.50868
7860	0.50861
7870	0.50854
7870	0.50847
7880	0.5084
7890	0.50832
7890	0.50825
7900	0.50818
7900	0.50811
7910	0.50804
7920	0.50797
7920	0.50789
7930	0.50782
7940	0.50775
7940	0.50768
7950	0.50761
7960	0.50754
7960	0.50747
7970	0.5074
7970	0.50733
7980	0.50726
7990	0.50719
7990	0.50712
8000	0.50705
8010	0.50698
8010	0.50691
8020	0.50684
8030	0.50677
8030	0.5067
8040	0.50663
8050	0.50657
8050	0.5065
8060	0.50643
8060	0.50636
8070	0.50629
8080	0.50622
8080	0.50615
8090	0.50608
8100	0.50602
8100	0.50595
8110	0.50588
8120	0.50581
8120	0.50574
8130	0.50567
8130	0.50561
8140	0.50554
8150	0.50547
8150	0.50541
8160	0.50534
8170	0.50527
8170	0.50521
8180	0.50514
8190	0.50507
8190	0.505
8200	0.50494
8210	0.50487
8210	0.50481
8220	0.50474
8220	0.50467
8230	0.50461
8240	0.50454
8240	0.50447
8250	0.5044
8260	0.50434
8260	0.50427
8270	0.50421
8280	0.50414
8280	0.50408
8290	0.50402
8290	0.50395
8300	0.50389
8310	0.50382
8310	0.50376
8320	0.50369
8330	0.50363
8330	0.50356
8340	0.5035
8350	0.50343
8350	0.50337
8360	0.5033
8370	0.50324
8370	0.50317
8380	0.50311
8380	0.50305
8390	0.50299
8400	0.50292
8400	0.50286
8410	0.5028
8420	0.50273
8420	0.50267
8430	0.50261
8440	0.50254
8440	0.50248
8450	0.50242
8450	0.50236
8460	0.50229
8470	0.50223
8470	0.50217
8480	0.50211
8490	0.50205
8490	0.50199
8500	0.50192
8510	0.50186
8510	0.5018
8520	0.50174
8530	0.50168
8530	0.50162
8540	0.50156
8540	0.5015
8550	0.50144
8560	0.50138
8560	0.50132
8570	0.50126
8580	0.50119
8580	0.50113
8590	0.50107
8600	0.50101
8600	0.50095
8610	0.50089
8610	0.50083
8620	0.50077
8630	0.50072
8630	0.50066
8640	0.5006
8650	0.50054
8650	0.50048
8660	0.50042
8670	0.50036
8670	0.5003
8680	0.50024
8690	0.50018
8690	0.50012
8700	0.50006
8700	0.49999
8710	0.49993
8720	0.49987
8720	0.49982
8730	0.49976
8740	0.4997
8740	0.49964
8750	0.49958
8760	0.49952
8760	0.49946
8770	0.4994
8770	0.49934
8780	0.49928
8790	0.49922
8790	0.49917
8800	0.49911
8810	0.49905
8810	0.499
8820	0.49894
8830	0.49888
8830	0.49883
8840	0.49877
8850	0.49871
8850	0.49866
8860	0.4986
8860	0.49854
8870	0.49849
8880	0.49843
8880	0.49838
8890	0.49832
8900	0.49827
8900	0.49822
8910	0.49816
8920	0.49811
8920	0.49806
8930	0.49801
8930	0.49796
8940	0.49791
8950	0.49786
8950	0.49781
8960	0.49776
8970	0.49771
8970	0.49767
8980	0.49762
8990	0.49757
8990	0.49752
9000	0.49747
9010	0.49742
9010	0.49737
9020	0.49732
9020	0.49727
9030	0.49723
9040	0.49718
9040	0.49713
9050	0.49708
9060	0.49703
9060	0.49698
9070	0.49693
9080	0.49688
9080	0.49683
9090	0.49678
9090	0.49674
9100	0.49669
9110	0.49664
9110	0.49659
9120	0.49654
9130	0.49649
9130	0.49644
9140	0.49639
9150	0.49634
9150	0.49629
9160	0.49624
9170	0.49619
9170	0.49614
9180	0.49609
9180	0.49604
9190	0.496
9200	0.49594
9200	0.49589
9210	0.49584
9220	0.49579
9220	0.49574
9230	0.49569
9240	0.49564
9240	0.49559
9250	0.49554
9250	0.49549
9260	0.49544
9270	0.49539
9270	0.49534
9280	0.49529
9290	0.49524
9290	0.49519
9300	0.49514
9310	0.49508
9310	0.49503
9320	0.49498
9330	0.49493
9330	0.49488
9340	0.49483
9340	0.49478
9350	0.49473
9360	0.49467
9360	0.49462
9370	0.49457
9380	0.49452
9380	0.49447
9390	0.49442
9400	0.49436
9400	0.49431
9410	0.49426
9410	0.49421
9420	0.49415
9430	0.4941
9430	0.49405
9440	0.494
9450	0.49395
9450	0.49389
9460	0.49384
9470	0.49379
9470	0.49374
9480	0.49368
9490	0.49363
9490	0.49358
9500	0.49352
9500	0.49347
9510	0.49342
9520	0.49336
9520	0.49331
9530	0.49326
9540	0.49321
9540	0.49316
9550	0.4931
9560	0.49305
9560	0.49299
9570	0.49294
9570	0.49289
9580	0.49283
9590	0.49278
9590	0.49273
9600	0.49267
9610	0.49262
9610	0.49256
9620	0.49251
9630	0.49246
9630	0.4924
9640	0.49235
9650	0.4923
9650	0.49224
9660	0.49219
9660	0.49214
9670	0.49208
9680	0.49203
9680	0.49197
9690	0.49192
9700	0.49186
9700	0.49181
9710	0.49175
9720	0.4917
9720	0.49164
9730	0.49159
9730	0.49154
9740	0.49148
9750	0.49143
9750	0.49137
9760	0.49132
9770	0.49126
9770	0.49121
9780	0.49116
9790	0.4911
9790	0.49105
9800	0.49099
9810	0.49094
9810	0.49088
9820	0.49083
9820	0.49077
9830	0.49071
9840	0.49066
9840	0.4906
9850	0.49055
9860	0.49049
9860	0.49044
9870	0.49038
9880	0.49033
9880	0.49028
9890	0.49022
9890	0.49017
9900	0.49011
9910	0.49005
9910	0.49
9920	0.48994
9930	0.48988
9930	0.48983
9940	0.48977
9950	0.48972
9950	0.48966
9960	0.4896
9970	0.48955
9970	0.48949
9980	0.48944
9980	0.48938
9990	0.48933
10000	0.48927
10000	0.48922
10000	0.48916
10000	0.4891
10000	0.48905
10000	0.48899
10000	0.48893
10000	0.48888
10100	0.48882
10100	0.48876
10100	0.48871
10100	0.48865
10100	0.4886
10100	0.48854
10100	0.48849
10100	0.48843
10100	0.48837
10100	0.48832
10100	0.48826
10100	0.4882
10100	0.48815
10100	0.48809
10100	0.48803
10100	0.48798
10200	0.48792
10200	0.48787
10200	0.48781
10200	0.48775
10200	0.4877
10200	0.48764
10200	0.48758
10200	0.48752
10200	0.48746
10200	0.48741
10200	0.48735
10200	0.4873
10200	0.48724
10200	0.48718
10200	0.48713
10300	0.48707
10300	0.48701
10300	0.48696
10300	0.4869
10300	0.48685
10300	0.48679
10300	0.48673
10300	0.48667
10300	0.48661
10300	0.48656
10300	0.4865
10300	0.48644
10300	0.48638
10300	0.48633
10300	0.48627
10300	0.48621
10400	0.48616
10400	0.4861
10400	0.48604
10400	0.48599
10400	0.48593
10400	0.48587
10400	0.48581
10400	0.48576
10400	0.4857
10400	0.48564
10400	0.48558
10400	0.48553
10400	0.48547
10400	0.48541
10400	0.48535
10400	0.4853
10500	0.48524
10500	0.48518
10500	0.48512
10500	0.48507
10500	0.48501
10500	0.48495
10500	0.48489
10500	0.48484
10500	0.48478
10500	0.48472
10500	0.48466
10500	0.48461
10500	0.48455
10500	0.48449
10500	0.48443
10600	0.48437
10600	0.48432
10600	0.48426
10600	0.4842
10600	0.48414
10600	0.48408
10600	0.48402
10600	0.48397
10600	0.48391
10600	0.48385
10600	0.48379
10600	0.48373
10600	0.48368
10600	0.48362
10600	0.48356
10600	0.4835
10700	0.48345
10700	0.48339
10700	0.48333
10700	0.48327
10700	0.48322
10700	0.48316
10700	0.4831
10700	0.48304
10700	0.48298
10700	0.48292
10700	0.48286
10700	0.4828
10700	0.48274
10700	0.48268
10700	0.48263
10800	0.48257
10800	0.48251
10800	0.48245
10800	0.4824
10800	0.48234
10800	0.48228
10800	0.48222
10800	0.48216
10800	0.4821
10800	0.48204
10800	0.48199
10800	0.48193
10800	0.48187
10800	0.48181
10800	0.48175
10800	0.48169
10900	0.48163
10900	0.48157
10900	0.48152
10900	0.48146
10900	0.4814
10900	0.48134
10900	0.48128
10900	0.48122
10900	0.48116
10900	0.4811
10900	0.48105
10900	0.48099
10900	0.48093
10900	0.48087
10900	0.48081
10900	0.48075
11000	0.48069
11000	0.48064
11000	0.48058
11000	0.48052
11000	0.48046
11000	0.4804
11000	0.48034
11000	0.48028
11000	0.48022
11000	0.48016
11000	0.4801
11000	0.48004
11000	0.47998
11000	0.47992
11000	0.47987
11100	0.47981
11100	0.47975
11100	0.47969
11100	0.47963
11100	0.47957
11100	0.47951
11100	0.47945
11100	0.47939
11100	0.47933
11100	0.47927
11100	0.47921
11100	0.47915
11100	0.47909
11100	0.47903
11100	0.47897
11100	0.47892
11200	0.47886
11200	0.4788
11200	0.47874
11200	0.47868
11200	0.47862
11200	0.47856
11200	0.4785
11200	0.47845
11200	0.47839
11200	0.47833
11200	0.47827
11200	0.47821
11200	0.47815
11200	0.47809
11200	0.47803
11200	0.47797
11300	0.47791
11300	0.47785
11300	0.47779
11300	0.47773
11300	0.47768
11300	0.47762
11300	0.47756
11300	0.4775
11300	0.47744
11300	0.47738
11300	0.47732
11300	0.47726
11300	0.4772
11300	0.47714
11300	0.47708
11400	0.47702
11400	0.47696
11400	0.4769
11400	0.47684
11400	0.47679
11400	0.47673
11400	0.47667
11400	0.47661
11400	0.47655
11400	0.47649
11400	0.47643
11400	0.47637
11400	0.47631
11400	0.47626
11400	0.4762
11400	0.47614
11500	0.47608
11500	0.47602
11500	0.47596
11500	0.4759
11500	0.47584
11500	0.47578
11500	0.47572
11500	0.47566
11500	0.4756
11500	0.47554
11500	0.47548
11500	0.47542
11500	0.47537
11500	0.47531
11500	0.47525
11600	0.47519
11600	0.47513
11600	0.47507
11600	0.47501
11600	0.47495
11600	0.47489
11600	0.47483
11600	0.47478
11600	0.47472
11600	0.47466
11600	0.4746
11600	0.47454
11600	0.47448
11600	0.47441
11600	0.47435
11600	0.47429
11700	0.47424
11700	0.47418
11700	0.47412
11700	0.47406
11700	0.474
11700	0.47394
11700	0.47388
11700	0.47382
11700	0.47377
11700	0.47371
11700	0.47365
11700	0.47359
11700	0.47353
11700	0.47347
11700	0.47341
11700	0.47335
11800	0.47329
11800	0.47323
11800	0.47317
11800	0.47311
11800	0.47305
11800	0.47299
11800	0.47293
11800	0.47287
11800	0.47281
11800	0.47275
11800	0.4727
11800	0.47264
11800	0.47258
11800	0.47252
11800	0.47246
11900	0.4724
11900	0.47234
11900	0.47228
11900	0.47222
11900	0.47216
11900	0.4721
11900	0.47204
11900	0.47198
11900	0.47192
11900	0.47186
11900	0.4718
11900	0.47174
11900	0.47168
11900	0.47162
11900	0.47156
11900	0.4715
12000	0.47144
12000	0.47138
12000	0.47132
12000	0.47126
12000	0.47121
12000	0.47115
12000	0.47109
12000	0.47103
12000	0.47097
12000	0.47091
12000	0.47085
12000	0.47079
12000	0.47073
12000	0.47067
12000	0.47061
12000	0.47055
12100	0.47049
12100	0.47043
12100	0.47037
12100	0.47031
12100	0.47025
12100	0.47019
12100	0.47013
12100	0.47007
12100	0.47002
12100	0.46996
12100	0.4699
12100	0.46984
12100	0.46978
12100	0.46972
12100	0.46966
12200	0.4696
12200	0.46954
12200	0.46948
12200	0.46942
12200	0.46936
12200	0.4693
12200	0.46924
12200	0.46918
12200	0.46912
12200	0.46906
12200	0.469
12200	0.46894
12200	0.46888
12200	0.46882
12200	0.46877
12200	0.46871
12300	0.46865
12300	0.46859
12300	0.46853
12300	0.46847
12300	0.46841
12300	0.46835
12300	0.46829
12300	0.46823
12300	0.46817
12300	0.46811
12300	0.46805
12300	0.46799
12300	0.46793
12300	0.46787
12300	0.46782
12400	0.46776
12400	0.4677
12400	0.46764
12400	0.46758
12400	0.46752
12400	0.46746
12400	0.4674
12400	0.46734
12400	0.46728
12400	0.46722
12400	0.46716
12400	0.4671
12400	0.46703
12400	0.46697
12400	0.46691
12400	0.46684
12500	0.46678
12500	0.46671
12500	0.46665
12500	0.46658
12500	0.46652
12500	0.46646
12500	0.46639
12500	0.46632
12500	0.46626
12500	0.4662
12500	0.46613
12500	0.46607
12500	0.466
12500	0.46594
12500	0.46588
12500	0.46582
12600	0.46575
12600	0.46569
12600	0.46563
12600	0.46557
12600	0.46551
12600	0.46545
12600	0.46539
12600	0.46532
12600	0.46526
12600	0.4652
12600	0.46514
12600	0.46508
12600	0.46502
12600	0.46496
12600	0.4649
12700	0.46484
12700	0.46478
12700	0.46472
12700	0.46466
12700	0.4646
12700	0.46454
12700	0.46448
12700	0.46442
12700	0.46437
12700	0.46431
12700	0.46425
12700	0.46419
12700	0.46413
12700	0.46407
12700	0.46402
12700	0.46396
12800	0.4639
12800	0.46384
12800	0.46379
12800	0.46373
12800	0.46367
12800	0.46362
12800	0.46356
[truncated: 20,692 more rows]

## Sheet: S5d
Time (s)	Voltage (V)	Time (s)	Voltage (V)	Time (s)	Voltage (V)	Time (s)	Voltage (V)	Time (s)	Voltage (V)	Time (s)	Voltage (V)	Time (s)	Voltage (V)	Time (s)	Voltage (V)	Time (s)	Voltage (V)	Time (s)	Voltage (V)	Time (s)	Voltage (V)	Time (s)	Voltage (V)	Time (s)	Voltage (V)	Time (s)	Voltage (V)	Time (s)	Voltage (V)	Time (s)	Voltage (V)	Time (s)	Voltage (V)	Time (s)	Voltage (V)	Time (s)	Voltage (V)	Time (s)	Voltage (V)	Time (s)	Voltage (V)	Time (s)	Voltage (V)	Time (s)	Voltage (V)	Time (s)	Voltage (V)	Time (s)	Voltage (V)
6170	0.0335	6490	1	7270	0.035	7510	1	8050	0.035	8270	1	8730	0.0343	8950	1	9320	0.035	9520	1	10000	0.0298	10300	1	10700	0.03	11000	1	11300	0.0313	11600	1	11900	0.0324	12100	1	12300	0.0334	12500	1	12700	0.0344	12900	1	13200	0.0306	13500	1	13900	0.0286
6170	0.05	6490	0.972	7270	0.0516	7510	0.971	8050	0.0513	8270	0.971	8730	0.0503	8950	0.971	9320	0.051	9520	0.972	10000	0.0445	10300	0.975	10700	0.0446	11000	0.974	11300	0.0461	11600	0.973	11900	0.0475	12100	0.972	12300	0.0487	12500	0.971	12700	0.0499	12900	0.971	13200	0.0451	13500	0.975	13900	0.0427
6170	0.0615	6490	0.962	7270	0.0628	7510	0.96	8050	0.0622	8270	0.961	8730	0.061	8950	0.961	9320	0.0616	9520	0.961	10000	0.0547	10300	0.965	10700	0.0546	11000	0.964	11300	0.0561	11600	0.963	11900	0.0576	12100	0.962	12300	0.0588	12500	0.961	12700	0.06	12900	0.96	13200	0.0548	13500	0.965	13900	0.0523
6170	0.0712	6490	0.956	7270	0.0721	7510	0.954	8050	0.0713	8270	0.954	8730	0.0698	8950	0.954	9320	0.0703	9520	0.955	10000	0.0632	10300	0.959	10700	0.063	11000	0.957	11300	0.0644	11600	0.956	11900	0.0658	12100	0.955	12300	0.067	12500	0.954	12700	0.0681	12900	0.953	13200	0.0629	13500	0.958	13900	0.0603
6170	0.0797	6490	0.95	7270	0.0802	7510	0.948	8050	0.0791	8270	0.948	8730	0.0775	8950	0.949	9320	0.0778	9520	0.949	10000	0.0706	10300	0.953	10700	0.0702	11000	0.952	11300	0.0716	11600	0.95	11900	0.0729	12100	0.949	12300	0.0741	12500	0.948	12700	0.0752	12900	0.947	13200	0.0698	13500	0.952	13900	0.0673
6170	0.0874	6490	0.945	7270	0.0875	7510	0.943	8050	0.0862	8270	0.944	8730	0.0843	8950	0.944	9320	0.0845	9520	0.944	10000	0.0773	10300	0.948	10700	0.0767	11000	0.947	11300	0.0779	11600	0.945	11900	0.0792	12100	0.944	12300	0.0804	12500	0.943	12700	0.0814	12900	0.942	13200	0.076	13500	0.947	13900	0.0735
6170	0.0944	6490	0.941	7270	0.0941	7510	0.939	8050	0.0925	8270	0.939	8730	0.0905	8950	0.94	9320	0.0906	9520	0.94	10000	0.0833	10300	0.944	10700	0.0826	11000	0.942	11300	0.0838	11600	0.941	11900	0.085	12100	0.94	12300	0.0861	12500	0.939	12700	0.0871	12900	0.937	13200	0.0817	13500	0.942	13900	0.0792
6170	0.101	6490	0.937	7270	0.1	7510	0.935	8050	0.0984	8270	0.935	8730	0.0962	8950	0.936	9320	0.0962	9520	0.936	10000	0.0889	10300	0.94	10700	0.088	11000	0.938	11300	0.0891	11600	0.937	11900	0.0902	12100	0.936	12300	0.0913	12500	0.934	12700	0.0923	12900	0.933	13200	0.0869	13500	0.938	13900	0.0844
6170	0.107	6490	0.933	7270	0.106	7510	0.931	8050	0.104	8270	0.931	8730	0.102	8950	0.932	9320	0.101	9520	0.932	10000	0.094	10300	0.936	10700	0.0931	11000	0.935	11300	0.094	11600	0.933	11900	0.0951	12100	0.932	12300	0.0961	12500	0.931	12700	0.097	12900	0.929	13200	0.0917	13500	0.934	13900	0.0892
6170	0.112	6490	0.929	7270	0.111	7510	0.928	8050	0.109	8270	0.928	8730	0.106	8950	0.928	9320	0.106	9520	0.928	10000	0.0988	10300	0.932	10700	0.0977	11000	0.931	11300	0.0986	11600	0.93	11900	0.0996	12100	0.928	12300	0.101	12500	0.927	12700	0.102	12900	0.926	13200	0.0961	13500	0.931	13900	0.0936
6170	0.118	6490	0.926	7270	0.116	7510	0.924	8050	0.114	8270	0.924	8730	0.111	8950	0.925	9320	0.111	9520	0.925	10000	0.103	10300	0.929	10700	0.102	11000	0.928	11300	0.103	11600	0.926	11900	0.104	12100	0.925	12300	0.105	12500	0.924	12700	0.106	12900	0.922	13200	0.1	13500	0.927	13900	0.0978
6170	0.122	6490	0.922	7270	0.121	7510	0.921	8050	0.118	8270	0.921	8730	0.115	8950	0.922	9320	0.115	9520	0.922	10000	0.107	10300	0.926	10700	0.106	11000	0.924	11300	0.107	11600	0.923	11900	0.108	12100	0.922	12300	0.109	12500	0.92	12700	0.11	12900	0.919	13200	0.104	13500	0.924	13900	0.102
6170	0.127	6490	0.919	7270	0.125	7510	0.918	8050	0.122	8270	0.918	8730	0.119	8950	0.919	9320	0.119	9520	0.919	10000	0.111	10300	0.922	10700	0.11	11000	0.921	11300	0.111	11600	0.92	11900	0.112	12100	0.918	12300	0.112	12500	0.917	12700	0.113	12900	0.916	13200	0.108	13500	0.92	13900	0.106
6170	0.131	6490	0.916	7270	0.129	7510	0.915	8050	0.126	8270	0.915	8730	0.123	8950	0.916	9320	0.123	9520	0.916	10000	0.115	10300	0.919	10700	0.114	11000	0.918	11300	0.114	11600	0.917	11900	0.115	12100	0.916	12300	0.116	12500	0.914	12700	0.117	12900	0.913	13200	0.111	13500	0.917	13900	0.109
6170	0.135	6490	0.913	7270	0.133	7510	0.912	8050	0.13	8270	0.912	8730	0.127	8950	0.913	9320	0.126	9520	0.913	10000	0.119	10300	0.917	10700	0.117	11000	0.915	11300	0.118	11600	0.914	11900	0.119	12100	0.913	12300	0.119	12500	0.911	12700	0.12	12900	0.91	13200	0.115	13500	0.914	13900	0.112
6170	0.139	6490	0.91	7270	0.136	7510	0.909	8050	0.133	8270	0.91	8730	0.13	8950	0.91	9320	0.13	9520	0.91	10000	0.122	10300	0.914	10700	0.12	11000	0.913	11300	0.121	11600	0.911	11900	0.122	12100	0.91	12300	0.123	12500	0.909	12700	0.123	12900	0.907	13200	0.118	13500	0.911	13900	0.115
6170	0.143	6490	0.907	7270	0.14	7510	0.906	8050	0.137	8270	0.907	8730	0.134	8950	0.907	9320	0.133	9520	0.908	10000	0.125	10300	0.911	10700	0.124	11000	0.91	11300	0.124	11600	0.909	11900	0.125	12100	0.907	12300	0.126	12500	0.906	12700	0.126	12900	0.904	13200	0.121	13500	0.908	13900	0.119
6170	0.147	6490	0.905	7270	0.143	7510	0.904	8050	0.14	8270	0.904	8730	0.137	8950	0.905	9320	0.136	9520	0.905	10000	0.128	10300	0.908	10700	0.127	11000	0.907	11300	0.127	11600	0.906	11900	0.128	12100	0.905	12300	0.129	12500	0.903	12700	0.129	12900	0.902	13200	0.124	13500	0.906	13900	0.121
6170	0.15	6490	0.902	7270	0.147	7510	0.901	8050	0.143	8270	0.902	8730	0.14	8950	0.902	9320	0.139	9520	0.902	10000	0.131	10300	0.906	10700	0.13	11000	0.905	11300	0.13	11600	0.904	11900	0.131	12100	0.902	12300	0.132	12500	0.901	12700	0.132	12900	0.899	13200	0.127	13500	0.903	13900	0.124
6170	0.153	6490	0.899	7270	0.15	7510	0.899	8050	0.146	8270	0.899	8730	0.143	8950	0.9	9320	0.142	9520	0.9	10000	0.134	10300	0.903	10700	0.132	11000	0.902	11300	0.133	11600	0.901	11900	0.134	12100	0.9	12300	0.134	12500	0.898	12700	0.135	12900	0.897	13200	0.129	13500	0.9	13900	0.127
6170	0.156	6490	0.897	7270	0.153	7510	0.896	8050	0.149	8270	0.897	8730	0.146	8950	0.897	9320	0.145	9520	0.898	10000	0.137	10300	0.901	10700	0.135	11000	0.9	11300	0.135	11600	0.899	11900	0.136	12100	0.897	12300	0.137	12500	0.896	12700	0.138	12900	0.894	13200	0.132	13500	0.898	13900	0.13
6170	0.159	6490	0.894	7270	0.156	7510	0.894	8050	0.152	8270	0.894	8730	0.149	8950	0.895	9320	0.148	9520	0.895	10000	0.139	10300	0.898	10700	0.138	11000	0.898	11300	0.138	11600	0.896	11900	0.139	12100	0.895	12300	0.14	12500	0.893	12700	0.14	12900	0.892	13200	0.134	13500	0.895	13900	0.132
6170	0.162	6490	0.892	7270	0.158	7510	0.892	8050	0.155	8270	0.892	8730	0.151	8950	0.893	9320	0.15	9520	0.893	10000	0.142	10300	0.896	10700	0.14	11000	0.895	11300	0.141	11600	0.894	11900	0.141	12100	0.892	12300	0.142	12500	0.891	12700	0.143	12900	0.89	13200	0.137	13500	0.893	13900	0.134
6170	0.165	6490	0.889	7270	0.161	7510	0.889	8050	0.157	8270	0.89	8730	0.154	8950	0.89	9320	0.153	9520	0.891	10000	0.144	10300	0.894	10700	0.143	11000	0.893	11300	0.143	11600	0.892	11900	0.144	12100	0.89	12300	0.145	12500	0.889	12700	0.145	12900	0.887	13200	0.139	13500	0.891	13900	0.137
6170	0.168	6490	0.887	7270	0.164	7510	0.887	8050	0.16	8270	0.888	8730	0.156	8950	0.888	9320	0.155	9520	0.888	10000	0.147	10300	0.891	10700	0.145	11000	0.891	11300	0.145	11600	0.889	11900	0.146	12100	0.888	12300	0.147	12500	0.887	12700	0.148	12900	0.885	13200	0.141	13500	0.888	13900	0.139
6170	0.17	6490	0.885	7270	0.166	7510	0.885	8050	0.162	8270	0.885	8730	0.159	8950	0.886	9320	0.158	9520	0.886	10000	0.149	10300	0.889	10700	0.147	11000	0.889	11300	0.148	11600	0.887	11900	0.148	12100	0.886	12300	0.149	12500	0.884	12700	0.15	12900	0.883	13200	0.144	13500	0.886	13900	0.141
6170	0.173	6490	0.882	7270	0.169	7510	0.882	8050	0.165	8270	0.883	8730	0.161	8950	0.884	9320	0.16	9520	0.884	10000	0.151	10300	0.887	10700	0.149	11000	0.886	11300	0.15	11600	0.885	11900	0.151	12100	0.884	12300	0.152	12500	0.882	12700	0.152	12900	0.881	13200	0.146	13500	0.884	13900	0.143
6170	0.175	6490	0.88	7270	0.171	7510	0.88	8050	0.167	8270	0.881	8730	0.163	8950	0.882	9320	0.163	9520	0.882	10000	0.153	10300	0.885	10700	0.152	11000	0.884	11300	0.152	11600	0.883	11900	0.153	12100	0.882	12300	0.154	12500	0.88	12700	0.155	12900	0.879	13200	0.148	13500	0.881	13900	0.145
6170	0.177	6490	0.878	7270	0.173	7510	0.878	8050	0.169	8270	0.879	8730	0.166	8950	0.88	9320	0.165	9520	0.88	10000	0.155	10300	0.883	10700	0.154	11000	0.882	11300	0.154	11600	0.881	11900	0.155	12100	0.879	12300	0.156	12500	0.878	12700	0.157	12900	0.876	13200	0.15	13500	0.879	13900	0.147
6170	0.18	6490	0.876	7270	0.176	7510	0.876	8050	0.172	8270	0.877	8730	0.168	8950	0.877	9320	0.167	9520	0.878	10000	0.157	10300	0.881	10700	0.156	11000	0.88	11300	0.156	11600	0.879	11900	0.157	12100	0.877	12300	0.158	12500	0.876	12700	0.159	12900	0.874	13200	0.152	13500	0.877	13900	0.149
6170	0.182	6490	0.874	7270	0.178	7510	0.874	8050	0.174	8270	0.875	8730	0.17	8950	0.875	9320	0.169	9520	0.876	10000	0.159	10300	0.878	10700	0.158	11000	0.878	11300	0.158	11600	0.877	11900	0.159	12100	0.875	12300	0.16	12500	0.874	12700	0.161	12900	0.872	13200	0.154	13500	0.875	13900	0.151
6170	0.184	6490	0.871	7270	0.18	7510	0.872	8050	0.176	8270	0.873	8730	0.172	8950	0.873	9320	0.171	9520	0.874	10000	0.161	10300	0.876	10700	0.16	11000	0.876	11300	0.16	11600	0.875	11900	0.161	12100	0.873	12300	0.162	12500	0.872	12700	0.163	12900	0.87	13200	0.156	13500	0.873	13900	0.153
6170	0.186	6490	0.869	7270	0.182	7510	0.87	8050	0.178	8270	0.871	8730	0.174	8950	0.871	9320	0.174	9520	0.872	10000	0.163	10300	0.874	10700	0.162	11000	0.874	11300	0.162	11600	0.873	11900	0.163	12100	0.871	12300	0.164	12500	0.87	12700	0.165	12900	0.868	13200	0.158	13500	0.87	13900	0.155
6170	0.188	6490	0.867	7270	0.184	7510	0.868	8050	0.18	8270	0.869	8730	0.176	8950	0.869	9320	0.176	9520	0.87	10000	0.165	10300	0.872	10700	0.164	11000	0.872	11300	0.164	11600	0.871	11900	0.165	12100	0.869	12300	0.166	12500	0.868	12700	0.167	12900	0.866	13200	0.159	13500	0.868	13900	0.157
6170	0.19	6490	0.865	7270	0.186	7510	0.866	8050	0.182	8270	0.867	8730	0.178	8950	0.867	9320	0.178	9520	0.868	10000	0.167	10300	0.87	10700	0.165	11000	0.87	11300	0.166	11600	0.869	11900	0.167	12100	0.867	12300	0.168	12500	0.866	12700	0.169	12900	0.864	13200	0.161	13500	0.866	13900	0.159
6170	0.192	6490	0.863	7270	0.188	7510	0.864	8050	0.184	8270	0.865	8730	0.18	8950	0.866	9320	0.18	9520	0.866	10000	0.169	10300	0.868	10700	0.167	11000	0.868	11300	0.168	11600	0.867	11900	0.169	12100	0.865	12300	0.17	12500	0.864	12700	0.171	12900	0.862	13200	0.163	13500	0.864	13900	0.16
6170	0.194	6490	0.861	7270	0.19	7510	0.862	8050	0.186	8270	0.863	8730	0.182	8950	0.864	9320	0.182	9520	0.864	10000	0.17	10300	0.866	10700	0.169	11000	0.866	11300	0.17	11600	0.865	11900	0.171	12100	0.864	12300	0.172	12500	0.862	12700	0.173	12900	0.86	13200	0.165	13500	0.862	13900	0.162
6170	0.196	6490	0.859	7270	0.192	7510	0.86	8050	0.188	8270	0.861	8730	0.184	8950	0.862	9320	0.184	9520	0.862	10000	0.172	10300	0.865	10700	0.171	11000	0.864	11300	0.172	11600	0.863	11900	0.173	12100	0.862	12300	0.174	12500	0.86	12700	0.175	12900	0.859	13200	0.167	13500	0.86	13900	0.164
6170	0.198	6490	0.857	7270	0.194	7510	0.858	8050	0.19	8270	0.859	8730	0.186	8950	0.86	9320	0.185	9520	0.86	10000	0.174	10300	0.863	10700	0.172	11000	0.862	11300	0.173	11600	0.861	11900	0.175	12100	0.86	12300	0.176	12500	0.858	12700	0.177	12900	0.857	13200	0.168	13500	0.858	13900	0.165
6170	0.2	6490	0.855	7270	0.196	7510	0.856	8050	0.192	8270	0.857	8730	0.188	8950	0.858	9320	0.187	9520	0.858	10000	0.175	10300	0.861	10700	0.174	11000	0.861	11300	0.175	11600	0.859	11900	0.176	12100	0.858	12300	0.178	12500	0.856	12700	0.179	12900	0.855	13200	0.17	13500	0.856	13900	0.167
6170	0.201	6490	0.853	7270	0.197	7510	0.854	8050	0.194	8270	0.855	8730	0.189	8950	0.856	9320	0.189	9520	0.857	10000	0.177	10300	0.859	10700	0.176	11000	0.859	11300	0.177	11600	0.858	11900	0.178	12100	0.856	12300	0.179	12500	0.855	12700	0.181	12900	0.853	13200	0.171	13500	0.854	13900	0.168
6170	0.203	6490	0.851	7270	0.199	7510	0.853	8050	0.195	8270	0.854	8730	0.191	8950	0.854	9320	0.191	9520	0.855	10000	0.179	10300	0.857	10700	0.177	11000	0.857	11300	0.178	11600	0.856	11900	0.18	12100	0.854	12300	0.181	12500	0.853	12700	0.183	12900	0.851	13200	0.173	13500	0.852	13900	0.17
6170	0.205	6490	0.849	7270	0.201	7510	0.851	8050	0.197	8270	0.852	8730	0.193	8950	0.853	9320	0.193	9520	0.853	10000	0.18	10300	0.855	10700	0.179	11000	0.855	11300	0.18	11600	0.854	11900	0.182	12100	0.853	12300	0.183	12500	0.851	12700	0.184	12900	0.849	13200	0.175	13500	0.85	13900	0.172
6170	0.206	6490	0.847	7270	0.203	7510	0.849	8050	0.199	8270	0.85	8730	0.195	8950	0.851	9320	0.195	9520	0.851	10000	0.182	10300	0.853	10700	0.18	11000	0.853	11300	0.182	11600	0.852	11900	0.183	12100	0.851	12300	0.185	12500	0.849	12700	0.186	12900	0.848	13200	0.176	13500	0.848	13900	0.173
6170	0.208	6490	0.846	7270	0.204	7510	0.847	8050	0.201	8270	0.848	8730	0.196	8950	0.849	9320	0.196	9520	0.849	10000	0.183	10300	0.852	10700	0.182	11000	0.852	11300	0.183	11600	0.851	11900	0.185	12100	0.849	12300	0.186	12500	0.847	12700	0.188	12900	0.846	13200	0.178	13500	0.847	13900	0.175
6170	0.21	6490	0.844	7270	0.206	7510	0.845	8050	0.202	8270	0.846	8730	0.198	8950	0.847	9320	0.198	9520	0.848	10000	0.185	10300	0.85	10700	0.184	11000	0.85	11300	0.185	11600	0.849	11900	0.186	12100	0.847	12300	0.188	12500	0.846	12700	0.19	12900	0.844	13200	0.179	13500	0.845	13900	0.176
6170	0.211	6490	0.842	7270	0.208	7510	0.843	8050	0.204	8270	0.845	8730	0.2	8950	0.845	9320	0.2	9520	0.846	10000	0.186	10300	0.848	10700	0.185	11000	0.848	11300	0.186	11600	0.847	11900	0.188	12100	0.846	12300	0.19	12500	0.844	12700	0.191	12900	0.842	13200	0.181	13500	0.843	13900	0.177
6170	0.213	6490	0.84	7270	0.209	7510	0.842	8050	0.205	8280	0.843	8730	0.201	8950	0.844	9320	0.202	9520	0.844	10000	0.188	10300	0.846	10700	0.187	11000	0.846	11300	0.188	11600	0.845	11900	0.19	12100	0.844	12300	0.191	12500	0.842	12700	0.193	12900	0.841	13200	0.182	13500	0.841	13900	0.179
6170	0.214	6490	0.838	7270	0.211	7510	0.84	8050	0.207	8280	0.841	8730	0.203	8950	0.842	9320	0.203	9520	0.843	10000	0.189	10300	0.844	10700	0.188	11000	0.845	11300	0.189	11600	0.844	11900	0.191	12100	0.842	12300	0.193	12500	0.84	12700	0.195	12900	0.839	13200	0.184	13500	0.839	13900	0.18
6170	0.216	6490	0.836	7270	0.212	7510	0.838	8050	0.209	8280	0.839	8730	0.205	8950	0.84	9320	0.205	9520	0.841	10000	0.19	10300	0.843	10700	0.189	11000	0.843	11300	0.191	11600	0.842	11900	0.193	12100	0.84	12300	0.195	12500	0.839	12700	0.197	12900	0.837	13200	0.185	13500	0.837	13900	0.182
6170	0.217	6490	0.835	7270	0.214	7510	0.837	8050	0.21	8280	0.838	8730	0.206	8950	0.839	9320	0.207	9520	0.839	10000	0.192	10300	0.841	10700	0.191	11000	0.841	11300	0.192	11600	0.84	11900	0.194	12100	0.839	12300	0.196	12500	0.837	12700	0.198	12900	0.835	13200	0.187	13500	0.835	13900	0.183
6170	0.219	6490	0.833	7270	0.216	7510	0.835	8050	0.212	8280	0.836	8730	0.208	8950	0.837	9320	0.208	9520	0.837	10000	0.193	10300	0.839	10700	0.192	11000	0.84	11300	0.194	11600	0.839	11900	0.196	12100	0.837	12300	0.198	12500	0.835	12700	0.2	12900	0.834	13200	0.188	13500	0.834	13900	0.184
6170	0.22	6490	0.831	7270	0.217	7510	0.833	8050	0.213	8280	0.834	8730	0.209	8950	0.835	9320	0.21	9520	0.836	10000	0.195	10300	0.837	10700	0.194	11000	0.838	11300	0.195	11600	0.837	11900	0.197	12100	0.835	12300	0.2	12500	0.834	12700	0.202	12900	0.832	13200	0.189	13500	0.832	13900	0.186
6170	0.221	6490	0.829	7270	0.219	7510	0.831	8050	0.215	8280	0.833	8730	0.211	8950	0.834	9320	0.211	9520	0.834	10000	0.196	10300	0.836	10700	0.195	11000	0.836	11300	0.197	11600	0.835	11900	0.199	12100	0.834	12300	0.201	12500	0.832	12700	0.203	12900	0.83	13200	0.191	13500	0.83	13900	0.187
6170	0.223	6490	0.828	7270	0.22	7510	0.83	8050	0.216	8280	0.831	8730	0.212	8950	0.832	9320	0.213	9520	0.832	10000	0.197	10300	0.834	10700	0.196	11000	0.835	11300	0.198	11600	0.834	11900	0.2	12100	0.832	12300	0.203	12500	0.83	12700	0.205	12900	0.829	13200	0.192	13500	0.828	13900	0.188
6170	0.224	6490	0.826	7270	0.221	7510	0.828	8050	0.218	8280	0.829	8730	0.214	8950	0.83	9320	0.215	9520	0.831	10000	0.199	10300	0.832	10700	0.198	11000	0.833	11300	0.2	11600	0.832	11900	0.202	12100	0.83	12300	0.204	12500	0.829	12700	0.206	12900	0.827	13200	0.193	13500	0.826	13900	0.189
6170	0.225	6490	0.824	7270	0.223	7510	0.826	8050	0.219	8280	0.828	8730	0.215	8950	0.829	9320	0.216	9530	0.829	10000	0.2	10300	0.831	10700	0.199	11000	0.831	11300	0.201	11600	0.83	11900	0.203	12100	0.829	12300	0.206	12500	0.827	12700	0.208	12900	0.825	13200	0.195	13500	0.825	13900	0.191
6170	0.227	6490	0.822	7270	0.224	7510	0.825	8050	0.221	8280	0.826	8730	0.217	8950	0.827	9320	0.218	9530	0.828	10000	0.201	10300	0.829	10700	0.2	11000	0.83	11300	0.203	11600	0.829	11900	0.205	12100	0.827	12300	0.207	12500	0.826	12700	0.21	12900	0.824	13200	0.196	13500	0.823	13900	0.192
6170	0.228	6490	0.821	7270	0.226	7510	0.823	8050	0.222	8280	0.824	8730	0.218	8950	0.825	9320	0.219	9530	0.826	10000	0.202	10300	0.827	10700	0.202	11000	0.828	11300	0.204	11600	0.827	11900	0.206	12100	0.826	12300	0.209	12500	0.824	12700	0.211	12900	0.822	13200	0.197	13500	0.821	13900	0.193
6170	0.229	6490	0.819	7270	0.227	7510	0.821	8050	0.224	8280	0.823	8730	0.22	8950	0.824	9320	0.221	9530	0.824	10000	0.204	10300	0.826	10700	0.203	11000	0.826	11300	0.205	11600	0.825	11900	0.208	12100	0.824	12300	0.21	12500	0.822	12700	0.213	12900	0.821	13200	0.199	13500	0.819	13900	0.194
6170	0.231	6490	0.817	7270	0.228	7510	0.82	8050	0.225	8280	0.821	8730	0.221	8950	0.822	9320	0.222	9530	0.823	10000	0.205	10300	0.824	10700	0.204	11000	0.825	11300	0.207	11600	0.824	11900	0.209	12100	0.822	12300	0.212	12500	0.821	12700	0.214	12900	0.819	13200	0.2	13500	0.817	13900	0.196
6170	0.232	6490	0.816	7270	0.23	7510	0.818	8050	0.227	8280	0.82	8730	0.222	8950	0.821	9320	0.224	9530	0.821	10000	0.206	10300	0.822	10700	0.205	11000	0.823	11300	0.208	11600	0.822	11900	0.211	12100	0.821	12300	0.213	12500	0.819	12700	0.216	12900	0.817	13200	0.201	13500	0.816	13900	0.197
6170	0.233	6490	0.814	7270	0.231	7510	0.817	8050	0.228	8280	0.818	8730	0.224	8950	0.819	9320	0.225	9530	0.82	10000	0.207	10300	0.821	10700	0.207	11000	0.822	11300	0.209	11600	0.821	11900	0.212	12100	0.819	12300	0.215	12500	0.817	12700	0.217	12900	0.816	13200	0.202	13500	0.814	13900	0.198
6170	0.234	6490	0.812	7270	0.233	7510	0.815	8050	0.229	8280	0.816	8730	0.225	8950	0.817	9320	0.227	9530	0.818	10000	0.208	10300	0.819	10700	0.208	11000	0.82	11400	0.211	11600	0.819	11900	0.213	12100	0.818	12300	0.216	12500	0.816	12700	0.219	12900	0.814	13200	0.204	13500	0.812	13900	0.199
6170	0.236	6490	0.811	7270	0.234	7510	0.814	8050	0.231	8280	0.815	8730	0.227	8950	0.816	9320	0.228	9530	0.816	10000	0.21	10300	0.817	10700	0.209	11000	0.818	11400	0.212	11600	0.818	11900	0.215	12100	0.816	12300	0.218	12500	0.814	12700	0.221	12900	0.813	13200	0.205	13500	0.81	13900	0.2
6170	0.237	6490	0.809	7270	0.235	7510	0.812	8050	0.232	8280	0.813	8730	0.228	8950	0.814	9320	0.23	9530	0.815	10000	0.211	10300	0.816	10700	0.21	11000	0.817	11400	0.213	11600	0.816	11900	0.216	12100	0.814	12300	0.219	12500	0.813	12700	0.222	12900	0.811	13200	0.206	13500	0.809	13900	0.202
6170	0.238	6490	0.808	7270	0.237	7510	0.81	8050	0.233	8280	0.812	8730	0.229	8950	0.813	9320	0.231	9530	0.813	10000	0.212	10300	0.814	10700	0.212	11000	0.815	11400	0.215	11600	0.814	11900	0.218	12100	0.813	12300	0.22	12500	0.811	12700	0.224	12900	0.81	13200	0.207	13500	0.807	13900	0.203
6170	0.239	6490	0.806	7270	0.238	7510	0.809	8050	0.235	8280	0.81	8730	0.231	8950	0.811	9320	0.233	9530	0.812	10000	0.213	10300	0.813	10700	0.213	11000	0.814	11400	0.216	11600	0.813	11900	0.219	12100	0.811	12300	0.222	12500	0.81	12700	0.225	12900	0.808	13200	0.209	13500	0.805	13900	0.204
6170	0.24	6490	0.804	7270	0.239	7510	0.807	8050	0.236	8280	0.809	8730	0.232	8950	0.81	9320	0.234	9530	0.81	10000	0.214	10300	0.811	10700	0.214	11000	0.812	11400	0.217	11600	0.811	11900	0.22	12100	0.81	12300	0.223	12500	0.808	12700	0.227	12900	0.806	13200	0.21	13500	0.804	13900	0.205
6170	0.241	6490	0.803	7270	0.24	7510	0.806	8050	0.238	8280	0.807	8730	0.233	8950	0.808	9320	0.235	9530	0.809	10000	0.215	10300	0.809	10700	0.215	11000	0.811	11400	0.218	11600	0.81	11900	0.222	12100	0.808	12300	0.225	12500	0.807	12700	0.228	12900	0.805	13200	0.211	13500	0.802	13900	0.206
6170	0.242	6490	0.801	7270	0.242	7510	0.804	8050	0.239	8280	0.806	8730	0.235	8950	0.807	9320	0.237	9530	0.807	10000	0.216	10300	0.808	10700	0.216	11000	0.809	11400	0.22	11600	0.808	11900	0.223	12100	0.807	12300	0.226	12500	0.805	12700	0.229	12900	0.803	13200	0.212	13500	0.8	13900	0.207
6170	0.244	6490	0.8	7270	0.243	7510	0.803	8050	0.24	8280	0.804	8730	0.236	8950	0.805	9320	0.238	9530	0.806	10000	0.218	10300	0.806	10700	0.218	11000	0.808	11400	0.221	11600	0.807	11900	0.224	12100	0.805	12300	0.228	12500	0.803	12700	0.231	12900	0.802	13200	0.213	13500	0.798	13900	0.208
6170	0.245	6490	0.798	7270	0.244	7510	0.801	8050	0.241	8280	0.803	8730	0.237	8950	0.803	9320	0.24	9530	0.804	10000	0.219	10300	0.805	10700	0.219	11000	0.806	11400	0.222	11600	0.805	11900	0.226	12100	0.804	12300	0.229	12500	0.802	12700	0.232	12900	0.8	13200	0.214	13500	0.797	13900	0.209
6170	0.246	6490	0.796	7270	0.245	7510	0.8	8050	0.243	8280	0.801	8730	0.239	8950	0.802	9320	0.241	9530	0.803	10000	0.22	10300	0.803	10700	0.22	11000	0.804	11400	0.223	11600	0.804	11900	0.227	12100	0.802	12300	0.23	12500	0.8	12700	0.234	12900	0.799	13200	0.216	13500	0.795	13900	0.21
6170	0.247	6490	0.795	7270	0.247	7510	0.798	8050	0.244	8280	0.8	8730	0.24	8950	0.8	9320	0.242	9530	0.801	10000	0.221	10300	0.801	10700	0.221	11000	0.803	11400	0.225	11600	0.802	11900	0.228	12100	0.801	12300	0.232	12500	0.799	12700	0.235	12900	0.797	13200	0.217	13500	0.793	13900	0.211
6180	0.248	6500	0.793	7270	0.248	7510	0.797	8050	0.245	8280	0.798	8730	0.241	8950	0.799	9320	0.244	9530	0.8	10000	0.222	10300	0.8	10700	0.222	11000	0.801	11400	0.226	11600	0.801	11900	0.229	12100	0.799	12300	0.233	12500	0.797	12700	0.237	12900	0.796	13200	0.218	13500	0.792	13900	0.213
6180	0.249	6500	0.792	7270	0.249	7510	0.795	8050	0.247	8280	0.797	8730	0.242	8950	0.797	9320	0.245	9530	0.798	10000	0.223	10300	0.798	10700	0.223	11000	0.8	11400	0.227	11600	0.799	11900	0.231	12100	0.798	12300	0.234	12500	0.796	12700	0.238	12900	0.794	13200	0.219	13500	0.79	13900	0.214
6180	0.25	6500	0.79	7270	0.25	7510	0.794	8050	0.248	8280	0.795	8730	0.244	8950	0.796	9320	0.247	9530	0.797	10000	0.224	10300	0.797	10700	0.224	11000	0.798	11400	0.228	11600	0.798	11900	0.232	12100	0.796	12300	0.236	12500	0.794	12700	0.24	12900	0.793	13200	0.22	13500	0.788	13900	0.215
6180	0.251	6500	0.789	7270	0.251	7510	0.792	8060	0.249	8280	0.794	8730	0.245	8950	0.794	9320	0.248	9530	0.795	10000	0.225	10300	0.795	10700	0.225	11000	0.797	11400	0.229	11600	0.796	11900	0.233	12100	0.795	12300	0.237	12500	0.793	12700	0.241	12900	0.791	13200	0.221	13500	0.786	13900	0.216
6180	0.252	6500	0.787	7270	0.253	7510	0.791	8060	0.25	8280	0.792	8730	0.246	8950	0.793	9320	0.249	9530	0.794	10000	0.226	10300	0.794	10700	0.227	11000	0.795	11400	0.231	11600	0.795	11900	0.235	12100	0.793	12300	0.238	12500	0.791	12700	0.242	12900	0.79	13200	0.222	13500	0.785	13900	0.217
6180	0.253	6500	0.786	7270	0.254	7510	0.789	8060	0.252	8280	0.791	8730	0.248	8950	0.792	9320	0.251	9530	0.792	10000	0.227	10300	0.792	10700	0.228	11000	0.794	11400	0.232	11600	0.793	11900	0.236	12100	0.792	12300	0.24	12500	0.79	12700	0.244	12900	0.788	13200	0.224	13500	0.783	13900	0.218
6180	0.254	6500	0.784	7270	0.255	7510	0.788	8060	0.253	8280	0.789	8730	0.249	8950	0.79	9320	0.252	9530	0.791	10000	0.228	10300	0.791	10700	0.229	11000	0.792	11400	0.233	11600	0.792	11900	0.237	12100	0.79	12300	0.241	12500	0.788	12700	0.245	12900	0.786	13200	0.225	13500	0.781	13900	0.219
6180	0.255	6500	0.783	7270	0.256	7510	0.786	8060	0.254	8280	0.788	8730	0.25	8950	0.789	9320	0.253	9530	0.789	10000	0.229	10300	0.789	10700	0.23	11000	0.791	11400	0.234	11600	0.79	11900	0.238	12100	0.789	12300	0.242	12500	0.787	12700	0.247	12900	0.785	13200	0.226	13500	0.78	13900	0.22
6180	0.256	6500	0.781	7270	0.257	7510	0.785	8060	0.255	8280	0.786	8730	0.251	8950	0.787	9320	0.255	9530	0.788	10000	0.23	10300	0.787	10700	0.231	11000	0.789	11400	0.235	11600	0.789	11900	0.24	12100	0.787	12300	0.244	12500	0.785	12700	0.248	12900	0.783	13200	0.227	13500	0.778	13900	0.221
6180	0.257	6500	0.78	7270	0.258	7510	0.783	8060	0.257	8280	0.785	8730	0.253	8950	0.786	9320	0.256	9530	0.786	10000	0.231	10300	0.786	10700	0.232	11000	0.788	11400	0.236	11600	0.787	11900	0.241	12100	0.786	12300	0.245	12500	0.784	12700	0.25	12900	0.782	13200	0.228	13500	0.776	13900	0.222
6180	0.258	6500	0.778	7270	0.26	7510	0.782	8060	0.258	8280	0.783	8730	0.254	8960	0.784	9320	0.257	9530	0.785	10000	0.232	10300	0.784	10700	0.233	11000	0.786	11400	0.238	11600	0.786	11900	0.242	12100	0.784	12300	0.246	12500	0.782	12700	0.251	12900	0.78	13200	0.229	13500	0.775	13900	0.223
6180	0.259	6500	0.777	7270	0.261	7510	0.78	8060	0.259	8280	0.782	8730	0.255	8960	0.783	9320	0.259	9530	0.783	10000	0.233	10300	0.783	10700	0.234	11000	0.785	11400	0.239	11600	0.784	11900	0.243	12100	0.783	12300	0.248	12500	0.781	12700	0.252	12900	0.779	13200	0.23	13500	0.773	13900	0.224
6180	0.26	6500	0.775	7270	0.262	7510	0.779	8060	0.26	8280	0.78	8740	0.256	8960	0.781	9320	0.26	9530	0.782	10000	0.234	10300	0.781	10700	0.235	11000	0.783	11400	0.24	11600	0.783	11900	0.245	12100	0.781	12300	0.249	12500	0.779	12700	0.254	12900	0.778	13200	0.231	13500	0.771	13900	0.225
6180	0.261	6500	0.774	7280	0.263	7510	0.777	8060	0.261	8280	0.779	8740	0.257	8960	0.78	9320	0.261	9530	0.78	10000	0.235	10300	0.78	10700	0.236	11000	0.782	11400	0.241	11600	0.781	11900	0.246	12100	0.78	12300	0.25	12500	0.778	12700	0.255	12900	0.776	13200	0.232	13500	0.77	13900	0.226
6180	0.262	6500	0.772	7280	0.264	7510	0.776	8060	0.263	8280	0.778	8740	0.259	8960	0.778	9320	0.263	9530	0.779	10000	0.236	10300	0.778	10700	0.237	11000	0.78	11400	0.242	11600	0.78	11900	0.247	12100	0.778	12300	0.252	12500	0.776	12700	0.256	12900	0.775	13200	0.233	13500	0.768	13900	0.227
6180	0.263	6500	0.771	7280	0.265	7510	0.775	8060	0.264	8280	0.776	8740	0.26	8960	0.777	9320	0.264	9530	0.777	10000	0.237	10300	0.777	10700	0.238	11000	0.779	11400	0.243	11600	0.778	11900	0.248	12100	0.777	12300	0.253	12500	0.775	12700	0.258	12900	0.773	13200	0.234	13500	0.766	13900	0.228
6180	0.264	6500	0.769	7280	0.266	7510	0.773	8060	0.265	8280	0.775	8740	0.261	8960	0.776	9320	0.265	9530	0.776	10000	0.238	10300	0.775	10700	0.239	11000	0.777	11400	0.244	11600	0.777	11900	0.249	12100	0.775	12300	0.254	12500	0.774	12700	0.259	12900	0.772	13200	0.235	13500	0.765	13900	0.229
6180	0.265	6500	0.768	7280	0.267	7510	0.772	8060	0.266	8280	0.773	8740	0.262	8960	0.774	9320	0.267	9530	0.775	10000	0.239	10300	0.774	10800	0.24	11000	0.776	11400	0.246	11600	0.775	11900	0.251	12100	0.774	12300	0.256	12500	0.772	12700	0.261	12900	0.77	13200	0.236	13500	0.763	13900	0.23
6180	0.266	6500	0.767	7280	0.268	7510	0.77	8060	0.267	8280	0.772	8740	0.263	8960	0.773	9320	0.268	9530	0.773	10000	0.24	10300	0.772	10800	0.241	11000	0.775	11400	0.247	11600	0.774	11900	0.252	12100	0.772	12300	0.257	12500	0.771	12700	0.262	12900	0.769	13200	0.237	13500	0.761	13900	0.231
6180	0.267	6500	0.765	7280	0.27	7510	0.769	8060	0.268	8280	0.77	8740	0.265	8960	0.771	9320	0.269	9530	0.772	10000	0.241	10300	0.771	10800	0.242	11000	0.773	11400	0.248	11600	0.773	11900	0.253	12100	0.771	12300	0.258	12500	0.769	12700	0.263	12900	0.767	13200	0.238	13500	0.76	13900	0.231
6180	0.268	6500	0.764	7280	0.271	7510	0.768	8060	0.27	8280	0.769	8740	0.266	8960	0.77	9320	0.271	9530	0.77	10000	0.242	10300	0.769	10800	0.243	11000	0.772	11400	0.249	11600	0.771	11900	0.254	12100	0.77	12300	0.259	12500	0.768	12700	0.265	12900	0.766	13200	0.24	13500	0.758	13900	0.232
6180	0.268	6500	0.762	7280	0.272	7520	0.766	8060	0.271	8280	0.768	8740	0.267	8960	0.768	9320	0.272	9530	0.769	10000	0.243	10300	0.768	10800	0.244	11000	0.77	11400	0.25	11600	0.77	11900	0.255	12100	0.768	12300	0.261	12500	0.766	12700	0.266	12900	0.764	13200	0.241	13500	0.756	13900	0.233
6180	0.269	6500	0.761	7280	0.273	7520	0.765	8060	0.272	8280	0.766	8740	0.268	8960	0.767	9320	0.273	9530	0.767	10000	0.244	10300	0.766	10800	0.245	11000	0.769	11400	0.251	11600	0.768	11900	0.257	12100	0.767	12300	0.262	12500	0.765	12700	0.267	12900	0.763	13200	0.242	13500	0.755	13900	0.234
6180	0.27	6500	0.759	7280	0.274	7520	0.763	8060	0.273	8280	0.765	8740	0.269	8960	0.766	9320	0.275	9530	0.766	10000	0.245	10300	0.765	10800	0.246	11000	0.767	11400	0.252	11600	0.767	11900	0.258	12100	0.765	12300	0.263	12500	0.763	12700	0.269	12900	0.761	13200	0.243	13500	0.753	13900	0.235
6180	0.271	6500	0.758	7280	0.275	7520	0.762	8060	0.274	8280	0.763	8740	0.27	8960	0.764	9330	0.276	9530	0.765	10000	0.246	10300	0.763	10800	0.247	11000	0.766	11400	0.253	11600	0.765	11900	0.259	12100	0.764	12300	0.265	12500	0.762	12700	0.27	12900	0.76	13200	0.244	13500	0.751	13900	0.236
6180	0.272	6500	0.757	7280	0.276	7520	0.761	8060	0.275	8280	0.762	8740	0.272	8960	0.763	9330	0.277	9530	0.763	10000	0.247	10300	0.762	10800	0.248	11000	0.764	11400	0.254	11600	0.764	11900	0.26	12100	0.762	12300	0.266	12500	0.76	12700	0.271	12900	0.758	13200	0.245	13500	0.75	13900	0.237
6180	0.273	6500	0.755	7280	0.277	7520	0.759	8060	0.277	8280	0.761	8740	0.273	8960	0.761	9330	0.278	9530	0.762	10000	0.248	10300	0.76	10800	0.249	11000	0.763	11400	0.255	11600	0.762	11900	0.261	12100	0.761	12300	0.267	12500	0.759	12700	0.273	12900	0.757	13200	0.246	13500	0.748	13900	0.238
6180	0.274	6500	0.754	7280	0.278	7520	0.758	8060	0.278	8280	0.759	8740	0.274	8960	0.76	9330	0.28	9530	0.76	10000	0.249	10300	0.759	10800	0.25	11000	0.761	11400	0.257	11600	0.761	11900	0.263	12100	0.759	12300	0.268	12500	0.758	12700	0.274	12900	0.756	13200	0.247	13500	0.747	13900	0.239
6180	0.275	6500	0.752	7280	0.279	7520	0.756	8060	0.279	8280	0.758	8740	0.275	8960	0.759	9330	0.281	9530	0.759	10000	0.25	10300	0.757	10800	0.251	11000	0.76	11400	0.258	11600	0.76	11900	0.264	12100	0.758	12300	0.27	12500	0.756	12700	0.276	12900	0.754	13200	0.248	13500	0.745	13900	0.24
6180	0.276	6500	0.751	7280	0.28	7520	0.755	8060	0.28	8280	0.757	8740	0.276	8960	0.757	9330	0.282	9530	0.758	10000	0.25	10300	0.756	10800	0.252	11000	0.759	11400	0.259	11600	0.758	11900	0.265	12100	0.757	12300	0.271	12500	0.755	12700	0.277	12900	0.753	13200	0.249	13500	0.743	13900	0.241
6180	0.276	6500	0.75	7280	0.281	7520	0.754	8060	0.281	8280	0.755	8740	0.277	8960	0.756	9330	0.284	9530	0.756	10000	0.251	10300	0.754	10800	0.253	11000	0.757	11400	0.26	11600	0.757	11900	0.266	12100	0.755	12300	0.272	12500	0.753	12700	0.278	12900	0.751	13200	0.25	13500	0.742	13900	0.242
6180	0.277	6500	0.748	7280	0.282	7520	0.752	8060	0.282	8280	0.754	8740	0.279	8960	0.754	9330	0.285	9530	0.755	10000	0.252	10300	0.753	10800	0.254	11000	0.756	11400	0.261	11600	0.755	11900	0.267	12100	0.754	12300	0.273	12500	0.752	12700	0.28	12900	0.75	13200	0.251	13500	0.74	13900	0.243
6180	0.278	6500	0.747	7280	0.283	7520	0.751	8060	0.283	8280	0.752	8740	0.28	8960	0.753	9330	0.286	9530	0.753	10000	0.253	10300	0.751	10800	0.255	11000	0.754	11400	0.262	11600	0.754	11900	0.268	12100	0.752	12300	0.275	12500	0.75	12700	0.281	12900	0.748	13200	0.252	13500	0.739	13900	0.243
6180	0.279	6500	0.746	7280	0.284	7520	0.75	8060	0.285	8280	0.751	8740	0.281	8960	0.752	9330	0.287	9530	0.752	10000	0.254	10300	0.75	10800	0.256	11000	0.753	11400	0.263	11600	0.753	11900	0.27	12100	0.751	12300	0.276	12500	0.749	12700	0.282	12900	0.747	13200	0.253	13500	0.737	13900	0.244
6180	0.28	6500	0.744	7280	0.286	7520	0.748	8060	0.286	8280	0.75	8740	0.282	8960	0.75	9330	0.289	9530	0.751	10000	0.255	10300	0.749	10800	0.257	11000	0.751	11400	0.264	11600	0.751	11900	0.271	12100	0.749	12300	0.277	12500	0.748	12700	0.284	12900	0.746	13200	0.254	13500	0.735	13900	0.245
6180	0.281	6500	0.743	7280	0.287	7520	0.747	8060	0.287	8280	0.748	8740	0.283	8960	0.749	9330	0.29	9530	0.749	10000	0.256	10300	0.747	10800	0.258	11000	0.75	11400	0.265	11600	0.75	11900	0.272	12100	0.748	12300	0.278	12500	0.746	12700	0.285	12900	0.744	13200	0.255	13500	0.734	13900	0.246
6180	0.281	6500	0.742	7280	0.288	7520	0.746	8060	0.288	8280	0.747	8740	0.284	8960	0.748	9330	0.291	9530	0.748	10000	0.257	10300	0.746	10800	0.259	11000	0.749	11400	0.266	11600	0.748	11900	0.273	12100	0.747	12300	0.28	12500	0.745	12700	0.286	12900	0.743	13200	0.256	13500	0.732	13900	0.247
6180	0.282	6500	0.74	7280	0.289	7520	0.744	8060	0.289	8280	0.746	8740	0.285	8960	0.746	9330	0.292	9530	0.746	10000	0.258	10300	0.744	10800	0.26	11000	0.747	11400	0.267	11600	0.747	11900	0.274	12100	0.745	12300	0.281	12500	0.743	12700	0.288	12900	0.741	13200	0.257	13500	0.731	13900	0.248
6180	0.283	6500	0.739	7280	0.29	7520	0.743	8060	0.29	8280	0.744	8740	0.287	8960	0.745	9330	0.294	9530	0.745	10000	0.259	10300	0.743	10800	0.261	11000	0.746	11400	0.268	11600	0.745	11900	0.275	12100	0.744	12300	0.282	12500	0.742	12700	0.289	12900	0.74	13200	0.258	13500	0.729	13900	0.249
6180	0.284	6500	0.738	7280	0.291	7520	0.742	8060	0.291	8280	0.743	8740	0.288	8960	0.744	9330	0.295	9530	0.744	10000	0.259	10300	0.741	10800	0.262	11000	0.744	11400	0.269	11600	0.744	11900	0.277	12100	0.742	12300	0.283	12500	0.74	12700	0.29	12900	0.738	13200	0.259	13500	0.727	13900	0.25
6180	0.285	6500	0.736	7280	0.292	7520	0.74	8060	0.292	8280	0.742	8740	0.289	8960	0.742	9330	0.296	9530	0.742	10000	0.26	10300	0.74	10800	0.263	11000	0.743	11400	0.27	11600	0.743	11900	0.278	12100	0.741	12300	0.285	12500	0.739	12700	0.292	12900	0.737	13200	0.26	13500	0.726	13900	0.251
6180	0.286	6500	0.735	7280	0.293	7520	0.739	8060	0.293	8280	0.74	8740	0.29	8960	0.741	9330	0.298	9530	0.741	10000	0.261	10300	0.738	10800	0.264	11000	0.742	11400	0.272	11600	0.741	11900	0.279	12100	0.74	12300	0.286	12500	0.738	12700	0.293	12900	0.736	13200	0.261	13500	0.724	13900	0.251
6180	0.286	6500	0.734	7280	0.294	7520	0.738	8060	0.295	8280	0.739	8740	0.291	8960	0.74	9330	0.299	9530	0.74	10000	0.262	10300	0.737	10800	0.265	11000	0.74	11400	0.273	11600	0.74	11900	0.28	12100	0.738	12300	0.287	12500	0.736	12700	0.294	12900	0.734	13200	0.262	13500	0.723	13900	0.252
6180	0.287	6500	0.732	7280	0.295	7520	0.736	8060	0.296	8280	0.738	8740	0.292	8960	0.738	9330	0.3	9530	0.738	10000	0.263	10300	0.736	10800	0.266	11000	0.739	11400	0.274	11600	0.738	11900	0.281	12100	0.737	12300	0.288	12500	0.735	12700	0.296	12900	0.733	13200	0.263	13500	0.721	13900	0.253
6180	0.288	6500	0.731	7280	0.296	7520	0.735	8060	0.297	8280	0.736	8740	0.293	8960	0.737	9330	0.301	9530	0.737	10000	0.264	10300	0.734	10800	0.267	11000	0.737	11400	0.275	11600	0.737	11900	0.282	12100	0.735	12300	0.29	12500	0.733	12700	0.297	12900	0.731	13200	0.264	13500	0.719	13900	0.254
6180	0.289	6500	0.73	7280	0.297	7520	0.734	8060	0.298	8280	0.735	8740	0.295	8960	0.736	9330	0.303	9530	0.736	10000	0.265	10300	0.733	10800	0.268	11000	0.736	11400	0.276	11600	0.736	11900	0.283	12100	0.734	12300	0.291	12500	0.732	12700	0.298	12900	0.73	13200	0.264	13500	0.718	13900	0.255
6180	0.29	6500	0.728	7280	0.298	7520	0.732	8060	0.299	8280	0.734	8740	0.296	8960	0.734	9330	0.304	9530	0.734	10000	0.266	10300	0.731	10800	0.269	11000	0.735	11400	0.277	11600	0.734	11900	0.285	12100	0.733	12300	0.292	12500	0.731	12700	0.3	12900	0.729	13200	0.265	13500	0.716	13900	0.256
6180	0.29	6500	0.727	7280	0.299	7520	0.731	8060	0.3	8280	0.732	8740	0.297	8960	0.733	9330	0.305	9530	0.733	10000	0.266	10300	0.73	10800	0.269	11000	0.733	11400	0.278	11600	0.733	11900	0.286	12100	0.731	12300	0.293	12500	0.729	12700	0.301	12900	0.727	13200	0.266	13500	0.715	13900	0.257
6180	0.291	6500	0.726	7280	0.3	7520	0.73	8060	0.301	8280	0.731	8740	0.298	8960	0.732	9330	0.306	9530	0.731	10000	0.267	10300	0.729	10800	0.27	11000	0.732	11400	0.279	11600	0.732	11900	0.287	12100	0.73	12300	0.295	12500	0.728	12700	0.302	12900	0.726	13200	0.267	13500	0.713	13900	0.257
6180	0.292	6500	0.725	7280	0.301	7520	0.729	8060	0.302	8280	0.73	8740	0.299	8960	0.73	9330	0.308	9530	0.73	10000	0.268	10300	0.727	10800	0.271	11000	0.73	11400	0.28	11600	0.73	11900	0.288	12100	0.729	12300	0.296	12500	0.726	12700	0.304	12900	0.724	13200	0.268	13500	0.712	13900	0.258
6180	0.293	6500	0.723	7280	0.302	7520	0.727	8060	0.303	8280	0.729	8740	0.3	8960	0.729	9330	0.309	9530	0.729	10000	0.269	10300	0.726	10800	0.272	11000	0.729	11400	0.281	11600	0.729	11900	0.289	12100	0.727	12300	0.297	12500	0.725	12700	0.305	12900	0.723	13200	0.269	13500	0.71	13900	0.259
6180	0.294	6500	0.722	7280	0.303	7520	0.726	8060	0.305	8280	0.727	8740	0.301	8960	0.728	9330	0.31	9530	0.727	10000	0.27	10300	0.724	10800	0.273	11000	0.728	11400	0.282	11600	0.727	11900	0.29	12100	0.726	12300	0.298	12500	0.724	12700	0.306	12900	0.722	13200	0.27	13500	0.708	13900	0.26
6180	0.294	6500	0.721	7280	0.304	7520	0.725	8060	0.306	8280	0.726	8740	0.302	8960	0.726	9330	0.311	9530	0.726	10000	0.271	10300	0.723	10800	0.274	11000	0.726	11400	0.283	11600	0.726	11900	0.292	12100	0.724	12300	0.3	12500	0.722	12700	0.308	12900	0.72	13200	0.271	13500	0.707	13900	0.261
6180	0.295	6500	0.719	7280	0.305	7520	0.723	8060	0.307	8280	0.725	8740	0.304	8960	0.725	9330	0.313	9530	0.725	10000	0.272	10300	0.721	10800	0.275	11000	0.725	11400	0.284	11600	0.725	11900	0.293	12100	0.723	12300	0.301	12500	0.721	12700	0.309	12900	0.719	13200	0.272	13500	0.705	13900	0.262
6180	0.296	6500	0.718	7280	0.306	7520	0.722	8060	0.308	8280	0.723	8740	0.305	8960	0.724	9330	0.314	9530	0.723	10000	0.272	10300	0.72	10800	0.276	11000	0.724	11400	0.285	11600	0.723	11900	0.294	12100	0.722	12300	0.302	12500	0.72	12800	0.31	12900	0.717	13200	0.273	13500	0.704	13900	0.263
6180	0.297	6500	0.717	7280	0.307	7520	0.721	8060	0.309	8280	0.722	8740	0.306	8960	0.722	9330	0.315	9530	0.722	10000	0.273	10300	0.719	10800	0.277	11000	0.722	11400	0.286	11600	0.722	11900	0.295	12100	0.72	12300	0.303	12500	0.718	12800	0.312	12900	0.716	13200	0.274	13500	0.702	13900	0.263
6180	0.298	6500	0.716	7280	0.308	7520	0.72	8060	0.31	8280	0.721	8740	0.307	8960	0.721	9330	0.317	9530	0.721	10000	0.274	10300	0.717	10800	0.278	11000	0.721	11400	0.287	11600	0.721	11900	0.296	12100	0.719	12300	0.305	12500	0.717	12800	0.313	12900	0.715	13200	0.275	13500	0.701	13900	0.264
6180	0.298	6500	0.714	7280	0.309	7520	0.718	8060	0.311	8280	0.719	8740	0.308	8960	0.72	9330	0.318	9530	0.719	10000	0.275	10300	0.716	10800	0.279	11000	0.719	11400	0.288	11600	0.719	11900	0.297	12100	0.717	12300	0.306	12500	0.715	12800	0.314	12900	0.713	13200	0.276	13500	0.699	13900	0.265
6180	0.299	6500	0.713	7280	0.31	7520	0.717	8060	0.312	8280	0.718	8740	0.309	8960	0.718	9330	0.319	9530	0.718	10000	0.276	10300	0.715	10800	0.28	11000	0.718	11400	0.289	11600	0.718	11900	0.298	12100	0.716	12300	0.307	12500	0.714	12800	0.316	12900	0.712	13200	0.277	13500	0.698	13900	0.266
6180	0.3	6500	0.712	7280	0.311	7520	0.716	8060	0.313	8280	0.717	8740	0.31	8960	0.717	9330	0.32	9530	0.717	10000	0.277	10300	0.713	10800	0.281	11000	0.717	11400	0.29	11600	0.716	11900	0.3	12100	0.715	12300	0.308	12500	0.713	12800	0.317	12900	0.71	13200	0.278	13500	0.696	13900	0.267
6180	0.301	6500	0.711	7280	0.312	7520	0.715	8060	0.314	8280	0.716	8740	0.311	8960	0.716	9330	0.322	9530	0.715	10000	0.278	10300	0.712	10800	0.281	11000	0.715	11400	0.291	11600	0.715	11900	0.301	12100	0.713	12300	0.31	12500	0.711	12800	0.318	12900	0.709	13200	0.279	13500	0.695	13900	0.268
6180	0.301	6500	0.709	7280	0.313	7520	0.713	8060	0.315	8280	0.714	8740	0.312	8960	0.715	9330	0.323	9530	0.714	10000	0.278	10300	0.71	10800	0.282	11000	0.714	11400	0.292	11600	0.714	11900	0.302	12100	0.712	12300	0.311	12500	0.71	12800	0.32	12900	0.708	13200	0.28	13500	0.693	13900	0.268
6180	0.302	6500	0.708	7280	0.314	7520	0.712	8060	0.317	8280	0.713	8740	0.314	8960	0.713	9330	0.324	9530	0.713	10000	0.279	10300	0.709	10800	0.283	11000	0.713	11400	0.294	11600	0.712	11900	0.303	12100	0.711	12300	0.312	12500	0.708	12800	0.321	12900	0.706	13200	0.281	13500	0.692	13900	0.269
6180	0.303	6500	0.707	7280	0.315	7520	0.711	8060	0.318	8280	0.712	8740	0.315	8960	0.712	9330	0.325	9530	0.711	10000	0.28	10300	0.708	10800	0.284	11000	0.711	11400	0.295	11600	0.711	11900	0.304	12100	0.709	12300	0.313	12500	0.707	12800	0.322	12900	0.705	13200	0.282	13500	0.69	13900	0.27
6180	0.304	6500	0.706	7280	0.316	7520	0.71	8060	0.319	8280	0.711	8740	0.316	8960	0.711	9330	0.327	9530	0.71	10000	0.281	10300	0.706	10800	0.285	11000	0.71	11400	0.296	11600	0.71	11900	0.305	12100	0.708	12300	0.315	12500	0.706	12800	0.324	12900	0.703	13200	0.283	13500	0.689	13900	0.271
6180	0.304	6500	0.705	7280	0.317	7520	0.708	8060	0.32	8280	0.709	8740	0.317	8960	0.709	9330	0.328	9530	0.709	10000	0.282	10300	0.705	10800	0.286	11000	0.709	11400	0.297	11600	0.708	11900	0.306	12100	0.707	12300	0.316	12500	0.704	12800	0.325	12900	0.702	13200	0.284	13500	0.687	13900	0.272
6180	0.305	6500	0.703	7280	0.318	7520	0.707	8060	0.321	8280	0.708	8740	0.318	8960	0.708	9330	0.329	9530	0.707	10000	0.283	10300	0.704	10800	0.287	11000	0.707	11400	0.298	11600	0.707	11900	0.308	12100	0.705	12300	0.317	12500	0.703	12800	0.326	12900	0.701	13200	0.285	13500	0.686	13900	0.273
6180	0.306	6500	0.702	7280	0.319	7520	0.706	8060	0.322	8280	0.707	8740	0.319	8960	0.707	9330	0.33	9530	0.706	10000	0.283	10300	0.702	10800	0.288	11000	0.706	11400	0.299	11600	0.706	11900	0.309	12100	0.704	12300	0.318	12500	0.702	12800	0.328	12900	0.699	13200	0.286	13500	0.684	13900	0.273
6180	0.307	6500	0.701	7280	0.319	7520	0.705	8060	0.323	8280	0.705	8740	0.32	8960	0.706	9330	0.332	9530	0.705	10000	0.284	10300	0.701	10800	0.289	11000	0.705	11400	0.3	11600	0.704	11900	0.31	12100	0.702	12300	0.32	12500	0.7	12800	0.329	12900	0.698	13200	0.287	13500	0.683	13900	0.274
6180	0.307	6500	0.7	7280	0.32	7520	0.703	8060	0.324	8280	0.704	8740	0.321	8960	0.704	9330	0.333	9530	0.704	10000	0.285	10300	0.699	10800	0.29	11000	0.703	11400	0.301	11600	0.703	11900	0.311	12100	0.701	12300	0.321	12500	0.699	12800	0.33	12900	0.697	13200	0.287	13500	0.681	13900	0.275
6180	0.308	6500	0.699	7280	0.321	7520	0.702	8060	0.325	8280	0.703	8740	0.323	8960	0.703	9330	0.334	9530	0.702	10000	0.286	10300	0.698	10800	0.291	11000	0.702	11400	0.302	11600	0.702	11900	0.312	12100	0.7	12300	0.322	12500	0.698	12800	0.332	12900	0.695	13200	0.288	13500	0.68	13900	0.276
6180	0.309	6500	0.697	7280	0.322	7520	0.701	8060	0.326	8280	0.702	8740	0.324	8960	0.702	9330	0.335	9530	0.701	10000	0.287	10300	0.697	10800	0.292	11000	0.701	11400	0.303	11600	0.7	11900	0.313	12100	0.698	12300	0.323	12500	0.696	12800	0.333	12900	0.694	13200	0.289	13500	0.678	13900	0.277
6180	0.31	6500	0.696	7280	0.323	7520	0.7	8060	0.327	8290	0.701	8740	0.325	8960	0.7	9330	0.337	9530	0.7	10000	0.288	10300	0.695	10800	0.292	11000	0.699	11400	0.304	11600	0.699	11900	0.314	12100	0.697	12300	0.324	12500	0.695	12800	0.334	12900	0.693	13200	0.29	13500	0.677	13900	0.278
6180	0.31	6500	0.695	7280	0.324	7520	0.698	8060	0.329	8290	0.699	8740	0.326	8960	0.699	9330	0.338	9530	0.698	10000	0.288	10300	0.694	10800	0.293	11000	0.698	11400	0.305	11600	0.698	11900	0.316	12100	0.696	12300	0.326	12500	0.694	12800	0.336	12900	0.691	13200	0.291	13500	0.675	13900	0.278
6180	0.311	6500	0.694	7280	0.325	7520	0.697	8060	0.33	8290	0.698	8740	0.327	8960	0.698	9330	0.339	9530	0.697	10000	0.289	10300	0.693	10800	0.294	11000	0.697	11400	0.306	11600	0.696	11900	0.317	12100	0.694	12300	0.327	12500	0.692	12800	0.337	12900	0.69	13200	0.292	13500	0.674	13900	0.279
6180	0.312	6500	0.693	7280	0.326	7520	0.696	8060	0.331	8290	0.697	8740	0.328	8960	0.697	9330	0.341	9530	0.696	10000	0.29	10300	0.691	10800	0.295	11000	0.695	11400	0.307	11600	0.695	11900	0.318	12100	0.693	12300	0.328	12500	0.691	12800	0.338	12900	0.688	13200	0.293	13500	0.672	13900	0.28
6180	0.313	6500	0.692	7280	0.327	7520	0.695	8060	0.332	8290	0.696	8740	0.329	8960	0.695	9330	0.342	9530	0.695	10000	0.291	10300	0.69	10800	0.296	11000	0.694	11400	0.308	11600	0.694	11900	0.319	12100	0.692	12300	0.329	12500	0.69	12800	0.34	12900	0.687	13200	0.294	13500	0.671	13900	0.281
6180	0.313	6500	0.69	7280	0.328	7520	0.694	8060	0.333	8290	0.694	8740	0.33	8960	0.694	9330	0.343	9530	0.693	10000	0.292	10300	0.689	10800	0.297	11000	0.693	11400	0.309	11600	0.692	11900	0.32	12100	0.69	12300	0.331	12500	0.688	12800	0.341	12900	0.686	13200	0.295	13500	0.669	13900	0.282
6180	0.314	6500	0.689	7280	0.329	7520	0.693	8060	0.334	8290	0.693	8740	0.332	8960	0.693	9330	0.344	9530	0.692	10000	0.293	10300	0.687	10800	0.298	11000	0.691	11400	0.31	11600	0.691	11900	0.321	12100	0.689	12300	0.332	12500	0.687	12800	0.342	12900	0.684	13200	0.296	13500	0.668	13900	0.282
6180	0.315	6500	0.688	7280	0.33	7520	0.691	8060	0.335	8290	0.692	8740	0.333	8960	0.692	9330	0.346	9530	0.691	10000	0.293	10400	0.686	10800	0.299	11000	0.69	11400	0.311	11600	0.69	11900	0.322	12100	0.688	12300	0.333	12500	0.685	12800	0.344	12900	0.683	13200	0.297	13500	0.667	13900	0.283
6180	0.316	6500	0.687	7280	0.331	7520	0.69	8060	0.336	8290	0.691	8740	0.334	8960	0.69	9330	0.347	9530	0.689	10000	0.294	10400	0.685	10800	0.3	11000	0.689	11400	0.312	11600	0.688	11900	0.324	12100	0.686	12300	0.334	12500	0.684	12800	0.345	12900	0.682	13200	0.298	13500	0.665	13900	0.284
6180	0.316	6500	0.686	7280	0.332	7520	0.689	8060	0.337	8290	0.69	8740	0.335	8960	0.689	9330	0.348	9540	0.688	10000	0.295	10400	0.683	10800	0.301	11000	0.687	11400	0.313	11600	0.687	11900	0.325	12100	0.685	12300	0.336	12500	0.683	12800	0.346	12900	0.68	13200	0.299	13500	0.664	13900	0.285
6180	0.317	6500	0.685	7280	0.333	7520	0.688	8060	0.338	8290	0.688	8740	0.336	8960	0.688	9330	0.349	9540	0.687	10000	0.296	10400	0.682	10800	0.302	11000	0.686	11400	0.314	11600	0.686	11900	0.326	12100	0.684	12300	0.337	12500	0.681	12800	0.348	12900	0.679	13200	0.3	13500	0.662	13900	0.286
6180	0.318	6500	0.684	7280	0.334	7520	0.687	8060	0.339	8290	0.687	8740	0.337	8960	0.687	9330	0.351	9540	0.686	10000	0.297	10400	0.681	10800	0.302	11000	0.685	11400	0.315	11600	0.684	11900	0.327	12100	0.683	12300	0.338	12500	0.68	12800	0.349	12900	0.678	13200	0.301	13500	0.661	13900	0.287
6180	0.319	6500	0.682	7280	0.335	7520	0.685	8060	0.341	8290	0.686	8740	0.338	8960	0.685	9330	0.352	9540	0.684	10000	0.298	10400	0.68	10800	0.303	11000	0.683	11400	0.316	11600	0.683	11900	0.328	12100	0.681	12300	0.339	12500	0.679	12800	0.35	12900	0.676	13200	0.302	13500	0.66	13900	0.287
6180	0.319	6500	0.681	7280	0.336	7520	0.684	8060	0.342	8290	0.685	8740	0.339	8960	0.684	9330	0.353	9540	0.683	10000	0.298	10400	0.678	10800	0.304	11000	0.682	11400	0.317	11600	0.682	11900	0.329	12100	0.68	12300	0.341	12500	0.678	12800	0.351	12900	0.675	13200	0.303	13500	0.658	13900	0.288
6180	0.32	6500	0.68	7280	0.337	7520	0.683	8060	0.343	8290	0.683	8740	0.341	8960	0.683	9330	0.354	9540	0.682	10000	0.299	10400	0.677	10800	0.305	11000	0.681	11400	0.318	11600	0.681	11900	0.331	12100	0.679	12300	0.342	12500	0.676	12800	0.353	12900	0.674	13200	0.304	13500	0.657	13900	0.289
6180	0.321	6500	0.679	7280	0.338	7520	0.682	8060	0.344	8290	0.682	8740	0.342	8960	0.682	9330	0.356	9540	0.681	10000	0.3	10400	0.676	10800	0.306	11000	0.68	11400	0.319	11600	0.679	11900	0.332	12100	0.677	12300	0.343	12500	0.675	12800	0.354	12900	0.672	13200	0.305	13500	0.655	13900	0.29
6180	0.322	6500	0.678	7280	0.339	7520	0.681	8060	0.345	8290	0.681	8740	0.343	8960	0.681	9330	0.357	9540	0.679	10000	0.301	10400	0.674	10800	0.307	11000	0.678	11400	0.321	11600	0.678	11900	0.333	12100	0.676	12300	0.344	12500	0.674	12800	0.355	12900	0.671	13200	0.306	13500	0.654	13900	0.291
6180	0.322	6500	0.677	7280	0.34	7520	0.68	8060	0.346	8290	0.68	8740	0.344	8960	0.679	9330	0.358	9540	0.678	10000	0.302	10400	0.673	10800	0.308	11000	0.677	11400	0.322	11600	0.677	11900	0.334	12100	0.675	12300	0.346	12500	0.672	12800	0.357	12900	0.67	13200	0.306	13500	0.653	13900	0.291
6180	0.323	6500	0.676	7280	0.341	7520	0.678	8060	0.347	8290	0.679	8740	0.345	8960	0.678	9330	0.36	9540	0.677	10000	0.303	10400	0.672	10800	0.309	11000	0.676	11400	0.323	11600	0.675	11900	0.335	12100	0.673	12300	0.347	12500	0.671	12800	0.358	12900	0.668	13200	0.307	13500	0.651	13900	0.292
6180	0.324	6500	0.675	7280	0.342	7520	0.677	8060	0.348	8290	0.678	8740	0.346	8960	0.677	9330	0.361	9540	0.676	10000	0.303	10400	0.671	10800	0.31	11000	0.674	11400	0.324	11600	0.674	11900	0.336	12100	0.672	12300	0.348	12500	0.67	12800	0.359	12900	0.667	13200	0.308	13500	0.65	13900	0.293
6180	0.325	6500	0.674	7280	0.343	7520	0.676	8060	0.349	8290	0.676	8740	0.347	8960	0.676	9330	0.362	9540	0.674	10000	0.304	10400	0.669	10800	0.311	11000	0.673	11400	0.325	11600	0.673	11900	0.337	12100	0.671	12300	0.349	12500	0.668	12800	0.361	12900	0.666	13200	0.309	13500	0.649	13900	0.294
6180	0.325	6500	0.673	7280	0.344	7520	0.675	8060	0.35	8290	0.675	8740	0.348	8960	0.675	9330	0.363	9540	0.673	10000	0.305	10400	0.668	10800	0.311	11000	0.672	11400	0.326	11600	0.672	11900	0.339	12100	0.669	12300	0.351	12500	0.667	12800	0.362	12900	0.665	13200	0.31	13500	0.647	13900	0.295
6180	0.326	6500	0.671	7280	0.345	7520	0.674	8060	0.351	8290	0.674	8740	0.35	8960	0.673	9330	0.365	9540	0.672	10000	0.306	10400	0.667	10800	0.312	11000	0.671	11400	0.327	11600	0.67	11900	0.34	12100	0.668	12300	0.352	12500	0.666	12800	0.363	12900	0.663	13200	0.311	13500	0.646	13900	0.296
6180	0.327	6500	0.67	7280	0.346	7520	0.673	8060	0.353	8290	0.673	8740	0.351	8960	0.672	9330	0.366	9540	0.671	10000	0.307	10400	0.666	10800	0.313	11000	0.669	11400	0.328	11600	0.669	11900	0.341	12100	0.667	12300	0.353	12500	0.664	12800	0.365	12900	0.662	13200	0.312	13500	0.645	13900	0.296
6180	0.327	6500	0.669	7280	0.347	7520	0.672	8060	0.354	8290	0.672	8740	0.352	8960	0.671	9330	0.367	9540	0.669	10000	0.307	10400	0.664	10800	0.314	11000	0.668	11400	0.329	11600	0.668	11900	0.342	12100	0.666	12300	0.354	12500	0.663	12800	0.366	12900	0.661	13200	0.313	13500	0.643	13900	0.297
6180	0.328	6500	0.668	7280	0.348	7520	0.67	8060	0.355	8290	0.671	8740	0.353	8960	0.67	9330	0.368	9540	0.668	10000	0.308	10400	0.663	10800	0.315	11000	0.667	11400	0.33	11600	0.666	11900	0.343	12100	0.664	12300	0.356	12500	0.662	12800	0.367	12900	0.659	13200	0.314	13500	0.642	13900	0.298
6180	0.329	6500	0.667	7280	0.349	7520	0.669	8060	0.356	8290	0.669	8740	0.354	8960	0.669	9330	0.37	9540	0.667	10000	0.309	10400	0.662	10800	0.316	11000	0.666	11400	0.331	11600	0.665	11900	0.344	12100	0.663	12300	0.357	12500	0.661	12800	0.369	12900	0.658	13200	0.315	13500	0.641	13900	0.299
6180	0.33	6500	0.666	7280	0.35	7520	0.668	8060	0.357	8290	0.668	8740	0.355	8960	0.667	9330	0.371	9540	0.666	10000	0.31	10400	0.661	10800	0.317	11000	0.664	11400	0.332	11600	0.664	11900	0.346	12100	0.662	12300	0.358	12500	0.659	12800	0.37	12900	0.657	13200	0.316	13500	0.64	13900	0.3
6190	0.33	6510	0.665	7280	0.351	7520	0.667	8060	0.358	8290	0.667	8740	0.356	8960	0.666	9330	0.372	9540	0.665	10000	0.311	10400	0.659	10800	0.318	11000	0.663	11400	0.333	11600	0.663	11900	0.347	12100	0.661	12300	0.359	12500	0.658	12800	0.371	12900	0.655	13200	0.317	13500	0.638	13900	0.3
6190	0.331	6510	0.664	7280	0.352	7520	0.666	8060	0.359	8290	0.666	8740	0.358	8960	0.665	9330	0.373	9540	0.663	10000	0.312	10400	0.658	10800	0.319	11000	0.662	11400	0.334	11600	0.661	11900	0.348	12100	0.659	12300	0.361	12500	0.657	12800	0.373	12900	0.654	13200	0.318	13500	0.637	13900	0.301
6190	0.332	6510	0.663	7280	0.353	7520	0.665	8060	0.36	8290	0.665	8740	0.359	8960	0.664	9330	0.375	9540	0.662	10000	0.312	10400	0.657	10800	0.32	11000	0.661	11400	0.335	11600	0.66	11900	0.349	12100	0.658	12300	0.362	12500	0.656	12800	0.374	12900	0.653	13200	0.319	13500	0.636	13900	0.302
6190	0.333	6510	0.662	7280	0.354	7520	0.664	8070	0.361	8290	0.664	8740	0.36	8960	0.663	9330	0.376	9540	0.661	10000	0.313	10400	0.656	10800	0.321	11000	0.659	11400	0.336	11600	0.659	11900	0.35	12100	0.657	12300	0.363	12500	0.654	12800	0.375	12900	0.652	13200	0.32	13500	0.634	13900	0.303
6190	0.333	6510	0.661	7280	0.355	7520	0.663	8070	0.363	8290	0.662	8740	0.361	8960	0.662	9330	0.377	9540	0.66	10000	0.314	10400	0.655	10800	0.322	11000	0.658	11400	0.337	11600	0.658	11900	0.351	12100	0.656	12300	0.364	12500	0.653	12800	0.377	12900	0.65	13200	0.321	13500	0.633	13900	0.304
6190	0.334	6510	0.66	7280	0.356	7520	0.662	8070	0.364	8290	0.661	8740	0.362	8960	0.66	9330	0.379	9540	0.659	10000	0.315	10400	0.653	10800	0.323	11000	0.657	11400	0.338	11600	0.657	11900	0.353	12100	0.654	12300	0.366	12500	0.652	12800	0.378	12900	0.649	13200	0.322	13500	0.632	13900	0.305
6190	0.335	6510	0.659	7280	0.357	7520	0.661	8070	0.365	8290	0.66	8740	0.363	8960	0.659	9330	0.38	9540	0.657	10000	0.316	10400	0.652	10800	0.323	11000	0.656	11400	0.339	11600	0.655	11900	0.354	12100	0.653	12300	0.367	12500	0.65	12800	0.379	12900	0.648	13200	0.323	13500	0.631	13900	0.305
6190	0.335	6510	0.658	7280	0.358	7520	0.659	8070	0.366	8290	0.659	8740	0.364	8960	0.658	9330	0.381	9540	0.656	10000	0.317	10400	0.651	10800	0.324	11000	0.655	11400	0.341	11600	0.654	11900	0.355	12100	0.652	12300	0.368	12500	0.649	12800	0.381	12900	0.647	13200	0.324	13500	0.629	13900	0.306
6190	0.336	6510	0.657	7280	0.359	7520	0.658	8070	0.367	8290	0.658	8740	0.365	8960	0.657	9330	0.382	9540	0.655	10000	0.318	10400	0.65	10800	0.325	11000	0.653	11400	0.342	11600	0.653	11900	0.356	12100	0.651	12300	0.369	12500	0.648	12800	0.382	12900	0.645	13200	0.325	13500	0.628	13900	0.307
6190	0.337	6510	0.656	7280	0.36	7520	0.657	8070	0.368	8290	0.657	8740	0.367	8960	0.656	9330	0.384	9540	0.654	10000	0.318	10400	0.649	10800	0.326	11000	0.652	11400	0.343	11600	0.652	11900	0.357	12100	0.649	12300	0.371	12500	0.647	12800	0.383	12900	0.644	13200	0.326	13500	0.627	13900	0.308
6190	0.338	6510	0.655	7280	0.361	7520	0.656	8070	0.369	8290	0.656	8740	0.368	8970	0.655	9330	0.385	9540	0.653	10000	0.319	10400	0.647	10800	0.327	11000	0.651	11400	0.344	11600	0.65	11900	0.358	12100	0.648	12300	0.372	12500	0.645	12800	0.384	12900	0.643	13200	0.327	13500	0.626	13900	0.309
6190	0.338	6510	0.654	7280	0.361	7520	0.655	8070	0.37	8290	0.655	8740	0.369	8970	0.654	9330	0.386	9540	0.651	10000	0.32	10400	0.646	10800	0.328	11000	0.65	11400	0.345	11600	0.649	11900	0.36	12100	0.647	12300	0.373	12500	0.644	12800	0.386	12900	0.642	13200	0.328	13500	0.625	13900	0.309
6190	0.339	6510	0.653	7280	0.362	7520	0.654	8070	0.371	8290	0.654	8750	0.37	8970	0.652	9330	0.387	9540	0.65	10000	0.321	10400	0.645	10800	0.329	11000	0.649	11400	0.346	11600	0.648	11900	0.361	12100	0.646	12300	0.374	12500	0.643	12800	0.387	12900	0.64	13200	0.329	13500	0.623	13900	0.31
6190	0.34	6510	0.652	7290	0.363	7520	0.653	8070	0.372	8290	0.652	8750	0.371	8970	0.651	9330	0.389	9540	0.649	10000	0.322	10400	0.644	10800	0.33	11000	0.647	11400	0.347	11600	0.647	11900	0.362	12100	0.644	12300	0.376	12500	0.642	12800	0.388	12900	0.639	13200	0.33	13500	0.622	13900	0.311
6190	0.341	6510	0.651	7290	0.364	7520	0.652	8070	0.374	8290	0.651	8750	0.372	8970	0.65	9330	0.39	9540	0.648	10000	0.323	10400	0.643	10800	0.331	11000	0.646	11400	0.348	11600	0.646	11900	0.363	12100	0.643	12300	0.377	12500	0.641	12800	0.39	12900	0.638	13200	0.331	13500	0.621	13900	0.312
6190	0.341	6510	0.65	7290	0.365	7520	0.651	8070	0.375	8290	0.65	8750	0.373	8970	0.649	9330	0.391	9540	0.647	10000	0.323	10400	0.642	10800	0.332	11000	0.645	11400	0.349	11600	0.644	11900	0.364	12100	0.642	12300	0.378	12500	0.639	12800	0.391	12900	0.637	13200	0.332	13500	0.62	13900	0.313
6190	0.342	6510	0.649	7290	0.366	7520	0.65	8070	0.376	8290	0.649	8750	0.375	8970	0.648	9330	0.392	9540	0.646	10000	0.324	10400	0.64	10800	0.333	11000	0.644	11400	0.35	11600	0.643	11900	0.365	12100	0.641	12300	0.379	12500	0.638	12800	0.392	12900	0.635	13200	0.332	13500	0.619	13900	0.314
6190	0.343	6510	0.648	7290	0.367	7520	0.649	8070	0.377	8290	0.648	8750	0.376	8970	0.647	9330	0.394	9540	0.645	10000	0.325	10400	0.639	10800	0.334	11000	0.643	11400	0.351	11600	0.642	11900	0.367	12100	0.64	12300	0.381	12500	0.637	12800	0.394	12900	0.634	13200	0.333	13500	0.618	13900	0.314
6190	0.343	6510	0.647	7290	0.368	7520	0.648	8070	0.378	8290	0.647	8750	0.377	8970	0.646	9330	0.395	9540	0.643	10000	0.326	10400	0.638	10800	0.335	11000	0.641	11400	0.352	11600	0.641	11900	0.368	12100	0.638	12300	0.382	12500	0.636	12800	0.395	12900	0.633	13200	0.334	13500	0.617	13900	0.315
6190	0.344	6510	0.646	7290	0.369	7520	0.647	8070	0.379	8290	0.646	8750	0.378	8970	0.645	9330	0.396	9540	0.642	10000	0.327	10400	0.637	10800	0.336	11000	0.64	11400	0.353	11600	0.64	11900	0.369	12100	0.637	12300	0.383	12500	0.634	12800	0.396	12900	0.632	13200	0.335	13500	0.615	13900	0.316
6190	0.345	6510	0.645	7290	0.37	7520	0.646	8070	0.38	8290	0.645	8750	0.379	8970	0.643	9330	0.397	9540	0.641	10000	0.328	10400	0.636	10800	0.336	11000	0.639	11400	0.354	11600	0.638	11900	0.37	12100	0.636	12300	0.384	12500	0.633	12800	0.398	12900	0.63	13200	0.336	13500	0.614	13900	0.317
6190	0.346	6510	0.644	7290	0.371	7530	0.645	8070	0.381	8290	0.644	8750	0.38	8970	0.642	9330	0.399	9540	0.64	10000	0.328	10400	0.635	10800	0.337	11000	0.638	11400	0.355	11600	0.637	11900	0.371	12100	0.635	12300	0.386	12500	0.632	12800	0.399	12900	0.629	13200	0.337	13500	0.613	13900	0.318
6190	0.346	6510	0.643	7290	0.372	7530	0.644	8070	0.382	8290	0.643	8750	0.381	8970	0.641	9330	0.4	9540	0.639	10000	0.329	10400	0.634	10800	0.338	11000	0.637	11400	0.357	11600	0.636	11900	0.372	12100	0.634	12300	0.387	12500	0.631	12800	0.4	12900	0.628	13200	0.338	13500	0.612	13900	0.319
6190	0.347	6510	0.642	7290	0.373	7530	0.643	8070	0.384	8290	0.642	8750	0.383	8970	0.64	9330	0.401	9540	0.638	10000	0.33	10400	0.633	10800	0.339	11000	0.636	11400	0.358	11600	0.635	11900	0.374	12100	0.632	12300	0.388	12500	0.63	12800	0.402	12900	0.627	13200	0.339	13500	0.611	13900	0.319
6190	0.348	6510	0.641	7290	0.374	7530	0.642	8070	0.385	8290	0.64	8750	0.384	8970	0.639	9340	0.403	9540	0.637	10000	0.331	10400	0.632	10800	0.34	11000	0.635	11400	0.359	11600	0.634	11900	0.375	12100	0.631	12300	0.389	12500	0.628	12800	0.403	12900	0.626	13200	0.34	13500	0.61	13900	0.32
6190	0.348	6510	0.64	7290	0.375	7530	0.641	8070	0.386	8290	0.639	8750	0.385	8970	0.638	9340	0.404	9540	0.635	10000	0.332	10400	0.63	10800	0.341	11000	0.633	11400	0.36	11600	0.633	11900	0.376	12100	0.63	12300	0.391	12500	0.627	12800	0.404	12900	0.624	13200	0.341	13500	0.609	13900	0.321
6190	0.349	6510	0.639	7290	0.376	7530	0.64	8070	0.387	8290	0.638	8750	0.386	8970	0.637	9340	0.405	9540	0.634	10000	0.333	10400	0.629	10800	0.342	11000	0.632	11400	0.361	11600	0.631	11900	0.377	12100	0.629	12300	0.392	12500	0.626	12800	0.406	12900	0.623	13200	0.342	13500	0.608	13900	0.322
6190	0.35	6510	0.638	7290	0.377	7530	0.639	8070	0.388	8290	0.637	8750	0.387	8970	0.636	9340	0.406	9540	0.633	10000	0.334	10400	0.628	10800	0.343	11000	0.631	11400	0.362	11600	0.63	11900	0.378	12100	0.628	12300	0.393	12500	0.625	12800	0.407	12900	0.622	13200	0.343	13500	0.607	13900	0.323
6190	0.351	6510	0.637	7290	0.378	7530	0.637	8070	0.389	8290	0.636	8750	0.388	8970	0.635	9340	0.408	9540	0.632	10000	0.334	10400	0.627	10800	0.344	11000	0.63	11400	0.363	11600	0.629	11900	0.379	12100	0.627	12300	0.394	12500	0.624	12800	0.408	12900	0.621	13200	0.344	13500	0.606	13900	0.324
6190	0.351	6510	0.636	7290	0.379	7530	0.636	8070	0.39	8290	0.635	8750	0.39	8970	0.634	9340	0.409	9540	0.631	10000	0.335	10400	0.626	10800	0.345	11000	0.629	11400	0.364	11600	0.628	11900	0.381	12100	0.625	12300	0.396	12500	0.623	12800	0.41	12900	0.62	13200	0.345	13500	0.605	13900	0.325
6190	0.352	6510	0.636	7290	0.38	7530	0.635	8070	0.391	8290	0.634	8750	0.391	8970	0.633	9340	0.41	9540	0.63	10000	0.336	10400	0.625	10800	0.346	11000	0.628	11400	0.365	11600	0.627	11900	0.382	12100	0.624	12300	0.397	12500	0.621	12800	0.411	12900	0.619	13200	0.346	13500	0.604	13900	0.325
6190	0.353	6510	0.635	7290	0.381	7530	0.634	8070	0.393	8290	0.633	8750	0.392	8970	0.631	9340	0.412	9540	0.629	10000	0.337	10400	0.624	10800	0.347	11000	0.627	11400	0.366	11600	0.626	11900	0.383	12100	0.623	12300	0.398	12500	0.62	12800	0.412	12900	0.617	13200	0.347	13600	0.602	13900	0.326
6190	0.354	6510	0.634	7290	0.382	7530	0.634	8070	0.394	8290	0.632	8750	0.393	8970	0.63	9340	0.413	9540	0.628	10000	0.338	10400	0.623	10800	0.348	11000	0.626	11400	0.367	11600	0.625	11900	0.384	12100	0.622	12300	0.399	12500	0.619	12800	0.414	12900	0.616	13200	0.348	13600	0.601	13900	0.327
6190	0.354	6510	0.633	7290	0.383	7530	0.633	8070	0.395	8290	0.631	8750	0.394	8970	0.629	9340	0.414	9540	0.627	10000	0.339	10400	0.622	10800	0.349	11000	0.625	11400	0.368	11600	0.624	11900	0.385	12100	0.621	12300	0.401	12500	0.618	12800	0.415	12900	0.615	13200	0.349	13600	0.6	13900	0.328
6190	0.355	6510	0.632	7290	0.384	7530	0.632	8070	0.396	8290	0.63	8750	0.395	8970	0.628	9340	0.415	9540	0.626	10000	0.34	10400	0.621	10800	0.35	11000	0.623	11400	0.369	11600	0.622	11900	0.387	12100	0.62	12300	0.402	12500	0.617	12800	0.416	12900	0.614	13200	0.35	13600	0.599	13900	0.329
6190	0.356	6510	0.631	7290	0.385	7530	0.631	8070	0.397	8290	0.629	8750	0.396	8970	0.627	9340	0.417	9540	0.625	10000	0.341	10400	0.62	10800	0.351	11000	0.622	11400	0.371	11600	0.621	11900	0.388	12100	0.619	12300	0.403	12500	0.616	12800	0.418	12900	0.613	13200	0.351	13600	0.598	13900	0.33
6190	0.357	6510	0.63	7290	0.386	7530	0.63	8070	0.398	8290	0.628	8750	0.398	8970	0.626	9340	0.418	9540	0.623	10000	0.341	10400	0.619	10800	0.352	11000	0.621	11400	0.372	11600	0.62	11900	0.389	12100	0.618	12300	0.405	12500	0.615	12800	0.419	12900	0.612	13200	0.352	13600	0.597	13900	0.33
6190	0.357	6510	0.629	7290	0.387	7530	0.629	8070	0.399	8290	0.627	8750	0.399	8970	0.625	9340	0.419	9540	0.622	10000	0.342	10400	0.618	10800	0.353	11000	0.62	11400	0.373	11600	0.619	11900	0.39	12100	0.616	12300	0.406	12500	0.613	12800	0.42	12900	0.61	13200	0.353	13600	0.596	13900	0.331
6190	0.358	6510	0.628	7290	0.388	7530	0.628	8070	0.4	8290	0.626	8750	0.4	8970	0.624	9340	0.421	9540	0.621	10000	0.343	10400	0.617	10800	0.353	11000	0.619	11400	0.374	11600	0.618	11900	0.391	12100	0.615	12300	0.407	12500	0.612	12800	0.422	12900	0.609	13200	0.354	13600	0.596	13900	0.332
6190	0.359	6510	0.627	7290	0.389	7530	0.627	8070	0.402	8290	0.625	8750	0.401	8970	0.623	9340	0.422	9540	0.62	10000	0.344	10400	0.616	10800	0.354	11000	0.618	11400	0.375	11600	0.617	11900	0.392	12100	0.614	12300	0.408	12500	0.611	12800	0.423	12900	0.608	13200	0.355	13600	0.595	13900	0.333
6190	0.359	6510	0.626	7290	0.39	7530	0.626	8070	0.403	8290	0.624	8750	0.402	8970	0.622	9340	0.423	9540	0.619	10000	0.345	10400	0.615	10800	0.355	11000	0.617	11400	0.376	11600	0.616	11900	0.394	12100	0.613	12300	0.41	12500	0.61	12800	0.424	12900	0.607	13200	0.356	13600	0.594	13900	0.334
6190	0.36	6510	0.626	7290	0.391	7530	0.625	8070	0.404	8290	0.623	8750	0.403	8970	0.621	9340	0.424	9540	0.618	10000	0.346	10400	0.614	10800	0.356	11000	0.616	11400	0.377	11600	0.615	11900	0.395	12100	0.612	12300	0.411	12500	0.609	12800	0.426	12900	0.606	13200	0.357	13600	0.593	13900	0.335
6190	0.361	6510	0.625	7290	0.392	7530	0.624	8070	0.405	8290	0.622	8750	0.405	8970	0.62	9340	0.426	9540	0.617	10000	0.347	10400	0.613	10800	0.357	11000	0.615	11400	0.378	11600	0.614	11900	0.396	12100	0.611	12300	0.412	12500	0.608	12800	0.427	12900	0.605	13200	0.358	13600	0.592	13900	0.336
6190	0.362	6510	0.624	7290	0.393	7530	0.623	8070	0.406	8290	0.621	8750	0.406	8970	0.619	9340	0.427	9540	0.616	10000	0.347	10400	0.612	10800	0.358	11000	0.614	11400	0.379	11600	0.613	11900	0.397	12100	0.61	12300	0.414	12500	0.607	12800	0.429	12900	0.604	13200	0.359	13600	0.591	13900	0.336
6190	0.362	6510	0.623	7290	0.394	7530	0.622	8070	0.407	8290	0.62	8750	0.407	8970	0.618	9340	0.428	9540	0.615	10000	0.348	10400	0.611	10800	0.359	11000	0.613	11400	0.38	11600	0.612	11900	0.398	12100	0.609	12300	0.415	12500	0.606	12800	0.43	12900	0.603	13200	0.36	13600	0.59	13900	0.337
6190	0.363	6510	0.622	7290	0.395	7530	0.621	8070	0.408	8290	0.619	8750	0.408	8970	0.617	9340	0.43	9540	0.614	10000	0.349	10400	0.61	10800	0.36	11000	0.612	11400	0.382	11600	0.611	11900	0.4	12100	0.608	12300	0.416	12500	0.605	12800	0.431	12900	0.601	13200	0.361	13600	0.589	13900	0.338
6190	0.364	6510	0.621	7290	0.396	7530	0.62	8070	0.409	8290	0.618	8750	0.409	8970	0.616	9340	0.431	9540	0.613	10000	0.35	10400	0.609	10800	0.361	11000	0.611	11400	0.383	11600	0.609	11900	0.401	12100	0.607	12300	0.417	12500	0.603	12800	0.433	12900	0.6	13200	0.362	13600	0.588	13900	0.339
6190	0.365	6510	0.62	7290	0.397	7530	0.619	8070	0.411	8290	0.617	8750	0.41	8970	0.615	9340	0.432	9540	0.612	10000	0.351	10400	0.608	10800	0.362	11000	0.61	11400	0.384	11600	0.608	11900	0.402	12100	0.606	12300	0.419	12500	0.602	12800	0.434	12900	0.599	13200	0.363	13600	0.587	13900	0.34
6190	0.365	6510	0.62	7290	0.398	7530	0.618	8070	0.412	8290	0.616	8750	0.412	8970	0.614	9340	0.434	9540	0.611	10000	0.352	10400	0.607	10800	0.363	11000	0.609	11400	0.385	11600	0.607	11900	0.403	12100	0.604	12300	0.42	12500	0.601	12800	0.436	12900	0.598	13200	0.364	13600	0.586	13900	0.341
6190	0.366	6510	0.619	7290	0.399	7530	0.617	8070	0.413	8290	0.615	8750	0.413	8970	0.613	9340	0.435	9540	0.61	10000	0.353	10400	0.606	10800	0.364	11000	0.608	11400	0.386	11600	0.606	11900	0.405	12100	0.603	12300	0.421	12500	0.6	12800	0.437	12900	0.597	13200	0.365	13600	0.585	13900	0.342
6190	0.367	6510	0.618	7290	0.4	7530	0.616	8070	0.414	8290	0.614	8750	0.414	8970	0.612	9340	0.436	9540	0.609	10000	0.354	10400	0.605	10800	0.365	11000	0.607	11400	0.387	11600	0.605	11900	0.406	12100	0.602	12300	0.423	12500	0.599	12800	0.438	12900	0.596	13200	0.366	13600	0.585	13900	0.342
6190	0.368	6510	0.617	7290	0.401	7530	0.615	8070	0.415	8290	0.613	8750	0.415	8970	0.611	9340	0.437	9540	0.608	10000	0.355	10400	0.604	10800	0.366	11000	0.606	11400	0.388	11600	0.604	11900	0.407	12100	0.601	12300	0.424	12500	0.598	12800	0.44	12900	0.595	13200	0.367	13600	0.584	13900	0.343
6190	0.368	6510	0.616	7290	0.403	7530	0.614	8070	0.416	8290	0.612	8750	0.416	8970	0.61	9340	0.439	9540	0.607	10000	0.355	10400	0.603	10800	0.367	11000	0.605	11400	0.389	11600	0.603	11900	0.408	12100	0.6	12300	0.425	12500	0.597	12800	0.441	12900	0.594	13200	0.368	13600	0.583	13900	0.344
6190	0.369	6510	0.615	7290	0.404	7530	0.614	8070	0.417	8290	0.611	8750	0.418	8970	0.609	9340	0.44	9540	0.606	10000	0.356	10400	0.602	10800	0.368	11000	0.604	11400	0.39	11600	0.602	11900	0.409	12100	0.599	12300	0.427	12500	0.596	12800	0.443	12900	0.593	13200	0.369	13600	0.582	13900	0.345
6190	0.37	6510	0.615	7290	0.405	7530	0.613	8070	0.419	8290	0.61	8750	0.419	8970	0.608	9340	0.441	9540	0.605	10000	0.357	10400	0.601	10800	0.369	11000	0.603	11400	0.391	11600	0.601	11900	0.411	12100	0.598	12300	0.428	12500	0.595	12800	0.444	12900	0.592	13200	0.371	13600	0.581	13900	0.346
6190	0.371	6510	0.614	7290	0.406	7530	0.612	8070	0.42	8290	0.609	8750	0.42	8970	0.607	9340	0.443	9540	0.604	10000	0.358	10400	0.6	10800	0.37	11000	0.602	11400	0.393	11600	0.6	11900	0.412	12100	0.597	12300	0.429	12500	0.594	12800	0.445	12900	0.591	13200	0.372	13600	0.58	13900	0.347
6190	0.371	6510	0.613	7290	0.407	7530	0.611	8070	0.421	8290	0.608	8750	0.421	8970	0.606	9340	0.444	9540	0.603	10000	0.359	10400	0.599	10800	0.371	11000	0.601	11400	0.394	11600	0.599	11900	0.413	12100	0.596	12300	0.431	12500	0.593	12800	0.447	12900	0.59	13200	0.373	13600	0.58	13900	0.348
6190	0.372	6510	0.612	7290	0.408	7530	0.61	8070	0.422	8290	0.607	8750	0.422	8970	0.605	9340	0.445	9540	0.602	10000	0.36	10400	0.598	10800	0.372	11000	0.6	11400	0.395	11600	0.598	11900	0.414	12100	0.595	12300	0.432	12500	0.592	12800	0.448	12900	0.589	13200	0.374	13600	0.579	13900	0.349
6190	0.373	6510	0.611	7290	0.409	7530	0.609	8070	0.423	8290	0.607	8750	0.424	8970	0.604	9340	0.447	9540	0.601	10000	0.361	10400	0.597	10800	0.373	11000	0.599	11400	0.396	11600	0.597	11900	0.416	12100	0.594	12300	0.433	12500	0.591	12800	0.45	12900	0.588	13200	0.375	13600	0.578	13900	0.349
6190	0.374	6510	0.61	7290	0.41	7530	0.608	8070	0.424	8290	0.606	8750	0.425	8970	0.603	9340	0.448	9540	0.6	10000	0.362	10400	0.596	10800	0.374	11000	0.598	11400	0.397	11600	0.596	11900	0.417	12100	0.593	12300	0.435	12500	0.59	12800	0.451	12900	0.587	13200	0.376	13600	0.577	13900	0.35
6190	0.374	6510	0.61	7290	0.411	7530	0.607	8070	0.425	8290	0.605	8750	0.426	8970	0.602	9340	0.449	9540	0.599	10000	0.363	10400	0.596	10800	0.375	11000	0.597	11400	0.398	11600	0.595	11900	0.418	12100	0.592	12300	0.436	12500	0.589	12800	0.453	12900	0.586	13200	0.377	13600	0.576	13900	0.351
6190	0.375	6510	0.609	7290	0.412	7530	0.606	8070	0.427	8290	0.604	8750	0.427	8970	0.601	9340	0.451	9540	0.598	10000	0.363	10400	0.595	10800	0.376	11000	0.596	11400	0.399	11600	0.594	11900	0.419	12100	0.591	12300	0.437	12500	0.588	12800	0.454	12900	0.585	13200	0.378	13600	0.576	13900	0.352
6190	0.376	6510	0.608	7290	0.413	7530	0.606	8070	0.428	8290	0.603	8750	0.428	8970	0.6	9340	0.452	9540	0.597	10000	0.364	10400	0.594	10800	0.377	11000	0.595	11400	0.4	11600	0.593	11900	0.421	12100	0.59	12300	0.439	12500	0.587	12800	0.455	12900	0.584	13200	0.379	13600	0.575	13900	0.353
6190	0.377	6510	0.607	7290	0.414	7530	0.605	8070	0.429	8290	0.602	8750	0.43	8970	0.599	9340	0.453	9540	0.596	10000	0.365	10400	0.593	10800	0.378	11000	0.594	11400	0.402	11600	0.592	11900	0.422	12100	0.589	12300	0.44	12500	0.586	12800	0.457	12900	0.583	13200	0.38	13600	0.574	13900	0.354
6190	0.377	6510	0.606	7290	0.415	7530	0.604	8070	0.43	8290	0.601	8750	0.431	8970	0.598	9340	0.455	9540	0.595	10000	0.366	10400	0.592	10800	0.379	11000	0.593	11400	0.403	11600	0.591	11900	0.423	12100	0.588	12300	0.441	12500	0.585	12800	0.458	12900	0.582	13200	0.381	13600	0.573	13900	0.355
6190	0.378	6510	0.606	7290	0.416	7530	0.603	8070	0.431	8290	0.6	8750	0.432	8970	0.598	9340	0.456	9540	0.594	10000	0.367	10400	0.591	10800	0.38	11000	0.592	11400	0.404	11600	0.59	11900	0.424	12100	0.587	12300	0.443	12500	0.584	12800	0.46	12900	0.581	13200	0.382	13600	0.573	13900	0.356
6190	0.379	6510	0.605	7290	0.417	7530	0.602	8070	0.432	8290	0.599	8750	0.433	8970	0.597	9340	0.458	9540	0.593	10000	0.368	10400	0.59	10800	0.381	11000	0.591	11400	0.405	11600	0.589	11900	0.426	12100	0.586	12300	0.444	12500	0.583	12800	0.461	12900	0.58	13200	0.383	13600	0.572	13900	0.356
6190	0.38	6510	0.604	7290	0.418	7530	0.601	8070	0.434	8290	0.598	8750	0.434	8970	0.596	9340	0.459	9540	0.593	10000	0.369	10400	0.59	10800	0.382	11000	0.591	11400	0.406	11600	0.589	11900	0.427	12100	0.585	12300	0.446	12500	0.582	12800	0.463	12900	0.579	13200	0.384	13600	0.571	13900	0.357
6190	0.38	6510	0.603	7290	0.419	7530	0.6	8070	0.435	8290	0.597	8750	0.436	8970	0.595	9340	0.46	9540	0.592	10000	0.37	10400	0.589	10800	0.383	11000	0.59	11400	0.407	11600	0.588	11900	0.428	12100	0.584	12300	0.447	12500	0.581	12800	0.464	12900	0.578	13200	0.385	13600	0.57	13900	0.358
6190	0.381	6510	0.603	7290	0.42	7530	0.599	8070	0.436	8290	0.597	8750	0.437	8970	0.594	9340	0.462	9540	0.591	10000	0.371	10400	0.588	10800	0.384	11000	0.589	11400	0.408	11600	0.587	11900	0.429	12100	0.583	12300	0.448	12500	0.58	12800	0.466	12900	0.577	13200	0.386	13600	0.57	13900	0.359
6190	0.382	6510	0.602	7290	0.421	7530	0.599	8070	0.437	8290	0.596	8750	0.438	8970	0.593	9340	0.463	9540	0.59	10000	0.372	10400	0.587	10800	0.385	11000	0.588	11400	0.41	11600	0.586	11900	0.431	12100	0.583	12300	0.45	12500	0.579	12800	0.467	12900	0.576	13200	0.387	13600	0.569	13900	0.36
6190	0.383	6510	0.601	7290	0.422	7530	0.598	8070	0.438	8290	0.595	8750	0.439	8970	0.592	9340	0.464	9540	0.589	10000	0.373	10400	0.586	10800	0.386	11000	0.587	11400	0.411	11600	0.585	11900	0.432	12100	0.582	12300	0.451	12500	0.578	12800	0.468	12900	0.575	13200	0.388	13600	0.568	13900	0.361
6190	0.383	6510	0.6	7290	0.423	7530	0.597	8070	0.439	8300	0.594	8750	0.44	8970	0.591	9340	0.466	9540	0.588	10000	0.374	10400	0.585	10800	0.387	11000	0.586	11400	0.412	11600	0.584	11900	0.433	12100	0.581	12300	0.452	12500	0.577	12800	0.47	12900	0.574	13200	0.389	13600	0.567	13900	0.362
6190	0.384	6510	0.6	7290	0.424	7530	0.596	8070	0.441	8300	0.593	8750	0.442	8970	0.59	9340	0.467	9540	0.587	10000	0.375	10400	0.585	10800	0.388	11000	0.585	11400	0.413	11600	0.583	11900	0.434	12100	0.58	12300	0.454	12500	0.576	12800	0.471	12900	0.573	13200	0.39	13600	0.567	13900	0.363
6190	0.385	6510	0.599	7290	0.425	7530	0.595	8070	0.442	8300	0.592	8750	0.443	8970	0.589	9340	0.468	9540	0.586	10000	0.375	10400	0.584	10800	0.389	11000	0.584	11400	0.414	11600	0.582	11900	0.436	12100	0.579	12300	0.455	12500	0.576	12800	0.473	12900	0.572	13200	0.391	13600	0.566	13900	0.364
6190	0.386	6510	0.598	7290	0.426	7530	0.594	8070	0.443	8300	0.591	8750	0.444	8970	0.589	9340	0.47	9540	0.585	10000	0.376	10400	0.583	10800	0.39	11000	0.584	11400	0.415	11600	0.581	11900	0.437	12100	0.578	12300	0.457	12500	0.575	12800	0.474	12900	0.571	13200	0.393	13600	0.565	13900	0.365
6190	0.386	6510	0.597	7290	0.427	7530	0.594	8070	0.444	8300	0.59	8750	0.445	8970	0.588	9340	0.471	9540	0.585	10000	0.377	10400	0.582	10800	0.391	11000	0.583	11400	0.417	11600	0.58	11900	0.438	12100	0.577	12300	0.458	12500	0.574	12800	0.476	12900	0.57	13200	0.394	13600	0.565	13900	0.365
6190	0.387	6510	0.597	7290	0.428	7530	0.593	8070	0.445	8300	0.59	8750	0.447	8970	0.587	9340	0.472	9540	0.584	10000	0.378	10400	0.581	10800	0.392	11000	0.582	11400	0.418	11600	0.58	11900	0.44	12100	0.576	12300	0.459	12500	0.573	12800	0.477	12900	0.569	13200	0.395	13600	0.564	13900	0.366
6190	0.388	6510	0.596	7290	0.429	7530	0.592	8070	0.447	8300	0.589	8750	0.448	8970	0.586	9340	0.474	9540	0.583	10000	0.379	10400	0.581	10800	0.393	11000	0.581	11400	0.419	11600	0.579	11900	0.441	12100	0.575	12300	0.461	12500	0.572	12800	0.479	12900	0.569	13200	0.396	13600	0.563	13900	0.367
6190	0.389	6510	0.595	7290	0.43	7530	0.591	8070	0.448	8300	0.588	8750	0.449	8970	0.585	9340	0.475	9540	0.582	10000	0.38	10400	0.58	10800	0.394	11000	0.58	11400	0.42	11600	0.578	11900	0.442	12100	0.574	12300	0.462	12500	0.571	12800	0.48	12900	0.568	13200	0.397	13600	0.563	13900	0.368
6190	0.389	6510	0.594	7290	0.432	7530	0.59	8070	0.449	8300	0.587	8750	0.45	8970	0.584	9340	0.477	9540	0.581	10000	0.381	10400	0.579	10800	0.395	11000	0.579	11400	0.421	11600	0.577	11900	0.444	12100	0.574	12300	0.464	12500	0.57	12800	0.482	12900	0.567	13200	0.398	13600	0.562	13900	0.369
6190	0.39	6510	0.594	7290	0.433	7530	0.59	8070	0.45	8300	0.586	8750	0.452	8970	0.583	9340	0.478	9550	0.58	10000	0.382	10400	0.578	10800	0.396	11000	0.579	11400	0.422	11600	0.576	11900	0.445	12100	0.573	12300	0.465	12500	0.569	12800	0.483	12900	0.566	13200	0.399	13600	0.561	13900	0.37
6190	0.391	6510	0.593	7290	0.434	7530	0.589	8070	0.451	8300	0.585	8750	0.453	8970	0.583	9340	0.479	9550	0.579	10000	0.383	10400	0.578	10800	0.397	11000	0.578	11400	0.424	11600	0.575	11900	0.446	12100	0.572	12300	0.466	12500	0.568	12800	0.485	12900	0.565	13200	0.4	13600	0.56	13900	0.371
6190	0.392	6510	0.592	7290	0.435	7530	0.588	8070	0.453	8300	0.585	8750	0.454	8970	0.582	9340	0.481	9550	0.579	10000	0.384	10400	0.577	10800	0.398	11000	0.577	11400	0.425	11600	0.574	11900	0.447	12100	0.571	12300	0.468	12500	0.568	12800	0.486	12900	0.564	13200	0.401	13600	0.56	13900	0.372
6190	0.393	6510	0.591	7290	0.436	7530	0.587	8070	0.454	8300	0.584	8750	0.455	8970	0.581	9340	0.482	9550	0.578	10000	0.385	10400	0.576	10800	0.399	11000	0.576	11400	0.426	11600	0.574	11900	0.449	12100	0.57	12300	0.469	12500	0.567	12800	0.488	12900	0.563	13200	0.402	13600	0.559	13900	0.373
6190	0.393	6510	0.591	7290	0.437	7530	0.586	8070	0.455	8300	0.583	8750	0.457	8970	0.58	9340	0.483	9550	0.577	10000	0.386	10400	0.575	10800	0.4	11000	0.575	11400	0.427	11600	0.573	11900	0.45	12100	0.569	12300	0.471	12500	0.566	12800	0.489	12900	0.562	13200	0.403	13600	0.559	13900	0.374
6190	0.394	6510	0.59	7290	0.438	7530	0.586	8070	0.456	8300	0.582	8750	0.458	8970	0.579	9340	0.485	9550	0.576	10000	0.387	10400	0.575	10800	0.401	11000	0.575	11400	0.428	11600	0.572	11900	0.451	12100	0.569	12300	0.472	12500	0.565	12800	0.491	12900	0.562	13200	0.405	13600	0.558	13900	0.375
6190	0.395	6510	0.589	7290	0.439	7530	0.585	8070	0.457	8300	0.581	8750	0.459	8970	0.578	9340	0.486	9550	0.575	10000	0.388	10400	0.574	10800	0.402	11000	0.574	11400	0.43	11600	0.571	11900	0.453	12100	0.568	12300	0.473	12500	0.564	12800	0.492	12900	0.561	13200	0.406	13600	0.557	13900	0.376
6190	0.396	6510	0.589	7290	0.44	7530	0.584	8070	0.459	8300	0.581	8750	0.46	8970	0.578	9340	0.488	9550	0.574	10000	0.389	10400	0.573	10800	0.403	11000	0.573	11400	0.431	11600	0.57	11900	0.454	12100	0.567	12300	0.475	12500	0.563	12800	0.494	12900	0.56	13200	0.407	13600	0.557	13900	0.377
6190	0.396	6510	0.588	7290	0.441	7530	0.583	8070	0.46	8300	0.58	8750	0.462	8970	0.577	9340	0.489	9550	0.574	10000	0.39	10400	0.572	10800	0.404	11000	0.572	11400	0.432	11600	0.57	11900	0.455	12100	0.566	12300	0.476	12500	0.563	12800	0.495	12900	0.559	13200	0.408	13600	0.556	13900	0.377
6190	0.397	6510	0.587	7290	0.442	7530	0.583	8070	0.461	8300	0.579	8750	0.463	8970	0.576	9340	0.49	9550	0.573	10000	0.391	10400	0.572	10800	0.406	11000	0.571	11400	0.433	11600	0.569	11900	0.457	12100	0.565	12300	0.478	12500	0.562	12800	0.497	12900	0.558	13200	0.409	13600	0.555	13900	0.378
6190	0.398	6510	0.586	7290	0.443	7530	0.582	8070	0.462	8300	0.578	8750	0.464	8970	0.575	9340	0.492	9550	0.572	10000	0.392	10400	0.571	10800	0.407	11000	0.571	11400	0.434	11600	0.568	11900	0.458	12100	0.565	12300	0.479	12500	0.561	12800	0.498	12900	0.558	13200	0.41	13600	0.555	13900	0.379
6190	0.399	6510	0.586	7290	0.444	7530	0.581	8070	0.463	8300	0.577	8750	0.465	8970	0.574	9340	0.493	9550	0.571	10000	0.392	10400	0.57	10800	0.408	11000	0.57	11400	0.436	11600	0.567	11900	0.459	12100	0.564	12300	0.481	12500	0.56	12800	0.5	12900	0.557	13200	0.411	13600	0.554	13900	0.38
6190	0.4	6510	0.585	7290	0.445	7530	0.58	8070	0.465	8300	0.577	8750	0.467	8970	0.574	9340	0.495	9550	0.571	10000	0.393	10400	0.57	10800	0.409	11000	0.569	11400	0.437	11600	0.567	11900	0.461	12100	0.563	12300	0.482	12500	0.559	12800	0.502	12900	0.556	13200	0.412	13600	0.553	13900	0.381
6190	0.4	6510	0.584	7290	0.446	7530	0.58	8070	0.466	8300	0.576	8750	0.468	8970	0.573	9340	0.496	9550	0.57	10000	0.394	10400	0.569	10800	0.41	11000	0.568	11400	0.438	11600	0.566	11900	0.462	12100	0.562	12300	0.484	12500	0.559	12800	0.503	12900	0.555	13200	0.414	13600	0.553	13900	0.382
6190	0.401	6510	0.584	7290	0.448	7530	0.579	8070	0.467	8300	0.575	8750	0.469	8970	0.572	9340	0.497	9550	0.569	10000	0.395	10400	0.568	10800	0.411	11000	0.568	11400	0.439	11600	0.565	11900	0.463	12100	0.561	12300	0.485	12500	0.558	12800	0.505	12900	0.554	13200	0.415	13600	0.552	13900	0.383
6190	0.402	6510	0.583	7290	0.449	7530	0.578	8070	0.468	8300	0.574	8750	0.47	8970	0.571	9340	0.499	9550	0.568	10000	0.396	10400	0.567	10800	0.412	11000	0.567	11400	0.441	11600	0.564	11900	0.465	12100	0.561	12300	0.486	12500	0.557	12800	0.506	12900	0.554	13200	0.416	13600	0.552	13900	0.384
6190	0.403	6510	0.582	7290	0.45	7530	0.577	8070	0.469	8300	0.574	8750	0.472	8970	0.571	9340	0.5	9550	0.567	10000	0.397	10400	0.567	10800	0.413	11000	0.566	11400	0.442	11600	0.563	11900	0.466	12100	0.56	12300	0.488	12500	0.556	12800	0.508	12900	0.553	13200	0.417	13600	0.551	13900	0.385
6190	0.403	6510	0.582	7290	0.451	7530	0.577	8070	0.471	8300	0.573	8750	0.473	8970	0.57	9340	0.502	9550	0.567	10000	0.398	10400	0.566	10800	0.414	11000	0.566	11400	0.443	11600	0.563	11900	0.467	12100	0.559	12300	0.489	12500	0.556	12800	0.509	12900	0.552	13200	0.418	13600	0.55	13900	0.386
6190	0.404	6510	0.581	7290	0.452	7530	0.576	8070	0.472	8300	0.572	8750	0.474	8970	0.569	9340	0.503	9550	0.566	10000	0.399	10400	0.565	10800	0.415	11000	0.565	11400	0.444	11600	0.562	11900	0.469	12100	0.558	12300	0.491	12500	0.555	12800	0.511	12900	0.551	13200	0.419	13600	0.55	13900	0.387
6200	0.405	6520	0.58	7290	0.453	7530	0.575	8070	0.473	8300	0.571	8750	0.476	8970	0.568	9340	0.504	9550	0.565	10000	0.4	10400	0.565	10800	0.416	11000	0.564	11400	0.446	11600	0.561	11900	0.47	12100	0.558	12300	0.492	12500	0.554	12800	0.512	12900	0.551	13200	0.42	13600	0.549	13900	0.388
6200	0.406	6520	0.58	7290	0.454	7530	0.574	8070	0.474	8300	0.571	8750	0.477	8970	0.567	9340	0.506	9550	0.564	10000	0.401	10400	0.564	10800	0.417	11000	0.563	11400	0.447	11600	0.561	11900	0.472	12100	0.557	12300	0.494	12500	0.553	12800	0.514	12900	0.55	13200	0.422	13600	0.548	13900	0.389
6200	0.407	6520	0.579	7290	0.455	7530	0.574	8070	0.476	8300	0.57	8750	0.478	8970	0.567	9340	0.507	9550	0.564	10000	0.402	10400	0.563	10800	0.418	11000	0.563	11400	0.448	11600	0.56	11900	0.473	12100	0.556	12300	0.495	12500	0.553	12800	0.516	12900	0.549	13200	0.423	13600	0.548	13900	0.39
6200	0.407	6520	0.578	7290	0.456	7530	0.573	8080	0.477	8300	0.569	8750	0.479	8970	0.566	9340	0.509	9550	0.563	10000	0.403	10400	0.563	10800	0.42	11000	0.562	11400	0.449	11600	0.559	11900	0.474	12100	0.556	12300	0.497	12500	0.552	12800	0.517	12900	0.548	13200	0.424	13600	0.547	13900	0.391
6200	0.408	6520	0.578	7290	0.457	7530	0.572	8080	0.478	8300	0.568	8750	0.481	8970	0.565	9340	0.51	9550	0.562	10000	0.404	10400	0.562	10800	0.421	11000	0.561	11400	0.451	11600	0.558	11900	0.476	12100	0.555	12300	0.498	12500	0.551	12800	0.519	12900	0.548	13200	0.425	13600	0.547	13900	0.392
6200	0.409	6520	0.577	7290	0.458	7530	0.572	8080	0.479	8300	0.568	8750	0.482	8970	0.565	9340	0.512	9550	0.562	10000	0.405	10400	0.561	10800	0.422	11000	0.561	11400	0.452	11600	0.558	11900	0.477	12100	0.554	12300	0.5	12500	0.55	12800	0.52	12900	0.547	13200	0.426	13600	0.546	13900	0.393
6200	0.41	6520	0.577	7290	0.46	7530	0.571	8080	0.481	8300	0.567	8750	0.483	8970	0.564	9340	0.513	9550	0.561	10000	0.406	10400	0.561	10800	0.423	11000	0.56	11400	0.453	11600	0.557	11900	0.478	12100	0.553	12300	0.501	12500	0.55	12800	0.522	12900	0.546	13200	0.427	13600	0.545	13900	0.394
6200	0.411	6520	0.576	7290	0.461	7530	0.57	8080	0.482	8300	0.566	8750	0.485	8970	0.563	9340	0.514	9550	0.56	10000	0.407	10400	0.56	10800	0.424	11000	0.559	11400	0.454	11600	0.556	11900	0.48	12100	0.553	12300	0.503	12500	0.549	12800	0.523	12900	0.546	13200	0.429	13600	0.545	13900	0.395
6200	0.411	6520	0.575	7290	0.462	7530	0.57	8080	0.483	8300	0.565	8750	0.486	8970	0.562	9340	0.516	9550	0.559	10000	0.408	10400	0.56	10800	0.425	11000	0.559	11400	0.456	11600	0.556	11900	0.481	12100	0.552	12300	0.504	12500	0.548	12800	0.525	12900	0.545	13200	0.43	13600	0.544	13900	0.396
6200	0.412	6520	0.575	7290	0.463	7530	0.569	8080	0.484	8300	0.565	8750	0.487	8970	0.562	9340	0.517	9550	0.559	10000	0.409	10400	0.559	10800	0.426	11000	0.558	11400	0.457	11600	0.555	11900	0.483	12100	0.551	12300	0.506	12500	0.548	12800	0.527	12900	0.544	13200	0.431	13600	0.544	13900	0.397
6200	0.413	6520	0.574	7290	0.464	7530	0.568	8080	0.486	8300	0.564	8750	0.489	8980	0.561	9340	0.519	9550	0.558	10000	0.41	10400	0.558	10800	0.427	11000	0.557	11400	0.458	11600	0.554	11900	0.484	12100	0.551	12300	0.507	12500	0.547	12800	0.528	12900	0.543	13200	0.432	13600	0.543	13900	0.398
6200	0.414	6520	0.573	7290	0.465	7530	0.567	8080	0.487	8300	0.563	8750	0.49	8980	0.56	9340	0.52	9550	0.557	10000	0.411	10400	0.558	10800	0.428	11000	0.557	11400	0.459	11600	0.554	11900	0.485	12100	0.55	12300	0.509	12500	0.546	12800	0.53	12900	0.543	13200	0.433	13600	0.543	13900	0.399
6200	0.415	6520	0.573	7290	0.466	7530	0.567	8080	0.488	8300	0.563	8760	0.491	8980	0.56	9340	0.522	9550	0.557	10000	0.412	10400	0.557	10800	0.429	11000	0.556	11400	0.461	11600	0.553	11900	0.487	12100	0.549	12300	0.51	12500	0.546	12800	0.531	12900	0.542	13200	0.435	13600	0.542	13900	0.4
6200	0.415	6520	0.572	7300	0.467	7530	0.566	8080	0.489	8300	0.562	8760	0.492	8980	0.559	9340	0.523	9550	0.556	10000	0.413	10400	0.556	10800	0.431	11000	0.555	11400	0.462	11600	0.552	11900	0.488	12100	0.549	12300	0.512	12500	0.545	12800	0.533	12900	0.541	13200	0.436	13600	0.541	13900	0.401
6200	0.416	6520	0.571	7300	0.468	7530	0.565	8080	0.491	8300	0.561	8760	0.494	8980	0.558	9340	0.524	9550	0.555	10000	0.414	10400	0.556	10800	0.432	11000	0.555	11400	0.463	11600	0.552	11900	0.49	12100	0.548	12300	0.513	12500	0.544	12800	0.535	12900	0.541	13200	0.437	13600	0.541	13900	0.402
6200	0.417	6520	0.571	7300	0.469	7530	0.565	8080	0.492	8300	0.561	8760	0.495	8980	0.557	9340	0.526	9550	0.555	10000	0.415	10400	0.555	10800	0.433	11000	0.554	11400	0.464	11600	0.551	11900	0.491	12100	0.547	12300	0.515	12500	0.544	12800	0.536	12900	0.54	13200	0.438	13600	0.54	13900	0.403
6200	0.418	6520	0.57	7300	0.471	7530	0.564	8080	0.493	8300	0.56	8760	0.496	8980	0.557	9340	0.527	9550	0.554	10000	0.416	10400	0.555	10800	0.434	11000	0.553	11400	0.466	11600	0.55	11900	0.493	12100	0.547	12300	0.516	12500	0.543	12800	0.538	12900	0.539	13200	0.439	13600	0.54	13900	0.404
6200	0.419	6520	0.57	7300	0.472	7530	0.563	8080	0.494	8300	0.559	8760	0.498	8980	0.556	9340	0.529	9550	0.553	10000	0.417	10400	0.554	10800	0.435	11000	0.553	11400	0.467	11600	0.55	11900	0.494	12100	0.546	12300	0.518	12500	0.542	12800	0.539	12900	0.539	13200	0.441	13600	0.539	13900	0.405
6200	0.419	6520	0.569	7300	0.473	7530	0.563	8080	0.496	8300	0.558	8760	0.499	8980	0.555	9340	0.53	9550	0.553	10000	0.418	10400	0.553	10800	0.436	11000	0.552	11400	0.468	11600	0.549	11900	0.495	12100	0.545	12300	0.519	12500	0.542	12800	0.541	12900	0.538	13200	0.442	13600	0.538	13900	0.406
6200	0.42	6520	0.568	7300	0.474	7530	0.562	8080	0.497	8300	0.558	8760	0.5	8980	0.555	9340	0.532	9550	0.552	10000	0.42	10400	0.553	10800	0.437	11000	0.552	11400	0.47	11600	0.548	11900	0.497	12100	0.545	12300	0.521	12500	0.541	12800	0.542	12900	0.537	13200	0.443	13600	0.538	13900	0.407
6200	0.421	6520	0.568	7300	0.475	7530	0.561	8080	0.498	8300	0.557	8760	0.502	8980	0.554	9340	0.533	9550	0.551	10000	0.421	10400	0.552	10800	0.438	11000	0.551	11400	0.471	11600	0.548	11900	0.498	12100	0.544	12300	0.522	12500	0.54	12800	0.544	12900	0.537	13200	0.444	13600	0.537	13900	0.408
6200	0.422	6520	0.567	7300	0.476	7540	0.561	8080	0.499	8300	0.556	8760	0.503	8980	0.553	9340	0.535	9550	0.551	10000	0.422	10400	0.552	10800	0.44	11000	0.55	11400	0.472	11600	0.547	11900	0.5	12100	0.543	12300	0.524	12500	0.54	12800	0.546	12900	0.536	13200	0.445	13600	0.537	13900	0.409
6200	0.423	6520	0.567	7300	0.477	7540	0.56	8080	0.501	8300	0.556	8760	0.504	8980	0.553	9340	0.536	9550	0.55	10000	0.423	10400	0.551	10800	0.441	11000	0.55	11400	0.474	11600	0.546	11900	0.501	12100	0.543	12300	0.526	12500	0.539	12800	0.547	12900	0.536	13200	0.447	13600	0.536	13900	0.41
6200	0.424	6520	0.566	7300	0.478	7540	0.56	8080	0.502	8300	0.555	8760	0.506	8980	0.552	9340	0.537	9550	0.549	10000	0.424	10400	0.55	10800	0.442	11000	0.549	11400	0.475	11600	0.546	11900	0.503	12100	0.542	12300	0.527	12500	0.538	12800	0.549	12900	0.535	13200	0.448	13600	0.536	13900	0.411
6200	0.424	6520	0.565	7300	0.48	7540	0.559	8080	0.503	8300	0.554	8760	0.507	8980	0.551	9350	0.539	9550	0.549	10000	0.425	10400	0.55	10800	0.443	11000	0.548	11400	0.476	11600	0.545	11900	0.504	12100	0.541	12300	0.529	12500	0.538	12800	0.55	12900	0.534	13200	0.449	13600	0.535	13900	0.412
6200	0.425	6520	0.565	7300	0.481	7540	0.558	8080	0.504	8300	0.554	8760	0.508	8980	0.551	9350	0.54	9550	0.548	10000	0.426	10400	0.549	10800	0.444	11000	0.548	11400	0.478	11600	0.545	11900	0.505	12100	0.541	12400	0.53	12500	0.537	12800	0.552	12900	0.534	13200	0.45	13600	0.535	13900	0.413
6200	0.426	6520	0.564	7300	0.482	7540	0.558	8080	0.506	8300	0.553	8760	0.51	8980	0.55	9350	0.542	9550	0.547	10000	0.427	10400	0.549	10800	0.445	11000	0.547	11400	0.479	11600	0.544	11900	0.507	12100	0.54	12400	0.532	12500	0.537	12800	0.554	12900	0.533	13200	0.452	13600	0.534	13900	0.414
6200	0.427	6520	0.564	7300	0.483	7540	0.557	8080	0.507	8300	0.553	8760	0.511	8980	0.549	9350	0.543	9550	0.547	10000	0.428	10400	0.548	10800	0.447	11000	0.547	11400	0.48	11600	0.543	11900	0.508	12100	0.54	12400	0.533	12500	0.536	12800	0.555	12900	0.532	13200	0.453	13600	0.533	13900	0.415
6200	0.428	6520	0.563	7300	0.484	7540	0.556	8080	0.508	8300	0.552	8760	0.512	8980	0.549	9350	0.545	9550	0.546	10000	0.429	10400	0.547	10800	0.448	11000	0.546	11400	0.481	11600	0.543	11900	0.51	12100	0.539	12400	0.535	12500	0.535	12800	0.557	12900	0.532	13200	0.454	13600	0.533	13900	0.416
6200	0.428	6520	0.563	7300	0.485	7540	0.556	8080	0.51	8300	0.551	8760	0.514	8980	0.548	9350	0.546	9550	0.545	10000	0.43	10400	0.547	10800	0.449	11000	0.545	11400	0.483	11600	0.542	11900	0.511	12100	0.538	12400	0.536	12500	0.535	12800	0.558	12900	0.531	13200	0.455	13600	0.532	13900	0.417
6200	0.429	6520	0.562	7300	0.486	7540	0.555	8080	0.511	8300	0.551	8760	0.515	8980	0.548	9350	0.547	9550	0.545	10000	0.431	10400	0.546	10800	0.45	11000	0.545	11400	0.484	11600	0.542	11900	0.513	12100	0.538	12400	0.538	12500	0.534	12800	0.56	12900	0.531	13200	0.457	13600	0.532	13900	0.418
6200	0.43	6520	0.561	7300	0.488	7540	0.555	8080	0.512	8300	0.55	8760	0.516	8980	0.547	9350	0.549	9550	0.544	10000	0.432	10400	0.546	10800	0.451	11000	0.544	11400	0.486	11600	0.541	11900	0.514	12100	0.537	12400	0.539	12500	0.534	12800	0.562	12900	0.53	13200	0.458	13600	0.531	13900	0.419
6200	0.431	6520	0.561	7300	0.489	7540	0.554	8080	0.513	8300	0.549	8760	0.518	8980	0.546	9350	0.55	9550	0.544	10000	0.433	10400	0.545	10800	0.452	11000	0.544	11400	0.487	11600	0.54	11900	0.516	12100	0.537	12400	0.541	12500	0.533	12800	0.563	12900	0.529	13200	0.459	13600	0.531	13900	0.42
6200	0.432	6520	0.56	7300	0.49	7540	0.553	8080	0.515	8300	0.549	8760	0.519	8980	0.546	9350	0.552	9550	0.543	10000	0.434	10400	0.545	10800	0.454	11000	0.543	11400	0.488	11600	0.54	11900	0.517	12100	0.536	12400	0.543	12500	0.532	12800	0.565	12900	0.529	13200	0.46	13600	0.53	13900	0.421
6200	0.433	6520	0.56	7300	0.491	7540	0.553	8080	0.516	8300	0.548	8760	0.52	8980	0.545	9350	0.553	9550	0.542	10000	0.435	10400	0.544	10800	0.455	11000	0.543	11400	0.49	11600	0.539	11900	0.519	12100	0.535	12400	0.544	12500	0.532	12800	0.566	12900	0.528	13200	0.462	13600	0.53	13900	0.422
6200	0.433	6520	0.559	7300	0.492	7540	0.552	8080	0.517	8300	0.547	8760	0.522	8980	0.544	9350	0.555	9550	0.542	10000	0.436	10400	0.543	10800	0.456	11000	0.542	11400	0.491	11600	0.539	11900	0.52	12100	0.535	12400	0.546	12500	0.531	12800	0.568	12900	0.528	13200	0.463	13600	0.529	13900	0.423
6200	0.434	6520	0.559	7300	0.493	7540	0.551	8080	0.519	8300	0.547	8760	0.523	8980	0.544	9350	0.556	9550	0.541	10000	0.437	10400	0.543	10800	0.457	11000	0.541	11400	0.492	11600	0.538	11900	0.522	12100	0.534	12400	0.547	12500	0.531	12800	0.57	12900	0.527	13200	0.464	13600	0.529	13900	0.424
6200	0.435	6520	0.558	7300	0.494	7540	0.551	8080	0.52	8300	0.546	8760	0.525	8980	0.543	9350	0.557	9550	0.541	10000	0.439	10400	0.542	10800	0.458	11000	0.541	11400	0.494	11600	0.537	11900	0.523	12100	0.534	12400	0.549	12500	0.53	12800	0.571	12900	0.526	13200	0.466	13600	0.528	13900	0.425
6200	0.436	6520	0.557	7300	0.496	7540	0.55	8080	0.521	8300	0.546	8760	0.526	8980	0.543	9350	0.559	9550	0.54	10000	0.44	10400	0.542	10800	0.459	11000	0.54	11400	0.495	11600	0.537	11900	0.525	12100	0.533	12400	0.55	12500	0.529	12800	0.573	12900	0.526	13200	0.467	13600	0.527	13900	0.427
6200	0.437	6520	0.557	7300	0.497	7540	0.55	8080	0.523	8300	0.545	8760	0.527	8980	0.542	9350	0.56	9550	0.539	10000	0.441	10400	0.541	10800	0.461	11000	0.54	11400	0.496	11600	0.536	11900	0.526	12100	0.532	12400	0.552	12500	0.529	12800	0.574	12900	0.525	13200	0.468	13600	0.527	13900	0.428
6200	0.438	6520	0.556	7300	0.498	7540	0.549	8080	0.524	8300	0.544	8760	0.529	8980	0.541	9350	0.562	9550	0.539	10000	0.442	10400	0.541	10800	0.462	11000	0.539	11400	0.498	11600	0.536	11900	0.528	12100	0.532	12400	0.553	12500	0.528	12800	0.576	12900	0.525	13200	0.469	13600	0.526	13900	0.429
6200	0.438	6520	0.556	7300	0.499	7540	0.549	8080	0.525	8300	0.544	8760	0.53	8980	0.541	9350	0.563	9550	0.538	10000	0.443	10400	0.54	10800	0.463	11000	0.539	11400	0.499	11600	0.535	11900	0.529	12100	0.531	12400	0.555	12500	0.528	12800	0.577	12900	0.524	13200	0.471	13600	0.526	13900	0.43
6200	0.439	6520	0.555	7300	0.5	7540	0.548	8080	0.526	8300	0.543	8760	0.531	8980	0.54	9350	0.564	9550	0.538	10000	0.444	10400	0.54	10800	0.464	11000	0.538	11400	0.501	11600	0.535	11900	0.53	12100	0.531	12400	0.556	12500	0.527	12800	0.579	12900	0.523	13200	0.472	13600	0.525	13900	0.431
6200	0.44	6520	0.555	7300	0.501	7540	0.547	8080	0.528	8300	0.543	8760	0.533	8980	0.54	9350	0.566	9550	0.537	10000	0.445	10400	0.539	10800	0.465	11000	0.537	11400	0.502	11600	0.534	11900	0.532	12100	0.53	12400	0.558	12500	0.526	12800	0.581	12900	0.523	13200	0.473	13600	0.525	13900	0.432
6200	0.441	6520	0.554	7300	0.503	7540	0.547	8080	0.529	8300	0.542	8760	0.534	8980	0.539	9350	0.567	9550	0.536	10000	0.446	10400	0.539	10800	0.467	11000	0.537	11400	0.503	11600	0.533	11900	0.533	12100	0.53	12400	0.56	12500	0.526	12800	0.582	12900	0.522	13200	0.475	13600	0.524	13900	0.433
6200	0.442	6520	0.554	7300	0.504	7540	0.546	8080	0.53	8300	0.542	8760	0.535	8980	0.538	9350	0.569	9550	0.536	10000	0.447	10400	0.538	10800	0.468	11000	0.536	11400	0.505	11600	0.533	11900	0.535	12100	0.529	12400	0.561	12500	0.525	12800	0.584	12900	0.522	13200	0.476	13600	0.524	13900	0.434
6200	0.443	6520	0.553	7300	0.505	7540	0.546	8080	0.532	8300	0.541	8760	0.537	8980	0.538	9350	0.57	9550	0.535	10000	0.448	10400	0.537	10800	0.469	11000	0.536	11400	0.506	11600	0.532	11900	0.536	12100	0.528	12400	0.563	12500	0.525	12800	0.585	12900	0.521	13200	0.477	13600	0.523	13900	0.435
6200	0.443	6520	0.552	7300	0.506	7540	0.545	8080	0.533	8300	0.54	8760	0.538	8980	0.537	9350	0.572	9550	0.535	10000	0.45	10400	0.537	10800	0.47	11000	0.535	11400	0.507	11600	0.532	11900	0.538	12100	0.528	12400	0.564	12500	0.524	12800	0.587	12900	0.521	13200	0.479	13600	0.523	13900	0.436
6200	0.444	6520	0.552	7300	0.507	7540	0.544	8080	0.534	8300	0.54	8760	0.539	8980	0.537	9350	0.573	9550	0.534	10000	0.451	10400	0.536	10800	0.471	11000	0.535	11400	0.509	11600	0.531	11900	0.539	12100	0.527	12400	0.566	12500	0.524	12800	0.588	12900	0.52	13200	0.48	13600	0.522	13900	0.438
6200	0.445	6520	0.551	7300	0.508	7540	0.544	8080	0.536	8300	0.539	8760	0.541	8980	0.536	9350	0.574	9550	0.534	10000	0.452	10400	0.536	10800	0.473	11000	0.534	11400	0.51	11600	0.531	11900	0.541	12100	0.527	12400	0.567	12500	0.523	12800	0.59	12900	0.519	13200	0.481	13600	0.522	13900	0.439
6200	0.446	6520	0.551	7300	0.51	7540	0.543	8080	0.537	8300	0.539	8760	0.542	8980	0.536	9350	0.576	9550	0.533	10000	0.453	10400	0.535	10800	0.474	11000	0.534	11400	0.512	11600	0.53	11900	0.542	12100	0.526	12400	0.569	12500	0.523	12800	0.591	12900	0.519	13200	0.483	13600	0.521	13900	0.44
6200	0.447	6520	0.55	7300	0.511	7540	0.543	8080	0.538	8300	0.538	8760	0.543	8980	0.535	9350	0.577	9550	0.532	10000	0.454	10400	0.535	10800	0.475	11000	0.533	11400	0.513	11600	0.53	11900	0.544	12100	0.526	12400	0.57	12500	0.522	12800	0.593	12900	0.518	13200	0.484	13600	0.521	13900	0.441
6200	0.448	6520	0.55	7300	0.512	7540	0.542	8080	0.539	8300	0.537	8760	0.545	8980	0.534	9350	0.578	9550	0.532	10000	0.455	10400	0.534	10800	0.476	11000	0.532	11400	0.514	11600	0.529	11900	0.545	12100	0.525	12400	0.572	12500	0.521	12800	0.594	12900	0.518	13200	0.485	13600	0.52	13900	0.442
6200	0.449	6520	0.549	7300	0.513	7540	0.542	8080	0.541	8300	0.537	8760	0.546	8980	0.534	9350	0.58	9550	0.531	10000	0.456	10400	0.534	10800	0.478	11000	0.532	11400	0.516	11600	0.528	11900	0.547	12100	0.525	12400	0.573	12500	0.521	12800	0.596	12900	0.517	13200	0.487	13600	0.519	13900	0.443
6200	0.449	6520	0.549	7300	0.514	7540	0.541	8080	0.542	8300	0.536	8760	0.548	8980	0.533	9350	0.581	9550	0.531	10000	0.457	10400	0.533	10800	0.479	11000	0.531	11400	0.517	11600	0.528	11900	0.548	12100	0.524	12400	0.575	12500	0.52	12800	0.597	12900	0.517	13200	0.488	13600	0.519	13900	0.444
6200	0.45	6520	0.548	7300	0.515	7540	0.541	8080	0.543	8300	0.536	8760	0.549	8980	0.533	9350	0.582	9550	0.53	10000	0.459	10400	0.533	10800	0.48	11000	0.531	11400	0.519	11600	0.527	11900	0.55	12100	0.523	12400	0.577	12500	0.52	12800	0.599	12900	0.516	13200	0.489	13600	0.518	13900	0.445
6200	0.451	6520	0.548	7300	0.517	7540	0.54	8080	0.545	8300	0.535	8760	0.55	8980	0.532	9350	0.584	9550	0.53	10000	0.46	10400	0.532	10800	0.481	11000	0.53	11400	0.52	11600	0.527	11900	0.551	12100	0.523	12400	0.578	12500	0.519	12800	0.6	12900	0.516	13200	0.491	13600	0.518	13900	0.447
6200	0.452	6520	0.547	7300	0.518	7540	0.539	8080	0.546	8300	0.535	8760	0.552	8980	0.532	9350	0.585	9550	0.529	10000	0.461	10400	0.532	10800	0.483	11000	0.53	11400	0.522	11600	0.526	11900	0.553	12100	0.522	12400	0.58	12500	0.519	12800	0.602	12900	0.515	13200	0.492	13600	0.517	13900	0.448
6200	0.453	6520	0.547	7300	0.519	7540	0.539	8080	0.547	8300	0.534	8760	0.553	8980	0.531	9350	0.587	9550	0.528	10000	0.462	10400	0.531	10800	0.484	11000	0.529	11400	0.523	11600	0.526	11900	0.554	12100	0.522	12400	0.581	12500	0.518	12800	0.603	12900	0.514	13200	0.494	13600	0.517	13900	0.449
6200	0.454	6520	0.546	7300	0.52	7540	0.538	8080	0.549	8300	0.534	8760	0.554	8980	0.531	9350	0.588	9550	0.528	10000	0.463	10400	0.531	10800	0.485	11000	0.529	11400	0.524	11600	0.525	11900	0.556	12100	0.521	12400	0.583	12500	0.518	12800	0.605	12900	0.514	13200	0.495	13600	0.516	13900	0.45
6200	0.455	6520	0.546	7300	0.521	7540	0.538	8080	0.55	8300	0.533	8760	0.556	8980	0.53	9350	0.589	9550	0.527	10000	0.464	10400	0.53	10800	0.486	11000	0.528	11400	0.526	11600	0.525	11900	0.557	12100	0.521	12400	0.584	12500	0.517	12800	0.606	12900	0.513	13200	0.496	13600	0.516	13900	0.451
6200	0.455	6520	0.545	7300	0.523	7540	0.537	8080	0.551	8300	0.532	8760	0.557	8980	0.529	9350	0.591	9550	0.527	10000	0.465	10400	0.53	10800	0.488	11000	0.528	11400	0.527	11600	0.524	11900	0.559	12100	0.52	12400	0.586	12500	0.516	12800	0.607	12900	0.513	13200	0.498	13600	0.515	13900	0.452
6200	0.456	6520	0.545	7300	0.524	7540	0.537	8080	0.552	8300	0.532	8760	0.558	8980	0.529	9350	0.592	9550	0.526	10000	0.467	10400	0.529	10800	0.489	11000	0.527	11400	0.529	11600	0.524	11900	0.56	12100	0.52	12400	0.587	12500	0.516	12800	0.609	12900	0.512	13200	0.499	13600	0.515	13900	0.453
6200	0.457	6520	0.544	7300	0.525	7540	0.536	8080	0.554	8300	0.531	8760	0.56	8980	0.528	9350	0.593	9550	0.526	10000	0.468	10400	0.528	10800	0.49	11000	0.527	11400	0.53	11600	0.523	11900	0.562	12100	0.519	12400	0.588	12500	0.515	12800	0.61	12900	0.512	13200	0.5	13600	0.514	13900	0.455
6200	0.458	6520	0.544	7300	0.526	7540	0.536	8080	0.555	8300	0.531	8760	0.561	8980	0.528	9350	0.594	9550	0.525	10000	0.469	10400	0.528	10800	0.492	11000	0.526	11400	0.532	11600	0.523	11900	0.563	12100	0.519	12400	0.59	12500	0.515	12800	0.612	12900	0.511	13200	0.502	13600	0.514	13900	0.456
6200	0.459	6520	0.543	7300	0.527	7540	0.535	8080	0.556	8300	0.53	8760	0.562	8980	0.527	9350	0.596	9550	0.525	10000	0.47	10400	0.527	10800	0.493	11000	0.526	11400	0.533	11600	0.522	11900	0.565	12100	0.518	12400	0.591	12500	0.514	12800	0.613	12900	0.511	13200	0.503	13600	0.513	13900	0.457
6200	0.46	6520	0.543	7300	0.529	7540	0.535	8080	0.558	8300	0.53	8760	0.564	8980	0.527	9350	0.597	9550	0.524	10000	0.471	10400	0.527	10800	0.494	11000	0.525	11400	0.534	11600	0.521	11900	0.566	12100	0.518	12400	0.593	12500	0.514	12800	0.614	12900	0.51	13200	0.505	13600	0.513	13900	0.458
6200	0.461	6520	0.542	7300	0.53	7540	0.534	8080	0.559	8300	0.529	8760	0.565	8980	0.526	9350	0.598	9550	0.524	10000	0.472	10400	0.526	10800	0.495	11000	0.525	11400	0.536	11600	0.521	11900	0.568	12100	0.517	12400	0.594	12500	0.513	12800	0.616	12900	0.51	13200	0.506	13600	0.512	13900	0.459
6200	0.461	6520	0.542	7300	0.531	7540	0.534	8080	0.56	8300	0.529	8760	0.566	8980	0.526	9350	0.6	9550	0.523	10000	0.474	10400	0.526	10800	0.497	11000	0.524	11400	0.537	11600	0.52	11900	0.569	12100	0.516	12400	0.596	12500	0.513	12800	0.617	12900	0.509	13200	0.507	13600	0.512	13900	0.46
6200	0.462	6520	0.541	7300	0.532	7540	0.533	8080	0.561	8300	0.528	8760	0.568	8980	0.525	9350	0.601	9550	0.523	10000	0.475	10400	0.525	10800	0.498	11000	0.524	11400	0.539	11600	0.52	11900	0.571	12100	0.516	12400	0.597	12500	0.512	12800	0.618	12900	0.508	13200	0.509	13600	0.511	13900	0.462
6200	0.463	6520	0.541	7300	0.533	7540	0.533	8080	0.563	8300	0.528	8760	0.569	8980	0.525	9350	0.602	9550	0.522	10000	0.476	10400	0.525	10800	0.499	11000	0.523	11400	0.54	11600	0.519	11900	0.572	12100	0.515	12400	0.599	12500	0.512	12800	0.62	12900	0.508	13200	0.51	13600	0.511	13900	0.463
6200	0.464	6520	0.54	7300	0.535	7540	0.532	8080	0.564	8300	0.527	8760	0.57	8980	0.524	9350	0.603	9550	0.521	10000	0.477	10400	0.524	10800	0.501	11000	0.522	11400	0.542	11600	0.519	11900	0.574	12100	0.515	12400	0.6	12500	0.511	12800	0.621	12900	0.507	13200	0.512	13600	0.51	13900	0.464
6200	0.465	6520	0.54	7300	0.536	7540	0.532	8080	0.565	8310	0.527	8760	0.572	8980	0.524	9350	0.605	9550	0.521	10000	0.478	10400	0.524	10800	0.502	11000	0.522	11400	0.543	11600	0.518	11900	0.575	12100	0.514	12400	0.602	12500	0.511	12800	0.622	12900	0.507	13200	0.513	13600	0.51	13900	0.465
6200	0.466	6520	0.539	7300	0.537	7540	0.531	8080	0.567	8310	0.526	8760	0.573	8980	0.523	9350	0.606	9550	0.52	10000	0.48	10400	0.523	10800	0.503	11000	0.521	11400	0.545	11600	0.518	11900	0.577	12100	0.514	12400	0.603	12500	0.51	12800	0.624	12900	0.506	13200	0.515	13600	0.509	13900	0.466
6200	0.467	6520	0.539	7300	0.538	7540	0.531	8080	0.568	8310	0.526	8760	0.574	8980	0.523	9350	0.607	9550	0.52	10000	0.481	10400	0.523	10800	0.505	11000	0.521	11400	0.546	11600	0.517	11900	0.578	12100	0.513	12400	0.604	12500	0.51	12800	0.625	12900	0.506	13200	0.516	13600	0.509	13900	0.468
6200	0.468	6520	0.538	7300	0.539	7540	0.53	8080	0.569	8310	0.525	8760	0.576	8980	0.522	9350	0.608	9550	0.519	10000	0.482	10400	0.522	10800	0.506	11000	0.52	11400	0.547	11600	0.517	11900	0.58	12100	0.513	12400	0.606	12500	0.509	12800	0.626	12900	0.505	13200	0.518	13600	0.508	13900	0.469
6200	0.468	6520	0.538	7300	0.541	7540	0.53	8080	0.57	8310	0.524	8760	0.577	8980	0.521	9350	0.609	9550	0.519	10000	0.483	10400	0.522	10800	0.507	11000	0.52	11400	0.549	11600	0.516	11900	0.581	12100	0.512	12400	0.607	12500	0.509	12800	0.627	12900	0.505	13200	0.519	13600	0.508	13900	0.47
6200	0.469	6520	0.537	7300	0.542	7540	0.529	8080	0.572	8310	0.524	8760	0.578	8980	0.521	9350	0.611	9550	0.518	10000	0.484	10400	0.521	10800	0.509	11000	0.519	11400	0.55	11600	0.516	11900	0.583	12100	0.512	12400	0.608	12500	0.508	12800	0.629	12900	0.504	13200	0.52	13600	0.507	13900	0.471
6200	0.47	6520	0.537	7300	0.543	7540	0.529	8080	0.573	8310	0.523	8760	0.58	8980	0.52	9350	0.612	9550	0.518	10000	0.486	10400	0.521	10800	0.51	11000	0.519	11400	0.552	11600	0.515	11900	0.584	12100	0.511	12400	0.61	12500	0.508	12800	0.63	12900	0.504	13200	0.522	13600	0.507	13900	0.472
6200	0.471	6520	0.536	7300	0.544	7540	0.528	8080	0.574	8310	0.523	8760	0.581	8980	0.52	9350	0.613	9550	0.517	10000	0.487	10400	0.52	10800	0.511	11000	0.518	11400	0.553	11600	0.515	11900	0.586	12100	0.511	12400	0.611	12500	0.507	12800	0.631	12900	0.503	13200	0.523	13600	0.506	13900	0.474
6200	0.472	6520	0.536	7300	0.545	7540	0.527	8080	0.575	8310	0.522	8760	0.582	8980	0.519	9350	0.614	9550	0.517	10000	0.488	10400	0.52	10800	0.513	11000	0.518	11400	0.555	11600	0.514	11900	0.587	12100	0.51	12400	0.612	12500	0.506	12800	0.632	12900	0.503	13200	0.525	13600	0.506	13900	0.475
6200	0.473	6520	0.535	7300	0.547	7540	0.527	8080	0.577	8310	0.522	8760	0.583	8980	0.519	9350	0.615	9560	0.516	10000	0.489	10400	0.52	10800	0.514	11000	0.517	11400	0.556	11600	0.514	11900	0.588	12100	0.51	12400	0.614	12500	0.506	12800	0.634	12900	0.502	13200	0.526	13600	0.505	13900	0.476
6200	0.474	6520	0.535	7300	0.548	7540	0.527	8080	0.578	8310	0.521	8760	0.585	8980	0.518	9350	0.616	9560	0.516	10000	0.49	10400	0.519	10800	0.515	11000	0.517	11400	0.558	11600	0.513	11900	0.59	12100	0.509	12400	0.615	12500	0.505	12800	0.635	12900	0.502	13200	0.528	13600	0.505	13900	0.477
6200	0.475	6520	0.534	7300	0.549	7540	0.526	8080	0.579	8310	0.521	8760	0.586	8980	0.518	9350	0.618	9560	0.515	10000	0.492	10400	0.519	10800	0.517	11000	0.516	11400	0.559	11600	0.513	11900	0.591	12100	0.509	12400	0.616	12500	0.505	12800	0.636	12900	0.501	13200	0.529	13600	0.504	13900	0.479
6200	0.476	6520	0.534	7300	0.55	7540	0.526	8080	0.58	8310	0.52	8760	0.587	8980	0.517	9350	0.619	9560	0.515	10000	0.493	10400	0.518	10800	0.518	11000	0.516	11400	0.56	11600	0.512	11900	0.593	12100	0.508	12400	0.618	12500	0.504	12800	0.637	12900	0.501	13200	0.531	13600	0.504	13900	0.48
6200	0.476	6520	0.534	7300	0.551	7540	0.525	8080	0.582	8310	0.52	8760	0.589	8980	0.517	9350	0.62	9560	0.514	10000	0.494	10400	0.518	10800	0.519	11000	0.515	11400	0.562	11600	0.512	11900	0.594	12100	0.508	12400	0.619	12500	0.504	12800	0.638	12900	0.5	13200	0.532	13600	0.503	13900	0.481
6200	0.477	6520	0.533	7300	0.552	7540	0.525	8080	0.583	8310	0.519	8760	0.59	8980	0.516	9350	0.621	9560	0.514	10000	0.495	10400	0.517	10800	0.521	11000	0.515	11400	0.563	11600	0.511	11900	0.595	12100	0.507	12400	0.62	12500	0.503	12800	0.639	12900	0.5	13200	0.534	13600	0.503	13900	0.482
6200	0.478	6520	0.533	7300	0.554	7540	0.524	8080	0.584	8310	0.519	8760	0.591	8980	0.516	9350	0.622	9560	0.513	10000	0.497	10400	0.517	10800	0.522	11000	0.514	11400	0.565	11600	0.511	11900	0.597	12100	0.507	12400	0.621	12500	0.503	12800	0.641	12900	0.499	13200	0.535	13600	0.502	13900	0.484
6200	0.479	6520	0.532	7300	0.555	7540	0.524	8080	0.585	8310	0.518	8760	0.592	8980	0.515	9350	0.623	9560	0.513	10000	0.498	10400	0.516	10800	0.523	11000	0.514	11400	0.566	11600	0.51	11900	0.598	12100	0.506	12400	0.623	12500	0.502	12800	0.642	12900	0.499	13200	0.537	13600	0.502	13900	0.485
6200	0.48	6520	0.532	7300	0.556	7540	0.523	8080	0.587	8310	0.518	8760	0.594	8980	0.515	9350	0.624	9560	0.512	10000	0.499	10400	0.516	10800	0.525	11000	0.514	11400	0.568	11600	0.51	11900	0.6	12100	0.506	12400	0.624	12500	0.502	12800	0.643	12900	0.498	13200	0.538	13600	0.502	13900	0.486
6200	0.481	6520	0.531	7300	0.557	7540	0.523	8080	0.588	8310	0.517	8760	0.595	8980	0.514	9350	0.625	9560	0.512	10000	0.5	10400	0.515	10800	0.526	11000	0.513	11400	0.569	11600	0.509	11900	0.601	12100	0.505	12400	0.625	12500	0.501	12800	0.644	12900	0.498	13200	0.54	13600	0.501	13900	0.488
6200	0.482	6520	0.531	7300	0.558	7540	0.522	8080	0.589	8310	0.517	8760	0.596	8980	0.514	9350	0.626	9560	0.511	10000	0.502	10400	0.515	10800	0.527	11000	0.513	11400	0.57	11600	0.509	11900	0.602	12100	0.505	12400	0.626	12500	0.501	12800	0.645	12900	0.497	13200	0.541	13600	0.501	13900	0.489
6200	0.483	6520	0.53	7300	0.56	7540	0.522	8080	0.59	8310	0.516	8760	0.597	8980	0.513	9350	0.627	9560	0.511	10000	0.503	10400	0.514	10800	0.529	11000	0.512	11400	0.572	11600	0.508	11900	0.604	12100	0.504	12400	0.627	12500	0.5	12800	0.646	12900	0.497	13200	0.543	13600	0.5	13900	0.49
6200	0.484	6520	0.53	7300	0.561	7540	0.521	8080	0.591	8310	0.516	8760	0.598	8980	0.513	9350	0.628	9560	0.51	10000	0.504	10400	0.514	10800	0.53	11000	0.512	11400	0.573	11600	0.508	11900	0.605	12100	0.504	12400	0.629	12500	0.5	12800	0.647	12900	0.496	13200	0.544	13600	0.5	13900	0.491
6200	0.484	6520	0.529	7300	0.562	7540	0.521	8080	0.593	8310	0.515	8760	0.6	8980	0.512	9350	0.629	9560	0.51	10000	0.505	10400	0.513	10800	0.532	11000	0.511	11400	0.575	11600	0.507	11900	0.606	12100	0.503	12400	0.63	12500	0.499	12800	0.648	12900	0.496	13200	0.546	13600	0.499	13900	0.493
6200	0.485	6520	0.529	7300	0.563	7540	0.52	8080	0.594	8310	0.515	8760	0.601	8980	0.512	9350	0.63	9560	0.509	10000	0.507	10400	0.513	10800	0.533	11000	0.511	11400	0.576	11600	0.507	11900	0.608	12100	0.503	12400	0.631	12500	0.499	12800	0.649	12900	0.495	13200	0.547	13600	0.499	13900	0.494
6200	0.486	6520	0.528	7300	0.564	7540	0.52	8080	0.595	8310	0.515	8760	0.602	8980	0.511	9350	0.631	9560	0.509	10000	0.508	10400	0.512	10800	0.534	11000	0.51	11400	0.578	11600	0.506	11900	0.609	12100	0.502	12400	0.632	12500	0.498	12800	0.65	12900	0.495	13200	0.549	13600	0.498	13900	0.495
6200	0.487	6520	0.528	7300	0.566	7540	0.519	8080	0.596	8310	0.514	8760	0.603	8980	0.511	9350	0.632	9560	0.508	10000	0.509	10400	0.512	10800	0.536	11000	0.51	11400	0.579	11600	0.506	11900	0.61	12100	0.502	12400	0.633	12500	0.498	12800	0.651	12900	0.494	13200	0.55	13600	0.498	13900	0.497
6200	0.488	6520	0.528	7300	0.567	7540	0.519	8080	0.597	8310	0.514	8760	0.604	8980	0.511	9350	0.633	9560	0.508	10000	0.511	10400	0.511	10800	0.537	11000	0.509	11400	0.58	11600	0.505	11900	0.611	12100	0.501	12400	0.634	12500	0.497	12800	0.652	12900	0.494	13200	0.552	13600	0.497	13900	0.498
6200	0.489	6520	0.527	7300	0.568	7540	0.518	8080	0.599	8310	0.513	8760	0.606	8980	0.51	9350	0.634	9560	0.507	10000	0.512	10400	0.511	10800	0.538	11000	0.509	11400	0.582	11600	0.505	11900	0.613	12100	0.501	12400	0.635	12500	0.497	12800	0.653	12900	0.493	13200	0.553	13600	0.497	13900	0.499
6210	0.49	6530	0.527	7300	0.569	7540	0.518	8080	0.6	8310	0.513	8760	0.607	8980	0.51	9350	0.635	9560	0.507	10000	0.513	10400	0.51	10800	0.54	11000	0.508	11400	0.583	11600	0.504	11900	0.614	12100	0.5	12400	0.637	12500	0.496	12800	0.654	12900	0.493	13200	0.555	13600	0.496	13900	0.501
6210	0.491	6530	0.526	7300	0.57	7540	0.517	8080	0.601	8310	0.512	8760	0.608	8980	0.509	9350	0.636	9560	0.506	10000	0.514	10400	0.51	10800	0.541	11000	0.508	11400	0.585	11600	0.504	11900	0.615	12100	0.5	12400	0.638	12500	0.496	12800	0.655	12900	0.492	13200	0.556	13600	0.496	13900	0.502
6210	0.492	6530	0.526	7300	0.571	7540	0.517	8080	0.602	8310	0.512	8760	0.609	8980	0.509	9350	0.637	9560	0.506	10000	0.516	10400	0.51	10800	0.543	11000	0.507	11400	0.586	11600	0.503	11900	0.616	12100	0.499	12400	0.639	12500	0.495	12800	0.656	12900	0.492	13200	0.558	13600	0.495	13900	0.503
6210	0.493	6530	0.525	7300	0.573	7540	0.516	8090	0.603	8310	0.511	8760	0.61	8980	0.508	9350	0.638	9560	0.506	10000	0.517	10400	0.509	10800	0.544	11000	0.507	11400	0.587	11600	0.503	11900	0.618	12100	0.499	12400	0.64	12500	0.495	12800	0.657	12900	0.491	13200	0.559	13600	0.495	13900	0.505
6210	0.494	6530	0.525	7300	0.574	7540	0.516	8090	0.604	8310	0.511	8760	0.611	8980	0.508	9350	0.639	9560	0.505	10000	0.518	10400	0.509	10800	0.545	11000	0.506	11400	0.589	11600	0.502	11900	0.619	12100	0.498	12400	0.641	12500	0.494	12800	0.658	12900	0.491	13200	0.561	13600	0.494	13900	0.506
6210	0.495	6530	0.524	7300	0.575	7540	0.516	8090	0.605	8310	0.51	8760	0.612	8980	0.507	9350	0.64	9560	0.505	10000	0.52	10400	0.508	10800	0.547	11000	0.506	11400	0.59	11600	0.502	11900	0.62	12100	0.498	12400	0.642	12500	0.494	12800	0.659	12900	0.49	13200	0.562	13600	0.494	13900	0.507
6210	0.495	6530	0.524	7300	0.576	7540	0.515	8090	0.606	8310	0.51	8760	0.613	8980	0.507	9350	0.641	9560	0.504	10000	0.521	10400	0.508	10800	0.548	11000	0.505	11400	0.591	11600	0.502	11900	0.621	12100	0.497	12400	0.643	12500	0.493	12800	0.66	12900	0.49	13200	0.564	13600	0.493	13900	0.509
6210	0.496	6530	0.524	7300	0.577	7540	0.515	8090	0.608	8310	0.509	8760	0.614	8980	0.506	9350	0.642	9560	0.504	10000	0.522	10400	0.507	10800	0.549	11000	0.505	11400	0.593	11600	0.501	11900	0.622	12100	0.497	12400	0.644	12500	0.493	12800	0.661	12900	0.489	13200	0.565	13600	0.493	13900	0.51
6210	0.497	6530	0.523	7300	0.578	7540	0.514	8090	0.609	8310	0.509	8760	0.616	8980	0.506	9350	0.642	9560	0.503	10000	0.524	10400	0.507	10800	0.551	11000	0.504	11400	0.594	11600	0.501	11900	0.623	12100	0.496	12400	0.645	12500	0.493	12800	0.662	12900	0.489	13200	0.567	13600	0.492	13900	0.511
6210	0.498	6530	0.523	7300	0.58	7540	0.514	8090	0.61	8310	0.508	8760	0.617	8980	0.505	9350	0.643	9560	0.503	10000	0.525	10400	0.506	10800	0.552	11000	0.504	11400	0.595	11600	0.5	11900	0.625	12100	0.496	12400	0.646	12500	0.492	12800	0.663	12900	0.488	13200	0.568	13600	0.492	13900	0.513
6210	0.499	6530	0.522	7300	0.581	7540	0.513	8090	0.611	8310	0.508	8760	0.618	8990	0.505	9350	0.644	9560	0.502	10000	0.526	10400	0.506	10800	0.554	11000	0.504	11400	0.597	11600	0.5	11900	0.626	12100	0.495	12400	0.647	12500	0.492	12800	0.664	12900	0.488	13200	0.57	13600	0.491	13900	0.514
6210	0.5	6530	0.522	7300	0.582	7540	0.513	8090	0.612	8310	0.507	8760	0.619	8990	0.504	9350	0.645	9560	0.502	10000	0.527	10400	0.505	10800	0.555	11000	0.503	11400	0.598	11600	0.499	11900	0.627	12100	0.495	12400	0.648	12500	0.491	12800	0.665	12900	0.487	13200	0.571	13600	0.491	13900	0.515
6210	0.501	6530	0.521	7300	0.583	7540	0.512	8090	0.613	8310	0.507	8770	0.62	8990	0.504	9350	0.646	9560	0.501	10000	0.529	10400	0.505	10800	0.556	11000	0.503	11400	0.599	11600	0.499	11900	0.628	12100	0.495	12400	0.649	12500	0.491	12800	0.665	12900	0.487	13200	0.573	13600	0.49	13900	0.517
6210	0.502	6530	0.521	7310	0.584	7540	0.512	8090	0.614	8310	0.507	8770	0.621	8990	0.503	9350	0.647	9560	0.501	10000	0.53	10400	0.505	10800	0.558	11000	0.502	11400	0.601	11600	0.498	11900	0.629	12100	0.494	12400	0.65	12500	0.49	12800	0.666	12900	0.486	13200	0.574	13600	0.49	13900	0.518
6210	0.503	6530	0.521	7310	0.585	7540	0.511	8090	0.615	8310	0.506	8770	0.622	8990	0.503	9350	0.647	9560	0.5	10000	0.531	10400	0.504	10800	0.559	11000	0.502	11400	0.602	11600	0.498	11900	0.63	12100	0.494	12400	0.651	12500	0.49	12800	0.667	12900	0.486	13200	0.576	13600	0.49	13900	0.52
6210	0.504	6530	0.52	7310	0.586	7540	0.511	8090	0.616	8310	0.506	8770	0.623	8990	0.503	9350	0.648	9560	0.5	10000	0.533	10400	0.504	10800	0.56	11000	0.501	11400	0.603	11600	0.497	11900	0.631	12100	0.493	12400	0.652	12500	0.489	12800	0.668	12900	0.485	13200	0.577	13600	0.489	13900	0.521
6210	0.505	6530	0.52	7310	0.587	7540	0.511	8090	0.617	8310	0.505	8770	0.624	8990	0.502	9350	0.649	9560	0.5	10000	0.534	10400	0.503	10800	0.562	11000	0.501	11400	0.604	11600	0.497	11900	0.632	12100	0.493	12400	0.653	12500	0.489	12800	0.669	12900	0.485	13200	0.579	13600	0.489	13900	0.522
6210	0.506	6530	0.519	7310	0.589	7540	0.51	8090	0.618	8310	0.505	8770	0.625	8990	0.502	9350	0.65	9560	0.499	10000	0.535	10400	0.503	10800	0.563	11000	0.5	11400	0.606	11600	0.496	11900	0.633	12100	0.492	12400	0.654	12500	0.488	12800	0.67	12900	0.484	13200	0.58	13600	0.488	13900	0.524
6210	0.506	6530	0.519	7310	0.59	7540	0.51	8090	0.619	8310	0.504	8770	0.626	8990	0.501	9350	0.651	9560	0.499	10000	0.537	10400	0.502	10800	0.565	11000	0.5	11400	0.607	11600	0.496	11900	0.634	12100	0.492	12400	0.654	12500	0.488	12800	0.671	12900	0.484	13200	0.581	13600	0.488	13900	0.525
6210	0.507	6530	0.519	7310	0.591	7540	0.509	8090	0.62	8310	0.504	8770	0.627	8990	0.501	9350	0.652	9560	0.498	10000	0.538	10400	0.502	10800	0.566	11000	0.499	11400	0.608	11600	0.495	11900	0.635	12100	0.491	12400	0.655	12500	0.487	12800	0.671	12900	0.483	13200	0.583	13600	0.487	13900	0.527
6210	0.508	6530	0.518	7310	0.592	7540	0.509	8090	0.621	8310	0.503	8770	0.628	8990	0.5	9350	0.652	9560	0.498	10000	0.539	10400	0.501	10800	0.567	11000	0.499	11400	0.609	11600	0.495	11900	0.636	12100	0.491	12400	0.656	12500	0.487	12800	0.672	12900	0.483	13200	0.584	13600	0.487	13900	0.528
6210	0.509	6530	0.518	7310	0.593	7550	0.508	8090	0.622	8310	0.503	8770	0.629	8990	0.5	9350	0.653	9560	0.497	10000	0.541	10400	0.501	10800	0.569	11000	0.499	11400	0.61	11600	0.494	11900	0.637	12100	0.49	12400	0.657	12500	0.486	12800	0.673	12900	0.482	13200	0.586	13600	0.486	13900	0.529
6210	0.51	6530	0.517	7310	0.594	7550	0.508	8090	0.623	8310	0.502	8770	0.629	8990	0.499	9350	0.654	9560	0.497	10000	0.542	10400	0.501	10800	0.57	11000	0.498	11400	0.612	11600	0.494	11900	0.638	12100	0.49	12400	0.658	12500	0.486	12800	0.674	12900	0.482	13200	0.587	13600	0.486	13900	0.531
6210	0.511	6530	0.517	7310	0.595	7550	0.508	8090	0.624	8310	0.502	8770	0.63	8990	0.499	9350	0.655	9560	0.496	10000	0.543	10400	0.5	10800	0.571	11000	0.498	11400	0.613	11600	0.494	11900	0.639	12100	0.489	12400	0.659	12500	0.485	12800	0.675	12900	0.481	13200	0.589	13600	0.485	13900	0.532
6210	0.512	6530	0.516	7310	0.596	7550	0.507	8090	0.625	8310	0.502	8770	0.631	8990	0.499	9360	0.655	9560	0.496	10000	0.545	10400	0.5	10800	0.573	11000	0.497	11400	0.614	11600	0.493	11900	0.64	12100	0.489	12400	0.66	12500	0.485	12800	0.676	12900	0.481	13200	0.59	13600	0.485	13900	0.534
6210	0.513	6530	0.516	7310	0.597	7550	0.507	8090	0.626	8310	0.501	8770	0.632	8990	0.498	9360	0.656	9560	0.495	10000	0.546	10400	0.499	10800	0.574	11000	0.497	11400	0.615	11600	0.493	11900	0.641	12100	0.488	12400	0.661	12500	0.484	12800	0.676	12900	0.48	13200	0.592	13600	0.484	13900	0.535
6210	0.514	6530	0.516	7310	0.599	7550	0.506	8090	0.627	8310	0.501	8770	0.633	8990	0.498	9360	0.657	9560	0.495	10000	0.547	10400	0.499	10800	0.575	11000	0.496	11400	0.616	11600	0.492	11900	0.642	12100	0.488	12400	0.661	12500	0.484	12800	0.677	12900	0.48	13200	0.593	13600	0.484	13900	0.536
6210	0.515	6530	0.515	7310	0.6	7550	0.506	8090	0.628	8310	0.5	8770	0.634	8990	0.497	9360	0.658	9560	0.495	10000	0.549	10400	0.498	10800	0.577	11000	0.496	11400	0.617	11600	0.492	11900	0.643	12100	0.487	12400	0.662	12500	0.483	12800	0.678	12900	0.479	13200	0.594	13600	0.483	13900	0.538
6210	0.516	6530	0.515	7310	0.601	7550	0.505	8090	0.629	8310	0.5	8770	0.635	8990	0.497	9360	0.658	9560	0.494	10000	0.55	10400	0.498	10800	0.578	11000	0.495	11400	0.619	11600	0.491	11900	0.644	12100	0.487	12400	0.663	12500	0.483	12800	0.679	12900	0.479	13200	0.596	13600	0.483	13900	0.539
6210	0.517	6530	0.514	7310	0.602	7550	0.505	8090	0.629	8310	0.499	8770	0.636	8990	0.496	9360	0.659	9560	0.494	10000	0.551	10400	0.497	10800	0.579	11000	0.495	11400	0.62	11600	0.491	11900	0.645	12100	0.486	12400	0.664	12500	0.482	12800	0.68	12900	0.478	13200	0.597	13600	0.482	13900	0.541
6210	0.518	6530	0.514	7310	0.603	7550	0.505	8090	0.63	8310	0.499	8770	0.637	8990	0.496	9360	0.66	9560	0.493	10000	0.553	10400	0.497	10800	0.581	11000	0.494	11400	0.621	11600	0.49	11900	0.646	12100	0.486	12400	0.665	12500	0.482	12800	0.68	12900	0.478	13200	0.598	13600	0.482	13900	0.542
6210	0.519	6530	0.514	7310	0.604	7550	0.504	8090	0.631	8310	0.499	8770	0.637	8990	0.495	9360	0.66	9560	0.493	10000	0.554	10400	0.497	10800	0.582	11000	0.494	11400	0.622	11600	0.49	11900	0.647	12100	0.486	12400	0.666	12500	0.481	12800	0.681	12900	0.477	13200	0.6	13600	0.481	13900	0.544
6210	0.52	6530	0.513	7310	0.605	7550	0.504	8090	0.632	8310	0.498	8770	0.638	8990	0.495	9360	0.661	9560	0.492	10000	0.555	10400	0.496	10800	0.583	11000	0.494	11400	0.623	11600	0.489	11900	0.648	12100	0.485	12400	0.666	12500	0.481	12800	0.682	12900	0.477	13200	0.601	13600	0.481	13900	0.545
6210	0.521	6530	0.513	7310	0.606	7550	0.503	8090	0.633	8310	0.498	8770	0.639	8990	0.495	9360	0.662	9560	0.492	10000	0.557	10400	0.496	10800	0.585	11000	0.493	11400	0.624	11600	0.489	11900	0.649	12100	0.485	12400	0.667	12500	0.48	12800	0.683	12900	0.476	13200	0.602	13600	0.48	13900	0.546
6210	0.522	6530	0.512	7310	0.607	7550	0.503	8090	0.634	8310	0.497	8770	0.64	8990	0.494	9360	0.662	9560	0.491	10000	0.558	10400	0.495	10800	0.586	11000	0.493	11400	0.625	11600	0.488	11900	0.65	12100	0.484	12400	0.668	12500	0.48	12800	0.683	12900	0.476	13200	0.604	13600	0.48	13900	0.548
6210	0.523	6530	0.512	7310	0.608	7550	0.502	8090	0.635	8310	0.497	8770	0.641	8990	0.494	9360	0.663	9560	0.491	10000	0.559	10400	0.495	10800	0.587	11000	0.492	11400	0.626	11600	0.488	11900	0.65	12100	0.484	12400	0.669	12500	0.479	12800	0.684	12900	0.475	13200	0.605	13600	0.479	13900	0.549
6210	0.524	6530	0.512	7310	0.609	7550	0.502	8090	0.636	8310	0.496	8770	0.642	8990	0.493	9360	0.664	9560	0.491	10000	0.561	10400	0.494	10800	0.589	11000	0.492	11400	0.627	11600	0.488	11900	0.651	12100	0.483	12400	0.67	12500	0.479	12800	0.685	12900	0.475	13200	0.606	13600	0.479	13900	0.551
6210	0.524	6530	0.511	7310	0.61	7550	0.502	8090	0.636	8310	0.496	8770	0.642	8990	0.493	9360	0.665	9560	0.49	10000	0.562	10400	0.494	10800	0.59	11000	0.491	11400	0.628	11600	0.487	11900	0.652	12100	0.483	12400	0.67	12500	0.479	12800	0.686	12900	0.474	13200	0.608	13600	0.479	13900	0.552
6210	0.525	6530	0.511	7310	0.611	7550	0.501	8090	0.637	8310	0.496	8770	0.643	8990	0.492	9360	0.665	9560	0.49	10000	0.563	10400	0.494	10800	0.591	11000	0.491	11400	0.629	11600	0.487	11900	0.653	12100	0.482	12400	0.671	12500	0.478	12800	0.686	12900	0.474	13200	0.609	13600	0.478	13900	0.554
6210	0.526	6530	0.51	7310	0.612	7550	0.501	8090	0.638	8310	0.495	8770	0.644	8990	0.492	9360	0.666	9560	0.489	10000	0.565	10400	0.493	10800	0.592	11000	0.49	11400	0.63	11600	0.486	11900	0.654	12100	0.482	12400	0.672	12500	0.478	12800	0.687	12900	0.473	13200	0.61	13600	0.478	13900	0.555
6210	0.527	6530	0.51	7310	0.613	7550	0.5	8090	0.639	8310	0.495	8770	0.645	8990	0.491	9360	0.667	9560	0.489	10000	0.566	10400	0.493	10800	0.594	11000	0.49	11400	0.631	11600	0.486	11900	0.655	12100	0.481	12400	0.673	12500	0.477	12800	0.688	12900	0.473	13200	0.611	13600	0.477	13900	0.557
6210	0.528	6530	0.51	7310	0.614	7550	0.5	8090	0.64	8310	0.494	8770	0.645	8990	0.491	9360	0.667	9560	0.488	10000	0.567	10400	0.492	10800	0.595	11000	0.49	11400	0.632	11600	0.485	11900	0.655	12100	0.481	12400	0.673	12500	0.477	12800	0.689	12900	0.472	13200	0.613	13600	0.477	13900	0.558
6210	0.529	6530	0.509	7310	0.615	7550	0.5	8090	0.64	8310	0.494	8770	0.646	8990	0.491	9360	0.668	9560	0.488	10000	0.569	10400	0.492	10800	0.596	11000	0.489	11400	0.633	11600	0.485	11900	0.656	12100	0.48	12400	0.674	12500	0.476	12800	0.689	12900	0.472	13200	0.614	13600	0.476	13900	0.56
6210	0.53	6530	0.509	7310	0.616	7550	0.499	8090	0.641	8310	0.493	8770	0.647	8990	0.49	9360	0.668	9560	0.487	10000	0.57	10400	0.491	10800	0.597	11000	0.489	11400	0.634	11600	0.484	11900	0.657	12100	0.48	12400	0.675	12500	0.476	12800	0.69	12900	0.471	13200	0.615	13600	0.476	13900	0.561
6210	0.531	6530	0.508	7310	0.617	7550	0.499	8090	0.642	8310	0.493	8770	0.648	8990	0.49	9360	0.669	9560	0.487	10000	0.571	10400	0.491	10800	0.599	11000	0.488	11400	0.635	11600	0.484	11900	0.658	12100	0.479	12400	0.676	12500	0.475	12800	0.691	12900	0.471	13200	0.616	13600	0.475	13900	0.562
6210	0.532	6530	0.508	7310	0.618	7550	0.498	8090	0.643	8310	0.493	8770	0.648	8990	0.489	9360	0.67	9560	0.487	10000	0.572	10400	0.49	10800	0.6	11000	0.488	11400	0.636	11600	0.484	11900	0.659	12100	0.479	12400	0.676	12500	0.475	12800	0.692	12900	0.47	13200	0.617	13600	0.475	13900	0.564
6210	0.533	6530	0.508	7310	0.619	7550	0.498	8090	0.643	8310	0.492	8770	0.649	8990	0.489	9360	0.67	9560	0.486	10000	0.574	10400	0.49	10800	0.601	11000	0.487	11400	0.637	11600	0.483	11900	0.659	12100	0.479	12400	0.677	12500	0.474	12800	0.692	12900	0.47	13200	0.618	13600	0.474	13900	0.565
6210	0.534	6530	0.507	7310	0.62	7550	0.498	8090	0.644	8310	0.492	8770	0.65	8990	0.488	9360	0.671	9560	0.486	10000	0.575	10400	0.49	10800	0.602	11000	0.487	11400	0.638	11600	0.483	11900	0.66	12100	0.478	12400	0.678	12500	0.474	12800	0.693	12900	0.469	13200	0.62	13600	0.474	13900	0.567
6210	0.535	6530	0.507	7310	0.621	7550	0.497	8090	0.645	8310	0.491	8770	0.651	8990	0.488	9360	0.672	9560	0.485	10000	0.576	10400	0.489	10800	0.603	11000	0.486	11400	0.639	11600	0.482	11900	0.661	12100	0.478	12400	0.679	12500	0.473	12800	0.694	12900	0.469	13200	0.621	13600	0.473	13900	0.568
6210	0.536	6530	0.507	7310	0.621	7550	0.497	8090	0.646	8310	0.491	8770	0.651	8990	0.488	9360	0.672	9560	0.485	10000	0.578	10400	0.489	10800	0.605	11000	0.486	11400	0.639	11600	0.482	11900	0.662	12100	0.477	12400	0.679	12500	0.473	12800	0.694	12900	0.469	13200	0.622	13600	0.473	13900	0.57
6210	0.537	6530	0.506	7310	0.622	7550	0.496	8090	0.646	8310	0.49	8770	0.652	8990	0.487	9360	0.673	9560	0.484	10000	0.579	10400	0.488	10800	0.606	11000	0.486	11400	0.64	11600	0.481	11900	0.662	12100	0.477	12400	0.68	12500	0.472	12800	0.695	12900	0.468	13200	0.623	13600	0.472	13900	0.571
6210	0.538	6530	0.506	7310	0.623	7550	0.496	8090	0.647	8310	0.49	8770	0.653	8990	0.487	9360	0.674	9560	0.484	10000	0.58	10400	0.488	10800	0.607	11000	0.485	11400	0.641	11600	0.481	11900	0.663	12100	0.476	12400	0.681	12500	0.472	12800	0.696	12900	0.468	13200	0.624	13600	0.472	13900	0.573
6210	0.539	6530	0.505	7310	0.624	7550	0.496	8090	0.648	8310	0.49	8770	0.653	8990	0.486	9360	0.674	9560	0.484	10000	0.581	10400	0.487	10800	0.608	11000	0.485	11400	0.642	11600	0.48	11900	0.664	12100	0.476	12400	0.681	12500	0.471	12800	0.697	12900	0.467	13200	0.625	13600	0.471	13900	0.574
6210	0.54	6530	0.505	7310	0.625	7550	0.495	8090	0.649	8310	0.489	8770	0.654	8990	0.486	9360	0.675	9560	0.483	10000	0.583	10400	0.487	10800	0.609	11100	0.484	11400	0.643	11600	0.48	11900	0.665	12100	0.475	12400	0.682	12500	0.471	12800	0.697	12900	0.467	13200	0.626	13600	0.471	13900	0.576
6210	0.541	6530	0.505	7310	0.626	7550	0.495	8090	0.649	8310	0.489	8770	0.655	8990	0.486	9360	0.675	9560	0.483	10000	0.584	10400	0.487	10800	0.61	11100	0.484	11400	0.644	11600	0.479	11900	0.665	12100	0.475	12400	0.683	12500	0.471	12800	0.698	12900	0.466	13200	0.627	13600	0.471	13900	0.577
6210	0.542	6530	0.504	7310	0.627	7550	0.494	8090	0.65	8310	0.488	8770	0.655	8990	0.485	9360	0.676	9560	0.482	10000	0.585	10400	0.486	10800	0.611	11100	0.483	11400	0.644	11600	0.479	11900	0.666	12100	0.474	12400	0.683	12500	0.47	12800	0.699	12900	0.466	13200	0.628	13600	0.47	13900	0.578
6210	0.543	6530	0.504	7310	0.628	7550	0.494	8090	0.651	8310	0.488	8770	0.656	8990	0.485	9360	0.677	9560	0.482	10000	0.586	10400	0.486	10800	0.612	11100	0.483	11400	0.645	11600	0.479	11900	0.667	12100	0.474	12400	0.684	12500	0.47	12800	0.699	12900	0.465	13200	0.629	13600	0.47	13900	0.58
6210	0.544	6530	0.504	7310	0.628	7550	0.494	8090	0.651	8310	0.488	8770	0.657	8990	0.484	9360	0.677	9560	0.481	10000	0.588	10400	0.485	10800	0.614	11100	0.483	11400	0.646	11600	0.478	11900	0.667	12100	0.474	12400	0.685	12500	0.469	12800	0.7	12900	0.465	13200	0.63	13600	0.469	13900	0.581
6210	0.545	6530	0.503	7310	0.629	7550	0.493	8090	0.652	8310	0.487	8770	0.657	8990	0.484	9360	0.678	9560	0.481	10000	0.589	10400	0.485	10800	0.615	11100	0.482	11400	0.647	11600	0.478	11900	0.668	12100	0.473	12400	0.685	12500	0.469	12800	0.701	12900	0.464	13200	0.631	13600	0.469	13900	0.583
6210	0.546	6530	0.503	7310	0.63	7550	0.493	8090	0.653	8310	0.487	8770	0.658	8990	0.483	9360	0.678	9560	0.481	10000	0.59	10400	0.485	10800	0.616	11100	0.482	11400	0.648	11600	0.477	11900	0.669	12100	0.473	12400	0.686	12500	0.468	12800	0.701	12900	0.464	13200	0.632	13600	0.468	13900	0.584
6210	0.547	6530	0.502	7310	0.631	7550	0.492	8090	0.653	8310	0.486	8770	0.658	8990	0.483	9360	0.679	9560	0.48	10000	0.591	10400	0.484	10800	0.617	11100	0.481	11400	0.648	11600	0.477	11900	0.67	12100	0.472	12400	0.687	12500	0.468	12800	0.702	12900	0.463	13200	0.633	13600	0.468	13900	0.586
6210	0.548	6530	0.502	7310	0.632	7550	0.492	8090	0.654	8310	0.486	8770	0.659	8990	0.483	9360	0.68	9560	0.48	10000	0.593	10400	0.484	10800	0.618	11100	0.481	11400	0.649	11600	0.476	11900	0.67	12100	0.472	12400	0.687	12500	0.467	12800	0.703	12900	0.463	13200	0.634	13600	0.467	13900	0.587
6210	0.549	6530	0.502	7310	0.633	7550	0.492	8090	0.655	8310	0.486	8770	0.66	8990	0.482	9360	0.68	9560	0.479	10000	0.594	10400	0.483	10800	0.619	11100	0.48	11400	0.65	11600	0.476	11900	0.671	12100	0.471	12400	0.688	12500	0.467	12800	0.703	12900	0.462	13200	0.635	13600	0.467	13900	0.588
6210	0.549	6530	0.501	7310	0.633	7550	0.491	8090	0.655	8310	0.485	8770	0.66	8990	0.482	9360	0.681	9560	0.479	10000	0.595	10400	0.483	10800	0.62	11100	0.48	11400	0.651	11600	0.475	11900	0.672	12100	0.471	12400	0.689	12500	0.466	12800	0.704	12900	0.462	13200	0.636	13600	0.466	13900	0.59
6210	0.55	6530	0.501	7310	0.634	7550	0.491	8090	0.656	8310	0.485	8770	0.661	8990	0.481	9360	0.681	9560	0.478	10000	0.596	10400	0.482	10800	0.621	11100	0.479	11400	0.651	11600	0.475	11900	0.672	12100	0.47	12400	0.689	12500	0.466	12800	0.705	12900	0.461	13200	0.637	13600	0.466	13900	0.591
6210	0.551	6530	0.501	7310	0.635	7550	0.49	8090	0.656	8310	0.484	8770	0.662	8990	0.481	9360	0.682	9560	0.478	10000	0.597	10400	0.482	10800	0.622	11100	0.479	11400	0.652	11600	0.475	11900	0.673	12100	0.47	12400	0.69	12500	0.465	12800	0.705	12900	0.461	13300	0.637	13600	0.465	13900	0.593
6210	0.552	6530	0.5	7310	0.636	7550	0.49	8090	0.657	8310	0.484	8770	0.662	8990	0.481	9360	0.682	9560	0.478	10000	0.599	10400	0.482	10800	0.623	11100	0.479	11400	0.653	11600	0.474	11900	0.674	12100	0.469	12400	0.691	12500	0.465	12800	0.706	12900	0.461	13300	0.638	13600	0.465	13900	0.594
6210	0.553	6530	0.5	7310	0.637	7550	0.49	8090	0.658	8310	0.484	8770	0.663	8990	0.48	9360	0.683	9560	0.477	10000	0.6	10400	0.481	10800	0.624	11100	0.478	11400	0.654	11600	0.474	11900	0.674	12100	0.469	12400	0.691	12500	0.465	12800	0.707	12900	0.46	13300	0.639	13600	0.464	13900	0.595
6210	0.554	6530	0.5	7310	0.637	7550	0.489	8090	0.658	8310	0.483	8770	0.663	8990	0.48	9360	0.684	9560	0.477	10000	0.601	10400	0.481	10800	0.625	11100	0.478	11400	0.654	11600	0.473	11900	0.675	12100	0.469	12400	0.692	12500	0.464	12800	0.707	12900	0.46	13300	0.64	13600	0.464	13900	0.597
6210	0.555	6530	0.499	7310	0.638	7550	0.489	8090	0.659	8310	0.483	8770	0.664	8990	0.479	9360	0.684	9560	0.476	10000	0.602	10400	0.48	10800	0.625	11100	0.477	11400	0.655	11600	0.473	11900	0.676	12100	0.468	12400	0.693	12500	0.464	12800	0.708	12900	0.459	13300	0.641	13600	0.464	13900	0.598
6210	0.556	6530	0.499	7310	0.639	7550	0.488	8090	0.66	8310	0.482	8770	0.665	8990	0.479	9360	0.685	9560	0.476	10000	0.603	10400	0.48	10800	0.626	11100	0.477	11400	0.656	11600	0.472	11900	0.676	12100	0.468	12400	0.693	12500	0.463	12800	0.709	12900	0.459	13300	0.642	13600	0.463	13900	0.599
6210	0.557	6530	0.498	7310	0.64	7550	0.488	8090	0.66	8310	0.482	8770	0.665	8990	0.478	9360	0.685	9560	0.476	10000	0.604	10400	0.479	10800	0.627	11100	0.476	11400	0.657	11600	0.472	11900	0.677	12100	0.467	12400	0.694	12500	0.463	12800	0.709	12900	0.458	13300	0.642	13600	0.463	13900	0.601
6210	0.558	6530	0.498	7310	0.64	7550	0.488	8090	0.661	8320	0.482	8770	0.666	8990	0.478	9360	0.686	9560	0.475	10000	0.605	10400	0.479	10800	0.628	11100	0.476	11400	0.657	11600	0.471	11900	0.678	12100	0.467	12400	0.695	12500	0.462	12800	0.71	12900	0.458	13300	0.643	13600	0.462	13900	0.602
6210	0.559	6530	0.498	7310	0.641	7550	0.487	8090	0.661	8320	0.481	8770	0.666	8990	0.478	9360	0.686	9560	0.475	10000	0.606	10400	0.479	10800	0.629	11100	0.476	11400	0.658	11600	0.471	11900	0.678	12100	0.466	12400	0.695	12500	0.462	12800	0.71	12900	0.457	13300	0.644	13600	0.462	13900	0.603
6210	0.56	6530	0.497	7310	0.642	7550	0.487	8090	0.662	8320	0.481	8770	0.667	8990	0.477	9360	0.687	9560	0.474	10000	0.607	10400	0.478	10800	0.63	11100	0.475	11400	0.659	11600	0.471	11900	0.679	12100	0.466	12400	0.696	12500	0.461	12800	0.711	12900	0.457	13300	0.645	13600	0.461	13900	0.604
6210	0.561	6530	0.497	7310	0.642	7550	0.487	8090	0.662	8320	0.48	8770	0.667	8990	0.477	9360	0.687	9560	0.474	10000	0.608	10400	0.478	10800	0.631	11100	0.475	11400	0.659	11600	0.47	11900	0.679	12100	0.465	12400	0.697	12500	0.461	12800	0.712	12900	0.456	13300	0.646	13600	0.461	13900	0.606
6210	0.562	6530	0.497	7310	0.643	7550	0.486	8090	0.663	8320	0.48	8770	0.668	8990	0.476	9360	0.688	9560	0.474	10000	0.61	10400	0.477	10800	0.632	11100	0.474	11400	0.66	11600	0.47	11900	0.68	12100	0.465	12400	0.697	12500	0.46	12800	0.712	12900	0.456	13300	0.646	13600	0.46	13900	0.607
6210	0.563	6530	0.496	7310	0.644	7550	0.486	8090	0.664	8320	0.48	8770	0.669	8990	0.476	9360	0.689	9560	0.473	10000	0.611	10400	0.477	10800	0.633	11100	0.474	11400	0.661	11600	0.469	11900	0.681	12100	0.465	12400	0.698	12500	0.46	12800	0.713	12900	0.455	13300	0.647	13600	0.46	13900	0.608
6210	0.564	6530	0.496	7310	0.644	7550	0.485	8090	0.664	8320	0.479	8770	0.669	8990	0.476	9360	0.689	9560	0.473	10100	0.612	10400	0.477	10800	0.633	11100	0.474	11400	0.661	11600	0.469	11900	0.681	12100	0.464	12400	0.698	12500	0.46	12800	0.714	12900	0.455	13300	0.648	13600	0.459	13900	0.609
6210	0.565	6530	0.496	7310	0.645	7550	0.485	8090	0.665	8320	0.479	8770	0.67	8990	0.475	9360	0.69	9560	0.472	10100	0.613	10400	0.476	10800	0.634	11100	0.473	11400	0.662	11600	0.468	11900	0.682	12100	0.464	12400	0.699	12500	0.459	12800	0.714	12900	0.454	13300	0.649	13600	0.459	13900	0.611
6210	0.566	6530	0.495	7310	0.646	7550	0.485	8090	0.665	8320	0.478	8770	0.67	8990	0.475	9360	0.69	9560	0.472	10100	0.614	10400	0.476	10800	0.635	11100	0.473	11400	0.663	11600	0.468	11900	0.683	12100	0.463	12400	0.7	12500	0.459	12800	0.715	12900	0.454	13300	0.649	13600	0.458	13900	0.612
6210	0.567	6530	0.495	7310	0.646	7550	0.484	8090	0.666	8320	0.478	8770	0.671	8990	0.474	9360	0.691	9570	0.471	10100	0.615	10400	0.475	10800	0.636	11100	0.472	11400	0.663	11600	0.468	11900	0.683	12100	0.463	12400	0.7	12500	0.458	12800	0.715	12900	0.454	13300	0.65	13600	0.458	13900	0.613
6210	0.568	6530	0.495	7310	0.647	7550	0.484	8090	0.666	8320	0.478	8770	0.671	8990	0.474	9360	0.691	9570	0.471	10100	0.616	10400	0.475	10800	0.637	11100	0.472	11400	0.664	11600	0.467	11900	0.684	12100	0.462	12400	0.701	12500	0.458	12800	0.716	12900	0.453	13300	0.651	13600	0.458	13900	0.614
6210	0.569	6530	0.494	7310	0.648	7550	0.484	8090	0.667	8320	0.477	8770	0.672	8990	0.474	9360	0.692	9570	0.471	10100	0.617	10400	0.474	10800	0.637	11100	0.471	11400	0.664	11600	0.467	11900	0.684	12100	0.462	12400	0.701	12500	0.457	12800	0.717	12900	0.453	13300	0.651	13600	0.457	13900	0.615
6210	0.57	6530	0.494	7310	0.648	7550	0.483	8090	0.668	8320	0.477	8770	0.672	8990	0.473	9360	0.692	9570	0.47	10100	0.617	10400	0.474	10800	0.638	11100	0.471	11400	0.665	11600	0.466	11900	0.685	12100	0.461	12400	0.702	12500	0.457	12800	0.717	12900	0.452	13300	0.652	13600	0.457	13900	0.617
6210	0.571	6530	0.493	7310	0.649	7550	0.483	8090	0.668	8320	0.476	8770	0.673	8990	0.473	9360	0.693	9570	0.47	10100	0.618	10400	0.474	10800	0.639	11100	0.471	11400	0.666	11600	0.466	11900	0.686	12100	0.461	12400	0.703	12500	0.456	12800	0.718	12900	0.452	13300	0.653	13600	0.456	13900	0.618
6210	0.572	6530	0.493	7310	0.65	7550	0.482	8090	0.669	8320	0.476	8770	0.674	8990	0.472	9360	0.693	9570	0.469	10100	0.619	10400	0.473	10800	0.64	11100	0.47	11400	0.666	11600	0.465	11900	0.686	12100	0.461	12400	0.703	12500	0.456	12800	0.719	13000	0.451	13300	0.653	13600	0.456	13900	0.619
6210	0.573	6530	0.493	7310	0.65	7550	0.482	8090	0.669	8320	0.476	8770	0.674	8990	0.472	9360	0.694	9570	0.469	10100	0.62	10400	0.473	10800	0.64	11100	0.47	11400	0.667	11600	0.465	11900	0.687	12100	0.46	12400	0.704	12500	0.455	12800	0.719	13000	0.451	13300	0.654	13600	0.455	13900	0.62
6210	0.573	6530	0.492	7310	0.651	7550	0.482	8090	0.67	8320	0.475	8770	0.675	8990	0.472	9360	0.694	9570	0.469	10100	0.621	10400	0.472	10800	0.641	11100	0.469	11400	0.668	11600	0.465	11900	0.687	12100	0.46	12400	0.704	12500	0.455	12800	0.72	13000	0.45	13300	0.655	13600	0.455	13900	0.621
6210	0.574	6530	0.492	7310	0.652	7550	0.481	8090	0.67	8320	0.475	8770	0.675	8990	0.471	9360	0.695	9570	0.468	10100	0.622	10400	0.472	10800	0.642	11100	0.469	11400	0.668	11600	0.464	11900	0.688	12100	0.459	12400	0.705	12500	0.455	12800	0.72	13000	0.45	13300	0.655	13600	0.454	13900	0.622
6210	0.575	6530	0.492	7310	0.652	7550	0.481	8090	0.671	8320	0.475	8770	0.676	8990	0.471	9360	0.695	9570	0.468	10100	0.623	10400	0.472	10800	0.643	11100	0.468	11400	0.669	11600	0.464	11900	0.689	12100	0.459	12400	0.706	12500	0.454	12800	0.721	13000	0.449	13300	0.656	13600	0.454	13900	0.623
6210	0.576	6530	0.491	7310	0.653	7550	0.481	8090	0.671	8320	0.474	8770	0.676	8990	0.47	9360	0.696	9570	0.467	10100	0.624	10400	0.471	10800	0.643	11100	0.468	11400	0.669	11600	0.463	11900	0.689	12100	0.458	12400	0.706	12500	0.454	12800	0.721	13000	0.449	13300	0.657	13600	0.453	13900	0.624
6210	0.577	6530	0.491	7310	0.653	7550	0.48	8090	0.672	8320	0.474	8770	0.677	8990	0.47	9360	0.696	9570	0.467	10100	0.625	10400	0.471	10800	0.644	11100	0.468	11400	0.67	11600	0.463	11900	0.69	12100	0.458	12400	0.707	12500	0.453	12800	0.722	13000	0.449	13300	0.657	13600	0.453	13900	0.625
6210	0.578	6530	0.491	7310	0.654	7550	0.48	8090	0.672	8320	0.473	8770	0.677	8990	0.47	9360	0.697	9570	0.467	10100	0.626	10400	0.47	10800	0.645	11100	0.467	11400	0.671	11600	0.462	11900	0.69	12100	0.458	12400	0.707	12500	0.453	12800	0.723	13000	0.448	13300	0.658	13600	0.453	13900	0.626
6210	0.579	6530	0.49	7310	0.655	7550	0.48	8090	0.673	8320	0.473	8770	0.678	8990	0.469	9360	0.697	9570	0.466	10100	0.626	10400	0.47	10800	0.645	11100	0.467	11400	0.671	11600	0.462	11900	0.691	12100	0.457	12400	0.708	12500	0.452	12800	0.723	13000	0.448	13300	0.659	13600	0.452	13900	0.627
6210	0.58	6530	0.49	7310	0.655	7550	0.479	8090	0.673	8320	0.473	8770	0.678	8990	0.469	9360	0.698	9570	0.466	10100	0.627	10400	0.47	10800	0.646	11100	0.466	11400	0.672	11600	0.462	11900	0.692	12100	0.457	12400	0.709	12500	0.452	12800	0.724	13000	0.447	13300	0.659	13600	0.452	13900	0.628
6210	0.581	6530	0.49	7310	0.656	7550	0.479	8090	0.674	8320	0.472	8770	0.679	8990	0.468	9360	0.698	9570	0.465	10100	0.628	10400	0.469	10800	0.647	11100	0.466	11400	0.672	11600	0.461	11900	0.692	12100	0.456	12400	0.709	12500	0.451	12800	0.724	13000	0.447	13300	0.66	13600	0.451	13900	0.629
6210	0.582	6530	0.489	7310	0.656	7550	0.478	8090	0.674	8320	0.472	8770	0.679	8990	0.468	9360	0.699	9570	0.465	10100	0.629	10400	0.469	10800	0.647	11100	0.466	11400	0.673	11600	0.461	11900	0.693	12100	0.456	12400	0.71	12500	0.451	12800	0.725	13000	0.446	13300	0.66	13600	0.451	13900	0.63
6210	0.583	6530	0.489	7310	0.657	7550	0.478	8090	0.675	8320	0.472	8770	0.68	8990	0.468	9360	0.699	9570	0.465	10100	0.63	10400	0.468	10800	0.648	11100	0.465	11400	0.673	11600	0.46	11900	0.693	12100	0.455	12400	0.71	12500	0.451	12800	0.726	13000	0.446	13300	0.661	13600	0.45	13900	0.631
6210	0.584	6530	0.489	7310	0.658	7550	0.478	8090	0.675	8320	0.471	8770	0.68	8990	0.467	9360	0.7	9570	0.464	10100	0.63	10400	0.468	10800	0.649	11100	0.465	11400	0.674	11600	0.46	11900	0.694	12100	0.455	12400	0.711	12500	0.45	12800	0.726	13000	0.445	13300	0.662	13600	0.45	13900	0.632
6220	0.585	6540	0.488	7310	0.658	7550	0.477	8090	0.676	8320	0.471	8770	0.681	8990	0.467	9360	0.7	9570	0.464	10100	0.631	10400	0.468	10800	0.649	11100	0.464	11400	0.675	11600	0.459	11900	0.694	12100	0.455	12400	0.712	12500	0.45	12800	0.727	13000	0.445	13300	0.662	13600	0.449	13900	0.633
6220	0.586	6540	0.488	7310	0.659	7550	0.477	8090	0.676	8320	0.47	8770	0.681	8990	0.467	9360	0.701	9570	0.463	10100	0.632	10400	0.467	10800	0.65	11100	0.464	11400	0.675	11600	0.459	11900	0.695	12100	0.454	12400	0.712	12500	0.449	12800	0.727	13000	0.445	13300	0.663	13600	0.449	13900	0.634
6220	0.586	6540	0.488	7310	0.659	7550	0.477	8090	0.677	8320	0.47	8770	0.682	8990	0.466	9360	0.701	9570	0.463	10100	0.633	10400	0.467	10800	0.651	11100	0.463	11400	0.676	11600	0.459	11900	0.695	12100	0.454	12400	0.713	12500	0.449	12800	0.728	13000	0.444	13300	0.663	13600	0.449	13900	0.635
6220	0.587	6540	0.487	7310	0.66	7550	0.476	8100	0.677	8320	0.47	8770	0.682	8990	0.466	9360	0.702	9570	0.463	10100	0.633	10400	0.466	10800	0.651	11100	0.463	11400	0.676	11600	0.458	11900	0.696	12100	0.453	12400	0.713	12500	0.448	12800	0.728	13000	0.444	13300	0.664	13600	0.448	13900	0.636
6220	0.588	6540	0.487	7310	0.66	7550	0.476	8100	0.678	8320	0.469	8770	0.683	8990	0.465	9360	0.702	9570	0.462	10100	0.634	10400	0.466	10800	0.652	11100	0.463	11400	0.677	11600	0.458	11900	0.697	12100	0.453	12400	0.714	12500	0.448	12800	0.729	13000	0.443	13300	0.664	13600	0.448	13900	0.637
6220	0.589	6540	0.487	7310	0.661	7550	0.476	8100	0.678	8320	0.469	8770	0.683	8990	0.465	9360	0.703	9570	0.462	10100	0.635	10400	0.466	10800	0.653	11100	0.462	11400	0.677	11600	0.457	11900	0.697	12100	0.452	12400	0.714	12500	0.448	12800	0.73	13000	0.443	13300	0.665	13600	0.447	13900	0.638
6220	0.59	6540	0.486	7310	0.661	7550	0.475	8100	0.679	8320	0.469	8770	0.684	8990	0.465	9360	0.703	9570	0.462	10100	0.636	10400	0.465	10800	0.653	11100	0.462	11400	0.678	11600	0.457	11900	0.698	12100	0.452	12400	0.715	12500	0.447	12800	0.73	13000	0.442	13300	0.666	13600	0.447	13900	0.638
6220	0.591	6540	0.486	7310	0.662	7550	0.475	8100	0.679	8320	0.468	8770	0.684	8990	0.464	9360	0.704	9570	0.461	10100	0.636	10400	0.465	10800	0.654	11100	0.461	11400	0.678	11600	0.457	11900	0.698	12100	0.451	12400	0.715	12500	0.447	12800	0.731	13000	0.442	13300	0.666	13600	0.446	13900	0.639
6220	0.592	6540	0.486	7310	0.662	7550	0.475	8100	0.68	8320	0.468	8770	0.685	8990	0.464	9360	0.704	9570	0.461	10100	0.637	10400	0.464	10800	0.654	11100	0.461	11400	0.679	11600	0.456	11900	0.699	12100	0.451	12400	0.716	12500	0.446	12800	0.731	13000	0.441	13300	0.667	13600	0.446	13900	0.64
6220	0.593	6540	0.485	7310	0.663	7550	0.474	8100	0.68	8320	0.467	8770	0.685	8990	0.463	9360	0.705	9570	0.46	10100	0.638	10400	0.464	10800	0.655	11100	0.461	11400	0.68	11600	0.456	11900	0.699	12100	0.451	12400	0.717	12500	0.446	12800	0.732	13000	0.441	13300	0.667	13600	0.445	13900	0.641
6220	0.594	6540	0.485	7310	0.663	7550	0.474	8100	0.681	8320	0.467	8770	0.686	9000	0.463	9360	0.705	9570	0.46	10100	0.638	10400	0.464	10800	0.655	11100	0.46	11400	0.68	11600	0.455	11900	0.7	12100	0.45	12400	0.717	12500	0.445	12800	0.732	13000	0.441	13300	0.668	13600	0.445	13900	0.642
6220	0.595	6540	0.485	7310	0.664	7550	0.473	8100	0.681	8320	0.467	8770	0.686	9000	0.463	9360	0.706	9570	0.46	10100	0.639	10400	0.463	10800	0.656	11100	0.46	11400	0.681	11600	0.455	11900	0.7	12100	0.45	12400	0.718	12500	0.445	12800	0.733	13000	0.44	13300	0.668	13600	0.445	13900	0.643
6220	0.596	6540	0.484	7310	0.664	7550	0.473	8100	0.682	8320	0.466	8780	0.686	9000	0.462	9360	0.706	9570	0.459	10100	0.64	10400	0.463	10800	0.657	11100	0.459	11400	0.681	11600	0.454	11900	0.701	12100	0.449	12400	0.718	12600	0.445	12800	0.733	13000	0.44	13300	0.669	13600	0.444	13900	0.643
6220	0.596	6540	0.484	7320	0.665	7550	0.473	8100	0.682	8320	0.466	8780	0.687	9000	0.462	9360	0.707	9570	0.459	10100	0.64	10400	0.462	10800	0.657	11100	0.459	11400	0.682	11600	0.454	11900	0.702	12100	0.449	12400	0.719	12600	0.444	12800	0.734	13000	0.439	13300	0.669	13600	0.444	13900	0.644
6220	0.597	6540	0.484	7320	0.665	7550	0.472	8100	0.683	8320	0.466	8780	0.687	9000	0.462	9360	0.707	9570	0.458	10100	0.641	10400	0.462	10800	0.658	11100	0.459	11400	0.682	11600	0.454	11900	0.702	12100	0.449	12400	0.719	12600	0.444	12800	0.735	13000	0.439	13300	0.67	13600	0.443	13900	0.645
6220	0.598	6540	0.483	7320	0.666	7550	0.472	8100	0.683	8320	0.465	8780	0.688	9000	0.461	9360	0.708	9570	0.458	10100	0.641	10400	0.462	10800	0.658	11100	0.458	11400	0.683	11600	0.453	11900	0.703	12100	0.448	12400	0.72	12600	0.443	12800	0.735	13000	0.438	13300	0.67	13600	0.443	13900	0.646
6220	0.599	6540	0.483	7320	0.666	7550	0.472	8100	0.684	8320	0.465	8780	0.688	9000	0.461	9360	0.708	9570	0.458	10100	0.642	10400	0.461	10800	0.659	11100	0.458	11400	0.683	11600	0.453	11900	0.703	12100	0.448	12400	0.72	12600	0.443	12800	0.736	13000	0.438	13300	0.671	13600	0.442	13900	0.646
6220	0.6	6540	0.483	7320	0.667	7550	0.471	8100	0.684	8320	0.464	8780	0.689	9000	0.46	9360	0.709	9570	0.457	10100	0.643	10400	0.461	10800	0.659	11100	0.457	11400	0.684	11600	0.452	11900	0.704	12100	0.447	12400	0.721	12600	0.442	12800	0.736	13000	0.438	13300	0.671	13600	0.442	13900	0.647
6220	0.601	6540	0.482	7320	0.667	7550	0.471	8100	0.685	8320	0.464	8780	0.689	9000	0.46	9360	0.709	9570	0.457	10100	0.643	10400	0.46	10800	0.66	11100	0.457	11400	0.684	11600	0.452	11900	0.704	12100	0.447	12400	0.721	12600	0.442	12800	0.737	13000	0.437	13300	0.672	13600	0.441	13900	0.648
6220	0.602	6540	0.482	7320	0.668	7550	0.471	8100	0.685	8320	0.464	8780	0.69	9000	0.46	9360	0.71	9570	0.456	10100	0.644	10400	0.46	10800	0.66	11100	0.457	11400	0.685	11600	0.452	11900	0.705	12100	0.446	12400	0.722	12600	0.442	12800	0.737	13000	0.437	13300	0.672	13600	0.441	13900	0.649
6220	0.603	6540	0.482	7320	0.668	7550	0.47	8100	0.685	8320	0.463	8780	0.69	9000	0.459	9360	0.71	9570	0.456	10100	0.644	10400	0.46	10800	0.661	11100	0.456	11400	0.685	11600	0.451	11900	0.705	12100	0.446	12400	0.723	12600	0.441	12800	0.738	13000	0.436	13300	0.673	13600	0.441	13900	0.649
6220	0.603	6540	0.481	7320	0.669	7560	0.47	8100	0.686	8320	0.463	8780	0.691	9000	0.459	9360	0.711	9570	0.456	10100	0.645	10400	0.459	10800	0.662	11100	0.456	11400	0.686	11600	0.451	11900	0.706	12100	0.446	12400	0.723	12600	0.441	12800	0.738	13000	0.436	13300	0.673	13600	0.44	13900	0.65
6220	0.604	6540	0.481	7320	0.669	7560	0.47	8100	0.686	8320	0.463	8780	0.691	9000	0.459	9360	0.711	9570	0.455	10100	0.646	10400	0.459	10800	0.662	11100	0.455	11400	0.686	11600	0.45	11900	0.706	12100	0.445	12400	0.724	12600	0.44	12800	0.739	13000	0.435	13300	0.674	13600	0.44	13900	0.651
6220	0.605	6540	0.481	7320	0.67	7560	0.469	8100	0.687	8320	0.462	8780	0.692	9000	0.458	9360	0.712	9570	0.455	10100	0.646	10400	0.458	10800	0.663	11100	0.455	11400	0.687	11600	0.45	11900	0.707	12100	0.445	12400	0.724	12600	0.44	12800	0.739	13000	0.435	13300	0.674	13600	0.439	13900	0.651
6220	0.606	6540	0.48	7320	0.67	7560	0.469	8100	0.687	8320	0.462	8780	0.692	9000	0.458	9370	0.712	9570	0.455	10100	0.647	10400	0.458	10800	0.663	11100	0.455	11400	0.687	11600	0.45	11900	0.707	12100	0.444	12400	0.725	12600	0.439	12800	0.74	13000	0.435	13300	0.675	13600	0.439	13900	0.652
6220	0.607	6540	0.48	7320	0.671	7560	0.469	8100	0.688	8320	0.462	8780	0.693	9000	0.457	9370	0.713	9570	0.454	10100	0.647	10400	0.458	10800	0.664	11100	0.454	11400	0.688	11600	0.449	11900	0.708	12100	0.444	12400	0.725	12600	0.439	12800	0.74	13000	0.434	13300	0.675	13600	0.438	13900	0.653
6220	0.608	6540	0.48	7320	0.671	7560	0.468	8100	0.688	8320	0.461	8780	0.693	9000	0.457	9370	0.713	9570	0.454	10100	0.648	10400	0.457	10800	0.664	11100	0.454	11400	0.688	11600	0.449	11900	0.708	12100	0.444	12400	0.726	12600	0.439	12800	0.741	13000	0.434	13300	0.676	13600	0.438	13900	0.653
6220	0.608	6540	0.479	7320	0.672	7560	0.468	8100	0.689	8320	0.461	8780	0.693	9000	0.457	9370	0.714	9570	0.453	10100	0.648	10400	0.457	10800	0.665	11100	0.453	11400	0.689	11600	0.448	11900	0.709	12100	0.443	12400	0.726	12600	0.438	12800	0.741	13000	0.433	13300	0.676	13600	0.438	13900	0.654
6220	0.609	6540	0.479	7320	0.672	7560	0.468	8100	0.689	8320	0.461	8780	0.694	9000	0.456	9370	0.714	9570	0.453	10100	0.649	10400	0.456	10800	0.665	11100	0.453	11400	0.689	11600	0.448	11900	0.709	12100	0.443	12400	0.727	12600	0.438	12800	0.742	13000	0.433	13300	0.677	13600	0.437	13900	0.655
6220	0.61	6540	0.479	7320	0.673	7560	0.467	8100	0.69	8320	0.46	8780	0.694	9000	0.456	9370	0.715	9570	0.453	10100	0.65	10400	0.456	10800	0.666	11100	0.453	11400	0.69	11600	0.447	11900	0.71	12100	0.442	12400	0.727	12600	0.437	12800	0.742	13000	0.432	13300	0.677	13600	0.437	13900	0.655
6220	0.611	6540	0.478	7320	0.673	7560	0.467	8100	0.69	8320	0.46	8780	0.695	9000	0.456	9370	0.715	9570	0.452	10100	0.65	10400	0.456	10800	0.666	11100	0.452	11400	0.69	11600	0.447	11900	0.71	12100	0.442	12400	0.728	12600	0.437	12800	0.743	13000	0.432	13300	0.678	13600	0.436	13900	0.656
6220	0.612	6540	0.478	7320	0.674	7560	0.467	8100	0.69	8320	0.459	8780	0.695	9000	0.455	9370	0.715	9570	0.452	10100	0.651	10400	0.455	10800	0.667	11100	0.452	11400	0.691	11600	0.447	11900	0.711	12100	0.441	12400	0.728	12600	0.436	12800	0.743	13000	0.432	13300	0.678	13600	0.436	13900	0.657
6220	0.612	6540	0.478	7320	0.674	7560	0.466	8100	0.691	8320	0.459	8780	0.696	9000	0.455	9370	0.716	9570	0.452	10100	0.651	10400	0.455	10800	0.667	11100	0.451	11400	0.691	11600	0.446	11900	0.711	12100	0.441	12400	0.729	12600	0.436	12800	0.744	13000	0.431	13300	0.679	13600	0.435	13900	0.657
6220	0.613	6540	0.478	7320	0.675	7560	0.466	8100	0.691	8320	0.459	8780	0.696	9000	0.455	9370	0.716	9570	0.451	10100	0.652	10400	0.454	10800	0.668	11100	0.451	11400	0.692	11600	0.446	11900	0.712	12100	0.441	12400	0.729	12600	0.436	12800	0.744	13000	0.431	13300	0.679	13600	0.435	13900	0.658
6220	0.614	6540	0.477	7320	0.675	7560	0.466	8100	0.692	8320	0.458	8780	0.697	9000	0.454	9370	0.717	9570	0.451	10100	0.652	10400	0.454	10800	0.668	11100	0.451	11400	0.692	11600	0.445	11900	0.712	12100	0.44	12400	0.73	12600	0.435	12800	0.745	13000	0.43	13300	0.68	13600	0.435	13900	0.658
6220	0.615	6540	0.477	7320	0.676	7560	0.465	8100	0.692	8320	0.458	8780	0.697	9000	0.454	9370	0.717	9570	0.45	10100	0.653	10400	0.454	10800	0.669	11100	0.45	11400	0.693	11600	0.445	11900	0.713	12100	0.44	12400	0.73	12600	0.435	12800	0.745	13000	0.43	13300	0.68	13600	0.434	13900	0.659
6220	0.616	6540	0.477	7320	0.676	7560	0.465	8100	0.693	8320	0.458	8780	0.697	9000	0.453	9370	0.718	9570	0.45	10100	0.653	10400	0.453	10800	0.669	11100	0.45	11400	0.693	11600	0.445	11900	0.713	12100	0.439	12400	0.731	12600	0.434	12800	0.746	13000	0.429	13300	0.681	13600	0.434	13900	0.66
6220	0.616	6540	0.476	7320	0.676	7560	0.465	8100	0.693	8320	0.457	8780	0.698	9000	0.453	9370	0.718	9570	0.45	10100	0.654	10400	0.453	10800	0.67	11100	0.449	11400	0.694	11600	0.444	11900	0.714	12100	0.439	12400	0.731	12600	0.434	12800	0.746	13000	0.429	13300	0.681	13600	0.433	13900	0.66
6220	0.617	6540	0.476	7320	0.677	7560	0.464	8100	0.693	8320	0.457	8780	0.698	9000	0.453	9370	0.719	9570	0.449	10100	0.654	10400	0.453	10800	0.67	11100	0.449	11400	0.694	11600	0.444	11900	0.714	12100	0.439	12400	0.732	12600	0.434	12800	0.747	13000	0.429	13300	0.682	13600	0.433	13900	0.661
6220	0.618	6540	0.476	7320	0.677	7560	0.464	8100	0.694	8320	0.457	8780	0.699	9000	0.452	9370	0.719	9570	0.449	10100	0.655	10400	0.452	10800	0.671	11100	0.449	11400	0.695	11600	0.443	11900	0.715	12100	0.438	12400	0.732	12600	0.433	12800	0.747	13000	0.428	13300	0.682	13600	0.432	13900	0.661
6220	0.619	6540	0.475	7320	0.678	7560	0.464	8100	0.694	8320	0.456	8780	0.699	9000	0.452	9370	0.72	9570	0.449	10100	0.655	10400	0.452	10800	0.671	11100	0.448	11400	0.695	11600	0.443	11900	0.715	12100	0.438	12400	0.733	12600	0.433	12800	0.748	13000	0.428	13300	0.682	13600	0.432	13900	0.662
6220	0.619	6540	0.475	7320	0.678	7560	0.463	8100	0.695	8320	0.456	8780	0.7	9000	0.452	9370	0.72	9570	0.448	10100	0.656	10400	0.451	10800	0.671	11100	0.448	11400	0.696	11600	0.443	11900	0.716	12100	0.437	12400	0.733	12600	0.432	12800	0.748	13000	0.427	13300	0.683	13600	0.432	13900	0.663
6220	0.62	6540	0.475	7320	0.679	7560	0.463	8100	0.695	8320	0.456	8780	0.7	9000	0.451	9370	0.72	9570	0.448	10100	0.656	10400	0.451	10800	0.672	11100	0.447	11400	0.696	11600	0.442	11900	0.716	12100	0.437	12400	0.734	12600	0.432	12800	0.749	13000	0.427	13300	0.683	13600	0.431	13900	0.663
6220	0.621	6540	0.474	7320	0.679	7560	0.463	8100	0.696	8320	0.455	8780	0.701	9000	0.451	9370	0.721	9570	0.447	10100	0.657	10400	0.451	10800	0.672	11100	0.447	11400	0.697	11600	0.442	11900	0.717	12100	0.437	12400	0.734	12600	0.432	12800	0.749	13000	0.426	13300	0.684	13600	0.431	13900	0.664
6220	0.622	6540	0.474	7320	0.68	7560	0.462	8100	0.696	8320	0.455	8780	0.701	9000	0.451	9370	0.721	9570	0.447	10100	0.657	10400	0.45	10800	0.673	11100	0.447	11400	0.697	11600	0.441	11900	0.717	12100	0.436	12400	0.735	12600	0.431	12800	0.75	13000	0.426	13300	0.684	13600	0.43	13900	0.664
6220	0.622	6540	0.474	7320	0.68	7560	0.462	8100	0.696	8320	0.455	8780	0.701	9000	0.45	9370	0.722	9570	0.447	10100	0.657	10400	0.45	10800	0.673	11100	0.446	11400	0.698	11600	0.441	11900	0.718	12100	0.436	12400	0.735	12600	0.431	12800	0.75	13000	0.426	13300	0.685	13600	0.43	13900	0.665
6220	0.623	6540	0.473	7320	0.68	7560	0.462	8100	0.697	8320	0.454	8780	0.702	9000	0.45	9370	0.722	9570	0.446	10100	0.658	10400	0.449	10800	0.674	11100	0.446	11400	0.698	11600	0.441	11900	0.718	12100	0.435	12400	0.736	12600	0.43	12800	0.751	13000	0.425	13300	0.685	13600	0.429	13900	0.665
6220	0.624	6540	0.473	7320	0.681	7560	0.461	8100	0.697	8320	0.454	8780	0.702	9000	0.449	9370	0.723	9570	0.446	10100	0.658	10400	0.449	10800	0.674	11100	0.445	11400	0.699	11600	0.44	11900	0.719	12100	0.435	12400	0.736	12600	0.43	12800	0.751	13000	0.425	13300	0.686	13600	0.429	13900	0.666
6220	0.624	6540	0.473	7320	0.681	7560	0.461	8100	0.698	8320	0.454	8780	0.703	9000	0.449	9370	0.723	9570	0.446	10100	0.659	10400	0.449	10800	0.675	11100	0.445	11400	0.699	11600	0.44	11900	0.719	12100	0.435	12400	0.737	12600	0.429	12800	0.752	13000	0.424	13300	0.686	13600	0.429	13900	0.666
6220	0.625	6540	0.473	7320	0.682	7560	0.461	8100	0.698	8320	0.453	8780	0.703	9000	0.449	9370	0.724	9570	0.445	10100	0.659	10400	0.448	10800	0.675	11100	0.445	11400	0.7	11600	0.439	11900	0.72	12100	0.434	12400	0.737	12600	0.429	12800	0.752	13000	0.424	13300	0.686	13600	0.428	13900	0.667
6220	0.626	6540	0.472	7320	0.682	7560	0.46	8100	0.699	8320	0.453	8780	0.704	9000	0.448	9370	0.724	9570	0.445	10100	0.66	10400	0.448	10800	0.676	11100	0.444	11400	0.7	11600	0.439	11900	0.72	12100	0.434	12400	0.738	12600	0.429	12800	0.753	13000	0.424	13300	0.687	13600	0.428	13900	0.667
6220	0.627	6540	0.472	7320	0.682	7560	0.46	8100	0.699	8320	0.452	8780	0.704	9000	0.448	9370	0.724	9570	0.444	10100	0.66	10400	0.448	10800	0.676	11100	0.444	11400	0.7	11600	0.439	11900	0.721	12100	0.433	12400	0.738	12600	0.428	12800	0.753	13000	0.423	13300	0.687	13600	0.427	13900	0.668
6220	0.627	6540	0.472	7320	0.683	7560	0.46	8100	0.699	8320	0.452	8780	0.704	9000	0.448	9370	0.725	9570	0.444	10100	0.661	10400	0.447	10800	0.676	11100	0.444	11400	0.701	11600	0.438	11900	0.721	12100	0.433	12400	0.739	12600	0.428	12800	0.754	13000	0.423	13300	0.688	13600	0.427	13900	0.669
6220	0.628	6540	0.471	7320	0.683	7560	0.459	8100	0.7	8320	0.452	8780	0.705	9000	0.447	9370	0.725	9570	0.444	10100	0.661	10400	0.447	10800	0.677	11100	0.443	11400	0.701	11600	0.438	11900	0.722	12100	0.433	12400	0.739	12600	0.427	12800	0.754	13000	0.422	13300	0.688	13600	0.426	13900	0.669
6220	0.629	6540	0.471	7320	0.684	7560	0.459	8100	0.7	8320	0.451	8780	0.705	9000	0.447	9370	0.726	9570	0.443	10100	0.661	10400	0.446	10800	0.677	11100	0.443	11400	0.702	11600	0.438	11900	0.722	12100	0.432	12400	0.74	12600	0.427	12800	0.755	13000	0.422	13300	0.689	13600	0.426	13900	0.67
6220	0.629	6540	0.471	7320	0.684	7560	0.459	8100	0.701	8320	0.451	8780	0.706	9000	0.447	9370	0.726	9570	0.443	10100	0.662	10400	0.446	10800	0.678	11100	0.442	11400	0.702	11600	0.437	11900	0.723	12100	0.432	12400	0.74	12600	0.427	12800	0.755	13000	0.422	13300	0.689	13600	0.426	13900	0.67
6220	0.63	6540	0.47	7320	0.685	7560	0.458	8100	0.701	8320	0.451	8780	0.706	9000	0.446	9370	0.727	9570	0.443	10100	0.662	10400	0.446	10800	0.678	11100	0.442	11400	0.703	11600	0.437	11900	0.723	12100	0.431	12400	0.741	12600	0.426	12800	0.756	13000	0.421	13300	0.689	13600	0.425	13900	0.671
6220	0.631	6540	0.47	7320	0.685	7560	0.458	8100	0.701	8320	0.45	8780	0.706	9000	0.446	9370	0.727	9570	0.442	10100	0.663	10400	0.445	10800	0.679	11100	0.442	11400	0.703	11600	0.436	11900	0.724	12100	0.431	12400	0.741	12600	0.426	12800	0.756	13000	0.421	13300	0.69	13600	0.425	13900	0.671
6220	0.631	6540	0.47	7320	0.685	7560	0.458	8100	0.702	8320	0.45	8780	0.707	9000	0.446	9370	0.728	9570	0.442	10100	0.663	10400	0.445	10800	0.679	11100	0.441	11400	0.704	11600	0.436	11900	0.724	12100	0.431	12400	0.741	12600	0.425	12800	0.756	13000	0.42	13300	0.69	13600	0.424	13900	0.672
6220	0.632	6540	0.469	7320	0.686	7560	0.457	8100	0.702	8320	0.45	8780	0.707	9000	0.445	9370	0.728	9570	0.442	10100	0.664	10400	0.445	10800	0.68	11100	0.441	11400	0.704	11600	0.436	11900	0.725	12100	0.43	12400	0.742	12600	0.425	12800	0.757	13000	0.42	13300	0.691	13600	0.424	13900	0.672
6220	0.633	6540	0.469	7320	0.686	7560	0.457	8100	0.703	8320	0.449	8780	0.708	9000	0.445	9370	0.728	9570	0.441	10100	0.664	10400	0.444	10800	0.68	11100	0.44	11400	0.705	11600	0.435	11900	0.725	12100	0.43	12400	0.742	12600	0.425	12800	0.757	13000	0.42	13300	0.691	13600	0.424	13900	0.673
6220	0.633	6540	0.469	7320	0.687	7560	0.457	8100	0.703	8320	0.449	8780	0.708	9000	0.445	9370	0.729	9570	0.441	10100	0.664	10400	0.444	10800	0.68	11100	0.44	11400	0.705	11600	0.435	11900	0.726	12100	0.429	12400	0.743	12600	0.424	12800	0.758	13000	0.419	13300	0.691	13600	0.423	13900	0.673
6220	0.634	6540	0.469	7320	0.687	7560	0.456	8100	0.704	8320	0.449	8780	0.709	9000	0.444	9370	0.729	9570	0.44	10100	0.665	10400	0.443	10800	0.681	11100	0.44	11400	0.705	11600	0.434	11900	0.726	12100	0.429	12400	0.743	12600	0.424	12800	0.758	13000	0.419	13300	0.692	13600	0.423	13900	0.674
6220	0.634	6540	0.468	7320	0.687	7560	0.456	8100	0.704	8320	0.448	8780	0.709	9000	0.444	9370	0.73	9570	0.44	10100	0.665	10400	0.443	10800	0.681	11100	0.439	11400	0.706	11600	0.434	11900	0.727	12100	0.429	12400	0.744	12600	0.423	12800	0.759	13000	0.418	13300	0.692	13600	0.422	13900	0.674
6220	0.635	6540	0.468	7320	0.688	7560	0.456	8100	0.704	8320	0.448	8780	0.709	9000	0.443	9370	0.73	9570	0.44	10100	0.666	10400	0.443	10800	0.682	11100	0.439	11400	0.706	11600	0.434	11900	0.727	12100	0.428	12400	0.744	12600	0.423	12800	0.759	13000	0.418	13300	0.693	13600	0.422	13900	0.675
6220	0.636	6540	0.468	7320	0.688	7560	0.455	8100	0.705	8320	0.448	8780	0.71	9000	0.443	9370	0.731	9570	0.439	10100	0.666	10400	0.442	10800	0.682	11100	0.439	11400	0.707	11600	0.433	11900	0.727	12100	0.428	12400	0.745	12600	0.423	12800	0.76	13000	0.417	13300	0.693	13600	0.422	13900	0.675
6220	0.636	6540	0.467	7320	0.689	7560	0.455	8100	0.705	8320	0.447	8780	0.71	9000	0.443	9370	0.731	9570	0.439	10100	0.666	10400	0.442	10800	0.683	11100	0.438	11400	0.707	11600	0.433	11900	0.728	12100	0.427	12400	0.745	12600	0.422	12800	0.76	13000	0.417	13300	0.694	13600	0.421	13900	0.676
6220	0.637	6540	0.467	7320	0.689	7560	0.455	8100	0.706	8320	0.447	8780	0.711	9000	0.442	9370	0.731	9570	0.439	10100	0.667	10400	0.442	10800	0.683	11100	0.438	11400	0.708	11600	0.432	11900	0.728	12100	0.427	12400	0.746	12600	0.422	12800	0.761	13000	0.417	13300	0.694	13600	0.421	13900	0.676
6220	0.637	6540	0.467	7320	0.689	7560	0.454	8100	0.706	8320	0.447	8780	0.711	9000	0.442	9370	0.732	9570	0.438	10100	0.667	10400	0.441	10800	0.683	11100	0.437	11400	0.708	11600	0.432	11900	0.729	12100	0.427	12400	0.746	12600	0.421	12800	0.761	13000	0.416	13300	0.694	13600	0.42	13900	0.676
6220	0.638	6540	0.466	7320	0.69	7560	0.454	8100	0.706	8320	0.446	8780	0.711	9000	0.442	9370	0.732	9570	0.438	10100	0.668	10400	0.441	10800	0.684	11100	0.437	11400	0.709	11600	0.432	11900	0.729	12100	0.426	12400	0.747	12600	0.421	12800	0.762	13000	0.416	13300	0.695	13600	0.42	13900	0.677
6220	0.639	6540	0.466	7320	0.69	7560	0.454	8100	0.707	8320	0.446	8780	0.712	9000	0.441	9370	0.733	9570	0.438	10100	0.668	10400	0.44	10800	0.684	11100	0.437	11400	0.709	11600	0.431	11900	0.73	12100	0.426	12400	0.747	12600	0.421	12800	0.762	13000	0.415	13300	0.695	13600	0.419	13900	0.677
6220	0.639	6540	0.466	7320	0.691	7560	0.454	8100	0.707	8320	0.446	8780	0.712	9000	0.441	9370	0.733	9570	0.437	10100	0.668	10400	0.44	10800	0.685	11100	0.436	11400	0.71	11600	0.431	11900	0.73	12100	0.425	12400	0.747	12600	0.42	12800	0.762	13000	0.415	13300	0.696	13600	0.419	13900	0.678
6220	0.64	6540	0.466	7320	0.691	7560	0.453	8100	0.708	8330	0.445	8780	0.713	9000	0.441	9370	0.733	9570	0.437	10100	0.669	10400	0.44	10800	0.685	11100	0.436	11400	0.71	11600	0.431	11900	0.731	12100	0.425	12400	0.748	12600	0.42	12800	0.763	13000	0.415	13300	0.696	13600	0.419	13900	0.678
6220	0.64	6540	0.465	7320	0.691	7560	0.453	8100	0.708	8330	0.445	8780	0.713	9000	0.44	9370	0.734	9570	0.437	10100	0.669	10400	0.439	10800	0.685	11100	0.435	11400	0.71	11600	0.43	11900	0.731	12100	0.425	12400	0.748	12600	0.419	12800	0.763	13000	0.414	13300	0.696	13600	0.418	13900	0.679
6220	0.641	6540	0.465	7320	0.692	7560	0.453	8100	0.708	8330	0.445	8780	0.713	9000	0.44	9370	0.734	9570	0.436	10100	0.67	10400	0.439	10800	0.686	11100	0.435	11400	0.711	11600	0.43	11900	0.732	12100	0.424	12400	0.749	12600	0.419	12800	0.764	13000	0.414	13300	0.697	13600	0.418	13900	0.679
6220	0.641	6540	0.465	7320	0.692	7560	0.452	8100	0.709	8330	0.444	8780	0.714	9000	0.44	9370	0.735	9570	0.436	10100	0.67	10400	0.439	10800	0.686	11100	0.435	11400	0.711	11600	0.429	11900	0.732	12100	0.424	12400	0.749	12600	0.419	12800	0.764	13000	0.413	13300	0.697	13600	0.417	13900	0.68
6220	0.642	6540	0.464	7320	0.693	7560	0.452	8100	0.709	8330	0.444	8780	0.714	9000	0.439	9370	0.735	9570	0.436	10100	0.67	10400	0.438	10800	0.687	11100	0.434	11400	0.712	11600	0.429	11900	0.732	12100	0.424	12400	0.75	12600	0.418	12800	0.765	13000	0.413	13300	0.697	13600	0.417	13900	0.68
6220	0.643	6540	0.464	7320	0.693	7560	0.452	8100	0.71	8330	0.444	8780	0.715	9000	0.439	9370	0.736	9570	0.435	10100	0.671	10400	0.438	10800	0.687	11100	0.434	11400	0.712	11600	0.429	11900	0.733	12100	0.423	12400	0.75	12600	0.418	12800	0.765	13000	0.413	13300	0.698	13600	0.417	13900	0.681
6220	0.643	6540	0.464	7320	0.693	7560	0.451	8100	0.71	8330	0.443	8780	0.715	9000	0.439	9370	0.736	9570	0.435	10100	0.671	10400	0.437	10800	0.687	11100	0.434	11400	0.713	11600	0.428	11900	0.733	12100	0.423	12400	0.751	12600	0.418	12800	0.765	13000	0.412	13300	0.698	13600	0.416	13900	0.681
6220	0.644	6540	0.464	7320	0.694	7560	0.451	8100	0.71	8330	0.443	8780	0.715	9000	0.438	9370	0.736	9570	0.434	10100	0.671	10400	0.437	10800	0.688	11100	0.433	11400	0.713	11600	0.428	11900	0.734	12100	0.422	12400	0.751	12600	0.417	12800	0.766	13000	0.412	13300	0.699	13600	0.416	13900	0.682
6220	0.644	6540	0.463	7320	0.694	7560	0.451	8100	0.711	8330	0.443	8780	0.716	9000	0.438	9370	0.737	9570	0.434	10100	0.672	10400	0.437	10800	0.688	11100	0.433	11400	0.713	11600	0.427	11900	0.734	12100	0.422	12400	0.751	12600	0.417	12800	0.766	13000	0.411	13300	0.699	13600	0.415	13900	0.682
6220	0.645	6540	0.463	7320	0.695	7560	0.45	8100	0.711	8330	0.442	8780	0.716	9000	0.438	9370	0.737	9580	0.434	10100	0.672	10400	0.436	10800	0.689	11100	0.432	11400	0.714	11600	0.427	11900	0.735	12100	0.422	12400	0.752	12600	0.416	12800	0.767	13000	0.411	13300	0.699	13600	0.415	13900	0.682
6220	0.645	6540	0.463	7320	0.695	7560	0.45	8100	0.712	8330	0.442	8780	0.717	9000	0.437	9370	0.738	9580	0.433	10100	0.673	10400	0.436	10800	0.689	11100	0.432	11400	0.714	11600	0.427	11900	0.735	12100	0.421	12400	0.752	12600	0.416	12800	0.767	13000	0.411	13300	0.7	13600	0.415	13900	0.683
6220	0.646	6540	0.462	7320	0.695	7560	0.45	8100	0.712	8330	0.442	8780	0.717	9000	0.437	9370	0.738	9580	0.433	10100	0.673	10400	0.436	10800	0.689	11100	0.432	11400	0.715	11600	0.426	11900	0.735	12100	0.421	12400	0.753	12600	0.416	12800	0.768	13000	0.41	13300	0.7	13600	0.414	13900	0.683
6220	0.646	6540	0.462	7320	0.696	7560	0.449	8100	0.712	8330	0.441	8780	0.717	9000	0.437	9370	0.738	9580	0.433	10100	0.673	10400	0.435	10800	0.69	11100	0.431	11400	0.715	11600	0.426	11900	0.736	12100	0.42	12400	0.753	12600	0.415	12800	0.768	13000	0.41	13300	0.701	13600	0.414	13900	0.684
6220	0.647	6540	0.462	7320	0.696	7560	0.449	8100	0.713	8330	0.441	8780	0.718	9000	0.436	9370	0.739	9580	0.432	10100	0.674	10400	0.435	10800	0.69	11100	0.431	11400	0.716	11600	0.426	11900	0.736	12100	0.42	12400	0.754	12600	0.415	12800	0.769	13000	0.409	13300	0.701	13600	0.413	13900	0.684
6220	0.647	6540	0.462	7320	0.696	7560	0.449	8100	0.713	8330	0.441	8780	0.718	9000	0.436	9370	0.739	9580	0.432	10100	0.674	10400	0.435	10800	0.691	11100	0.431	11400	0.716	11600	0.425	11900	0.737	12100	0.42	12400	0.754	12600	0.414	12800	0.769	13000	0.409	13300	0.701	13600	0.413	13900	0.685
6220	0.648	6540	0.461	7320	0.697	7560	0.449	8100	0.714	8330	0.44	8780	0.719	9000	0.436	9370	0.74	9580	0.432	10100	0.674	10400	0.434	10800	0.691	11100	0.43	11400	0.716	11600	0.425	11900	0.737	12100	0.419	12400	0.754	12600	0.414	12800	0.769	13000	0.409	13300	0.702	13600	0.413	13900	0.685
6220	0.648	6540	0.461	7320	0.697	7560	0.448	8100	0.714	8330	0.44	8780	0.719	9000	0.435	9370	0.74	9580	0.431	10100	0.675	10400	0.434	10800	0.691	11100	0.43	11400	0.717	11600	0.424	11900	0.738	12100	0.419	12400	0.755	12600	0.414	12800	0.77	13000	0.408	13300	0.702	13600	0.412	13900	0.686
6220	0.649	6540	0.461	7320	0.698	7560	0.448	8100	0.714	8330	0.44	8780	0.719	9000	0.435	9370	0.74	9580	0.431	10100	0.675	10400	0.433	10800	0.692	11100	0.43	11400	0.717	11600	0.424	11900	0.738	12100	0.419	12400	0.755	12600	0.413	12800	0.77	13000	0.408	13300	0.702	13600	0.412	13900	0.686
6220	0.649	6540	0.46	7320	0.698	7560	0.448	8100	0.715	8330	0.439	8780	0.72	9000	0.435	9370	0.741	9580	0.431	10100	0.675	10400	0.433	10800	0.692	11100	0.429	11400	0.718	11600	0.424	11900	0.738	12100	0.418	12400	0.756	12600	0.413	12800	0.771	13000	0.408	13300	0.703	13600	0.411	13900	0.686
6220	0.65	6540	0.46	7320	0.698	7560	0.447	8100	0.715	8330	0.439	8780	0.72	9000	0.434	9370	0.741	9580	0.43	10100	0.676	10400	0.433	10800	0.693	11100	0.429	11400	0.718	11600	0.423	11900	0.739	12100	0.418	12400	0.756	12600	0.412	12800	0.771	13000	0.407	13300	0.703	13600	0.411	13900	0.687
6220	0.65	6540	0.46	7320	0.699	7560	0.447	8100	0.715	8330	0.439	8780	0.721	9000	0.434	9370	0.742	9580	0.43	10100	0.676	10400	0.432	10800	0.693	11100	0.428	11400	0.719	11600	0.423	11900	0.739	12100	0.417	12400	0.757	12600	0.412	12800	0.772	13000	0.407	13300	0.704	13600	0.411	13900	0.687
6220	0.651	6540	0.459	7320	0.699	7560	0.447	8100	0.716	8330	0.438	8780	0.721	9000	0.433	9370	0.742	9580	0.43	10100	0.676	10400	0.432	10800	0.693	11100	0.428	11400	0.719	11600	0.423	11900	0.74	12100	0.417	12400	0.757	12600	0.412	12800	0.772	13000	0.406	13300	0.704	13600	0.41	13900	0.688
6220	0.651	6540	0.459	7320	0.699	7560	0.446	8100	0.716	8330	0.438	8780	0.721	9000	0.433	9370	0.742	9580	0.429	10100	0.677	10400	0.432	10800	0.694	11100	0.428	11400	0.719	11600	0.422	11900	0.74	12100	0.417	12400	0.757	12600	0.411	12800	0.772	13000	0.406	13300	0.704	13600	0.41	13900	0.688
6220	0.652	6540	0.459	7320	0.7	7560	0.446	8100	0.717	8330	0.438	8780	0.722	9000	0.433	9370	0.743	9580	0.429	10100	0.677	10400	0.431	10800	0.694	11100	0.427	11400	0.72	11600	0.422	11900	0.741	12100	0.416	12400	0.758	12600	0.411	12800	0.773	13000	0.406	13300	0.705	13600	0.409	13900	0.688
6220	0.652	6540	0.459	7320	0.7	7560	0.446	8100	0.717	8330	0.438	8780	0.722	9000	0.432	9370	0.743	9580	0.429	10100	0.678	10400	0.431	10800	0.695	11100	0.427	11400	0.72	11600	0.421	11900	0.741	12100	0.416	12400	0.758	12600	0.411	12800	0.773	13000	0.405	13300	0.705	13600	0.409	13900	0.689
6220	0.653	6540	0.458	7320	0.701	7560	0.445	8100	0.717	8330	0.437	8780	0.723	9000	0.432	9370	0.744	9580	0.428	10100	0.678	10400	0.431	10800	0.695	11100	0.427	11400	0.721	11600	0.421	11900	0.741	12100	0.416	12400	0.759	12600	0.41	12800	0.774	13000	0.405	13300	0.705	13600	0.409	13900	0.689
6220	0.653	6540	0.458	7320	0.701	7560	0.445	8100	0.718	8330	0.437	8780	0.723	9000	0.432	9370	0.744	9580	0.428	10100	0.678	10400	0.43	10800	0.695	11100	0.426	11400	0.721	11600	0.421	11900	0.742	12100	0.415	12400	0.759	12600	0.41	12800	0.774	13000	0.404	13300	0.706	13600	0.408	13900	0.69
6220	0.653	6540	0.458	7320	0.701	7560	0.445	8100	0.718	8330	0.437	8780	0.723	9000	0.431	9370	0.744	9580	0.427	10100	0.679	10400	0.43	10800	0.696	11100	0.426	11400	0.721	11600	0.42	11900	0.742	12100	0.415	12400	0.76	12600	0.409	12800	0.774	13000	0.404	13300	0.706	13600	0.408	13900	0.69
6230	0.654	6550	0.457	7320	0.702	7560	0.445	8100	0.719	8330	0.436	8780	0.724	9000	0.431	9370	0.745	9580	0.427	10100	0.679	10400	0.429	10800	0.696	11100	0.425	11400	0.722	11600	0.42	11900	0.743	12100	0.414	12400	0.76	12600	0.409	12800	0.775	13000	0.404	13300	0.707	13600	0.407	13900	0.691
6230	0.654	6550	0.457	7320	0.702	7560	0.444	8100	0.719	8330	0.436	8780	0.724	9000	0.431	9370	0.745	9580	0.427	10100	0.679	10400	0.429	10800	0.696	11100	0.425	11400	0.722	11600	0.42	11900	0.743	12100	0.414	12400	0.76	12600	0.409	12800	0.775	13000	0.403	13300	0.707	13600	0.407	13900	0.691
6230	0.655	6550	0.457	7320	0.702	7560	0.444	8100	0.719	8330	0.436	8780	0.724	9000	0.43	9370	0.746	9580	0.426	10100	0.68	10400	0.429	10800	0.697	11100	0.425	11400	0.723	11600	0.419	11900	0.743	12100	0.414	12400	0.761	12600	0.408	12800	0.776	13000	0.403	13300	0.707	13600	0.407	13900	0.691
6230	0.655	6550	0.457	7320	0.703	7560	0.444	8110	0.72	8330	0.435	8780	0.725	9000	0.43	9370	0.746	9580	0.426	10100	0.68	10400	0.428	10800	0.697	11100	0.424	11400	0.723	11600	0.419	11900	0.744	12100	0.413	12400	0.761	12600	0.408	12800	0.776	13000	0.402	13300	0.708	13600	0.406	13900	0.692
6230	0.656	6550	0.456	7320	0.703	7560	0.443	8110	0.72	8330	0.435	8780	0.725	9000	0.43	9370	0.746	9580	0.426	10100	0.68	10400	0.428	10800	0.698	11100	0.424	11400	0.724	11600	0.419	11900	0.744	12100	0.413	12400	0.762	12600	0.407	12800	0.776	13000	0.402	13300	0.708	13600	0.406	13900	0.692
6230	0.656	6550	0.456	7320	0.704	7560	0.443	8110	0.72	8330	0.435	8780	0.726	9000	0.429	9370	0.747	9580	0.425	10100	0.681	10400	0.428	10800	0.698	11100	0.424	11400	0.724	11600	0.418	11900	0.745	12100	0.412	12400	0.762	12600	0.407	12800	0.777	13000	0.402	13300	0.708	13600	0.405	13900	0.693
6230	0.657	6550	0.456	7320	0.704	7560	0.443	8110	0.721	8330	0.434	8780	0.726	9000	0.429	9370	0.747	9580	0.425	10100	0.681	10400	0.427	10800	0.698	11100	0.423	11400	0.724	11600	0.418	11900	0.745	12100	0.412	12400	0.762	12600	0.407	12800	0.777	13000	0.401	13300	0.709	13600	0.405	13900	0.693
6230	0.657	6550	0.456	7320	0.704	7560	0.442	8110	0.721	8330	0.434	8780	0.726	9000	0.429	9370	0.747	9580	0.425	10100	0.681	10400	0.427	10800	0.699	11100	0.423	11400	0.725	11600	0.417	11900	0.746	12100	0.412	12400	0.763	12600	0.406	12800	0.778	13000	0.401	13300	0.709	13600	0.405	13900	0.693
6230	0.657	6550	0.455	7320	0.705	7560	0.442	8110	0.722	8330	0.434	8780	0.727	9000	0.428	9370	0.748	9580	0.424	10100	0.682	10400	0.427	10800	0.699	11100	0.423	11400	0.725	11600	0.417	11900	0.746	12100	0.411	12400	0.763	12600	0.406	12800	0.778	13000	0.401	13300	0.709	13600	0.404	13900	0.694
6230	0.658	6550	0.455	7320	0.705	7560	0.442	8110	0.722	8330	0.433	8780	0.727	9000	0.428	9370	0.748	9580	0.424	10100	0.682	10400	0.426	10800	0.699	11100	0.422	11400	0.726	11600	0.417	11900	0.746	12100	0.411	12400	0.764	12600	0.406	12800	0.779	13000	0.4	13300	0.71	13600	0.404	13900	0.694
6230	0.658	6550	0.455	7320	0.705	7560	0.441	8110	0.722	8330	0.433	8780	0.728	9010	0.428	9370	0.749	9580	0.424	10100	0.682	10400	0.426	10800	0.7	11100	0.422	11400	0.726	11600	0.416	11900	0.747	12100	0.411	12400	0.764	12600	0.405	12800	0.779	13000	0.4	13300	0.71	13600	0.403	13900	0.695
6230	0.659	6550	0.454	7320	0.706	7560	0.441	8110	0.723	8330	0.433	8780	0.728	9010	0.428	9370	0.749	9580	0.423	10100	0.683	10400	0.426	10800	0.7	11100	0.422	11400	0.726	11600	0.416	11900	0.747	12100	0.41	12400	0.764	12600	0.405	12800	0.779	13000	0.399	13300	0.711	13600	0.403	13900	0.695
6230	0.659	6550	0.454	7320	0.706	7560	0.441	8110	0.723	8330	0.432	8790	0.728	9010	0.427	9370	0.749	9580	0.423	10100	0.683	10400	0.425	10800	0.701	11100	0.421	11400	0.727	11600	0.416	11900	0.748	12100	0.41	12400	0.765	12600	0.404	12800	0.78	13000	0.399	13300	0.711	13600	0.403	13900	0.695
6230	0.659	6550	0.454	7330	0.706	7560	0.441	8110	0.723	8330	0.432	8790	0.729	9010	0.427	9370	0.75	9580	0.423	10100	0.683	10400	0.425	10800	0.701	11100	0.421	11400	0.727	11600	0.415	11900	0.748	12100	0.41	12400	0.765	12600	0.404	12800	0.78	13000	0.399	13300	0.711	13600	0.402	13900	0.696
6230	0.66	6550	0.454	7330	0.707	7560	0.44	8110	0.724	8330	0.432	8790	0.729	9010	0.427	9370	0.75	9580	0.422	10100	0.684	10400	0.424	10800	0.701	11100	0.42	11400	0.728	11600	0.415	11900	0.748	12100	0.409	12400	0.766	12600	0.404	12800	0.781	13000	0.398	13300	0.712	13600	0.402	13900	0.696
6230	0.66	6550	0.453	7330	0.707	7560	0.44	8110	0.724	8330	0.431	8790	0.729	9010	0.426	9370	0.751	9580	0.422	10100	0.684	10400	0.424	10800	0.702	11100	0.42	11400	0.728	11600	0.415	11900	0.749	12100	0.409	12400	0.766	12600	0.403	12800	0.781	13000	0.398	13300	0.712	13600	0.401	13900	0.697
6230	0.661	6550	0.453	7330	0.708	7560	0.44	8110	0.725	8330	0.431	8790	0.73	9010	0.426	9370	0.751	9580	0.422	10100	0.684	10400	0.424	10800	0.702	11100	0.42	11400	0.728	11600	0.414	11900	0.749	12100	0.408	12400	0.766	12600	0.403	12800	0.781	13000	0.398	13300	0.712	13600	0.401	13900	0.697
6230	0.661	6550	0.453	7330	0.708	7560	0.439	8110	0.725	8330	0.431	8790	0.73	9010	0.426	9370	0.751	9580	0.421	10100	0.685	10400	0.423	10800	0.702	11100	0.419	11400	0.729	11600	0.414	11900	0.75	12100	0.408	12400	0.767	12600	0.403	12800	0.782	13000	0.397	13300	0.713	13600	0.401	13900	0.697
6230	0.661	6550	0.452	7330	0.708	7560	0.439	8110	0.725	8330	0.431	8790	0.731	9010	0.425	9370	0.752	9580	0.421	10100	0.685	10400	0.423	10800	0.703	11100	0.419	11400	0.729	11600	0.413	11900	0.75	12100	0.408	12400	0.767	12600	0.402	12800	0.782	13000	0.397	13300	0.713	13600	0.4	13900	0.698
6230	0.662	6550	0.452	7330	0.709	7560	0.439	8110	0.726	8330	0.43	8790	0.731	9010	0.425	9370	0.752	9580	0.421	10100	0.685	10400	0.423	10800	0.703	11100	0.419	11400	0.73	11600	0.413	11900	0.75	12100	0.407	12400	0.768	12600	0.402	12800	0.783	13000	0.396	13300	0.713	13600	0.4	13900	0.698
6230	0.662	6550	0.452	7330	0.709	7560	0.438	8110	0.726	8330	0.43	8790	0.731	9010	0.425	9370	0.752	9580	0.42	10100	0.686	10400	0.422	10800	0.704	11100	0.418	11400	0.73	11600	0.413	11900	0.751	12100	0.407	12400	0.768	12600	0.401	12800	0.783	13000	0.396	13300	0.714	13600	0.4	13900	0.698
6230	0.663	6550	0.452	7330	0.709	7570	0.438	8110	0.726	8330	0.43	8790	0.732	9010	0.424	9370	0.753	9580	0.42	10100	0.686	10400	0.422	10800	0.704	11100	0.418	11400	0.73	11600	0.412	11900	0.751	12100	0.407	12400	0.768	12600	0.401	12800	0.783	13000	0.396	13300	0.714	13600	0.399	13900	0.699
6230	0.663	6550	0.451	7330	0.71	7570	0.438	8110	0.727	8330	0.429	8790	0.732	9010	0.424	9370	0.753	9580	0.42	10100	0.686	10400	0.422	10800	0.704	11100	0.418	11400	0.731	11600	0.412	11900	0.751	12100	0.406	12400	0.769	12600	0.401	12800	0.784	13000	0.395	13300	0.714	13600	0.399	13900	0.699
6230	0.663	6550	0.451	7330	0.71	7570	0.438	8110	0.727	8330	0.429	8790	0.732	9010	0.424	9370	0.753	9580	0.419	10100	0.687	10400	0.421	10800	0.705	11100	0.417	11400	0.731	11600	0.412	11900	0.752	12100	0.406	12400	0.769	12600	0.4	12800	0.784	13000	0.395	13300	0.715	13600	0.398	13900	0.7
6230	0.664	6550	0.451	7330	0.71	7570	0.437	8110	0.727	8330	0.429	8790	0.733	9010	0.423	9380	0.754	9580	0.419	10100	0.687	10400	0.421	10800	0.705	11100	0.417	11400	0.731	11600	0.411	11900	0.752	12100	0.405	12400	0.77	12600	0.4	12800	0.784	13000	0.394	13300	0.715	13600	0.398	13900	0.7
6230	0.664	6550	0.45	7330	0.711	7570	0.437	8110	0.728	8330	0.428	8790	0.733	9010	0.423	9380	0.754	9580	0.419	10100	0.687	10400	0.421	10800	0.705	11100	0.417	11400	0.732	11600	0.411	11900	0.753	12100	0.405	12400	0.77	12600	0.4	12800	0.785	13000	0.394	13300	0.715	13600	0.398	13900	0.7
6230	0.664	6550	0.45	7330	0.711	7570	0.437	8110	0.728	8330	0.428	8790	0.733	9010	0.423	9380	0.755	9580	0.418	10100	0.687	10400	0.42	10800	0.706	11100	0.416	11400	0.732	11600	0.411	11900	0.753	12100	0.405	12400	0.77	12600	0.399	12800	0.785	13000	0.394	13300	0.716	13600	0.397	13900	0.701
6230	0.665	6550	0.45	7330	0.711	7570	0.436	8110	0.729	8330	0.428	8790	0.734	9010	0.422	9380	0.755	9580	0.418	10100	0.688	10400	0.42	10800	0.706	11100	0.416	11400	0.733	11600	0.41	11900	0.753	12100	0.404	12400	0.771	12600	0.399	12800	0.786	13000	0.393	13300	0.716	13600	0.397	13900	0.701
6230	0.665	6550	0.45	7330	0.712	7570	0.436	8110	0.729	8330	0.427	8790	0.734	9010	0.422	9380	0.755	9580	0.418	10100	0.688	10400	0.42	10800	0.706	11100	0.415	11400	0.733	11600	0.41	11900	0.754	12100	0.404	12400	0.771	12600	0.398	12800	0.786	13000	0.393	13300	0.717	13600	0.396	13900	0.702
6230	0.666	6550	0.449	7330	0.712	7570	0.436	8110	0.729	8330	0.427	8790	0.735	9010	0.422	9380	0.756	9580	0.417	10100	0.688	10400	0.419	10800	0.707	11100	0.415	11400	0.733	11600	0.409	11900	0.754	12100	0.404	12400	0.771	12600	0.398	12800	0.786	13000	0.393	13300	0.717	13600	0.396	13900	0.702
6230	0.666	6550	0.449	7330	0.712	7570	0.436	8110	0.73	8330	0.427	8790	0.735	9010	0.421	9380	0.756	9580	0.417	10100	0.689	10400	0.419	10800	0.707	11100	0.415	11400	0.734	11600	0.409	11900	0.755	12100	0.403	12400	0.772	12600	0.398	12800	0.787	13000	0.392	13300	0.717	13600	0.396	13900	0.702
6230	0.666	6550	0.449	7330	0.713	7570	0.435	8110	0.73	8330	0.426	8790	0.735	9010	0.421	9380	0.756	9580	0.417	10100	0.689	10400	0.419	10800	0.708	11100	0.414	11400	0.734	11600	0.409	11900	0.755	12100	0.403	12400	0.772	12600	0.397	12800	0.787	13000	0.392	13300	0.718	13600	0.395	13900	0.703
6230	0.667	6550	0.449	7330	0.713	7570	0.435	8110	0.73	8330	0.426	8790	0.736	9010	0.421	9380	0.757	9580	0.416	10100	0.689	10400	0.418	10800	0.708	11100	0.414	11400	0.735	11600	0.408	11900	0.755	12100	0.403	12400	0.773	12600	0.397	12800	0.788	13000	0.391	13300	0.718	13600	0.395	13900	0.703
6230	0.667	6550	0.448	7330	0.714	7570	0.435	8110	0.731	8330	0.426	8790	0.736	9010	0.42	9380	0.757	9580	0.416	10100	0.69	10400	0.418	10800	0.708	11100	0.414	11400	0.735	11600	0.408	11900	0.756	12100	0.402	12400	0.773	12600	0.397	12800	0.788	13000	0.391	13300	0.718	13600	0.394	13900	0.703
6230	0.667	6550	0.448	7330	0.714	7570	0.434	8110	0.731	8330	0.426	8790	0.736	9010	0.42	9380	0.758	9580	0.416	10100	0.69	10400	0.418	10800	0.709	11100	0.413	11400	0.735	11600	0.408	11900	0.756	12100	0.402	12400	0.773	12600	0.396	12800	0.788	13000	0.391	13300	0.719	13600	0.394	13900	0.704
6230	0.668	6550	0.448	7330	0.714	7570	0.434	8110	0.731	8330	0.425	8790	0.737	9010	0.42	9380	0.758	9580	0.415	10100	0.69	10400	0.417	10800	0.709	11100	0.413	11400	0.736	11600	0.407	11900	0.756	12100	0.401	12400	0.774	12600	0.396	12800	0.789	13000	0.39	13300	0.719	13600	0.394	13900	0.704
6230	0.668	6550	0.447	7330	0.715	7570	0.434	8110	0.732	8330	0.425	8790	0.737	9010	0.419	9380	0.758	9580	0.415	10100	0.691	10400	0.417	10800	0.709	11100	0.413	11400	0.736	11600	0.407	11900	0.757	12100	0.401	12400	0.774	12600	0.395	12800	0.789	13000	0.39	13300	0.719	13600	0.393	13900	0.705
6230	0.668	6550	0.447	7330	0.715	7570	0.433	8110	0.732	8330	0.425	8790	0.737	9010	0.419	9380	0.759	9580	0.415	10100	0.691	10400	0.416	10800	0.71	11100	0.412	11400	0.736	11600	0.407	11900	0.757	12100	0.401	12400	0.774	12600	0.395	12800	0.79	13000	0.39	13300	0.72	13600	0.393	13900	0.705
6230	0.669	6550	0.447	7330	0.715	7570	0.433	8110	0.732	8330	0.424	8790	0.738	9010	0.419	9380	0.759	9580	0.414	10100	0.691	10400	0.416	10800	0.71	11100	0.412	11400	0.737	11600	0.406	11900	0.758	12100	0.4	12400	0.775	12600	0.395	12800	0.79	13000	0.389	13300	0.72	13600	0.393	13900	0.705
6230	0.669	6550	0.447	7330	0.716	7570	0.433	8110	0.733	8330	0.424	8790	0.738	9010	0.418	9380	0.759	9580	0.414	10100	0.692	10400	0.416	10800	0.71	11100	0.412	11400	0.737	11600	0.406	11900	0.758	12100	0.4	12400	0.775	12600	0.394	12800	0.79	13000	0.389	13300	0.72	13600	0.392	13900	0.706
6230	0.67	6550	0.446	7330	0.716	7570	0.433	8110	0.733	8330	0.424	8790	0.738	9010	0.418	9380	0.76	9580	0.414	10100	0.692	10400	0.415	10800	0.711	11100	0.411	11400	0.737	11600	0.406	11900	0.758	12100	0.4	12400	0.776	12600	0.394	12800	0.791	13000	0.388	13300	0.721	13600	0.392	13900	0.706
6230	0.67	6550	0.446	7330	0.716	7570	0.432	8110	0.734	8330	0.423	8790	0.739	9010	0.418	9380	0.76	9580	0.413	10100	0.692	10400	0.415	10800	0.711	11100	0.411	11400	0.738	11600	0.405	11900	0.759	12100	0.399	12400	0.776	12600	0.394	12800	0.791	13000	0.388	13300	0.721	13600	0.391	13900	0.706
6230	0.67	6550	0.446	7330	0.717	7570	0.432	8110	0.734	8330	0.423	8790	0.739	9010	0.418	9380	0.76	9580	0.413	10100	0.692	10400	0.415	10800	0.711	11100	0.411	11400	0.738	11600	0.405	11900	0.759	12100	0.399	12400	0.776	12600	0.393	12800	0.791	13000	0.388	13300	0.721	13600	0.391	13900	0.707
6230	0.671	6550	0.446	7330	0.717	7570	0.432	8110	0.734	8330	0.423	8790	0.739	9010	0.417	9380	0.761	9580	0.413	10100	0.693	10400	0.414	10800	0.712	11100	0.41	11400	0.739	11600	0.404	11900	0.759	12100	0.399	12400	0.777	12600	0.393	12800	0.792	13000	0.387	13300	0.722	13600	0.391	13900	0.707
6230	0.671	6550	0.445	7330	0.717	7570	0.431	8110	0.735	8330	0.423	8790	0.74	9010	0.417	9380	0.761	9580	0.412	10100	0.693	10400	0.414	10800	0.712	11100	0.41	11400	0.739	11600	0.404	11900	0.76	12100	0.398	12400	0.777	12600	0.393	12800	0.792	13000	0.387	13300	0.722	13600	0.39	13900	0.707
6230	0.671	6550	0.445	7330	0.718	7570	0.431	8110	0.735	8330	0.422	8790	0.74	9010	0.417	9380	0.761	9580	0.412	10100	0.693	10400	0.414	10800	0.713	11100	0.409	11400	0.739	11600	0.404	11900	0.76	12100	0.398	12400	0.777	12600	0.392	12800	0.793	13000	0.387	13300	0.722	13600	0.39	13900	0.708
6230	0.672	6550	0.445	7330	0.718	7570	0.431	8110	0.735	8330	0.422	8790	0.741	9010	0.416	9380	0.762	9580	0.412	10100	0.694	10400	0.413	10800	0.713	11100	0.409	11400	0.74	11600	0.403	11900	0.761	12100	0.397	12400	0.778	12600	0.392	12800	0.793	13000	0.386	13300	0.723	13600	0.39	13900	0.708
6230	0.672	6550	0.444	7330	0.718	7570	0.431	8110	0.736	8330	0.422	8790	0.741	9010	0.416	9380	0.762	9580	0.412	10100	0.694	10400	0.413	10800	0.713	11100	0.409	11400	0.74	11600	0.403	11900	0.761	12100	0.397	12400	0.778	12600	0.391	12800	0.793	13000	0.386	13300	0.723	13600	0.389	13900	0.709
6230	0.672	6550	0.444	7330	0.719	7570	0.43	8110	0.736	8330	0.421	8790	0.741	9010	0.416	9380	0.762	9580	0.411	10100	0.694	10400	0.413	10800	0.714	11100	0.408	11400	0.74	11600	0.403	11900	0.761	12100	0.397	12400	0.779	12600	0.391	12800	0.794	13000	0.385	13300	0.723	13600	0.389	13900	0.709
6230	0.673	6550	0.444	7330	0.719	7570	0.43	8110	0.736	8330	0.421	8790	0.742	9010	0.415	9380	0.763	9580	0.411	10100	0.695	10400	0.412	10800	0.714	11100	0.408	11400	0.741	11600	0.402	11900	0.762	12100	0.396	12400	0.779	12600	0.391	12800	0.794	13000	0.385	13300	0.724	13600	0.388	13900	0.709
6230	0.673	6550	0.444	7330	0.719	7570	0.43	8110	0.737	8330	0.421	8790	0.742	9010	0.415	9380	0.763	9580	0.411	10100	0.695	10400	0.412	10800	0.714	11100	0.408	11400	0.741	11600	0.402	11900	0.762	12100	0.396	12400	0.779	12600	0.39	12800	0.794	13000	0.385	13300	0.724	13600	0.388	13900	0.71
6230	0.673	6550	0.443	7330	0.72	7570	0.429	8110	0.737	8330	0.42	8790	0.742	9010	0.415	9380	0.764	9580	0.41	10100	0.695	10400	0.412	10800	0.715	11100	0.407	11400	0.741	11600	0.402	11900	0.762	12100	0.396	12400	0.78	12600	0.39	12800	0.795	13000	0.384	13300	0.724	13600	0.388	13900	0.71
6230	0.674	6550	0.443	7330	0.72	7570	0.429	8110	0.737	8330	0.42	8790	0.743	9010	0.414	9380	0.764	9580	0.41	10100	0.695	10400	0.411	10800	0.715	11100	0.407	11400	0.742	11600	0.401	11900	0.763	12100	0.395	12400	0.78	12600	0.39	12800	0.795	13000	0.384	13300	0.725	13600	0.387	13900	0.71
6230	0.674	6550	0.443	7330	0.72	7570	0.429	8110	0.738	8330	0.42	8790	0.743	9010	0.414	9380	0.764	9580	0.41	10100	0.696	10400	0.411	10800	0.715	11100	0.407	11400	0.742	11600	0.401	11900	0.763	12100	0.395	12400	0.78	12600	0.389	12800	0.796	13000	0.384	13300	0.725	13600	0.387	13900	0.711
6230	0.674	6550	0.443	7330	0.721	7570	0.429	8110	0.738	8330	0.419	8790	0.743	9010	0.414	9380	0.765	9580	0.409	10100	0.696	10400	0.411	10800	0.716	11100	0.406	11400	0.743	11600	0.401	11900	0.763	12100	0.395	12400	0.781	12600	0.389	12800	0.796	13000	0.383	13300	0.725	13600	0.386	13900	0.711
6230	0.675	6550	0.442	7330	0.721	7570	0.428	8110	0.738	8330	0.419	8790	0.744	9010	0.413	9380	0.765	9580	0.409	10100	0.696	10400	0.41	10800	0.716	11100	0.406	11400	0.743	11600	0.4	11900	0.764	12100	0.394	12400	0.781	12600	0.389	12800	0.796	13000	0.383	13300	0.726	13600	0.386	13900	0.711
6230	0.675	6550	0.442	7330	0.721	7570	0.428	8110	0.739	8330	0.419	8790	0.744	9010	0.413	9380	0.765	9580	0.409	10100	0.697	10400	0.41	10800	0.716	11100	0.406	11400	0.743	11600	0.4	11900	0.764	12100	0.394	12400	0.781	12600	0.388	12800	0.797	13000	0.382	13300	0.726	13600	0.386	13900	0.712
6230	0.675	6550	0.442	7330	0.722	7570	0.428	8110	0.739	8330	0.419	8790	0.744	9010	0.413	9380	0.766	9580	0.408	10100	0.697	10400	0.41	10800	0.717	11100	0.405	11400	0.744	11600	0.4	11900	0.764	12100	0.394	12400	0.782	12600	0.388	12800	0.797	13000	0.382	13300	0.726	13600	0.385	13900	0.712
6230	0.676	6550	0.442	7330	0.722	7570	0.427	8110	0.739	8330	0.418	8790	0.745	9010	0.412	9380	0.766	9580	0.408	10100	0.697	10400	0.409	10800	0.717	11100	0.405	11400	0.744	11600	0.399	11900	0.765	12100	0.393	12400	0.782	12600	0.387	12800	0.797	13000	0.382	13300	0.726	13600	0.385	13900	0.713
6230	0.676	6550	0.441	7330	0.722	7570	0.427	8110	0.74	8330	0.418	8790	0.745	9010	0.412	9380	0.766	9580	0.408	10100	0.698	10400	0.409	10800	0.717	11100	0.405	11400	0.744	11600	0.399	11900	0.765	12100	0.393	12400	0.783	12600	0.387	12800	0.798	13000	0.381	13300	0.727	13600	0.385	13900	0.713
6230	0.676	6550	0.441	7330	0.723	7570	0.427	8110	0.74	8330	0.418	8790	0.745	9010	0.412	9380	0.767	9580	0.407	10100	0.698	10400	0.409	10800	0.718	11100	0.404	11400	0.745	11600	0.398	11900	0.766	12100	0.392	12400	0.783	12600	0.387	12800	0.798	13000	0.381	13300	0.727	13600	0.384	13900	0.713
6230	0.676	6550	0.441	7330	0.723	7570	0.427	8110	0.74	8330	0.417	8790	0.746	9010	0.412	9380	0.767	9580	0.407	10100	0.698	10400	0.408	10800	0.718	11100	0.404	11400	0.745	11600	0.398	11900	0.766	12100	0.392	12400	0.783	12600	0.386	12800	0.799	13000	0.381	13300	0.727	13600	0.384	13900	0.714
6230	0.677	6550	0.44	7330	0.723	7570	0.426	8110	0.741	8330	0.417	8790	0.746	9010	0.411	9380	0.767	9580	0.407	10100	0.698	10400	0.408	10800	0.718	11100	0.404	11400	0.745	11600	0.398	11900	0.766	12100	0.392	12400	0.784	12600	0.386	12800	0.799	13000	0.38	13300	0.728	13600	0.383	13900	0.714
6230	0.677	6550	0.44	7330	0.724	7570	0.426	8110	0.741	8330	0.417	8790	0.746	9010	0.411	9380	0.768	9580	0.406	10100	0.699	10400	0.408	10800	0.719	11100	0.403	11400	0.746	11600	0.397	11900	0.767	12100	0.391	12400	0.784	12600	0.386	12800	0.799	13000	0.38	13300	0.728	13600	0.383	13900	0.714
6230	0.677	6550	0.44	7330	0.724	7570	0.426	8110	0.741	8330	0.416	8790	0.747	9010	0.411	9380	0.768	9580	0.406	10100	0.699	10400	0.407	10800	0.719	11100	0.403	11400	0.746	11600	0.397	11900	0.767	12100	0.391	12400	0.784	12600	0.385	12800	0.8	13000	0.38	13300	0.728	13600	0.383	13900	0.715
6230	0.678	6550	0.44	7330	0.724	7570	0.425	8110	0.742	8330	0.416	8790	0.747	9010	0.41	9380	0.768	9580	0.406	10100	0.699	10400	0.407	10800	0.719	11100	0.403	11400	0.746	11600	0.397	11900	0.767	12100	0.391	12400	0.785	12600	0.385	12800	0.8	13000	0.379	13300	0.729	13600	0.382	13900	0.715
6230	0.678	6550	0.439	7330	0.725	7570	0.425	8110	0.742	8330	0.416	8790	0.747	9010	0.41	9380	0.769	9580	0.405	10100	0.7	10400	0.407	10800	0.72	11100	0.402	11400	0.747	11600	0.396	11900	0.768	12100	0.39	12400	0.785	12600	0.385	12800	0.8	13000	0.379	13300	0.729	13600	0.382	13900	0.715
6230	0.678	6550	0.439	7330	0.725	7570	0.425	8110	0.742	8330	0.416	8790	0.748	9010	0.41	9380	0.769	9580	0.405	10100	0.7	10400	0.406	10800	0.72	11100	0.402	11400	0.747	11600	0.396	11900	0.768	12100	0.39	12400	0.785	12600	0.384	12800	0.801	13000	0.378	13300	0.729	13600	0.382	13900	0.716
6230	0.679	6550	0.439	7330	0.725	7570	0.425	8110	0.743	8330	0.415	8790	0.748	9010	0.409	9380	0.769	9580	0.405	10100	0.7	10400	0.406	10800	0.72	11100	0.402	11400	0.747	11600	0.396	11900	0.768	12100	0.39	12400	0.786	12600	0.384	12800	0.801	13000	0.378	13300	0.73	13600	0.381	13900	0.716
6230	0.679	6550	0.439	7330	0.726	7570	0.424	8110	0.743	8330	0.415	8790	0.748	9010	0.409	9380	0.77	9580	0.404	10100	0.701	10400	0.406	10800	0.721	11100	0.401	11400	0.748	11600	0.395	11900	0.769	12100	0.389	12400	0.786	12600	0.383	12800	0.801	13000	0.378	13300	0.73	13600	0.381	13900	0.716
6230	0.679	6550	0.438	7330	0.726	7570	0.424	8110	0.743	8330	0.415	8790	0.749	9010	0.409	9380	0.77	9580	0.404	10100	0.701	10400	0.405	10800	0.721	11100	0.401	11400	0.748	11600	0.395	11900	0.769	12100	0.389	12400	0.787	12600	0.383	12800	0.802	13000	0.377	13300	0.73	13600	0.38	13900	0.717
6230	0.68	6550	0.438	7330	0.726	7570	0.424	8110	0.744	8330	0.414	8790	0.749	9010	0.408	9380	0.77	9580	0.404	10100	0.701	10400	0.405	10800	0.721	11100	0.4	11400	0.749	11600	0.395	11900	0.769	12100	0.389	12400	0.787	12600	0.383	12800	0.802	13000	0.377	13300	0.731	13600	0.38	13900	0.717
6230	0.68	6550	0.438	7330	0.727	7570	0.423	8110	0.744	8340	0.414	8790	0.749	9010	0.408	9380	0.771	9580	0.403	10100	0.701	10400	0.405	10800	0.722	11100	0.4	11400	0.749	11600	0.394	11900	0.77	12100	0.388	12400	0.787	12600	0.382	12800	0.802	13000	0.377	13300	0.731	13600	0.38	13900	0.717
6230	0.68	6550	0.438	7330	0.727	7570	0.423	8110	0.744	8340	0.414	8790	0.75	9010	0.408	9380	0.771	9580	0.403	10100	0.702	10400	0.404	10800	0.722	11100	0.4	11400	0.749	11600	0.394	11900	0.77	12100	0.388	12400	0.788	12600	0.382	12800	0.803	13000	0.376	13300	0.731	13600	0.379	13900	0.718
6230	0.68	6550	0.437	7330	0.727	7570	0.423	8110	0.745	8340	0.413	8790	0.75	9010	0.407	9380	0.771	9580	0.403	10100	0.702	10400	0.404	10800	0.722	11100	0.399	11400	0.75	11600	0.394	11900	0.77	12100	0.387	12400	0.788	12600	0.382	12800	0.803	13000	0.376	13300	0.732	13600	0.379	13900	0.718
6230	0.681	6550	0.437	7330	0.728	7570	0.423	8110	0.745	8340	0.413	8790	0.75	9010	0.407	9380	0.772	9580	0.403	10100	0.702	10400	0.404	10800	0.723	11100	0.399	11400	0.75	11600	0.393	11900	0.771	12100	0.387	12400	0.788	12600	0.381	12800	0.804	13000	0.375	13300	0.732	13600	0.379	13900	0.718
6230	0.681	6550	0.437	7330	0.728	7570	0.422	8110	0.745	8340	0.413	8790	0.751	9010	0.407	9380	0.772	9580	0.402	10100	0.703	10400	0.403	10800	0.723	11100	0.399	11400	0.75	11600	0.393	11900	0.771	12100	0.387	12400	0.789	12600	0.381	12800	0.804	13000	0.375	13300	0.732	13600	0.378	13900	0.719
6230	0.681	6550	0.436	7330	0.728	7570	0.422	8110	0.746	8340	0.413	8790	0.751	9010	0.407	9380	0.772	9580	0.402	10100	0.703	10400	0.403	10800	0.723	11100	0.398	11400	0.751	11600	0.393	11900	0.772	12100	0.386	12400	0.789	12600	0.381	12800	0.804	13000	0.375	13300	0.732	13600	0.378	13900	0.719
6230	0.682	6550	0.436	7330	0.729	7570	0.422	8110	0.746	8340	0.412	8790	0.751	9010	0.406	9380	0.773	9580	0.402	10100	0.703	10400	0.403	10800	0.724	11100	0.398	11400	0.751	11600	0.392	11900	0.772	12100	0.386	12400	0.789	12600	0.38	12800	0.805	13000	0.374	13300	0.733	13600	0.377	13900	0.719
6230	0.682	6550	0.436	7330	0.729	7570	0.421	8110	0.746	8340	0.412	8790	0.752	9010	0.406	9380	0.773	9580	0.401	10100	0.703	10400	0.402	10800	0.724	11100	0.398	11400	0.751	11600	0.392	11900	0.772	12100	0.386	12400	0.79	12600	0.38	12800	0.805	13000	0.374	13300	0.733	13600	0.377	13900	0.72
6230	0.682	6550	0.436	7330	0.729	7570	0.421	8110	0.747	8340	0.412	8790	0.752	9010	0.406	9380	0.773	9580	0.401	10100	0.704	10400	0.402	10800	0.724	11100	0.397	11400	0.752	11600	0.391	11900	0.773	12100	0.385	12400	0.79	12600	0.379	12800	0.805	13000	0.374	13300	0.733	13600	0.377	13900	0.72
6230	0.683	6550	0.435	7330	0.73	7570	0.421	8110	0.747	8340	0.411	8790	0.752	9010	0.405	9380	0.774	9590	0.401	10100	0.704	10400	0.402	10800	0.725	11100	0.397	11400	0.752	11600	0.391	11900	0.773	12100	0.385	12400	0.79	12600	0.379	12800	0.806	13000	0.373	13300	0.734	13600	0.376	13900	0.721
6230	0.683	6550	0.435	7330	0.73	7570	0.421	8110	0.747	8340	0.411	8790	0.753	9010	0.405	9380	0.774	9590	0.4	10100	0.704	10400	0.401	10800	0.725	11100	0.397	11400	0.752	11600	0.391	11900	0.773	12100	0.385	12400	0.791	12600	0.379	12800	0.806	13000	0.373	13300	0.734	13600	0.376	13900	0.721
6230	0.683	6550	0.435	7330	0.73	7570	0.42	8110	0.748	8340	0.411	8790	0.753	9010	0.405	9380	0.774	9590	0.4	10100	0.705	10400	0.401	10800	0.725	11100	0.396	11400	0.753	11600	0.39	11900	0.774	12100	0.384	12400	0.791	12600	0.378	12800	0.806	13000	0.372	13300	0.734	13600	0.376	13900	0.721
6230	0.683	6550	0.435	7330	0.731	7570	0.42	8110	0.748	8340	0.411	8790	0.753	9010	0.404	9380	0.775	9590	0.4	10100	0.705	10400	0.401	10800	0.726	11100	0.396	11400	0.753	11600	0.39	11900	0.774	12100	0.384	12400	0.791	12600	0.378	12800	0.807	13000	0.372	13300	0.735	13600	0.375	13900	0.722
6230	0.684	6550	0.434	7330	0.731	7570	0.42	8110	0.748	8340	0.41	8790	0.754	9010	0.404	9380	0.775	9590	0.399	10100	0.705	10400	0.4	10800	0.726	11100	0.396	11400	0.753	11600	0.39	11900	0.774	12100	0.384	12400	0.792	12600	0.378	12800	0.807	13000	0.372	13300	0.735	13600	0.375	13900	0.722
6230	0.684	6550	0.434	7330	0.731	7570	0.419	8110	0.749	8340	0.41	8790	0.754	9010	0.404	9380	0.775	9590	0.399	10100	0.705	10400	0.4	10800	0.726	11100	0.395	11400	0.754	11600	0.389	11900	0.775	12100	0.383	12400	0.792	12600	0.377	12800	0.807	13000	0.371	13300	0.735	13600	0.374	13900	0.722
6230	0.684	6550	0.434	7330	0.732	7570	0.419	8110	0.749	8340	0.41	8790	0.754	9010	0.403	9380	0.776	9590	0.399	10100	0.706	10400	0.4	10800	0.727	11100	0.395	11400	0.754	11600	0.389	11900	0.775	12100	0.383	12400	0.792	12600	0.377	12800	0.808	13000	0.371	13300	0.735	13600	0.374	13900	0.723
6230	0.685	6550	0.434	7330	0.732	7570	0.419	8110	0.749	8340	0.409	8790	0.755	9010	0.403	9380	0.776	9590	0.398	10100	0.706	10400	0.399	10800	0.727	11100	0.395	11400	0.754	11600	0.389	11900	0.775	12100	0.383	12400	0.793	12600	0.377	12800	0.808	13000	0.371	13300	0.736	13600	0.374	13900	0.723
6230	0.685	6550	0.433	7330	0.732	7570	0.419	8110	0.75	8340	0.409	8790	0.755	9010	0.403	9380	0.776	9590	0.398	10100	0.706	10400	0.399	10800	0.727	11100	0.394	11400	0.755	11600	0.388	11900	0.776	12100	0.382	12400	0.793	12600	0.376	12800	0.808	13000	0.37	13300	0.736	13600	0.373	13900	0.723
6230	0.685	6550	0.433	7330	0.732	7570	0.418	8110	0.75	8340	0.409	8790	0.755	9010	0.403	9380	0.777	9590	0.398	10100	0.707	10400	0.399	10800	0.728	11100	0.394	11400	0.755	11600	0.388	11900	0.776	12100	0.382	12400	0.793	12600	0.376	12800	0.809	13000	0.37	13300	0.736	13600	0.373	13900	0.724
6230	0.685	6550	0.433	7330	0.733	7570	0.418	8110	0.75	8340	0.408	8790	0.755	9010	0.402	9380	0.777	9590	0.398	10100	0.707	10400	0.398	10800	0.728	11100	0.394	11400	0.755	11600	0.388	11900	0.776	12100	0.382	12400	0.794	12600	0.376	12800	0.809	13000	0.369	13300	0.737	13600	0.373	13900	0.724
6230	0.686	6550	0.433	7330	0.733	7570	0.418	8110	0.751	8340	0.408	8790	0.756	9010	0.402	9380	0.777	9590	0.397	10100	0.707	10400	0.398	10800	0.728	11100	0.393	11400	0.756	11600	0.387	11900	0.777	12100	0.381	12400	0.794	12600	0.375	12800	0.81	13000	0.369	13300	0.737	13600	0.372	13900	0.724
6230	0.686	6550	0.432	7330	0.733	7570	0.418	8110	0.751	8340	0.408	8790	0.756	9010	0.402	9380	0.778	9590	0.397	10100	0.707	10400	0.398	10800	0.729	11100	0.393	11400	0.756	11600	0.387	11900	0.777	12100	0.381	12400	0.794	12600	0.375	12800	0.81	13000	0.369	13300	0.737	13600	0.372	13900	0.724
6230	0.686	6550	0.432	7330	0.734	7570	0.417	8110	0.751	8340	0.408	8790	0.756	9010	0.401	9380	0.778	9590	0.397	10100	0.708	10400	0.397	10800	0.729	11100	0.393	11400	0.756	11600	0.387	11900	0.777	12100	0.38	12400	0.795	12600	0.374	12800	0.81	13000	0.368	13300	0.737	13600	0.371	13900	0.725
6230	0.687	6550	0.432	7330	0.734	7570	0.417	8110	0.751	8340	0.407	8790	0.757	9010	0.401	9380	0.778	9590	0.396	10100	0.708	10400	0.397	10800	0.729	11100	0.392	11400	0.757	11600	0.386	11900	0.778	12100	0.38	12400	0.795	12600	0.374	12800	0.811	13000	0.368	13300	0.738	13600	0.371	13900	0.725
6230	0.687	6550	0.432	7330	0.734	7570	0.417	8110	0.752	8340	0.407	8790	0.757	9010	0.401	9380	0.779	9590	0.396	10100	0.708	10400	0.397	10800	0.73	11100	0.392	11400	0.757	11600	0.386	11900	0.778	12100	0.38	12400	0.795	12600	0.374	12800	0.811	13000	0.368	13300	0.738	13600	0.371	13900	0.725
6230	0.687	6550	0.431	7330	0.735	7570	0.416	8110	0.752	8340	0.407	8790	0.757	9010	0.4	9380	0.779	9590	0.396	10100	0.709	10400	0.396	10800	0.73	11100	0.392	11400	0.757	11600	0.386	11900	0.778	12100	0.379	12400	0.796	12600	0.373	12800	0.811	13000	0.367	13300	0.738	13600	0.37	13900	0.726
6230	0.687	6550	0.431	7330	0.735	7570	0.416	8110	0.752	8340	0.406	8790	0.758	9010	0.4	9380	0.779	9590	0.395	10100	0.709	10400	0.396	10800	0.73	11100	0.391	11400	0.757	11600	0.385	11900	0.779	12100	0.379	12400	0.796	12600	0.373	12800	0.812	13000	0.367	13300	0.739	13600	0.37	13900	0.726
6230	0.688	6550	0.431	7330	0.735	7570	0.416	8110	0.753	8340	0.406	8790	0.758	9010	0.4	9380	0.78	9590	0.395	10100	0.709	10400	0.396	10800	0.73	11100	0.391	11400	0.758	11600	0.385	11900	0.779	12100	0.379	12400	0.797	12600	0.373	12800	0.812	13000	0.367	13300	0.739	13600	0.37	13900	0.726
6240	0.688	6560	0.43	7330	0.736	7570	0.416	8110	0.753	8340	0.406	8790	0.758	9010	0.4	9380	0.78	9590	0.395	10100	0.709	10400	0.395	10800	0.731	11100	0.391	11400	0.758	11600	0.385	11900	0.779	12100	0.378	12400	0.797	12600	0.372	12800	0.812	13000	0.366	13300	0.739	13600	0.369	13900	0.727
6240	0.688	6560	0.43	7330	0.736	7570	0.415	8110	0.753	8340	0.406	8790	0.759	9010	0.399	9380	0.78	9590	0.394	10100	0.71	10400	0.395	10800	0.731	11100	0.39	11400	0.758	11600	0.384	11900	0.78	12100	0.378	12400	0.797	12600	0.372	12800	0.813	13000	0.366	13300	0.739	13600	0.369	13900	0.727
6240	0.689	6560	0.43	7330	0.736	7570	0.415	8110	0.754	8340	0.405	8790	0.759	9010	0.399	9380	0.781	9590	0.394	10100	0.71	10400	0.395	10800	0.731	11100	0.39	11400	0.759	11600	0.384	11900	0.78	12100	0.378	12400	0.798	12600	0.372	12800	0.813	13000	0.365	13300	0.74	13600	0.368	13900	0.727
6240	0.689	6560	0.43	7330	0.737	7570	0.415	8120	0.754	8340	0.405	8790	0.759	9010	0.399	9380	0.781	9590	0.394	10100	0.71	10400	0.394	10800	0.732	11100	0.39	11400	0.759	11600	0.384	11900	0.78	12100	0.377	12400	0.798	12600	0.371	12800	0.813	13000	0.365	13300	0.74	13600	0.368	13900	0.728
6240	0.689	6560	0.429	7330	0.737	7570	0.414	8120	0.754	8340	0.405	8790	0.76	9010	0.398	9380	0.781	9590	0.393	10100	0.711	10400	0.394	10800	0.732	11100	0.389	11400	0.759	11600	0.383	11900	0.781	12100	0.377	12400	0.798	12600	0.371	12800	0.814	13000	0.365	13300	0.74	13600	0.368	13900	0.728
6240	0.689	6560	0.429	7330	0.737	7570	0.414	8120	0.755	8340	0.404	8790	0.76	9010	0.398	9380	0.782	9590	0.393	10100	0.711	10400	0.394	10800	0.732	11100	0.389	11400	0.76	11600	0.383	11900	0.781	12100	0.377	12400	0.799	12600	0.37	12800	0.814	13000	0.364	13300	0.741	13600	0.367	13900	0.728
6240	0.69	6560	0.429	7330	0.737	7570	0.414	8120	0.755	8340	0.404	8790	0.76	9010	0.398	9380	0.782	9590	0.393	10100	0.711	10400	0.393	10800	0.733	11100	0.389	11400	0.76	11600	0.383	11900	0.781	12100	0.376	12400	0.799	12600	0.37	12800	0.814	13000	0.364	13300	0.741	13600	0.367	13900	0.729
6240	0.69	6560	0.429	7330	0.738	7570	0.414	8120	0.755	8340	0.404	8790	0.761	9010	0.397	9380	0.782	9590	0.393	10100	0.711	10400	0.393	10800	0.733	11100	0.388	11400	0.76	11600	0.382	11900	0.781	12100	0.376	12400	0.799	12600	0.37	12800	0.815	13000	0.364	13300	0.741	13600	0.367	13900	0.729
6240	0.69	6560	0.428	7330	0.738	7570	0.413	8120	0.756	8340	0.403	8790	0.761	9010	0.397	9380	0.782	9590	0.392	10100	0.712	10400	0.393	10800	0.733	11100	0.388	11400	0.761	11600	0.382	11900	0.782	12100	0.376	12400	0.8	12600	0.369	12800	0.815	13000	0.363	13300	0.741	13600	0.366	13900	0.729
6240	0.69	6560	0.428	7330	0.738	7570	0.413	8120	0.756	8340	0.403	8790	0.761	9010	0.397	9380	0.783	9590	0.392	10100	0.712	10400	0.392	10800	0.734	11100	0.388	11400	0.761	11600	0.382	11900	0.782	12100	0.375	12400	0.8	12600	0.369	12800	0.815	13000	0.363	13300	0.742	13600	0.366	13900	0.73
6240	0.691	6560	0.428	7330	0.739	7570	0.413	8120	0.756	8340	0.403	8790	0.761	9020	0.396	9380	0.783	9590	0.392	10100	0.712	10400	0.392	10800	0.734	11100	0.387	11400	0.761	11600	0.381	11900	0.782	12100	0.375	12400	0.8	12600	0.369	12800	0.816	13000	0.362	13300	0.742	13600	0.365	13900	0.73
6240	0.691	6560	0.428	7330	0.739	7570	0.413	8120	0.756	8340	0.403	8790	0.762	9020	0.396	9380	0.783	9590	0.391	10100	0.712	10400	0.392	10800	0.734	11100	0.387	11400	0.762	11600	0.381	11900	0.783	12100	0.374	12400	0.801	12600	0.368	12800	0.816	13000	0.362	13300	0.742	13600	0.365	13900	0.73
6240	0.691	6560	0.427	7330	0.739	7570	0.412	8120	0.757	8340	0.402	8800	0.762	9020	0.396	9380	0.784	9590	0.391	10100	0.713	10400	0.391	10800	0.735	11100	0.387	11400	0.762	11600	0.381	11900	0.783	12100	0.374	12400	0.801	12600	0.368	12800	0.816	13000	0.362	13300	0.743	13600	0.365	13900	0.731
6240	0.692	6560	0.427	7340	0.74	7570	0.412	8120	0.757	8340	0.402	8800	0.762	9020	0.396	9380	0.784	9590	0.391	10100	0.713	10400	0.391	10800	0.735	11100	0.386	11400	0.762	11600	0.38	11900	0.783	12100	0.374	12400	0.801	12600	0.368	12800	0.817	13000	0.361	13300	0.743	13600	0.364	13900	0.731
6240	0.692	6560	0.427	7340	0.74	7570	0.412	8120	0.757	8340	0.402	8800	0.763	9020	0.395	9380	0.784	9590	0.39	10100	0.713	10400	0.391	10800	0.735	11100	0.386	11400	0.763	11600	0.38	11900	0.784	12100	0.373	12400	0.801	12600	0.367	12800	0.817	13000	0.361	13300	0.743	13600	0.364	13900	0.731
6240	0.692	6560	0.427	7340	0.74	7570	0.411	8120	0.758	8340	0.401	8800	0.763	9020	0.395	9380	0.785	9590	0.39	10100	0.714	10400	0.39	10800	0.735	11100	0.386	11400	0.763	11600	0.38	11900	0.784	12100	0.373	12400	0.802	12600	0.367	12800	0.817	13000	0.361	13300	0.743	13600	0.364	13900	0.732
6240	0.692	6560	0.426	7340	0.74	7570	0.411	8120	0.758	8340	0.401	8800	0.763	9020	0.395	9380	0.785	9590	0.39	10100	0.714	10400	0.39	10800	0.736	11100	0.385	11400	0.763	11600	0.379	11900	0.784	12100	0.373	12400	0.802	12600	0.366	12800	0.818	13000	0.36	13300	0.744	13600	0.363	13900	0.732
6240	0.693	6560	0.426	7340	0.741	7570	0.411	8120	0.758	8340	0.401	8800	0.764	9020	0.394	9380	0.785	9590	0.389	10100	0.714	10400	0.39	10800	0.736	11100	0.385	11400	0.763	11600	0.379	11900	0.785	12100	0.372	12400	0.802	12600	0.366	12800	0.818	13000	0.36	13300	0.744	13600	0.363	13900	0.732
6240	0.693	6560	0.426	7340	0.741	7570	0.411	8120	0.759	8340	0.401	8800	0.764	9020	0.394	9380	0.786	9590	0.389	10100	0.714	10400	0.389	10800	0.736	11100	0.385	11400	0.764	11600	0.379	11900	0.785	12100	0.372	12400	0.803	12600	0.366	12800	0.818	13000	0.359	13300	0.744	13600	0.362	13900	0.732
6240	0.693	6560	0.426	7340	0.741	7570	0.41	8120	0.759	8340	0.4	8800	0.764	9020	0.394	9380	0.786	9590	0.389	10100	0.715	10400	0.389	10800	0.737	11100	0.384	11400	0.764	11600	0.378	11900	0.785	12100	0.372	12400	0.803	12600	0.365	12800	0.819	13000	0.359	13300	0.745	13600	0.362	13900	0.733
6240	0.693	6560	0.425	7340	0.742	7570	0.41	8120	0.759	8340	0.4	8800	0.764	9020	0.393	9380	0.786	9590	0.389	10100	0.715	10400	0.389	10800	0.737	11100	0.384	11400	0.764	11600	0.378	11900	0.786	12100	0.371	12400	0.803	12600	0.365	12800	0.819	13000	0.359	13300	0.745	13600	0.362	13900	0.733
6240	0.694	6560	0.425	7340	0.742	7580	0.41	8120	0.76	8340	0.4	8800	0.765	9020	0.393	9380	0.787	9590	0.388	10100	0.715	10400	0.388	10800	0.737	11100	0.384	11400	0.765	11600	0.377	11900	0.786	12100	0.371	12400	0.804	12600	0.365	12800	0.819	13000	0.358	13300	0.745	13600	0.361	13900	0.733
6240	0.694	6560	0.425	7340	0.742	7580	0.41	8120	0.76	8340	0.399	8800	0.765	9020	0.393	9380	0.787	9590	0.388	10100	0.715	10400	0.388	10800	0.738	11100	0.383	11400	0.765	11600	0.377	11900	0.786	12100	0.371	12400	0.804	12600	0.364	12800	0.82	13000	0.358	13300	0.745	13600	0.361	13900	0.734
6240	0.694	6560	0.425	7340	0.743	7580	0.409	8120	0.76	8340	0.399	8800	0.765	9020	0.393	9380	0.787	9590	0.388	10100	0.716	10400	0.388	10800	0.738	11100	0.383	11400	0.765	11600	0.377	11900	0.787	12100	0.37	12400	0.804	12600	0.364	12800	0.82	13000	0.358	13300	0.746	13600	0.36	13900	0.734
6240	0.694	6560	0.424	7340	0.743	7580	0.409	8120	0.76	8340	0.399	8800	0.766	9020	0.392	9390	0.788	9590	0.387	10100	0.716	10400	0.387	10800	0.738	11100	0.383	11400	0.766	11600	0.376	11900	0.787	12100	0.37	12400	0.805	12600	0.364	12800	0.82	13000	0.357	13300	0.746	13600	0.36	13900	0.734
6240	0.695	6560	0.424	7340	0.743	7580	0.409	8120	0.761	8340	0.399	8800	0.766	9020	0.392	9390	0.788	9590	0.387	10100	0.716	10400	0.387	10800	0.738	11100	0.382	11400	0.766	11600	0.376	11900	0.787	12100	0.37	12400	0.805	12600	0.363	12800	0.821	13000	0.357	13300	0.746	13600	0.36	13900	0.735
6240	0.695	6560	0.424	7340	0.743	7580	0.408	8120	0.761	8340	0.398	8800	0.766	9020	0.392	9390	0.788	9590	0.387	10100	0.717	10400	0.387	10800	0.739	11100	0.382	11400	0.766	11600	0.376	11900	0.788	12100	0.369	12400	0.805	12600	0.363	12800	0.821	13000	0.356	13300	0.746	13600	0.359	13900	0.735
6240	0.695	6560	0.424	7340	0.744	7580	0.408	8120	0.761	8340	0.398	8800	0.767	9020	0.391	9390	0.788	9590	0.386	10100	0.717	10400	0.386	10800	0.739	11100	0.382	11400	0.767	11600	0.375	11900	0.788	12100	0.369	12400	0.806	12600	0.362	12800	0.821	13000	0.356	13300	0.747	13600	0.359	13900	0.735
6240	0.695	6560	0.423	7340	0.744	7580	0.408	8120	0.762	8340	0.398	8800	0.767	9020	0.391	9390	0.789	9590	0.386	10100	0.717	10400	0.386	10800	0.739	11100	0.381	11400	0.767	11600	0.375	11900	0.788	12100	0.369	12400	0.806	12600	0.362	12800	0.822	13000	0.356	13300	0.747	13600	0.359	13900	0.736
6240	0.696	6560	0.423	7340	0.744	7580	0.408	8120	0.762	8340	0.397	8800	0.767	9020	0.391	9390	0.789	9590	0.386	10100	0.717	10400	0.386	10800	0.74	11100	0.381	11400	0.767	11600	0.375	11900	0.789	12100	0.368	12400	0.806	12600	0.362	12800	0.822	13000	0.355	13300	0.747	13600	0.358	13900	0.736
6240	0.696	6560	0.423	7340	0.745	7580	0.407	8120	0.762	8340	0.397	8800	0.768	9020	0.39	9390	0.789	9590	0.385	10100	0.718	10400	0.385	10800	0.74	11100	0.381	11400	0.768	11600	0.374	11900	0.789	12100	0.368	12400	0.807	12600	0.361	12800	0.822	13000	0.355	13300	0.748	13600	0.358	13900	0.736
6240	0.696	6560	0.423	7340	0.745	7580	0.407	8120	0.762	8340	0.397	8800	0.768	9020	0.39	9390	0.79	9590	0.385	10100	0.718	10400	0.385	10800	0.74	11100	0.38	11400	0.768	11600	0.374	11900	0.789	12100	0.367	12400	0.807	12600	0.361	12800	0.823	13000	0.354	13300	0.748	13600	0.357	13900	0.736
6240	0.697	6560	0.422	7340	0.745	7580	0.407	8120	0.763	8340	0.397	8800	0.768	9020	0.39	9390	0.79	9590	0.385	10100	0.718	10400	0.385	10800	0.74	11100	0.38	11400	0.768	11600	0.374	11900	0.789	12100	0.367	12400	0.807	12600	0.361	12800	0.823	13000	0.354	13300	0.748	13600	0.357	13900	0.737
6240	0.697	6560	0.422	7340	0.746	7580	0.407	8120	0.763	8340	0.396	8800	0.768	9020	0.39	9390	0.79	9590	0.385	10100	0.718	10400	0.384	10800	0.741	11100	0.38	11400	0.768	11600	0.373	11900	0.79	12100	0.367	12400	0.808	12600	0.36	12800	0.823	13000	0.354	13300	0.748	13600	0.357	13900	0.737
6240	0.697	6560	0.422	7340	0.746	7580	0.406	8120	0.763	8340	0.396	8800	0.769	9020	0.389	9390	0.791	9590	0.384	10100	0.719	10400	0.384	10800	0.741	11100	0.379	11400	0.769	11600	0.373	11900	0.79	12100	0.366	12400	0.808	12600	0.36	12800	0.823	13000	0.353	13300	0.749	13600	0.356	13900	0.737
6240	0.697	6560	0.422	7340	0.746	7580	0.406	8120	0.764	8340	0.396	8800	0.769	9020	0.389	9390	0.791	9590	0.384	10100	0.719	10400	0.384	10800	0.741	11100	0.379	11400	0.769	11600	0.373	11900	0.79	12100	0.366	12400	0.808	12600	0.36	12800	0.824	13000	0.353	13300	0.749	13600	0.356	13900	0.738
6240	0.698	6560	0.421	7340	0.746	7580	0.406	8120	0.764	8340	0.395	8800	0.769	9020	0.389	9390	0.791	9590	0.384	10100	0.719	10400	0.383	10800	0.742	11100	0.379	11400	0.769	11600	0.372	11900	0.791	12100	0.366	12400	0.809	12600	0.359	12800	0.824	13000	0.353	13300	0.749	13600	0.356	13900	0.738
6240	0.698	6560	0.421	7340	0.747	7580	0.405	8120	0.764	8340	0.395	8800	0.77	9020	0.388	9390	0.792	9590	0.383	10100	0.72	10400	0.383	10800	0.742	11100	0.378	11400	0.77	11600	0.372	11900	0.791	12100	0.365	12400	0.809	12600	0.359	12800	0.824	13000	0.352	13300	0.749	13600	0.355	13900	0.738
6240	0.698	6560	0.421	7340	0.747	7580	0.405	8120	0.765	8340	0.395	8800	0.77	9020	0.388	9390	0.792	9590	0.383	10100	0.72	10400	0.383	10800	0.742	11100	0.378	11400	0.77	11600	0.372	11900	0.791	12100	0.365	12400	0.809	12600	0.358	12800	0.825	13000	0.352	13300	0.75	13600	0.355	13900	0.738
6240	0.698	6560	0.421	7340	0.747	7580	0.405	8120	0.765	8340	0.395	8800	0.77	9020	0.388	9390	0.792	9590	0.383	10100	0.72	10400	0.383	10800	0.743	11100	0.378	11400	0.77	11600	0.371	11900	0.792	12100	0.365	12400	0.81	12600	0.358	12800	0.825	13000	0.351	13300	0.75	13600	0.354	13900	0.739
6240	0.699	6560	0.42	7340	0.748	7580	0.405	8120	0.765	8340	0.394	8800	0.77	9020	0.387	9390	0.792	9590	0.382	10100	0.72	10400	0.382	10800	0.743	11100	0.377	11400	0.771	11600	0.371	11900	0.792	12100	0.364	12400	0.81	12600	0.358	12800	0.825	13000	0.351	13300	0.75	13600	0.354	13900	0.739
6240	0.699	6560	0.42	7340	0.748	7580	0.404	8120	0.765	8340	0.394	8800	0.771	9020	0.387	9390	0.793	9590	0.382	10100	0.721	10400	0.382	10800	0.743	11100	0.377	11400	0.771	11600	0.371	11900	0.792	12100	0.364	12400	0.81	12600	0.357	12800	0.826	13000	0.351	13300	0.75	13600	0.354	13900	0.739
6240	0.699	6560	0.42	7340	0.748	7580	0.404	8120	0.766	8340	0.394	8800	0.771	9020	0.387	9390	0.793	9590	0.382	10100	0.721	10400	0.382	10800	0.743	11100	0.377	11400	0.771	11600	0.37	11900	0.793	12100	0.364	12400	0.811	12600	0.357	12800	0.826	13000	0.35	13300	0.751	13600	0.353	13900	0.74
6240	0.699	6560	0.42	7340	0.749	7580	0.404	8120	0.766	8340	0.393	8800	0.771	9020	0.387	9390	0.793	9590	0.382	10100	0.721	10400	0.381	10800	0.744	11100	0.376	11400	0.771	11600	0.37	11900	0.793	12100	0.363	12400	0.811	12600	0.357	12800	0.826	13000	0.35	13300	0.751	13600	0.353	13900	0.74
6240	0.7	6560	0.419	7340	0.749	7580	0.404	8120	0.766	8340	0.393	8800	0.772	9020	0.386	9390	0.794	9590	0.381	10100	0.721	10400	0.381	10800	0.744	11100	0.376	11400	0.772	11600	0.37	11900	0.793	12100	0.363	12400	0.811	12600	0.356	12800	0.827	13000	0.349	13300	0.751	13600	0.352	13900	0.74
6240	0.7	6560	0.419	7340	0.749	7580	0.403	8120	0.767	8340	0.393	8800	0.772	9020	0.386	9390	0.794	9590	0.381	10100	0.722	10400	0.381	10800	0.744	11100	0.376	11400	0.772	11600	0.369	11900	0.793	12100	0.363	12400	0.811	12600	0.356	12800	0.827	13000	0.349	13300	0.752	13600	0.352	13900	0.741
6240	0.7	6560	0.419	7340	0.749	7580	0.403	8120	0.767	8340	0.393	8800	0.772	9020	0.386	9390	0.794	9590	0.381	10100	0.722	10400	0.38	10800	0.745	11100	0.375	11400	0.772	11600	0.369	11900	0.794	12100	0.362	12400	0.812	12600	0.356	12800	0.827	13000	0.349	13300	0.752	13600	0.352	13900	0.741
6240	0.7	6560	0.419	7340	0.75	7580	0.403	8120	0.767	8340	0.392	8800	0.773	9020	0.385	9390	0.795	9590	0.38	10100	0.722	10400	0.38	10800	0.745	11100	0.375	11400	0.773	11600	0.369	11900	0.794	12100	0.362	12400	0.812	12600	0.355	12800	0.828	13000	0.348	13300	0.752	13600	0.351	13900	0.741
6240	0.701	6560	0.418	7340	0.75	7580	0.402	8120	0.768	8340	0.392	8800	0.773	9020	0.385	9390	0.795	9590	0.38	10100	0.722	10400	0.38	10800	0.745	11100	0.375	11400	0.773	11600	0.368	11900	0.794	12100	0.361	12400	0.812	12600	0.355	12800	0.828	13000	0.348	13300	0.752	13600	0.351	13900	0.741
6240	0.701	6560	0.418	7340	0.75	7580	0.402	8120	0.768	8340	0.392	8800	0.773	9020	0.385	9390	0.795	9590	0.38	10100	0.723	10400	0.379	10800	0.745	11100	0.374	11400	0.773	11600	0.368	11900	0.795	12100	0.361	12400	0.813	12600	0.354	12800	0.828	13000	0.348	13300	0.753	13600	0.351	13900	0.742
6240	0.701	6560	0.418	7340	0.751	7580	0.402	8120	0.768	8340	0.391	8800	0.773	9020	0.385	9390	0.796	9590	0.379	10100	0.723	10400	0.379	10800	0.746	11100	0.374	11400	0.773	11600	0.368	11900	0.795	12100	0.361	12400	0.813	12600	0.354	12800	0.829	13000	0.347	13300	0.753	13600	0.35	13900	0.742
6240	0.701	6560	0.418	7340	0.751	7580	0.402	8120	0.768	8340	0.391	8800	0.774	9020	0.384	9390	0.796	9590	0.379	10100	0.723	10400	0.379	10800	0.746	11100	0.374	11400	0.774	11600	0.367	11900	0.795	12100	0.36	12400	0.813	12600	0.354	12800	0.829	13000	0.347	13300	0.753	13600	0.35	13900	0.742
6240	0.702	6560	0.417	7340	0.751	7580	0.401	8120	0.769	8340	0.391	8800	0.774	9020	0.384	9390	0.796	9590	0.379	10100	0.723	10400	0.378	10800	0.746	11100	0.373	11400	0.774	11600	0.367	11900	0.796	12100	0.36	12400	0.814	12600	0.353	12800	0.829	13000	0.346	13300	0.753	13600	0.349	13900	0.743
6240	0.702	6560	0.417	7340	0.751	7580	0.401	8120	0.769	8340	0.391	8800	0.774	9020	0.384	9390	0.796	9590	0.378	10100	0.724	10400	0.378	10800	0.747	11100	0.373	11400	0.774	11600	0.367	11900	0.796	12100	0.36	12400	0.814	12600	0.353	12800	0.83	13000	0.346	13300	0.754	13600	0.349	13900	0.743
6240	0.702	6560	0.417	7340	0.752	7580	0.401	8120	0.769	8340	0.39	8800	0.775	9020	0.383	9390	0.797	9590	0.378	10100	0.724	10400	0.378	10800	0.747	11100	0.373	11400	0.775	11600	0.366	11900	0.796	12100	0.359	12400	0.814	12600	0.353	12800	0.83	13000	0.346	13300	0.754	13600	0.349	13900	0.743
6240	0.702	6560	0.417	7340	0.752	7580	0.401	8120	0.77	8340	0.39	8800	0.775	9020	0.383	9390	0.797	9590	0.378	10100	0.724	10400	0.377	10800	0.747	11100	0.372	11400	0.775	11600	0.366	11900	0.797	12100	0.359	12400	0.815	12600	0.352	12800	0.83	13000	0.345	13300	0.754	13600	0.348	13900	0.743
6240	0.703	6560	0.416	7340	0.752	7580	0.4	8120	0.77	8340	0.39	8800	0.775	9020	0.383	9390	0.797	9590	0.378	10100	0.725	10400	0.377	10800	0.747	11100	0.372	11400	0.775	11600	0.366	11900	0.797	12100	0.359	12400	0.815	12600	0.352	12800	0.83	13000	0.345	13300	0.754	13600	0.348	13900	0.744
6240	0.703	6560	0.416	7340	0.753	7580	0.4	8120	0.77	8340	0.389	8800	0.775	9020	0.382	9390	0.798	9590	0.377	10100	0.725	10400	0.377	10800	0.748	11100	0.372	11400	0.776	11600	0.365	11900	0.797	12100	0.358	12400	0.815	12600	0.351	12800	0.831	13000	0.344	13300	0.755	13600	0.347	13900	0.744
6240	0.703	6560	0.416	7340	0.753	7580	0.4	8120	0.77	8340	0.389	8800	0.776	9020	0.382	9390	0.798	9590	0.377	10100	0.725	10400	0.376	10800	0.748	11100	0.371	11400	0.776	11600	0.365	11900	0.797	12100	0.358	12400	0.815	12600	0.351	12800	0.831	13000	0.344	13300	0.755	13600	0.347	13900	0.744
6240	0.703	6560	0.416	7340	0.753	7580	0.4	8120	0.771	8340	0.389	8800	0.776	9020	0.382	9390	0.798	9590	0.377	10100	0.725	10400	0.376	10800	0.748	11100	0.371	11400	0.776	11600	0.365	11900	0.798	12100	0.358	12400	0.816	12600	0.351	12800	0.831	13000	0.344	13300	0.755	13600	0.347	13900	0.745
6240	0.704	6560	0.415	7340	0.753	7580	0.399	8120	0.771	8340	0.389	8800	0.776	9020	0.382	9390	0.799	9590	0.376	10100	0.726	10400	0.376	10800	0.748	11100	0.371	11400	0.776	11600	0.364	11900	0.798	12100	0.357	12400	0.816	12600	0.35	12800	0.832	13000	0.343	13300	0.755	13600	0.346	13900	0.745
6240	0.704	6560	0.415	7340	0.754	7580	0.399	8120	0.771	8340	0.388	8800	0.777	9020	0.381	9390	0.799	9590	0.376	10100	0.726	10400	0.375	10800	0.749	11100	0.37	11400	0.777	11600	0.364	11900	0.798	12100	0.357	12400	0.816	12600	0.35	12800	0.832	13000	0.343	13300	0.756	13600	0.346	13900	0.745
6240	0.704	6560	0.415	7340	0.754	7580	0.399	8120	0.772	8340	0.388	8800	0.777	9020	0.381	9390	0.799	9590	0.376	10100	0.726	10400	0.375	10800	0.749	11100	0.37	11400	0.777	11600	0.363	11900	0.799	12100	0.356	12400	0.817	12600	0.35	12800	0.832	13000	0.343	13300	0.756	13600	0.346	13900	0.745
6240	0.704	6560	0.415	7340	0.754	7580	0.398	8120	0.772	8340	0.388	8800	0.777	9020	0.381	9390	0.799	9590	0.375	10100	0.726	10400	0.375	10800	0.749	11100	0.37	11400	0.777	11600	0.363	11900	0.799	12100	0.356	12400	0.817	12600	0.349	12800	0.833	13000	0.342	13300	0.756	13600	0.345	13900	0.746
6240	0.705	6560	0.414	7340	0.754	7580	0.398	8120	0.772	8340	0.387	8800	0.777	9020	0.38	9390	0.8	9590	0.375	10100	0.727	10400	0.374	10800	0.75	11100	0.369	11400	0.778	11600	0.363	11900	0.799	12100	0.356	12400	0.817	12600	0.349	12800	0.833	13000	0.342	13300	0.756	13600	0.345	13900	0.746
6240	0.705	6560	0.414	7340	0.755	7580	0.398	8120	0.772	8340	0.387	8800	0.778	9020	0.38	9390	0.8	9590	0.375	10100	0.727	10400	0.374	10800	0.75	11100	0.369	11400	0.778	11600	0.362	11900	0.8	12100	0.355	12400	0.818	12600	0.348	12800	0.833	13000	0.341	13300	0.757	13600	0.344	13900	0.746
6240	0.705	6560	0.414	7340	0.755	7580	0.398	8120	0.773	8340	0.387	8800	0.778	9020	0.38	9390	0.8	9590	0.375	10100	0.727	10400	0.374	10800	0.75	11100	0.369	11400	0.778	11600	0.362	11900	0.8	12100	0.355	12400	0.818	12600	0.348	12800	0.834	13000	0.341	13300	0.757	13600	0.344	13900	0.746
6240	0.705	6560	0.414	7340	0.755	7580	0.397	8120	0.773	8340	0.387	8800	0.778	9020	0.38	9390	0.801	9590	0.374	10100	0.727	10400	0.373	10800	0.75	11100	0.368	11400	0.778	11600	0.362	11900	0.8	12100	0.355	12400	0.818	12600	0.348	12800	0.834	13000	0.341	13300	0.757	13600	0.344	13900	0.747
6240	0.706	6560	0.413	7340	0.756	7580	0.397	8120	0.773	8340	0.386	8800	0.779	9020	0.379	9390	0.801	9590	0.374	10100	0.728	10400	0.373	10800	0.751	11100	0.368	11400	0.779	11600	0.361	11900	0.8	12100	0.354	12400	0.818	12600	0.347	12800	0.834	13000	0.34	13300	0.757	13600	0.343	13900	0.747
6240	0.706	6560	0.413	7340	0.756	7580	0.397	8120	0.774	8340	0.386	8800	0.779	9020	0.379	9390	0.801	9590	0.374	10100	0.728	10400	0.373	10800	0.751	11100	0.368	11400	0.779	11600	0.361	11900	0.801	12100	0.354	12400	0.819	12600	0.347	12800	0.834	13000	0.34	13300	0.758	13600	0.343	13900	0.747
6240	0.706	6560	0.413	7340	0.756	7580	0.397	8120	0.774	8340	0.386	8800	0.779	9020	0.379	9390	0.801	9590	0.373	10100	0.728	10400	0.373	10800	0.751	11100	0.367	11400	0.779	11600	0.361	11900	0.801	12100	0.354	12400	0.819	12600	0.347	12800	0.835	13000	0.339	13300	0.758	13600	0.342	13900	0.748
6240	0.706	6560	0.413	7340	0.756	7580	0.396	8120	0.774	8340	0.386	8800	0.779	9020	0.378	9390	0.802	9590	0.373	10100	0.728	10400	0.372	10800	0.751	11100	0.367	11400	0.78	11600	0.36	11900	0.801	12100	0.353	12400	0.819	12600	0.346	12800	0.835	13000	0.339	13300	0.758	13600	0.342	13900	0.748
6240	0.707	6560	0.412	7340	0.757	7580	0.396	8120	0.774	8350	0.385	8800	0.78	9020	0.378	9390	0.802	9590	0.373	10100	0.729	10400	0.372	10800	0.752	11100	0.367	11400	0.78	11600	0.36	11900	0.802	12100	0.353	12400	0.82	12600	0.346	12800	0.835	13000	0.339	13300	0.758	13600	0.342	13900	0.748
6240	0.707	6560	0.412	7340	0.757	7580	0.396	8120	0.775	8350	0.385	8800	0.78	9020	0.378	9390	0.802	9590	0.372	10100	0.729	10400	0.372	10800	0.752	11100	0.366	11400	0.78	11600	0.36	11900	0.802	12100	0.352	12400	0.82	12600	0.345	12800	0.836	13000	0.338	13300	0.759	13600	0.341	13900	0.748
6240	0.707	6560	0.412	7340	0.757	7580	0.396	8120	0.775	8350	0.385	8800	0.78	9020	0.377	9390	0.803	9590	0.372	10100	0.729	10400	0.371	10800	0.752	11100	0.366	11400	0.78	11600	0.359	11900	0.802	12100	0.352	12400	0.82	12600	0.345	12800	0.836	13000	0.338	13300	0.759	13600	0.341	13900	0.749
6240	0.707	6560	0.412	7340	0.758	7580	0.395	8120	0.775	8350	0.384	8800	0.78	9020	0.377	9390	0.803	9590	0.372	10100	0.729	10400	0.371	10800	0.753	11100	0.366	11400	0.781	11600	0.359	11900	0.803	12100	0.352	12400	0.821	12600	0.345	12800	0.836	13000	0.337	13300	0.759	13600	0.34	13900	0.749
6240	0.708	6560	0.411	7340	0.758	7580	0.395	8120	0.775	8350	0.384	8800	0.781	9020	0.377	9390	0.803	9590	0.372	10100	0.73	10400	0.371	10800	0.753	11100	0.365	11400	0.781	11600	0.359	11900	0.803	12100	0.351	12400	0.821	12600	0.344	12800	0.837	13000	0.337	13300	0.759	13600	0.34	13900	0.749
6240	0.708	6560	0.411	7340	0.758	7580	0.395	8120	0.776	8350	0.384	8800	0.781	9020	0.377	9390	0.804	9590	0.371	10100	0.73	10400	0.37	10800	0.753	11100	0.365	11400	0.781	11600	0.358	11900	0.803	12100	0.351	12400	0.821	12600	0.344	12800	0.837	13000	0.337	13300	0.76	13600	0.34	13900	0.749
6240	0.708	6560	0.411	7340	0.758	7580	0.394	8120	0.776	8350	0.384	8800	0.781	9020	0.376	9390	0.804	9590	0.371	10100	0.73	10400	0.37	10800	0.753	11100	0.365	11400	0.782	11600	0.358	11900	0.803	12100	0.351	12400	0.821	12600	0.344	12800	0.837	13000	0.336	13300	0.76	13600	0.339	13900	0.75
6240	0.708	6560	0.411	7340	0.759	7580	0.394	8120	0.776	8350	0.383	8800	0.782	9020	0.376	9390	0.804	9590	0.371	10100	0.73	10400	0.37	10800	0.754	11100	0.364	11400	0.782	11600	0.358	11900	0.804	12100	0.35	12400	0.822	12600	0.343	12800	0.838	13000	0.336	13300	0.76	13600	0.339	13900	0.75
6240	0.709	6560	0.411	7340	0.759	7580	0.394	8120	0.777	8350	0.383	8800	0.782	9020	0.376	9390	0.804	9590	0.37	10100	0.731	10400	0.369	10800	0.754	11100	0.364	11400	0.782	11600	0.357	11900	0.804	12100	0.35	12400	0.822	12600	0.343	12800	0.838	13000	0.335	13300	0.76	13600	0.338	13900	0.75
6240	0.709	6560	0.41	7340	0.759	7580	0.394	8120	0.777	8350	0.383	8800	0.782	9020	0.375	9390	0.805	9600	0.37	10100	0.731	10400	0.369	10800	0.754	11100	0.364	11400	0.782	11600	0.357	11900	0.804	12100	0.35	12400	0.822	12600	0.342	12800	0.838	13000	0.335	13300	0.761	13600	0.338	13900	0.751
6240	0.709	6560	0.41	7340	0.759	7580	0.393	8120	0.777	8350	0.382	8800	0.782	9020	0.375	9390	0.805	9600	0.37	10100	0.731	10400	0.369	10800	0.754	11100	0.363	11400	0.783	11600	0.357	11900	0.805	12100	0.349	12400	0.823	12600	0.342	12800	0.838	13000	0.335	13300	0.761	13600	0.338	13900	0.751
6240	0.709	6560	0.41	7340	0.76	7580	0.393	8120	0.777	8350	0.382	8800	0.783	9020	0.375	9390	0.805	9600	0.369	10100	0.731	10400	0.368	10800	0.755	11100	0.363	11400	0.783	11600	0.356	11900	0.805	12100	0.349	12400	0.823	12600	0.342	12800	0.839	13000	0.334	13300	0.761	13600	0.337	13900	0.751
6240	0.709	6560	0.41	7340	0.76	7580	0.393	8120	0.778	8350	0.382	8800	0.783	9020	0.374	9390	0.806	9600	0.369	10100	0.732	10400	0.368	10800	0.755	11100	0.363	11400	0.783	11600	0.356	11900	0.805	12100	0.348	12400	0.823	12600	0.341	12800	0.839	13000	0.334	13300	0.761	13600	0.337	13900	0.751
6240	0.71	6560	0.409	7340	0.76	7580	0.393	8120	0.778	8350	0.382	8800	0.783	9020	0.374	9390	0.806	9600	0.369	10100	0.732	10400	0.368	10800	0.755	11100	0.362	11400	0.784	11600	0.356	11900	0.805	12100	0.348	12400	0.824	12600	0.341	12800	0.839	13000	0.333	13300	0.762	13600	0.336	13900	0.752
6240	0.71	6560	0.409	7340	0.761	7580	0.392	8120	0.778	8350	0.381	8800	0.784	9020	0.374	9390	0.806	9600	0.369	10100	0.732	10400	0.367	10800	0.756	11100	0.362	11400	0.784	11600	0.355	11900	0.806	12100	0.348	12400	0.824	12600	0.34	12800	0.84	13000	0.333	13300	0.762	13600	0.336	13900	0.752
6240	0.71	6560	0.409	7340	0.761	7580	0.392	8120	0.779	8350	0.381	8800	0.784	9020	0.374	9390	0.806	9600	0.368	10100	0.732	10400	0.367	10800	0.756	11100	0.362	11400	0.784	11600	0.355	11900	0.806	12100	0.347	12400	0.824	12600	0.34	12800	0.84	13000	0.333	13300	0.762	13600	0.336	13900	0.752
6240	0.71	6560	0.409	7340	0.761	7580	0.392	8120	0.779	8350	0.381	8800	0.784	9020	0.373	9390	0.807	9600	0.368	10100	0.733	10400	0.367	10800	0.756	11100	0.361	11400	0.784	11600	0.354	11900	0.806	12100	0.347	12400	0.824	12600	0.34	12800	0.84	13000	0.332	13300	0.762	13600	0.335	13900	0.752
6240	0.711	6560	0.408	7340	0.761	7580	0.392	8120	0.779	8350	0.38	8800	0.784	9020	0.373	9390	0.807	9600	0.368	10100	0.733	10400	0.366	10800	0.756	11100	0.361	11400	0.785	11600	0.354	11900	0.807	12100	0.347	12400	0.825	12600	0.339	12800	0.841	13000	0.332	13300	0.762	13600	0.335	13900	0.753
6240	0.711	6560	0.408	7340	0.762	7580	0.391	8120	0.779	8350	0.38	8800	0.785	9020	0.373	9390	0.807	9600	0.367	10100	0.733	10400	0.366	10800	0.757	11100	0.361	11400	0.785	11600	0.354	11900	0.807	12100	0.346	12400	0.825	12600	0.339	12800	0.841	13000	0.331	13300	0.763	13600	0.334	13900	0.753
6240	0.711	6560	0.408	7340	0.762	7580	0.391	8120	0.78	8350	0.38	8800	0.785	9020	0.372	9390	0.808	9600	0.367	10100	0.733	10400	0.366	10800	0.757	11100	0.36	11400	0.785	11600	0.353	11900	0.807	12100	0.346	12400	0.825	12600	0.339	12800	0.841	13000	0.331	13300	0.763	13600	0.334	13900	0.753
6240	0.711	6560	0.408	7340	0.762	7580	0.391	8120	0.78	8350	0.38	8800	0.785	9020	0.372	9390	0.808	9600	0.367	10100	0.734	10400	0.365	10800	0.757	11100	0.36	11400	0.785	11600	0.353	11900	0.807	12100	0.346	12400	0.826	12600	0.338	12800	0.841	13000	0.33	13300	0.763	13600	0.334	13900	0.753
6240	0.712	6560	0.407	7340	0.762	7580	0.39	8120	0.78	8350	0.379	8800	0.785	9020	0.372	9390	0.808	9600	0.366	10100	0.734	10400	0.365	10800	0.757	11100	0.36	11400	0.786	11600	0.353	11900	0.808	12100	0.345	12400	0.826	12600	0.338	12800	0.842	13000	0.33	13300	0.763	13600	0.333	13900	0.754
6240	0.712	6560	0.407	7340	0.763	7580	0.39	8120	0.78	8350	0.379	8800	0.786	9020	0.372	9390	0.808	9600	0.366	10100	0.734	10400	0.365	10800	0.758	11100	0.359	11400	0.786	11600	0.352	11900	0.808	12100	0.345	12400	0.826	12600	0.337	12800	0.842	13000	0.33	13300	0.764	13600	0.333	13900	0.754
6240	0.712	6560	0.407	7340	0.763	7580	0.39	8120	0.781	8350	0.379	8800	0.786	9020	0.371	9390	0.809	9600	0.366	10100	0.734	10400	0.364	10800	0.758	11100	0.359	11400	0.786	11600	0.352	11900	0.808	12100	0.344	12400	0.827	12600	0.337	12800	0.842	13000	0.329	13300	0.764	13600	0.332	13900	0.754
6240	0.712	6560	0.407	7340	0.763	7580	0.39	8120	0.781	8350	0.378	8800	0.786	9020	0.371	9390	0.809	9600	0.365	10100	0.735	10400	0.364	10800	0.758	11100	0.359	11400	0.787	11600	0.352	11900	0.809	12100	0.344	12400	0.827	12600	0.337	12800	0.843	13000	0.329	13300	0.764	13600	0.332	13900	0.755
6240	0.713	6560	0.406	7340	0.764	7580	0.389	8120	0.781	8350	0.378	8800	0.787	9020	0.371	9390	0.809	9600	0.365	10100	0.735	10400	0.364	10800	0.758	11100	0.358	11400	0.787	11600	0.351	11900	0.809	12100	0.344	12400	0.827	12600	0.336	12800	0.843	13000	0.328	13300	0.764	13600	0.332	13900	0.755
6240	0.713	6560	0.406	7340	0.764	7580	0.389	8120	0.782	8350	0.378	8800	0.787	9020	0.37	9390	0.81	9600	0.365	10100	0.735	10400	0.363	10800	0.759	11100	0.358	11400	0.787	11600	0.351	11900	0.809	12100	0.343	12400	0.827	12600	0.336	12800	0.843	13000	0.328	13300	0.765	13600	0.331	13900	0.755
6240	0.713	6560	0.406	7340	0.764	7580	0.389	8120	0.782	8350	0.378	8800	0.787	9020	0.37	9390	0.81	9600	0.365	10100	0.735	10400	0.363	10800	0.759	11100	0.358	11400	0.787	11600	0.351	11900	0.809	12100	0.343	12400	0.828	12600	0.335	12800	0.843	13000	0.328	13300	0.765	13600	0.331	13900	0.755
6250	0.713	6570	0.406	7340	0.764	7580	0.389	8120	0.782	8350	0.377	8800	0.787	9020	0.37	9390	0.81	9600	0.364	10100	0.735	10400	0.363	10800	0.759	11100	0.357	11400	0.788	11600	0.35	11900	0.81	12100	0.343	12400	0.828	12600	0.335	12800	0.844	13000	0.327	13300	0.765	13600	0.33	13900	0.756
6250	0.714	6570	0.405	7340	0.765	7580	0.388	8120	0.782	8350	0.377	8800	0.788	9020	0.369	9390	0.81	9600	0.364	10100	0.736	10400	0.362	10800	0.759	11100	0.357	11400	0.788	11600	0.35	11900	0.81	12100	0.342	12400	0.828	12600	0.335	12800	0.844	13000	0.327	13300	0.765	13600	0.33	13900	0.756
6250	0.714	6570	0.405	7340	0.765	7580	0.388	8120	0.783	8350	0.377	8800	0.788	9020	0.369	9390	0.811	9600	0.364	10100	0.736	10400	0.362	10800	0.76	11100	0.357	11400	0.788	11600	0.35	11900	0.81	12100	0.342	12400	0.829	12600	0.334	12800	0.844	13000	0.326	13300	0.766	13600	0.33	13900	0.756
6250	0.714	6570	0.405	7340	0.765	7580	0.388	8130	0.783	8350	0.377	8800	0.788	9020	0.369	9390	0.811	9600	0.363	10100	0.736	10400	0.362	10800	0.76	11100	0.356	11400	0.789	11600	0.349	11900	0.811	12100	0.341	12400	0.829	12600	0.334	12800	0.845	13000	0.326	13300	0.766	13600	0.329	13900	0.756
6250	0.714	6570	0.405	7340	0.765	7580	0.388	8130	0.783	8350	0.376	8800	0.789	9020	0.369	9390	0.811	9600	0.363	10100	0.736	10400	0.362	10800	0.76	11100	0.356	11400	0.789	11600	0.349	11900	0.811	12100	0.341	12400	0.829	12600	0.333	12800	0.845	13000	0.326	13300	0.766	13600	0.329	13900	0.757
6250	0.714	6570	0.404	7340	0.766	7580	0.387	8130	0.783	8350	0.376	8800	0.789	9020	0.368	9390	0.812	9600	0.363	10100	0.737	10400	0.361	10800	0.761	11100	0.356	11400	0.789	11600	0.348	11900	0.811	12100	0.341	12400	0.829	12600	0.333	12800	0.845	13000	0.325	13300	0.766	13600	0.328	13900	0.757
6250	0.715	6570	0.404	7340	0.766	7580	0.387	8130	0.784	8350	0.376	8800	0.789	9020	0.368	9390	0.812	9600	0.362	10100	0.737	10400	0.361	10800	0.761	11100	0.355	11400	0.789	11600	0.348	11900	0.811	12100	0.34	12400	0.83	12600	0.333	12800	0.845	13000	0.325	13300	0.767	13600	0.328	13900	0.757
6250	0.715	6570	0.404	7340	0.766	7580	0.387	8130	0.784	8350	0.375	8800	0.789	9020	0.368	9390	0.812	9600	0.362	10100	0.737	10400	0.361	10800	0.761	11100	0.355	11400	0.79	11600	0.348	11900	0.812	12100	0.34	12400	0.83	12600	0.332	12800	0.846	13000	0.324	13300	0.767	13600	0.328	13900	0.757
6250	0.715	6570	0.404	7340	0.766	7580	0.387	8130	0.784	8350	0.375	8800	0.79	9020	0.367	9390	0.812	9600	0.362	10100	0.737	10400	0.36	10800	0.761	11100	0.355	11400	0.79	11600	0.347	11900	0.812	12100	0.34	12400	0.83	12600	0.332	12800	0.846	13000	0.324	13300	0.767	13600	0.327	13900	0.758
6250	0.715	6570	0.403	7340	0.767	7580	0.386	8130	0.785	8350	0.375	8800	0.79	9020	0.367	9390	0.813	9600	0.362	10100	0.738	10400	0.36	10800	0.762	11100	0.354	11400	0.79	11600	0.347	11900	0.812	12100	0.339	12400	0.831	12600	0.331	12800	0.846	13000	0.323	13300	0.767	13600	0.327	13900	0.758
6250	0.716	6570	0.403	7340	0.767	7580	0.386	8130	0.785	8350	0.375	8800	0.79	9030	0.367	9390	0.813	9600	0.361	10100	0.738	10400	0.36	10800	0.762	11100	0.354	11400	0.79	11600	0.347	11900	0.813	12100	0.339	12400	0.831	12600	0.331	12800	0.847	13000	0.323	13300	0.767	13600	0.326	13900	0.758
6250	0.716	6570	0.403	7340	0.767	7580	0.386	8130	0.785	8350	0.374	8800	0.79	9030	0.366	9390	0.813	9600	0.361	10100	0.738	10400	0.359	10800	0.762	11100	0.354	11400	0.791	11600	0.346	11900	0.813	12100	0.338	12400	0.831	12600	0.331	12800	0.847	13000	0.323	13300	0.768	13600	0.326	13900	0.758
6250	0.716	6570	0.403	7340	0.768	7580	0.385	8130	0.785	8350	0.374	8810	0.791	9030	0.366	9390	0.814	9600	0.361	10100	0.738	10400	0.359	10800	0.762	11100	0.353	11400	0.791	11600	0.346	11900	0.813	12100	0.338	12400	0.831	12600	0.33	12800	0.847	13000	0.322	13300	0.768	13600	0.325	13900	0.759
6250	0.716	6570	0.403	7350	0.768	7580	0.385	8130	0.786	8350	0.374	8810	0.791	9030	0.366	9390	0.814	9600	0.36	10100	0.739	10400	0.359	10800	0.763	11100	0.353	11400	0.791	11600	0.346	11900	0.813	12100	0.338	12400	0.832	12600	0.33	12800	0.848	13000	0.322	13300	0.768	13600	0.325	13900	0.759
6250	0.717	6570	0.402	7350	0.768	7580	0.385	8130	0.786	8350	0.373	8810	0.791	9030	0.366	9390	0.814	9600	0.36	10100	0.739	10400	0.358	10800	0.763	11100	0.353	11400	0.792	11600	0.345	11900	0.814	12100	0.337	12400	0.832	12600	0.329	12800	0.848	13000	0.321	13300	0.768	13600	0.325	13900	0.759
6250	0.717	6570	0.402	7350	0.768	7580	0.385	8130	0.786	8350	0.373	8810	0.791	9030	0.365	9390	0.814	9600	0.36	10100	0.739	10400	0.358	10800	0.763	11100	0.352	11400	0.792	11600	0.345	11900	0.814	12100	0.337	12400	0.832	12600	0.329	12800	0.848	13000	0.321	13300	0.769	13600	0.324	13900	0.759
6250	0.717	6570	0.402	7350	0.769	7580	0.384	8130	0.786	8350	0.373	8810	0.792	9030	0.365	9390	0.815	9600	0.359	10100	0.739	10400	0.358	10800	0.763	11100	0.352	11400	0.792	11600	0.345	11900	0.814	12100	0.337	12400	0.833	12600	0.329	12800	0.848	13000	0.32	13300	0.769	13600	0.324	13900	0.76
6250	0.717	6570	0.402	7350	0.769	7580	0.384	8130	0.787	8350	0.373	8810	0.792	9030	0.365	9390	0.815	9600	0.359	10100	0.739	10400	0.357	10800	0.764	11100	0.352	11400	0.792	11600	0.344	11900	0.815	12100	0.336	12400	0.833	12600	0.328	12800	0.849	13000	0.32	13300	0.769	13600	0.323	13900	0.76
6250	0.717	6570	0.401	7350	0.769	7580	0.384	8130	0.787	8350	0.372	8810	0.792	9030	0.364	9390	0.815	9600	0.359	10100	0.74	10400	0.357	10800	0.764	11100	0.351	11400	0.793	11600	0.344	11900	0.815	12100	0.336	12400	0.833	12600	0.328	12800	0.849	13000	0.32	13300	0.769	13600	0.323	13900	0.76
6250	0.718	6570	0.401	7350	0.769	7580	0.384	8130	0.787	8350	0.372	8810	0.793	9030	0.364	9390	0.815	9600	0.359	10100	0.74	10400	0.357	10800	0.764	11100	0.351	11400	0.793	11600	0.344	11900	0.815	12100	0.335	12400	0.833	12600	0.327	12800	0.849	13000	0.319	13300	0.77	13600	0.323	13900	0.76
6250	0.718	6570	0.401	7350	0.77	7580	0.383	8130	0.788	8350	0.372	8810	0.793	9030	0.364	9390	0.816	9600	0.358	10100	0.74	10400	0.356	10800	0.764	11100	0.351	11400	0.793	11600	0.343	11900	0.815	12100	0.335	12400	0.834	12600	0.327	12800	0.849	13000	0.319	13300	0.77	13600	0.322	13900	0.761
6250	0.718	6570	0.401	7350	0.77	7590	0.383	8130	0.788	8350	0.371	8810	0.793	9030	0.364	9390	0.816	9600	0.358	10100	0.74	10400	0.356	10800	0.765	11100	0.35	11400	0.793	11600	0.343	11900	0.816	12100	0.335	12400	0.834	12600	0.326	12800	0.85	13000	0.318	13300	0.77	13600	0.322	13900	0.761
6250	0.718	6570	0.4	7350	0.77	7590	0.383	8130	0.788	8350	0.371	8810	0.793	9030	0.363	9390	0.816	9600	0.358	10100	0.741	10400	0.356	10800	0.765	11100	0.35	11400	0.794	11600	0.342	11900	0.816	12100	0.334	12400	0.834	12600	0.326	12800	0.85	13000	0.318	13300	0.77	13600	0.321	13900	0.761
6250	0.719	6570	0.4	7350	0.77	7590	0.383	8130	0.788	8350	0.371	8810	0.794	9030	0.363	9390	0.817	9600	0.357	10100	0.741	10400	0.355	10800	0.765	11100	0.35	11400	0.794	11600	0.342	11900	0.816	12100	0.334	12400	0.835	12600	0.326	12800	0.85	13000	0.318	13300	0.77	13600	0.321	13900	0.761
6250	0.719	6570	0.4	7350	0.771	7590	0.382	8130	0.789	8350	0.371	8810	0.794	9030	0.363	9400	0.817	9600	0.357	10100	0.741	10400	0.355	10800	0.765	11100	0.349	11400	0.794	11600	0.342	11900	0.816	12100	0.333	12400	0.835	12600	0.325	12800	0.851	13000	0.317	13300	0.771	13600	0.32	13900	0.762
6250	0.719	6570	0.4	7350	0.771	7590	0.382	8130	0.789	8350	0.37	8810	0.794	9030	0.362	9400	0.817	9600	0.357	10100	0.741	10400	0.355	10800	0.766	11100	0.349	11400	0.794	11600	0.341	11900	0.817	12100	0.333	12400	0.835	12600	0.325	12800	0.851	13000	0.317	13300	0.771	13600	0.32	13900	0.762
6250	0.719	6570	0.399	7350	0.771	7590	0.382	8130	0.789	8350	0.37	8810	0.794	9030	0.362	9400	0.817	9600	0.356	10100	0.742	10400	0.354	10800	0.766	11100	0.349	11400	0.795	11600	0.341	11900	0.817	12100	0.333	12400	0.835	12600	0.324	12800	0.851	13000	0.316	13300	0.771	13600	0.32	13900	0.762
6250	0.72	6570	0.399	7350	0.771	7590	0.382	8130	0.789	8350	0.37	8810	0.795	9030	0.362	9400	0.818	9600	0.356	10100	0.742	10400	0.354	10800	0.766	11100	0.348	11400	0.795	11600	0.341	11900	0.817	12100	0.332	12400	0.836	12600	0.324	12800	0.851	13000	0.316	13300	0.771	13600	0.319	13900	0.762
6250	0.72	6570	0.399	7350	0.772	7590	0.381	8130	0.79	8350	0.369	8810	0.795	9030	0.361	9400	0.818	9600	0.356	10100	0.742	10400	0.354	10800	0.766	11100	0.348	11400	0.795	11600	0.34	11900	0.818	12100	0.332	12400	0.836	12600	0.324	12800	0.852	13000	0.315	13300	0.772	13600	0.319	13900	0.763
6250	0.72	6570	0.399	7350	0.772	7590	0.381	8130	0.79	8350	0.369	8810	0.795	9030	0.361	9400	0.818	9600	0.355	10100	0.742	10400	0.353	10800	0.767	11100	0.348	11400	0.796	11600	0.34	11900	0.818	12100	0.332	12400	0.836	12600	0.323	12800	0.852	13000	0.315	13300	0.772	13600	0.318	13900	0.763
6250	0.72	6570	0.398	7350	0.772	7590	0.381	8130	0.79	8350	0.369	8810	0.795	9030	0.361	9400	0.818	9600	0.355	10100	0.742	10400	0.353	10800	0.767	11100	0.347	11400	0.796	11600	0.34	11900	0.818	12100	0.331	12400	0.836	12600	0.323	12800	0.852	13000	0.314	13300	0.772	13600	0.318	13900	0.763
6250	0.72	6570	0.398	7350	0.772	7590	0.38	8130	0.79	8350	0.369	8810	0.796	9030	0.361	9400	0.819	9600	0.355	10100	0.743	10400	0.353	10800	0.767	11100	0.347	11400	0.796	11600	0.339	11900	0.818	12100	0.331	12400	0.837	12600	0.322	12800	0.853	13000	0.314	13300	0.772	13600	0.317	13900	0.763
6250	0.721	6570	0.398	7350	0.773	7590	0.38	8130	0.791	8350	0.368	8810	0.796	9030	0.36	9400	0.819	9600	0.355	10100	0.743	10400	0.352	10800	0.767	11100	0.347	11400	0.796	11600	0.339	11900	0.819	12100	0.33	12400	0.837	12600	0.322	12800	0.853	13000	0.314	13300	0.772	13600	0.317	13900	0.764
6250	0.721	6570	0.398	7350	0.773	7590	0.38	8130	0.791	8350	0.368	8810	0.796	9030	0.36	9400	0.819	9600	0.354	10100	0.743	10400	0.352	10800	0.768	11100	0.346	11400	0.797	11600	0.338	11900	0.819	12100	0.33	12400	0.837	12600	0.321	12800	0.853	13000	0.313	13300	0.773	13600	0.317	13900	0.764
6250	0.721	6570	0.397	7350	0.773	7590	0.38	8130	0.791	8350	0.368	8810	0.797	9030	0.36	9400	0.82	9600	0.354	10100	0.743	10400	0.352	10800	0.768	11100	0.346	11400	0.797	11600	0.338	11900	0.819	12100	0.33	12400	0.838	12600	0.321	12800	0.853	13000	0.313	13300	0.773	13600	0.316	13900	0.764
6250	0.721	6570	0.397	7350	0.774	7590	0.379	8130	0.791	8350	0.368	8810	0.797	9030	0.359	9400	0.82	9600	0.354	10100	0.744	10400	0.351	10800	0.768	11100	0.345	11400	0.797	11600	0.338	11900	0.819	12100	0.329	12400	0.838	12600	0.321	12800	0.854	13000	0.312	13300	0.773	13600	0.316	13900	0.764
6250	0.722	6570	0.397	7350	0.774	7590	0.379	8130	0.792	8350	0.367	8810	0.797	9030	0.359	9400	0.82	9600	0.353	10100	0.744	10400	0.351	10800	0.768	11100	0.345	11400	0.797	11600	0.337	11900	0.82	12100	0.329	12400	0.838	12600	0.32	12800	0.854	13000	0.312	13300	0.773	13600	0.315	13900	0.765
6250	0.722	6570	0.397	7350	0.774	7590	0.379	8130	0.792	8350	0.367	8810	0.797	9030	0.359	9400	0.82	9600	0.353	10100	0.744	10400	0.351	10800	0.769	11100	0.345	11400	0.798	11600	0.337	11900	0.82	12100	0.328	12400	0.838	12600	0.32	12800	0.854	13000	0.311	13300	0.774	13600	0.315	13900	0.765
6250	0.722	6570	0.397	7350	0.774	7590	0.379	8130	0.792	8350	0.367	8810	0.798	9030	0.358	9400	0.821	9600	0.353	10100	0.744	10400	0.35	10800	0.769	11100	0.344	11400	0.798	11600	0.337	11900	0.82	12100	0.328	12400	0.839	12600	0.319	12800	0.855	13000	0.311	13300	0.774	13600	0.314	13900	0.765
6250	0.722	6570	0.396	7350	0.775	7590	0.378	8130	0.793	8350	0.366	8810	0.798	9030	0.358	9400	0.821	9600	0.352	10100	0.745	10400	0.35	10800	0.769	11100	0.344	11400	0.798	11600	0.336	11900	0.821	12100	0.328	12400	0.839	12600	0.319	12800	0.855	13000	0.31	13300	0.774	13600	0.314	13900	0.765
6250	0.722	6570	0.396	7350	0.775	7590	0.378	8130	0.793	8350	0.366	8810	0.798	9030	0.358	9400	0.821	9600	0.352	10100	0.745	10400	0.35	10800	0.769	11100	0.344	11400	0.798	11600	0.336	11900	0.821	12100	0.327	12400	0.839	12600	0.318	12800	0.855	13000	0.31	13300	0.774	13600	0.313	13900	0.766
6250	0.723	6570	0.396	7350	0.775	7590	0.378	8130	0.793	8350	0.366	8810	0.798	9030	0.358	9400	0.821	9600	0.352	10100	0.745	10400	0.349	10800	0.77	11100	0.343	11400	0.799	11700	0.335	11900	0.821	12100	0.327	12400	0.839	12600	0.318	12800	0.855	13000	0.31	13300	0.774	13600	0.313	13900	0.766
6250	0.723	6570	0.396	7350	0.775	7590	0.378	8130	0.793	8350	0.366	8810	0.799	9030	0.357	9400	0.822	9600	0.351	10100	0.745	10400	0.349	10800	0.77	11100	0.343	11400	0.799	11700	0.335	11900	0.821	12100	0.326	12400	0.84	12600	0.318	12800	0.856	13000	0.309	13300	0.775	13600	0.313	13900	0.766
6250	0.723	6570	0.395	7350	0.776	7590	0.377	8130	0.794	8350	0.365	8810	0.799	9030	0.357	9400	0.822	9600	0.351	10100	0.745	10400	0.349	10800	0.77	11100	0.343	11400	0.799	11700	0.335	11900	0.822	12100	0.326	12400	0.84	12600	0.317	12800	0.856	13000	0.309	13300	0.775	13600	0.312	13900	0.766
6250	0.723	6570	0.395	7350	0.776	7590	0.377	8130	0.794	8350	0.365	8810	0.799	9030	0.357	9400	0.822	9600	0.351	10100	0.746	10400	0.348	10800	0.77	11100	0.342	11400	0.8	11700	0.334	11900	0.822	12100	0.326	12400	0.84	12600	0.317	12800	0.856	13000	0.308	13300	0.775	13600	0.312	13900	0.767
6250	0.724	6570	0.395	7350	0.776	7590	0.377	8130	0.794	8350	0.365	8810	0.799	9030	0.356	9400	0.823	9600	0.351	10100	0.746	10400	0.348	10800	0.771	11100	0.342	11400	0.8	11700	0.334	11900	0.822	12100	0.325	12400	0.841	12600	0.316	12800	0.856	13000	0.308	13300	0.775	13600	0.311	13900	0.767
6250	0.724	6570	0.395	7350	0.776	7590	0.377	8130	0.794	8350	0.364	8810	0.8	9030	0.356	9400	0.823	9600	0.35	10100	0.746	10400	0.348	10800	0.771	11100	0.342	11400	0.8	11700	0.334	11900	0.822	12100	0.325	12400	0.841	12600	0.316	12800	0.857	13000	0.307	13300	0.776	13600	0.311	13900	0.767
6250	0.724	6570	0.394	7350	0.777	7590	0.376	8130	0.795	8350	0.364	8810	0.8	9030	0.356	9400	0.823	9600	0.35	10100	0.746	10400	0.347	10800	0.771	11100	0.341	11400	0.8	11700	0.333	11900	0.823	12100	0.324	12400	0.841	12600	0.315	12800	0.857	13000	0.307	13300	0.776	13600	0.31	13900	0.767
6250	0.724	6570	0.394	7350	0.777	7590	0.376	8130	0.795	8350	0.364	8810	0.8	9030	0.355	9400	0.823	9600	0.35	10100	0.747	10400	0.347	10800	0.771	11100	0.341	11400	0.801	11700	0.333	11900	0.823	12100	0.324	12400	0.841	12600	0.315	12800	0.857	13000	0.306	13300	0.776	13600	0.31	13900	0.767
6250	0.724	6570	0.394	7350	0.777	7590	0.376	8130	0.795	8350	0.364	8810	0.8	9030	0.355	9400	0.824	9600	0.349	10100	0.747	10400	0.347	10800	0.772	11100	0.341	11400	0.801	11700	0.332	11900	0.823	12100	0.324	12400	0.842	12600	0.315	12800	0.858	13000	0.306	13300	0.776	13600	0.31	13900	0.768
6250	0.725	6570	0.394	7350	0.777	7590	0.375	8130	0.795	8350	0.363	8810	0.801	9030	0.355	9400	0.824	9600	0.349	10100	0.747	10400	0.346	10800	0.772	11100	0.34	11400	0.801	11700	0.332	11900	0.823	12100	0.323	12400	0.842	12600	0.314	12800	0.858	13000	0.305	13300	0.776	13600	0.309	13900	0.768
6250	0.725	6570	0.393	7350	0.778	7590	0.375	8130	0.796	8350	0.363	8810	0.801	9030	0.354	9400	0.824	9600	0.349	10100	0.747	10400	0.346	10800	0.772	11100	0.34	11400	0.801	11700	0.332	11900	0.824	12100	0.323	12400	0.842	12600	0.314	12800	0.858	13000	0.305	13300	0.777	13600	0.309	13900	0.768
6250	0.725	6570	0.393	7350	0.778	7590	0.375	8130	0.796	8350	0.363	8810	0.801	9030	0.354	9400	0.824	9600	0.348	10100	0.747	10400	0.346	10800	0.772	11100	0.34	11400	0.802	11700	0.331	11900	0.824	12100	0.322	12400	0.842	12600	0.313	12800	0.858	13000	0.305	13300	0.777	13600	0.308	13900	0.768
6250	0.725	6570	0.393	7350	0.778	7590	0.375	8130	0.796	8350	0.362	8810	0.802	9030	0.354	9400	0.825	9600	0.348	10100	0.748	10400	0.345	10800	0.773	11100	0.339	11400	0.802	11700	0.331	11900	0.824	12100	0.322	12400	0.843	12600	0.313	12800	0.859	13000	0.304	13300	0.777	13600	0.308	13900	0.769
6250	0.726	6570	0.393	7350	0.778	7590	0.374	8130	0.796	8350	0.362	8810	0.802	9030	0.354	9400	0.825	9600	0.348	10100	0.748	10400	0.345	10800	0.773	11100	0.339	11400	0.802	11700	0.331	11900	0.825	12100	0.321	12400	0.843	12600	0.312	12800	0.859	13000	0.304	13300	0.777	13600	0.307	13900	0.769
6250	0.726	6570	0.392	7350	0.779	7590	0.374	8130	0.797	8350	0.362	8810	0.802	9030	0.353	9400	0.825	9600	0.347	10100	0.748	10400	0.345	10800	0.773	11100	0.339	11400	0.802	11700	0.33	11900	0.825	12100	0.321	12400	0.843	12600	0.312	12800	0.859	13000	0.303	13300	0.777	13600	0.307	13900	0.769
6250	0.726	6570	0.392	7350	0.779	7590	0.374	8130	0.797	8350	0.362	8810	0.802	9030	0.353	9400	0.826	9600	0.347	10100	0.748	10400	0.344	10800	0.773	11100	0.338	11400	0.803	11700	0.33	11900	0.825	12100	0.321	12400	0.844	12600	0.311	12800	0.859	13000	0.303	13300	0.778	13600	0.306	13900	0.769
6250	0.726	6570	0.392	7350	0.779	7590	0.374	8130	0.797	8350	0.361	8810	0.803	9030	0.353	9400	0.826	9600	0.347	10100	0.749	10400	0.344	10800	0.773	11100	0.338	11400	0.803	11700	0.329	11900	0.825	12100	0.32	12400	0.844	12600	0.311	12800	0.86	13000	0.302	13300	0.778	13600	0.306	13900	0.77
6250	0.726	6570	0.392	7350	0.779	7590	0.373	8130	0.797	8350	0.361	8810	0.803	9030	0.352	9400	0.826	9600	0.347	10100	0.749	10400	0.344	10800	0.774	11100	0.337	11400	0.803	11700	0.329	11900	0.826	12100	0.32	12400	0.844	12600	0.311	12800	0.86	13000	0.302	13300	0.778	13600	0.306	13900	0.77
6250	0.727	6570	0.392	7350	0.78	7590	0.373	8130	0.798	8350	0.361	8810	0.803	9030	0.352	9400	0.826	9600	0.346	10100	0.749	10400	0.343	10800	0.774	11100	0.337	11400	0.803	11700	0.329	11900	0.826	12100	0.319	12400	0.844	12600	0.31	12800	0.86	13000	0.301	13300	0.778	13600	0.305	13900	0.77
6250	0.727	6570	0.391	7350	0.78	7590	0.373	8130	0.798	8350	0.36	8810	0.803	9030	0.352	9400	0.827	9600	0.346	10100	0.749	10400	0.343	10800	0.774	11100	0.337	11400	0.804	11700	0.328	11900	0.826	12100	0.319	12400	0.845	12600	0.31	12800	0.86	13000	0.301	13300	0.779	13600	0.305	13900	0.77
6250	0.727	6570	0.391	7350	0.78	7590	0.373	8130	0.798	8350	0.36	8810	0.804	9030	0.351	9400	0.827	9600	0.346	10100	0.749	10400	0.343	10800	0.774	11100	0.336	11400	0.804	11700	0.328	11900	0.826	12100	0.319	12400	0.845	12600	0.309	12800	0.861	13000	0.3	13300	0.779	13600	0.304	13900	0.771
6250	0.727	6570	0.391	7350	0.78	7590	0.372	8130	0.799	8350	0.36	8810	0.804	9030	0.351	9400	0.827	9600	0.345	10100	0.75	10400	0.342	10800	0.775	11100	0.336	11400	0.804	11700	0.328	11900	0.827	12100	0.318	12400	0.845	12600	0.309	12800	0.861	13000	0.3	13300	0.779	13600	0.304	13900	0.771
6250	0.728	6570	0.391	7350	0.781	7590	0.372	8130	0.799	8350	0.36	8810	0.804	9030	0.351	9400	0.827	9600	0.345	10100	0.75	10400	0.342	10800	0.775	11100	0.336	11400	0.804	11700	0.327	11900	0.827	12100	0.318	12400	0.845	12600	0.308	12800	0.861	13000	0.299	13300	0.779	13600	0.303	13900	0.771
6250	0.728	6570	0.39	7350	0.781	7590	0.372	8130	0.799	8350	0.359	8810	0.804	9030	0.351	9400	0.828	9600	0.345	10100	0.75	10400	0.342	10800	0.775	11100	0.335	11400	0.805	11700	0.327	11900	0.827	12100	0.317	12400	0.846	12600	0.308	12800	0.862	13000	0.299	13300	0.779	13600	0.303	13900	0.771
6250	0.728	6570	0.39	7350	0.781	7590	0.372	8130	0.799	8350	0.359	8810	0.805	9030	0.35	9400	0.828	9600	0.344	10100	0.75	10400	0.341	10800	0.775	11100	0.335	11400	0.805	11700	0.326	11900	0.827	12100	0.317	12400	0.846	12600	0.307	12800	0.862	13000	0.298	13300	0.78	13600	0.302	13900	0.771
6250	0.728	6570	0.39	7350	0.781	7590	0.371	8130	0.8	8350	0.359	8810	0.805	9030	0.35	9400	0.828	9600	0.344	10100	0.751	10400	0.341	10800	0.776	11100	0.335	11400	0.805	11700	0.326	11900	0.828	12100	0.317	12400	0.846	12600	0.307	12800	0.862	13000	0.298	13300	0.78	13600	0.302	13900	0.772
6250	0.728	6570	0.39	7350	0.782	7590	0.371	8130	0.8	8350	0.358	8810	0.805	9030	0.35	9400	0.828	9600	0.344	10100	0.751	10400	0.341	10800	0.776	11100	0.334	11400	0.805	11700	0.326	11900	0.828	12100	0.316	12400	0.846	12600	0.306	12800	0.862	13000	0.297	13300	0.78	13600	0.301	13900	0.772
6250	0.729	6570	0.389	7350	0.782	7590	0.371	8130	0.8	8350	0.358	8810	0.805	9030	0.349	9400	0.829	9600	0.343	10100	0.751	10400	0.34	10800	0.776	11100	0.334	11400	0.806	11700	0.325	11900	0.828	12100	0.316	12400	0.847	12600	0.306	12800	0.863	13000	0.297	13300	0.78	13600	0.301	13900	0.772
6250	0.729	6570	0.389	7350	0.782	7590	0.37	8130	0.8	8350	0.358	8810	0.806	9030	0.349	9400	0.829	9600	0.343	10100	0.751	10400	0.34	10800	0.776	11100	0.333	11400	0.806	11700	0.325	11900	0.829	12100	0.315	12400	0.847	12600	0.305	12800	0.863	13000	0.297	13300	0.78	13600	0.301	13900	0.772
6250	0.729	6570	0.389	7350	0.782	7590	0.37	8130	0.801	8350	0.358	8810	0.806	9030	0.349	9400	0.829	9600	0.343	10100	0.751	10400	0.34	10800	0.777	11100	0.333	11400	0.806	11700	0.324	11900	0.829	12100	0.315	12400	0.847	12600	0.305	12800	0.863	13000	0.296	13300	0.781	13600	0.3	13900	0.773
6250	0.729	6570	0.389	7350	0.783	7590	0.37	8130	0.801	8350	0.357	8810	0.806	9030	0.348	9400	0.83	9600	0.342	10100	0.752	10400	0.339	10800	0.777	11100	0.333	11400	0.806	11700	0.324	11900	0.829	12100	0.314	12400	0.848	12600	0.305	12800	0.863	13000	0.296	13300	0.781	13600	0.3	13900	0.773
6250	0.729	6570	0.388	7350	0.783	7590	0.37	8130	0.801	8360	0.357	8810	0.806	9030	0.348	9400	0.83	9600	0.342	10100	0.752	10400	0.339	10800	0.777	11100	0.332	11400	0.807	11700	0.324	11900	0.829	12100	0.314	12400	0.848	12600	0.304	12800	0.864	13000	0.295	13300	0.781	13600	0.299	13900	0.773
6250	0.73	6570	0.388	7350	0.783	7590	0.369	8130	0.801	8360	0.357	8810	0.807	9030	0.348	9400	0.83	9600	0.342	10100	0.752	10400	0.339	10800	0.777	11100	0.332	11400	0.807	11700	0.323	11900	0.83	12100	0.314	12400	0.848	12600	0.304	12800	0.864	13000	0.295	13300	0.781	13600	0.299	13900	0.773
6250	0.73	6570	0.388	7350	0.783	7590	0.369	8130	0.802	8360	0.356	8810	0.807	9030	0.347	9400	0.83	9600	0.342	10100	0.752	10400	0.338	10800	0.778	11100	0.332	11400	0.807	11700	0.323	11900	0.83	12100	0.313	12400	0.848	12600	0.303	12800	0.864	13000	0.294	13300	0.782	13600	0.298	13900	0.774
6250	0.73	6570	0.388	7350	0.784	7590	0.369	8130	0.802	8360	0.356	8810	0.807	9030	0.347	9400	0.831	9600	0.341	10100	0.753	10400	0.338	10800	0.778	11100	0.331	11400	0.807	11700	0.322	11900	0.83	12100	0.313	12400	0.849	12600	0.303	12800	0.864	13000	0.294	13300	0.782	13600	0.298	13900	0.774
6250	0.73	6570	0.388	7350	0.784	7590	0.369	8130	0.802	8360	0.356	8810	0.807	9030	0.347	9400	0.831	9600	0.341	10100	0.753	10400	0.338	10800	0.778	11100	0.331	11400	0.808	11700	0.322	11900	0.83	12100	0.312	12400	0.849	12600	0.302	12800	0.865	13000	0.293	13300	0.782	13600	0.297	13900	0.774
6250	0.731	6570	0.387	7350	0.784	7590	0.368	8130	0.802	8360	0.356	8810	0.808	9030	0.347	9400	0.831	9600	0.341	10100	0.753	10400	0.337	10800	0.778	11100	0.331	11400	0.808	11700	0.322	11900	0.831	12100	0.312	12400	0.849	12600	0.302	12800	0.865	13000	0.293	13300	0.782	13600	0.297	13900	0.774
6250	0.731	6570	0.387	7350	0.784	7590	0.368	8130	0.803	8360	0.355	8810	0.808	9030	0.346	9400	0.831	9600	0.34	10100	0.753	10400	0.337	10800	0.778	11100	0.33	11400	0.808	11700	0.321	11900	0.831	12100	0.311	12400	0.849	12600	0.301	12800	0.865	13000	0.292	13300	0.782	13600	0.296	13900	0.774
6250	0.731	6570	0.387	7350	0.785	7590	0.368	8130	0.803	8360	0.355	8810	0.808	9030	0.346	9400	0.832	9600	0.34	10100	0.753	10400	0.337	10800	0.779	11100	0.33	11400	0.808	11700	0.321	11900	0.831	12100	0.311	12400	0.85	12600	0.301	12800	0.866	13000	0.292	13300	0.783	13600	0.296	13900	0.775
6250	0.731	6570	0.387	7350	0.785	7590	0.368	8130	0.803	8360	0.355	8810	0.808	9030	0.346	9400	0.832	9600	0.34	10100	0.754	10400	0.336	10800	0.779	11100	0.33	11400	0.809	11700	0.32	11900	0.831	12100	0.31	12400	0.85	12600	0.3	12800	0.866	13000	0.291	13300	0.783	13600	0.295	13900	0.775
6250	0.731	6570	0.386	7350	0.785	7590	0.367	8130	0.803	8360	0.354	8810	0.809	9030	0.345	9400	0.832	9610	0.339	10100	0.754	10400	0.336	10800	0.779	11100	0.329	11400	0.809	11700	0.32	11900	0.832	12100	0.31	12400	0.85	12600	0.3	12800	0.866	13000	0.291	13300	0.783	13600	0.295	13900	0.775
6250	0.732	6570	0.386	7350	0.785	7590	0.367	8130	0.804	8360	0.354	8810	0.809	9030	0.345	9400	0.832	9610	0.339	10100	0.754	10400	0.336	10800	0.779	11100	0.329	11400	0.809	11700	0.32	11900	0.832	12100	0.31	12400	0.85	12600	0.299	12800	0.866	13000	0.29	13300	0.783	13600	0.294	13900	0.775
6250	0.732	6570	0.386	7350	0.786	7590	0.367	8130	0.804	8360	0.354	8810	0.809	9030	0.345	9400	0.833	9610	0.339	10100	0.754	10400	0.335	10800	0.78	11100	0.328	11400	0.81	11700	0.319	11900	0.832	12100	0.309	12400	0.851	12600	0.299	12800	0.867	13000	0.29	13300	0.783	13600	0.294	13900	0.776
6250	0.732	6570	0.386	7350	0.786	7590	0.367	8130	0.804	8360	0.354	8810	0.809	9030	0.344	9400	0.833	9610	0.338	10100	0.754	10400	0.335	10800	0.78	11100	0.328	11400	0.81	11700	0.319	11900	0.832	12100	0.309	12400	0.851	12600	0.298	12800	0.867	13000	0.289	13300	0.784	13600	0.293	13900	0.776
6250	0.732	6570	0.385	7350	0.786	7590	0.366	8130	0.804	8360	0.353	8810	0.81	9030	0.344	9400	0.833	9610	0.338	10100	0.755	10400	0.335	10800	0.78	11100	0.328	11400	0.81	11700	0.318	11900	0.833	12100	0.308	12400	0.851	12600	0.298	12800	0.867	13000	0.289	13300	0.784	13600	0.293	13900	0.776
6250	0.732	6570	0.385	7350	0.786	7590	0.366	8130	0.805	8360	0.353	8810	0.81	9030	0.344	9400	0.833	9610	0.338	10100	0.755	10400	0.334	10800	0.78	11100	0.327	11400	0.81	11700	0.318	11900	0.833	12100	0.308	12400	0.851	12600	0.297	12800	0.867	13000	0.288	13300	0.784	13600	0.293	13900	0.776
6250	0.733	6570	0.385	7350	0.787	7590	0.366	8130	0.805	8360	0.353	8810	0.81	9030	0.344	9400	0.834	9610	0.337	10100	0.755	10400	0.334	10800	0.781	11100	0.327	11400	0.811	11700	0.318	11900	0.833	12100	0.307	12400	0.852	12600	0.297	12800	0.868	13000	0.288	13300	0.784	13600	0.292	13900	0.777
6250	0.733	6570	0.385	7350	0.787	7590	0.365	8130	0.805	8360	0.352	8810	0.81	9030	0.343	9400	0.834	9610	0.337	10100	0.755	10400	0.334	10800	0.781	11100	0.327	11400	0.811	11700	0.317	11900	0.833	12100	0.307	12400	0.852	12600	0.296	12800	0.868	13000	0.287	13300	0.784	13600	0.292	13900	0.777
6250	0.733	6570	0.384	7350	0.787	7590	0.365	8130	0.805	8360	0.352	8810	0.811	9030	0.343	9400	0.834	9610	0.337	10100	0.755	10400	0.333	10800	0.781	11100	0.326	11400	0.811	11700	0.317	11900	0.834	12100	0.307	12400	0.852	12600	0.296	12800	0.868	13000	0.287	13300	0.785	13600	0.291	13900	0.777
6250	0.733	6570	0.384	7350	0.787	7590	0.365	8130	0.806	8360	0.352	8810	0.811	9030	0.343	9400	0.834	9610	0.336	10100	0.756	10400	0.333	10800	0.781	11100	0.326	11400	0.811	11700	0.316	11900	0.834	12100	0.306	12400	0.852	12600	0.295	12800	0.868	13000	0.286	13300	0.785	13600	0.291	13900	0.777
6250	0.734	6570	0.384	7350	0.788	7590	0.365	8130	0.806	8360	0.352	8810	0.811	9030	0.342	9400	0.835	9610	0.336	10100	0.756	10400	0.333	10800	0.782	11100	0.325	11400	0.811	11700	0.316	11900	0.834	12100	0.306	12400	0.853	12600	0.295	12800	0.869	13000	0.286	13300	0.785	13600	0.29	13900	0.777
6250	0.734	6570	0.384	7350	0.788	7590	0.364	8130	0.806	8360	0.351	8810	0.811	9030	0.342	9400	0.835	9610	0.336	10100	0.756	10400	0.332	10800	0.782	11100	0.325	11400	0.812	11700	0.316	11900	0.834	12100	0.305	12400	0.853	12600	0.294	12800	0.869	13000	0.285	13300	0.785	13600	0.29	13900	0.778
6250	0.734	6570	0.384	7350	0.788	7590	0.364	8130	0.806	8360	0.351	8810	0.812	9030	0.342	9400	0.835	9610	0.335	10100	0.756	10400	0.332	10800	0.782	11100	0.325	11400	0.812	11700	0.315	11900	0.835	12100	0.305	12400	0.853	12600	0.294	12800	0.869	13000	0.285	13300	0.785	13600	0.289	13900	0.778
6250	0.734	6570	0.383	7350	0.788	7590	0.364	8130	0.807	8360	0.351	8810	0.812	9030	0.341	9400	0.835	9610	0.335	10100	0.757	10400	0.331	10800	0.782	11100	0.324	11400	0.812	11700	0.315	11900	0.835	12100	0.304	12400	0.853	12600	0.293	12800	0.869	13000	0.284	13300	0.786	13600	0.289	13900	0.778
6250	0.734	6570	0.383	7350	0.788	7590	0.364	8130	0.807	8360	0.35	8810	0.812	9030	0.341	9400	0.836	9610	0.335	10100	0.757	10400	0.331	10800	0.782	11100	0.324	11400	0.812	11700	0.314	11900	0.835	12100	0.304	12400	0.854	12600	0.293	12800	0.87	13000	0.284	13300	0.786	13600	0.288	13900	0.778
6250	0.735	6570	0.383	7350	0.789	7590	0.363	8130	0.807	8360	0.35	8810	0.812	9030	0.341	9400	0.836	9610	0.334	10100	0.757	10400	0.331	10800	0.783	11100	0.324	11400	0.813	11700	0.314	11900	0.835	12100	0.303	12400	0.854	12600	0.292	12800	0.87	13000	0.283	13300	0.786	13600	0.288	13900	0.779
6250	0.735	6570	0.383	7350	0.789	7590	0.363	8130	0.807	8360	0.35	8810	0.813	9030	0.34	9400	0.836	9610	0.334	10100	0.757	10400	0.33	10800	0.783	11100	0.323	11400	0.813	11700	0.314	11900	0.836	12100	0.303	12400	0.854	12600	0.292	12800	0.87	13000	0.283	13300	0.786	13600	0.287	13900	0.779
6250	0.735	6570	0.382	7350	0.789	7590	0.363	8130	0.808	8360	0.349	8810	0.813	9030	0.34	9400	0.837	9610	0.334	10100	0.757	10400	0.33	10800	0.783	11100	0.323	11400	0.813	11700	0.313	11900	0.836	12100	0.302	12400	0.854	12600	0.291	12800	0.87	13000	0.282	13300	0.787	13600	0.287	13900	0.779
6250	0.735	6570	0.382	7350	0.789	7590	0.363	8130	0.808	8360	0.349	8810	0.813	9030	0.34	9400	0.837	9610	0.334	10100	0.758	10400	0.33	10800	0.783	11100	0.322	11400	0.813	11700	0.313	11900	0.836	12100	0.302	12400	0.855	12600	0.291	12800	0.871	13000	0.281	13300	0.787	13600	0.286	13900	0.779
6260	0.735	6580	0.382	7350	0.79	7590	0.362	8130	0.808	8360	0.349	8810	0.813	9030	0.339	9400	0.837	9610	0.333	10100	0.758	10400	0.329	10800	0.784	11100	0.322	11400	0.814	11700	0.312	11900	0.836	12100	0.302	12400	0.855	12600	0.29	12800	0.871	13000	0.281	13300	0.787	13600	0.286	13900	0.779
6260	0.736	6580	0.382	7350	0.79	7590	0.362	8130	0.808	8360	0.349	8810	0.814	9030	0.339	9400	0.837	9610	0.333	10100	0.758	10400	0.329	10800	0.784	11100	0.322	11400	0.814	11700	0.312	11900	0.837	12100	0.301	12400	0.855	12600	0.29	12800	0.871	13000	0.28	13300	0.787	13600	0.285	13900	0.78
6260	0.736	6580	0.381	7350	0.79	7590	0.362	8130	0.809	8360	0.348	8810	0.814	9030	0.339	9400	0.838	9610	0.333	10100	0.758	10400	0.329	10800	0.784	11100	0.321	11400	0.814	11700	0.312	11900	0.837	12100	0.301	12400	0.855	12600	0.289	12800	0.871	13000	0.28	13300	0.787	13600	0.285	13900	0.78
6260	0.736	6580	0.381	7350	0.79	7590	0.362	8140	0.809	8360	0.348	8810	0.814	9030	0.339	9400	0.838	9610	0.332	10100	0.758	10400	0.328	10800	0.784	11100	0.321	11400	0.814	11700	0.311	11900	0.837	12100	0.3	12400	0.856	12600	0.289	12800	0.872	13000	0.279	13300	0.788	13600	0.284	13900	0.78
6260	0.736	6580	0.381	7350	0.791	7590	0.361	8140	0.809	8360	0.348	8810	0.814	9030	0.338	9400	0.838	9610	0.332	10100	0.759	10400	0.328	10800	0.785	11100	0.321	11400	0.815	11700	0.311	11900	0.837	12100	0.3	12400	0.856	12600	0.288	12800	0.872	13000	0.279	13300	0.788	13600	0.284	13900	0.78
6260	0.736	6580	0.381	7350	0.791	7590	0.361	8140	0.809	8360	0.347	8810	0.815	9030	0.338	9400	0.838	9610	0.332	10100	0.759	10400	0.328	10800	0.785	11100	0.32	11400	0.815	11700	0.31	11900	0.838	12100	0.299	12400	0.856	12600	0.288	12800	0.872	13000	0.278	13300	0.788	13600	0.283	13900	0.781
6260	0.737	6580	0.38	7350	0.791	7590	0.361	8140	0.81	8360	0.347	8810	0.815	9030	0.338	9400	0.839	9610	0.331	10100	0.759	10400	0.327	10800	0.785	11100	0.32	11400	0.815	11700	0.31	11900	0.838	12100	0.299	12400	0.856	12600	0.287	12800	0.872	13000	0.278	13300	0.788	13600	0.283	13900	0.781
6260	0.737	6580	0.38	7350	0.791	7590	0.36	8140	0.81	8360	0.347	8810	0.815	9030	0.337	9400	0.839	9610	0.331	10100	0.759	10400	0.327	10800	0.785	11100	0.319	11400	0.815	11700	0.309	11900	0.838	12100	0.298	12400	0.857	12600	0.287	12800	0.873	13000	0.277	13300	0.788	13600	0.282	13900	0.781
6260	0.737	6580	0.38	7350	0.792	7590	0.36	8140	0.81	8360	0.347	8810	0.815	9030	0.337	9400	0.839	9610	0.331	10100	0.759	10400	0.327	10800	0.785	11100	0.319	11400	0.816	11700	0.309	11900	0.838	12100	0.298	12400	0.857	12600	0.286	12800	0.873	13000	0.277	13300	0.789	13600	0.282	13900	0.781
6260	0.737	6580	0.38	7350	0.792	7590	0.36	8140	0.81	8360	0.346	8810	0.816	9030	0.337	9400	0.839	9610	0.33	10100	0.76	10400	0.326	10800	0.786	11100	0.319	11400	0.816	11700	0.309	11900	0.839	12100	0.297	12400	0.857	12600	0.286	12800	0.873	13000	0.276	13300	0.789	13600	0.281	13900	0.781
6260	0.737	6580	0.38	7350	0.792	7590	0.36	8140	0.811	8360	0.346	8810	0.816	9040	0.336	9400	0.84	9610	0.33	10100	0.76	10400	0.326	10800	0.786	11100	0.318	11400	0.816	11700	0.308	11900	0.839	12100	0.297	12400	0.857	12600	0.285	12800	0.873	13000	0.276	13300	0.789	13600	0.281	13900	0.782
6260	0.738	6580	0.379	7350	0.792	7590	0.359	8140	0.811	8360	0.346	8810	0.816	9040	0.336	9400	0.84	9610	0.33	10100	0.76	10400	0.325	10800	0.786	11100	0.318	11400	0.816	11700	0.308	11900	0.839	12100	0.296	12400	0.858	12600	0.285	12800	0.874	13000	0.275	13300	0.789	13600	0.28	13900	0.782
6260	0.738	6580	0.379	7350	0.793	7590	0.359	8140	0.811	8360	0.345	8820	0.816	9040	0.336	9400	0.84	9610	0.329	10100	0.76	10400	0.325	10800	0.786	11100	0.317	11400	0.817	11700	0.307	11900	0.839	12100	0.296	12400	0.858	12600	0.284	12800	0.874	13000	0.275	13300	0.789	13600	0.28	13900	0.782
6260	0.738	6580	0.379	7360	0.793	7590	0.359	8140	0.811	8360	0.345	8820	0.817	9040	0.335	9400	0.84	9610	0.329	10100	0.761	10400	0.325	10800	0.787	11100	0.317	11400	0.817	11700	0.307	11900	0.84	12100	0.296	12400	0.858	12600	0.284	12800	0.874	13000	0.274	13300	0.79	13600	0.279	13900	0.782
6260	0.738	6580	0.379	7360	0.793	7590	0.359	8140	0.812	8360	0.345	8820	0.817	9040	0.335	9400	0.841	9610	0.329	10100	0.761	10400	0.324	10800	0.787	11100	0.317	11400	0.817	11700	0.306	11900	0.84	12100	0.295	12400	0.858	12600	0.283	12800	0.874	13000	0.274	13300	0.79	13600	0.279	13900	0.783
6260	0.738	6580	0.378	7360	0.793	7590	0.358	8140	0.812	8360	0.345	8820	0.817	9040	0.335	9400	0.841	9610	0.328	10100	0.761	10400	0.324	10800	0.787	11100	0.316	11400	0.817	11700	0.306	11900	0.84	12100	0.295	12400	0.859	12600	0.283	12800	0.875	13000	0.273	13300	0.79	13600	0.278	13900	0.783
6260	0.739	6580	0.378	7360	0.794	7590	0.358	8140	0.812	8360	0.344	8820	0.817	9040	0.334	9400	0.841	9610	0.328	10100	0.761	10400	0.324	10800	0.787	11100	0.316	11400	0.818	11700	0.306	11900	0.84	12100	0.294	12400	0.859	12600	0.282	12800	0.875	13000	0.272	13300	0.79	13600	0.278	13900	0.783
6260	0.739	6580	0.378	7360	0.794	7590	0.358	8140	0.812	8360	0.344	8820	0.818	9040	0.334	9400	0.841	9610	0.328	10100	0.761	10400	0.323	10800	0.788	11100	0.316	11400	0.818	11700	0.305	11900	0.841	12100	0.294	12400	0.859	12600	0.282	12800	0.875	13000	0.272	13300	0.79	13600	0.277	13900	0.783
6260	0.739	6580	0.378	7360	0.794	7590	0.358	8140	0.813	8360	0.344	8820	0.818	9040	0.334	9400	0.842	9610	0.327	10100	0.762	10400	0.323	10800	0.788	11100	0.315	11400	0.818	11700	0.305	11900	0.841	12100	0.293	12400	0.859	12600	0.281	12800	0.875	13000	0.271	13300	0.791	13600	0.277	13900	0.783
6260	0.739	6580	0.377	7360	0.794	7590	0.357	8140	0.813	8360	0.343	8820	0.818	9040	0.333	9400	0.842	9610	0.327	10100	0.762	10400	0.323	10800	0.788	11100	0.315	11400	0.818	11700	0.304	12000	0.841	12100	0.293	12400	0.86	12600	0.281	12800	0.876	13000	0.271	13300	0.791	13600	0.276	13900	0.784
6260	0.74	6580	0.377	7360	0.795	7590	0.357	8140	0.813	8360	0.343	8820	0.818	9040	0.333	9400	0.842	9610	0.327	10100	0.762	10400	0.322	10800	0.788	11100	0.314	11400	0.819	11700	0.304	12000	0.841	12100	0.292	12400	0.86	12600	0.28	12800	0.876	13000	0.27	13300	0.791	13600	0.276	13900	0.784
6260	0.74	6580	0.377	7360	0.795	7600	0.357	8140	0.813	8360	0.343	8820	0.819	9040	0.333	9400	0.842	9610	0.326	10100	0.762	10400	0.322	10800	0.788	11100	0.314	11400	0.819	11700	0.303	12000	0.842	12100	0.292	12400	0.86	12600	0.279	12800	0.876	13000	0.27	13300	0.791	13600	0.275	13900	0.784
6260	0.74	6580	0.377	7360	0.795	7600	0.356	8140	0.814	8360	0.342	8820	0.819	9040	0.332	9400	0.843	9610	0.326	10100	0.762	10400	0.322	10800	0.789	11100	0.314	11400	0.819	11700	0.303	12000	0.842	12100	0.291	12400	0.86	12600	0.279	12800	0.876	13000	0.269	13300	0.791	13600	0.275	13900	0.784
6260	0.74	6580	0.377	7360	0.795	7600	0.356	8140	0.814	8360	0.342	8820	0.819	9040	0.332	9400	0.843	9610	0.326	10100	0.763	10400	0.321	10800	0.789	11100	0.313	11400	0.819	11700	0.303	12000	0.842	12100	0.291	12400	0.861	12600	0.278	12800	0.877	13000	0.269	13300	0.792	13600	0.274	13900	0.784
6260	0.74	6580	0.376	7360	0.795	7600	0.356	8140	0.814	8360	0.342	8820	0.819	9040	0.332	9410	0.843	9610	0.325	10100	0.763	10400	0.321	10800	0.789	11100	0.313	11400	0.819	11700	0.302	12000	0.842	12100	0.29	12400	0.861	12600	0.278	12800	0.877	13000	0.268	13300	0.792	13600	0.274	13900	0.785
6260	0.741	6580	0.376	7360	0.796	7600	0.356	8140	0.814	8360	0.342	8820	0.82	9040	0.331	9410	0.843	9610	0.325	10100	0.763	10400	0.32	10800	0.789	11100	0.312	11400	0.82	11700	0.302	12000	0.843	12100	0.29	12400	0.861	12600	0.277	12800	0.877	13000	0.267	13300	0.792	13600	0.273	13900	0.785
6260	0.741	6580	0.376	7360	0.796	7600	0.355	8140	0.814	8360	0.341	8820	0.82	9040	0.331	9410	0.844	9610	0.325	10100	0.763	10400	0.32	10800	0.79	11100	0.312	11400	0.82	11700	0.301	12000	0.843	12100	0.289	12400	0.861	12600	0.277	12800	0.877	13000	0.267	13300	0.792	13600	0.273	13900	0.785
6260	0.741	6580	0.376	7360	0.796	7600	0.355	8140	0.815	8360	0.341	8820	0.82	9040	0.331	9410	0.844	9610	0.324	10100	0.763	10400	0.32	10800	0.79	11100	0.312	11400	0.82	11700	0.301	12000	0.843	12100	0.289	12400	0.862	12600	0.276	12800	0.878	13000	0.266	13300	0.792	13600	0.272	13900	0.785
6260	0.741	6580	0.375	7360	0.796	7600	0.355	8140	0.815	8360	0.341	8820	0.82	9040	0.33	9410	0.844	9610	0.324	10100	0.764	10400	0.319	10800	0.79	11100	0.311	11400	0.82	11700	0.3	12000	0.843	12200	0.288	12400	0.862	12600	0.276	12800	0.878	13000	0.266	13300	0.793	13600	0.272	13900	0.786
6260	0.741	6580	0.375	7360	0.797	7600	0.355	8140	0.815	8360	0.34	8820	0.82	9040	0.33	9410	0.844	9610	0.324	10100	0.764	10400	0.319	10800	0.79	11100	0.311	11400	0.821	11700	0.3	12000	0.844	12200	0.288	12400	0.862	12600	0.275	12800	0.878	13000	0.265	13300	0.793	13600	0.271	13900	0.786
6260	0.742	6580	0.375	7360	0.797	7600	0.354	8140	0.815	8360	0.34	8820	0.821	9040	0.33	9410	0.845	9610	0.323	10100	0.764	10400	0.319	10800	0.79	11100	0.31	11400	0.821	11700	0.3	12000	0.844	12200	0.287	12400	0.862	12600	0.275	12800	0.878	13000	0.265	13300	0.793	13600	0.27	13900	0.786
6260	0.742	6580	0.375	7360	0.797	7600	0.354	8140	0.816	8360	0.34	8820	0.821	9040	0.329	9410	0.845	9610	0.323	10100	0.764	10400	0.318	10800	0.791	11100	0.31	11400	0.821	11700	0.299	12000	0.844	12200	0.287	12400	0.863	12600	0.274	12800	0.879	13000	0.264	13300	0.793	13600	0.27	13900	0.786
6260	0.742	6580	0.374	7360	0.797	7600	0.354	8140	0.816	8360	0.34	8820	0.821	9040	0.329	9410	0.845	9610	0.323	10100	0.764	10400	0.318	10800	0.791	11100	0.31	11400	0.821	11700	0.299	12000	0.844	12200	0.286	12400	0.863	12600	0.273	12800	0.879	13000	0.264	13300	0.793	13600	0.269	13900	0.786
6260	0.742	6580	0.374	7360	0.798	7600	0.354	8140	0.816	8360	0.339	8820	0.821	9040	0.329	9410	0.845	9610	0.322	10100	0.765	10400	0.318	10800	0.791	11100	0.309	11400	0.822	11700	0.298	12000	0.845	12200	0.286	12400	0.863	12600	0.273	12800	0.879	13000	0.263	13300	0.794	13600	0.269	13900	0.787
6260	0.742	6580	0.374	7360	0.798	7600	0.353	8140	0.816	8360	0.339	8820	0.822	9040	0.329	9410	0.846	9610	0.322	10100	0.765	10400	0.317	10800	0.791	11100	0.309	11400	0.822	11700	0.298	12000	0.845	12200	0.285	12400	0.863	12600	0.272	12800	0.879	13000	0.262	13300	0.794	13600	0.268	13900	0.787
6260	0.743	6580	0.374	7360	0.798	7600	0.353	8140	0.817	8360	0.339	8820	0.822	9040	0.328	9410	0.846	9610	0.322	10100	0.765	10400	0.317	10800	0.792	11100	0.308	11400	0.822	11700	0.297	12000	0.845	12200	0.285	12400	0.864	12600	0.272	12800	0.88	13000	0.262	13300	0.794	13600	0.268	13900	0.787
6260	0.743	6580	0.373	7360	0.798	7600	0.353	8140	0.817	8360	0.338	8820	0.822	9040	0.328	9410	0.846	9610	0.321	10100	0.765	10400	0.317	10800	0.792	11100	0.308	11400	0.822	11700	0.297	12000	0.845	12200	0.284	12400	0.864	12600	0.271	12800	0.88	13000	0.261	13300	0.794	13600	0.267	13900	0.787
6260	0.743	6580	0.373	7360	0.799	7600	0.352	8140	0.817	8360	0.338	8820	0.822	9040	0.328	9410	0.846	9610	0.321	10100	0.765	10400	0.316	10800	0.792	11100	0.308	11400	0.823	11700	0.296	12000	0.846	12200	0.284	12400	0.864	12600	0.271	12800	0.88	13000	0.261	13300	0.794	13600	0.267	13900	0.788
6260	0.743	6580	0.373	7360	0.799	7600	0.352	8140	0.817	8360	0.338	8820	0.823	9040	0.327	9410	0.847	9610	0.321	10100	0.766	10400	0.316	10800	0.792	11100	0.307	11400	0.823	11700	0.296	12000	0.846	12200	0.283	12400	0.864	12600	0.27	12800	0.88	13000	0.26	13300	0.795	13600	0.266	13900	0.788
6260	0.743	6580	0.373	7360	0.799	7600	0.352	8140	0.818	8360	0.337	8820	0.823	9040	0.327	9410	0.847	9610	0.32	10100	0.766	10400	0.315	10800	0.792	11100	0.307	11400	0.823	11700	0.295	12000	0.846	12200	0.283	12400	0.865	12600	0.269	12800	0.881	13000	0.26	13300	0.795	13600	0.266	13900	0.788
6260	0.744	6580	0.373	7360	0.799	7600	0.352	8140	0.818	8360	0.337	8820	0.823	9040	0.327	9410	0.847	9610	0.32	10100	0.766	10400	0.315	10800	0.793	11100	0.306	11400	0.823	11700	0.295	12000	0.846	12200	0.282	12400	0.865	12600	0.269	12800	0.881	13000	0.259	13300	0.795	13600	0.265	13900	0.788
6260	0.744	6580	0.372	7360	0.799	7600	0.351	8140	0.818	8360	0.337	8820	0.823	9040	0.326	9410	0.847	9610	0.32	10100	0.766	10400	0.315	10800	0.793	11100	0.306	11400	0.824	11700	0.295	12000	0.847	12200	0.282	12400	0.865	12600	0.268	12800	0.881	13000	0.258	13300	0.795	13600	0.265	13900	0.788
6260	0.744	6580	0.372	7360	0.8	7600	0.351	8140	0.818	8360	0.337	8820	0.824	9040	0.326	9410	0.847	9610	0.319	10100	0.766	10400	0.314	10800	0.793	11100	0.306	11400	0.824	11700	0.294	12000	0.847	12200	0.281	12400	0.865	12600	0.268	12800	0.881	13000	0.258	13300	0.795	13600	0.264	13900	0.789
6260	0.744	6580	0.372	7360	0.8	7600	0.351	8140	0.819	8360	0.336	8820	0.824	9040	0.326	9410	0.848	9610	0.319	10100	0.767	10400	0.314	10800	0.793	11100	0.305	11400	0.824	11700	0.294	12000	0.847	12200	0.281	12400	0.866	12600	0.267	12800	0.882	13000	0.257	13300	0.796	13600	0.264	13900	0.789
6260	0.744	6580	0.372	7360	0.8	7600	0.351	8140	0.819	8360	0.336	8820	0.824	9040	0.325	9410	0.848	9610	0.318	10100	0.767	10400	0.314	10800	0.794	11100	0.305	11400	0.824	11700	0.293	12000	0.847	12200	0.28	12400	0.866	12600	0.267	12800	0.882	13000	0.257	13300	0.796	13600	0.263	13900	0.789
6260	0.745	6580	0.371	7360	0.8	7600	0.35	8140	0.819	8360	0.336	8820	0.824	9040	0.325	9410	0.848	9610	0.318	10100	0.767	10400	0.313	10800	0.794	11100	0.304	11400	0.824	11700	0.293	12000	0.847	12200	0.28	12400	0.866	12600	0.266	12800	0.882	13000	0.256	13300	0.796	13600	0.263	13900	0.789
6260	0.745	6580	0.371	7360	0.801	7600	0.35	8140	0.819	8360	0.335	8820	0.825	9040	0.325	9410	0.848	9610	0.318	10100	0.767	10400	0.313	10800	0.794	11100	0.304	11400	0.825	11700	0.292	12000	0.848	12200	0.279	12400	0.866	12600	0.265	12800	0.882	13000	0.255	13300	0.796	13600	0.262	13900	0.789
6260	0.745	6580	0.371	7360	0.801	7600	0.35	8140	0.82	8360	0.335	8820	0.825	9040	0.324	9410	0.849	9610	0.317	10100	0.767	10400	0.312	10800	0.794	11100	0.304	11400	0.825	11700	0.292	12000	0.848	12200	0.279	12400	0.867	12600	0.265	12800	0.883	13000	0.255	13300	0.796	13600	0.261	13900	0.79
6260	0.745	6580	0.371	7360	0.801	7600	0.349	8140	0.82	8360	0.335	8820	0.825	9040	0.324	9410	0.849	9610	0.317	10100	0.768	10400	0.312	10800	0.795	11100	0.303	11400	0.825	11700	0.291	12000	0.848	12200	0.278	12400	0.867	12600	0.264	12800	0.883	13000	0.254	13300	0.797	13600	0.261	13900	0.79
6260	0.745	6580	0.37	7360	0.801	7600	0.349	8140	0.82	8360	0.334	8820	0.825	9040	0.324	9410	0.849	9610	0.317	10100	0.768	10400	0.312	10800	0.795	11100	0.303	11400	0.825	11700	0.291	12000	0.848	12200	0.278	12400	0.867	12600	0.264	12800	0.883	13000	0.254	13300	0.797	13600	0.26	14000	0.79
6260	0.746	6580	0.37	7360	0.802	7600	0.349	8140	0.82	8360	0.334	8820	0.826	9040	0.323	9410	0.849	9610	0.316	10100	0.768	10400	0.311	10800	0.795	11100	0.302	11400	0.826	11700	0.29	12000	0.849	12200	0.277	12400	0.867	12600	0.263	12800	0.883	13000	0.253	13300	0.797	13600	0.26	14000	0.79
6260	0.746	6580	0.37	7360	0.802	7600	0.349	8140	0.82	8360	0.334	8820	0.826	9040	0.323	9410	0.85	9610	0.316	10100	0.768	10400	0.311	10800	0.795	11100	0.302	11400	0.826	11700	0.29	12000	0.849	12200	0.276	12400	0.867	12600	0.263	12800	0.883	13000	0.252	13300	0.797	13600	0.259	14000	0.79
6260	0.746	6580	0.37	7360	0.802	7600	0.348	8140	0.821	8360	0.334	8820	0.826	9040	0.323	9410	0.85	9610	0.316	10100	0.768	10400	0.311	10800	0.795	11100	0.302	11400	0.826	11700	0.29	12000	0.849	12200	0.276	12400	0.868	12600	0.262	12800	0.884	13000	0.252	13300	0.797	13600	0.259	14000	0.791
6260	0.746	6580	0.37	7360	0.802	7600	0.348	8140	0.821	8360	0.333	8820	0.826	9040	0.322	9410	0.85	9610	0.315	10100	0.769	10400	0.31	10800	0.796	11100	0.301	11400	0.826	11700	0.289	12000	0.849	12200	0.275	12400	0.868	12600	0.261	12800	0.884	13000	0.251	13300	0.797	13600	0.258	14000	0.791
6260	0.746	6580	0.369	7360	0.803	7600	0.348	8140	0.821	8360	0.333	8820	0.826	9040	0.322	9410	0.85	9610	0.315	10100	0.769	10400	0.31	10800	0.796	11100	0.301	11400	0.827	11700	0.289	12000	0.85	12200	0.275	12400	0.868	12600	0.261	12800	0.884	13000	0.251	13300	0.798	13600	0.258	14000	0.791
6260	0.747	6580	0.369	7360	0.803	7600	0.348	8140	0.821	8360	0.333	8820	0.827	9040	0.321	9410	0.851	9610	0.315	10100	0.769	10400	0.309	10800	0.796	11100	0.3	11400	0.827	11700	0.288	12000	0.85	12200	0.274	12400	0.868	12600	0.26	12800	0.884	13000	0.25	13300	0.798	13600	0.257	14000	0.791
6260	0.747	6580	0.369	7360	0.803	7600	0.347	8140	0.822	8360	0.332	8820	0.827	9040	0.321	9410	0.851	9610	0.314	10100	0.769	10400	0.309	10800	0.796	11100	0.3	11400	0.827	11700	0.288	12000	0.85	12200	0.274	12400	0.869	12600	0.26	12800	0.885	13000	0.249	13300	0.798	13600	0.257	14000	0.792
6260	0.747	6580	0.369	7360	0.803	7600	0.347	8140	0.822	8360	0.332	8820	0.827	9040	0.321	9410	0.851	9610	0.314	10100	0.769	10400	0.309	10800	0.796	11100	0.299	11400	0.827	11700	0.287	12000	0.85	12200	0.273	12400	0.869	12600	0.259	12800	0.885	13000	0.249	13300	0.798	13600	0.256	14000	0.792
6260	0.747	6580	0.368	7360	0.803	7600	0.347	8140	0.822	8360	0.332	8820	0.827	9040	0.32	9410	0.851	9610	0.314	10100	0.77	10400	0.308	10800	0.797	11100	0.299	11400	0.828	11700	0.287	12000	0.851	12200	0.273	12400	0.869	12600	0.258	12800	0.885	13000	0.248	13300	0.798	13600	0.255	14000	0.792
6260	0.747	6580	0.368	7360	0.804	7600	0.347	8140	0.822	8360	0.331	8820	0.828	9040	0.32	9410	0.852	9610	0.313	10100	0.77	10400	0.308	10800	0.797	11100	0.299	11400	0.828	11700	0.286	12000	0.851	12200	0.272	12400	0.869	12600	0.258	12800	0.885	13000	0.247	13300	0.799	13600	0.255	14000	0.792
6260	0.748	6580	0.368	7360	0.804	7600	0.346	8140	0.823	8360	0.331	8820	0.828	9040	0.32	9410	0.852	9610	0.313	10100	0.77	10400	0.308	10800	0.797	11100	0.298	11400	0.828	11700	0.286	12000	0.851	12200	0.272	12400	0.87	12600	0.257	12800	0.886	13000	0.247	13300	0.799	13600	0.254	14000	0.792
6260	0.748	6580	0.368	7360	0.804	7600	0.346	8140	0.823	8360	0.331	8820	0.828	9040	0.319	9410	0.852	9610	0.313	10100	0.77	10400	0.307	10800	0.797	11100	0.298	11400	0.828	11700	0.285	12000	0.851	12200	0.271	12400	0.87	12600	0.256	12800	0.886	13000	0.246	13300	0.799	13600	0.254	14000	0.793
6260	0.748	6580	0.367	7360	0.804	7600	0.346	8140	0.823	8360	0.33	8820	0.828	9040	0.319	9410	0.852	9610	0.312	10100	0.77	10400	0.307	10800	0.798	11100	0.297	11400	0.828	11700	0.285	12000	0.851	12200	0.271	12400	0.87	12600	0.256	12800	0.886	13000	0.246	13300	0.799	13600	0.253	14000	0.793
6260	0.748	6580	0.367	7360	0.805	7600	0.345	8140	0.823	8360	0.33	8820	0.829	9040	0.319	9410	0.853	9610	0.312	10100	0.771	10400	0.306	10800	0.798	11100	0.297	11400	0.829	11700	0.284	12000	0.852	12200	0.27	12400	0.87	12600	0.255	12800	0.886	13000	0.245	13300	0.799	13600	0.253	14000	0.793
6260	0.748	6580	0.367	7360	0.805	7600	0.345	8140	0.824	8360	0.33	8820	0.829	9040	0.318	9410	0.853	9610	0.311	10100	0.771	10400	0.306	10800	0.798	11100	0.297	11400	0.829	11700	0.284	12000	0.852	12200	0.27	12400	0.871	12600	0.255	12800	0.887	13000	0.244	13300	0.8	13600	0.252	14000	0.793
6260	0.748	6580	0.367	7360	0.805	7600	0.345	8140	0.824	8360	0.33	8820	0.829	9040	0.318	9410	0.853	9610	0.311	10100	0.771	10400	0.306	10800	0.798	11100	0.296	11400	0.829	11700	0.283	12000	0.852	12200	0.269	12400	0.871	12600	0.254	12800	0.887	13000	0.244	13300	0.8	13600	0.252	14000	0.793
6260	0.749	6580	0.367	7360	0.805	7600	0.345	8140	0.824	8360	0.329	8820	0.829	9040	0.318	9410	0.853	9610	0.311	10100	0.771	10400	0.305	10800	0.798	11100	0.296	11400	0.829	11700	0.283	12000	0.852	12200	0.268	12400	0.871	12600	0.253	12800	0.887	13000	0.243	13300	0.8	13600	0.251	14000	0.794
6260	0.749	6580	0.366	7360	0.806	7600	0.344	8140	0.824	8360	0.329	8820	0.83	9040	0.317	9410	0.853	9610	0.31	10100	0.771	10400	0.305	10800	0.799	11100	0.295	11400	0.83	11700	0.282	12000	0.853	12200	0.268	12400	0.871	12600	0.253	12800	0.887	13000	0.242	13300	0.8	13600	0.25	14000	0.794
6260	0.749	6580	0.366	7360	0.806	7600	0.344	8140	0.825	8360	0.329	8820	0.83	9040	0.317	9410	0.854	9610	0.31	10100	0.772	10400	0.305	10800	0.799	11100	0.295	11400	0.83	11700	0.282	12000	0.853	12200	0.267	12400	0.871	12600	0.252	12800	0.888	13000	0.242	13300	0.8	13600	0.25	14000	0.794
6260	0.749	6580	0.366	7360	0.806	7600	0.344	8140	0.825	8360	0.328	8820	0.83	9040	0.317	9410	0.854	9610	0.31	10100	0.772	10400	0.304	10800	0.799	11100	0.294	11400	0.83	11700	0.281	12000	0.853	12200	0.267	12400	0.872	12600	0.252	12800	0.888	13000	0.241	13300	0.801	13600	0.249	14000	0.794
6260	0.749	6580	0.366	7360	0.806	7600	0.344	8140	0.825	8360	0.328	8820	0.83	9040	0.316	9410	0.854	9610	0.309	10100	0.772	10400	0.304	10800	0.799	11100	0.294	11400	0.83	11700	0.281	12000	0.853	12200	0.266	12400	0.872	12600	0.251	12800	0.888	13000	0.241	13300	0.801	13600	0.249	14000	0.794
6260	0.75	6580	0.365	7360	0.806	7600	0.343	8140	0.825	8360	0.328	8820	0.83	9040	0.316	9410	0.854	9610	0.309	10100	0.772	10400	0.303	10800	0.8	11100	0.294	11400	0.83	11700	0.28	12000	0.854	12200	0.266	12400	0.872	12600	0.25	12800	0.888	13000	0.24	13300	0.801	13600	0.248	14000	0.795
6260	0.75	6580	0.365	7360	0.807	7600	0.343	8140	0.825	8370	0.327	8820	0.831	9040	0.316	9410	0.855	9610	0.309	10100	0.772	10400	0.303	10800	0.8	11100	0.293	11400	0.831	11700	0.28	12000	0.854	12200	0.265	12400	0.872	12600	0.25	12800	0.888	13000	0.239	13300	0.801	13600	0.248	14000	0.795
6260	0.75	6580	0.365	7360	0.807	7600	0.343	8140	0.826	8370	0.327	8820	0.831	9040	0.315	9410	0.855	9610	0.308	10100	0.772	10400	0.303	10800	0.8	11100	0.293	11400	0.831	11700	0.279	12000	0.854	12200	0.265	12400	0.873	12600	0.249	12800	0.889	13000	0.239	13300	0.801	13600	0.247	14000	0.795
6260	0.75	6580	0.365	7360	0.807	7600	0.342	8140	0.826	8370	0.327	8820	0.831	9040	0.315	9410	0.855	9610	0.308	10100	0.773	10400	0.302	10800	0.8	11100	0.292	11400	0.831	11700	0.279	12000	0.854	12200	0.264	12400	0.873	12600	0.248	12800	0.889	13000	0.238	13300	0.801	13600	0.246	14000	0.795
6260	0.75	6580	0.364	7360	0.807	7600	0.342	8140	0.826	8370	0.326	8820	0.831	9040	0.315	9410	0.855	9610	0.308	10100	0.773	10400	0.302	10800	0.8	11100	0.292	11400	0.831	11700	0.278	12000	0.854	12200	0.263	12400	0.873	12600	0.248	12800	0.889	13000	0.237	13300	0.802	13600	0.246	14000	0.796
6260	0.751	6580	0.364	7360	0.808	7600	0.342	8140	0.826	8370	0.326	8820	0.832	9040	0.314	9410	0.856	9610	0.307	10100	0.773	10400	0.301	10800	0.801	11100	0.291	11400	0.832	11700	0.278	12000	0.855	12200	0.263	12400	0.873	12600	0.247	12800	0.889	13000	0.237	13300	0.802	13600	0.245	14000	0.796
6260	0.751	6580	0.364	7360	0.808	7600	0.342	8140	0.827	8370	0.326	8820	0.832	9040	0.314	9410	0.856	9610	0.307	10100	0.773	10400	0.301	10800	0.801	11100	0.291	11400	0.832	11700	0.277	12000	0.855	12200	0.262	12400	0.874	12600	0.246	12800	0.89	13000	0.236	13300	0.802	13600	0.245	14000	0.796
6260	0.751	6580	0.364	7360	0.808	7600	0.341	8140	0.827	8370	0.326	8820	0.832	9040	0.314	9410	0.856	9610	0.306	10100	0.773	10400	0.301	10800	0.801	11100	0.29	11400	0.832	11700	0.277	12000	0.855	12200	0.262	12400	0.874	12600	0.246	12800	0.89	13000	0.235	13300	0.802	13600	0.244	14000	0.796
6260	0.751	6580	0.363	7360	0.808	7600	0.341	8140	0.827	8370	0.325	8820	0.832	9040	0.313	9410	0.856	9610	0.306	10100	0.774	10400	0.3	10800	0.801	11100	0.29	11400	0.832	11700	0.276	12000	0.855	12200	0.261	12400	0.874	12600	0.245	12800	0.89	13000	0.235	13300	0.802	13600	0.244	14000	0.796
6260	0.751	6580	0.363	7360	0.809	7600	0.341	8140	0.827	8370	0.325	8820	0.833	9040	0.313	9410	0.857	9610	0.306	10100	0.774	10400	0.3	10800	0.802	11100	0.29	11400	0.833	11700	0.276	12000	0.856	12200	0.261	12400	0.874	12600	0.245	12800	0.89	13000	0.234	13300	0.803	13600	0.243	14000	0.797
6260	0.752	6580	0.363	7360	0.809	7600	0.341	8140	0.828	8370	0.325	8820	0.833	9040	0.312	9410	0.857	9620	0.305	10100	0.774	10400	0.3	10800	0.802	11100	0.289	11400	0.833	11700	0.275	12000	0.856	12200	0.26	12400	0.874	12600	0.244	12800	0.891	13000	0.233	13300	0.803	13600	0.242	14000	0.797
6260	0.752	6580	0.363	7360	0.809	7600	0.34	8140	0.828	8370	0.324	8820	0.833	9040	0.312	9410	0.857	9620	0.305	10100	0.774	10400	0.299	10800	0.802	11100	0.289	11400	0.833	11700	0.275	12000	0.856	12200	0.259	12400	0.875	12600	0.243	12800	0.891	13000	0.233	13300	0.803	13600	0.242	14000	0.797
6260	0.752	6580	0.363	7360	0.809	7600	0.34	8140	0.828	8370	0.324	8820	0.833	9040	0.312	9410	0.857	9620	0.305	10100	0.774	10400	0.299	10800	0.802	11100	0.288	11400	0.833	11700	0.274	12000	0.856	12200	0.259	12400	0.875	12600	0.243	12800	0.891	13000	0.232	13300	0.803	13600	0.241	14000	0.797
6260	0.752	6580	0.362	7360	0.809	7600	0.34	8140	0.828	8370	0.324	8820	0.833	9040	0.311	9410	0.857	9620	0.304	10100	0.775	10400	0.298	10800	0.802	11100	0.288	11400	0.833	11700	0.274	12000	0.857	12200	0.258	12400	0.875	12600	0.242	12800	0.891	13000	0.231	13300	0.803	13600	0.241	14000	0.797
6260	0.752	6580	0.362	7360	0.81	7600	0.339	8140	0.828	8370	0.323	8820	0.834	9040	0.311	9410	0.858	9620	0.304	10100	0.775	10400	0.298	10800	0.803	11100	0.287	11400	0.834	11700	0.273	12000	0.857	12200	0.258	12400	0.875	12600	0.241	12800	0.891	13000	0.231	13300	0.804	13600	0.24	14000	0.798
6260	0.753	6580	0.362	7360	0.81	7600	0.339	8140	0.829	8370	0.323	8820	0.834	9040	0.311	9410	0.858	9620	0.304	10100	0.775	10400	0.298	10800	0.803	11100	0.287	11400	0.834	11700	0.273	12000	0.857	12200	0.257	12400	0.876	12600	0.241	12800	0.892	13000	0.23	13300	0.804	13600	0.24	14000	0.798
6260	0.753	6580	0.362	7360	0.81	7600	0.339	8140	0.829	8370	0.323	8820	0.834	9040	0.31	9410	0.858	9620	0.303	10100	0.775	10400	0.297	10800	0.803	11100	0.287	11400	0.834	11700	0.272	12000	0.857	12200	0.257	12400	0.876	12600	0.24	12800	0.892	13000	0.229	13300	0.804	13600	0.239	14000	0.798
6260	0.753	6580	0.361	7360	0.81	7600	0.339	8140	0.829	8370	0.322	8820	0.834	9040	0.31	9410	0.858	9620	0.303	10100	0.775	10400	0.297	10800	0.803	11100	0.286	11400	0.834	11700	0.272	12000	0.857	12200	0.256	12400	0.876	12600	0.239	12800	0.892	13000	0.229	13300	0.804	13600	0.238	14000	0.798
6260	0.753	6580	0.361	7360	0.811	7600	0.338	8140	0.829	8370	0.322	8820	0.835	9040	0.31	9410	0.859	9620	0.302	10100	0.776	10400	0.296	10800	0.803	11100	0.286	11400	0.835	11700	0.271	12000	0.858	12200	0.255	12400	0.876	12600	0.239	12800	0.892	13000	0.228	13300	0.804	13600	0.238	14000	0.798
6260	0.753	6580	0.361	7360	0.811	7600	0.338	8140	0.83	8370	0.322	8820	0.835	9040	0.309	9410	0.859	9620	0.302	10100	0.776	10400	0.296	10800	0.804	11100	0.285	11400	0.835	11700	0.271	12000	0.858	12200	0.255	12400	0.877	12600	0.238	12800	0.893	13000	0.227	13300	0.804	13600	0.237	14000	0.799
6260	0.753	6580	0.361	7360	0.811	7600	0.338	8140	0.83	8370	0.321	8820	0.835	9040	0.309	9410	0.859	9620	0.302	10100	0.776	10400	0.296	10800	0.804	11100	0.285	11400	0.835	11700	0.27	12000	0.858	12200	0.254	12400	0.877	12600	0.237	12800	0.893	13000	0.227	13300	0.805	13600	0.237	14000	0.799
6260	0.754	6580	0.36	7360	0.811	7600	0.338	8140	0.83	8370	0.321	8820	0.835	9040	0.309	9410	0.859	9620	0.301	10100	0.776	10400	0.295	10800	0.804	11100	0.284	11400	0.835	11700	0.27	12000	0.858	12200	0.254	12400	0.877	12600	0.237	12800	0.893	13000	0.226	13300	0.805	13600	0.236	14000	0.799
6260	0.754	6580	0.36	7360	0.811	7600	0.337	8140	0.83	8370	0.321	8820	0.836	9040	0.308	9410	0.86	9620	0.301	10100	0.776	10400	0.295	10800	0.804	11100	0.284	11400	0.835	11700	0.269	12000	0.859	12200	0.253	12400	0.877	12600	0.236	12800	0.893	13000	0.225	13300	0.805	13600	0.236	14000	0.799
6260	0.754	6580	0.36	7360	0.812	7600	0.337	8140	0.831	8370	0.32	8820	0.836	9040	0.308	9410	0.86	9620	0.301	10100	0.777	10400	0.294	10800	0.805	11100	0.283	11400	0.836	11700	0.269	12000	0.859	12200	0.252	12400	0.877	12600	0.235	12800	0.893	13000	0.225	13300	0.805	13600	0.235	14000	0.799
6260	0.754	6580	0.36	7360	0.812	7600	0.337	8140	0.831	8370	0.32	8820	0.836	9040	0.308	9410	0.86	9620	0.3	10100	0.777	10400	0.294	10800	0.805	11100	0.283	11400	0.836	11700	0.268	12000	0.859	12200	0.252	12400	0.878	12600	0.235	12800	0.894	13000	0.224	13300	0.805	13600	0.234	14000	0.8
6260	0.754	6580	0.36	7360	0.812	7600	0.336	8140	0.831	8370	0.32	8820	0.836	9040	0.307	9410	0.86	9620	0.3	10100	0.777	10400	0.294	10800	0.805	11100	0.282	11400	0.836	11700	0.268	12000	0.859	12200	0.251	12400	0.878	12600	0.234	12800	0.894	13000	0.223	13300	0.806	13600	0.234	14000	0.8
6260	0.755	6580	0.359	7360	0.812	7600	0.336	8140	0.831	8370	0.32	8820	0.836	9040	0.307	9410	0.86	9620	0.299	10100	0.777	10400	0.293	10800	0.805	11100	0.282	11400	0.836	11700	0.267	12000	0.859	12200	0.251	12400	0.878	12600	0.233	12800	0.894	13000	0.223	13300	0.806	13600	0.233	14000	0.8
6260	0.755	6580	0.359	7360	0.813	7600	0.336	8140	0.831	8370	0.319	8820	0.837	9040	0.306	9410	0.861	9620	0.299	10100	0.777	10400	0.293	10800	0.805	11100	0.282	11400	0.837	11700	0.267	12000	0.86	12200	0.25	12400	0.878	12600	0.233	12800	0.894	13000	0.222	13300	0.806	13600	0.233	14000	0.8
6260	0.755	6580	0.359	7360	0.813	7600	0.336	8140	0.832	8370	0.319	8820	0.837	9040	0.306	9410	0.861	9620	0.299	10100	0.777	10400	0.292	10800	0.806	11100	0.281	11400	0.837	11700	0.266	12000	0.86	12200	0.25	12400	0.879	12600	0.232	12800	0.895	13000	0.221	13300	0.806	13600	0.232	14000	0.8
6270	0.755	6590	0.359	7360	0.813	7600	0.335	8140	0.832	8370	0.319	8820	0.837	9040	0.306	9410	0.861	9620	0.298	10100	0.778	10400	0.292	10800	0.806	11100	0.281	11400	0.837	11700	0.266	12000	0.86	12200	0.249	12400	0.879	12600	0.231	12800	0.895	13000	0.221	13300	0.806	13600	0.231	14000	0.801
6270	0.755	6590	0.358	7360	0.813	7600	0.335	8140	0.832	8370	0.318	8820	0.837	9040	0.305	9410	0.861	9620	0.298	10100	0.778	10400	0.292	10800	0.806	11100	0.28	11400	0.837	11700	0.265	12000	0.86	12200	0.248	12400	0.879	12600	0.231	12800	0.895	13000	0.22	13300	0.807	13600	0.231	14000	0.801
6270	0.756	6590	0.358	7360	0.814	7600	0.335	8140	0.832	8370	0.318	8820	0.838	9040	0.305	9410	0.862	9620	0.298	10100	0.778	10400	0.291	10800	0.806	11100	0.28	11400	0.837	11700	0.265	12000	0.861	12200	0.248	12400	0.879	12600	0.23	12800	0.895	13000	0.219	13300	0.807	13600	0.23	14000	0.801
6270	0.756	6590	0.358	7360	0.814	7600	0.334	8150	0.833	8370	0.318	8820	0.838	9040	0.305	9410	0.862	9620	0.297	10100	0.778	10400	0.291	10800	0.806	11100	0.279	11400	0.838	11700	0.264	12000	0.861	12200	0.247	12400	0.879	12600	0.229	12800	0.896	13000	0.219	13300	0.807	13600	0.23	14000	0.801
6270	0.756	6590	0.358	7360	0.814	7600	0.334	8150	0.833	8370	0.317	8820	0.838	9040	0.304	9410	0.862	9620	0.297	10100	0.778	10400	0.29	10800	0.807	11100	0.279	11400	0.838	11700	0.264	12000	0.861	12200	0.246	12400	0.88	12600	0.229	12800	0.896	13000	0.218	13300	0.807	13600	0.229	14000	0.801
6270	0.756	6590	0.357	7360	0.814	7600	0.334	8150	0.833	8370	0.317	8820	0.838	9040	0.304	9410	0.862	9620	0.296	10100	0.779	10400	0.29	10800	0.807	11100	0.278	11400	0.838	11700	0.263	12000	0.861	12200	0.246	12400	0.88	12600	0.228	12800	0.896	13000	0.217	13300	0.807	13600	0.228	14000	0.802
6270	0.756	6590	0.357	7360	0.814	7600	0.334	8150	0.833	8370	0.317	8820	0.838	9040	0.304	9410	0.863	9620	0.296	10100	0.779	10400	0.29	10800	0.807	11100	0.278	11400	0.838	11700	0.263	12000	0.861	12200	0.245	12400	0.88	12600	0.227	12800	0.896	13000	0.216	13300	0.807	13600	0.228	14000	0.802
6270	0.757	6590	0.357	7360	0.815	7600	0.333	8150	0.833	8370	0.316	8820	0.839	9040	0.303	9410	0.863	9620	0.296	10100	0.779	10400	0.289	10800	0.807	11100	0.277	11400	0.839	11700	0.262	12000	0.862	12200	0.245	12400	0.88	12600	0.227	12800	0.896	13000	0.216	13300	0.808	13600	0.227	14000	0.802
6270	0.757	6590	0.357	7360	0.815	7600	0.333	8150	0.834	8370	0.316	8820	0.839	9040	0.303	9410	0.863	9620	0.295	10100	0.779	10400	0.289	10800	0.807	11100	0.277	11400	0.839	11700	0.262	12000	0.862	12200	0.244	12400	0.881	12600	0.226	12800	0.897	13000	0.215	13300	0.808	13600	0.227	14000	0.802
6270	0.757	6590	0.357	7360	0.815	7600	0.333	8150	0.834	8370	0.316	8820	0.839	9040	0.302	9410	0.863	9620	0.295	10100	0.779	10400	0.288	10800	0.808	11100	0.277	11400	0.839	11700	0.261	12000	0.862	12200	0.243	12400	0.881	12600	0.225	12800	0.897	13000	0.214	13300	0.808	13600	0.226	14000	0.802
6270	0.757	6590	0.356	7360	0.815	7600	0.333	8150	0.834	8370	0.315	8820	0.839	9050	0.302	9410	0.863	9620	0.295	10100	0.78	10400	0.288	10800	0.808	11100	0.276	11400	0.839	11700	0.26	12000	0.862	12200	0.243	12400	0.881	12600	0.225	12800	0.897	13000	0.214	13300	0.808	13600	0.226	14000	0.803
6270	0.757	6590	0.356	7360	0.816	7600	0.332	8150	0.834	8370	0.315	8820	0.84	9050	0.302	9410	0.864	9620	0.294	10100	0.78	10400	0.288	10800	0.808	11100	0.276	11400	0.839	11700	0.26	12000	0.863	12200	0.242	12400	0.881	12600	0.224	12800	0.897	13000	0.213	13300	0.808	13600	0.225	14000	0.803
6270	0.757	6590	0.356	7360	0.816	7600	0.332	8150	0.835	8370	0.315	8830	0.84	9050	0.301	9410	0.864	9620	0.294	10100	0.78	10400	0.287	10800	0.808	11100	0.275	11400	0.84	11700	0.259	12000	0.863	12200	0.242	12400	0.881	12600	0.223	12800	0.898	13000	0.212	13300	0.809	13600	0.224	14000	0.803
6270	0.758	6590	0.356	7370	0.816	7600	0.332	8150	0.835	8370	0.314	8830	0.84	9050	0.301	9410	0.864	9620	0.293	10100	0.78	10400	0.287	10800	0.809	11100	0.275	11400	0.84	11700	0.259	12000	0.863	12200	0.241	12400	0.882	12600	0.222	12800	0.898	13000	0.212	13300	0.809	13600	0.224	14000	0.803
6270	0.758	6590	0.355	7370	0.816	7600	0.331	8150	0.835	8370	0.314	8830	0.84	9050	0.301	9410	0.864	9620	0.293	10100	0.78	10400	0.286	10800	0.809	11100	0.274	11400	0.84	11700	0.258	12000	0.863	12200	0.24	12400	0.882	12600	0.222	12800	0.898	13000	0.211	13300	0.809	13600	0.223	14000	0.803
6270	0.758	6590	0.355	7370	0.816	7600	0.331	8150	0.835	8370	0.314	8830	0.84	9050	0.3	9410	0.865	9620	0.293	10100	0.78	10400	0.286	10800	0.809	11100	0.274	11400	0.84	11700	0.258	12000	0.863	12200	0.24	12400	0.882	12600	0.221	12800	0.898	13000	0.21	13300	0.809	13600	0.223	14000	0.804
6270	0.758	6590	0.355	7370	0.817	7600	0.331	8150	0.836	8370	0.313	8830	0.841	9050	0.3	9410	0.865	9620	0.292	10100	0.781	10400	0.286	10800	0.809	11100	0.273	11400	0.841	11700	0.257	12000	0.864	12200	0.239	12400	0.882	12600	0.22	12800	0.898	13000	0.209	13300	0.809	13600	0.222	14000	0.804
6270	0.758	6590	0.355	7370	0.817	7600	0.331	8150	0.836	8370	0.313	8830	0.841	9050	0.299	9410	0.865	9620	0.292	10100	0.781	10400	0.285	10800	0.809	11100	0.273	11400	0.841	11700	0.257	12000	0.864	12200	0.238	12400	0.883	12600	0.22	12800	0.899	13000	0.209	13300	0.809	13600	0.221	14000	0.804
6270	0.759	6590	0.354	7370	0.817	7600	0.33	8150	0.836	8370	0.313	8830	0.841	9050	0.299	9410	0.865	9620	0.291	10100	0.781	10400	0.285	10800	0.81	11100	0.272	11400	0.841	11700	0.256	12000	0.864	12200	0.238	12400	0.883	12600	0.219	12800	0.899	13000	0.208	13300	0.81	13600	0.221	14000	0.804
6270	0.759	6590	0.354	7370	0.817	7600	0.33	8150	0.836	8370	0.312	8830	0.841	9050	0.299	9410	0.865	9620	0.291	10100	0.781	10400	0.284	10800	0.81	11100	0.272	11400	0.841	11700	0.256	12000	0.864	12200	0.237	12400	0.883	12600	0.218	12800	0.899	13000	0.207	13300	0.81	13600	0.22	14000	0.804
6270	0.759	6590	0.354	7370	0.818	7600	0.33	8150	0.836	8370	0.312	8830	0.842	9050	0.298	9410	0.866	9620	0.291	10100	0.781	10400	0.284	10800	0.81	11100	0.271	11400	0.841	11700	0.255	12000	0.865	12200	0.237	12400	0.883	12600	0.218	12800	0.899	13000	0.207	13300	0.81	13600	0.22	14000	0.805
6270	0.759	6590	0.354	7370	0.818	7610	0.329	8150	0.837	8370	0.312	8830	0.842	9050	0.298	9410	0.866	9620	0.29	10100	0.782	10400	0.283	10800	0.81	11100	0.271	11400	0.842	11700	0.254	12000	0.865	12200	0.236	12400	0.883	12600	0.217	12800	0.899	13000	0.206	13300	0.81	13600	0.219	14000	0.805
6270	0.759	6590	0.354	7370	0.818	7610	0.329	8150	0.837	8370	0.311	8830	0.842	9050	0.298	9410	0.866	9620	0.29	10100	0.782	10400	0.283	10800	0.81	11100	0.27	11400	0.842	11700	0.254	12000	0.865	12200	0.235	12400	0.884	12600	0.216	12800	0.9	13000	0.205	13300	0.81	13600	0.218	14000	0.805
6270	0.759	6590	0.353	7370	0.818	7610	0.329	8150	0.837	8370	0.311	8830	0.842	9050	0.297	9410	0.866	9620	0.29	10100	0.782	10400	0.283	10800	0.811	11100	0.27	11400	0.842	11700	0.253	12000	0.865	12200	0.235	12400	0.884	12600	0.215	12800	0.9	13000	0.204	13300	0.811	13600	0.218	14000	0.805
6270	0.76	6590	0.353	7370	0.818	7610	0.329	8150	0.837	8370	0.311	8830	0.842	9050	0.297	9420	0.867	9620	0.289	10100	0.782	10400	0.282	10800	0.811	11100	0.269	11400	0.842	11700	0.253	12000	0.865	12200	0.234	12400	0.884	12600	0.215	12800	0.9	13000	0.204	13300	0.811	13600	0.217	14000	0.805
6270	0.76	6590	0.353	7370	0.819	7610	0.328	8150	0.838	8370	0.31	8830	0.843	9050	0.296	9420	0.867	9620	0.289	10100	0.782	10400	0.282	10800	0.811	11100	0.269	11400	0.842	11700	0.252	12000	0.866	12200	0.233	12400	0.884	12600	0.214	12800	0.9	13000	0.203	13300	0.811	13600	0.216	14000	0.806
6270	0.76	6590	0.353	7370	0.819	7610	0.328	8150	0.838	8370	0.31	8830	0.843	9050	0.296	9420	0.867	9620	0.288	10100	0.783	10400	0.281	10800	0.811	11100	0.269	11400	0.843	11700	0.252	12000	0.866	12200	0.233	12400	0.885	12600	0.213	12800	0.901	13000	0.202	13300	0.811	13600	0.216	14000	0.806
6270	0.76	6590	0.352	7370	0.819	7610	0.328	8150	0.838	8370	0.31	8830	0.843	9050	0.296	9420	0.867	9620	0.288	10100	0.783	10400	0.281	10800	0.811	11100	0.268	11400	0.843	11700	0.251	12000	0.866	12200	0.232	12400	0.885	12600	0.213	12800	0.901	13000	0.202	13300	0.811	13600	0.215	14000	0.806
6270	0.76	6590	0.352	7370	0.819	7610	0.327	8150	0.838	8370	0.31	8830	0.843	9050	0.295	9420	0.867	9620	0.288	10100	0.783	10400	0.281	10800	0.812	11100	0.268	11400	0.843	11700	0.251	12000	0.866	12200	0.232	12400	0.885	12600	0.212	12800	0.901	13000	0.201	13300	0.811	13600	0.215	14000	0.806
6270	0.761	6590	0.352	7370	0.819	7610	0.327	8150	0.838	8370	0.309	8830	0.844	9050	0.295	9420	0.868	9620	0.287	10100	0.783	10400	0.28	10800	0.812	11100	0.267	11400	0.843	11700	0.25	12000	0.867	12200	0.231	12400	0.885	12600	0.211	12800	0.901	13000	0.2	13300	0.812	13600	0.214	14000	0.806
6270	0.761	6590	0.352	7370	0.82	7610	0.327	8150	0.839	8370	0.309	8830	0.844	9050	0.294	9420	0.868	9620	0.287	10100	0.783	10400	0.28	10800	0.812	11100	0.267	11400	0.844	11700	0.249	12000	0.867	12200	0.23	12400	0.885	12600	0.21	12800	0.901	13000	0.199	13300	0.812	13600	0.213	14000	0.807
6270	0.761	6590	0.351	7370	0.82	7610	0.327	8150	0.839	8370	0.309	8830	0.844	9050	0.294	9420	0.868	9620	0.286	10100	0.783	10400	0.279	10800	0.812	11100	0.266	11400	0.844	11700	0.249	12000	0.867	12200	0.23	12400	0.886	12600	0.21	12800	0.902	13000	0.199	13300	0.812	13600	0.213	14000	0.807
6270	0.761	6590	0.351	7370	0.82	7610	0.326	8150	0.839	8370	0.308	8830	0.844	9050	0.294	9420	0.868	9620	0.286	10100	0.784	10400	0.279	10800	0.812	11100	0.266	11400	0.844	11700	0.248	12000	0.867	12200	0.229	12400	0.886	12600	0.209	12800	0.902	13000	0.198	13300	0.812	13600	0.212	14000	0.807
6270	0.761	6590	0.351	7370	0.82	7610	0.326	8150	0.839	8370	0.308	8830	0.844	9050	0.293	9420	0.869	9620	0.286	10100	0.784	10400	0.278	10800	0.813	11100	0.265	11400	0.844	11700	0.248	12000	0.867	12200	0.228	12400	0.886	12600	0.208	12800	0.902	13000	0.197	13300	0.812	13600	0.212	14000	0.807
6270	0.762	6590	0.351	7370	0.821	7610	0.326	8150	0.84	8370	0.308	8830	0.845	9050	0.293	9420	0.869	9620	0.285	10100	0.784	10400	0.278	10800	0.813	11100	0.265	11400	0.844	11700	0.247	12000	0.868	12200	0.228	12400	0.886	12600	0.208	12800	0.902	13000	0.197	13300	0.813	13600	0.211	14000	0.807
6270	0.762	6590	0.351	7370	0.821	7610	0.325	8150	0.84	8370	0.307	8830	0.845	9050	0.293	9420	0.869	9620	0.285	10100	0.784	10400	0.278	10800	0.813	11100	0.264	11400	0.845	11700	0.247	12000	0.868	12200	0.227	12400	0.887	12600	0.207	12800	0.903	13000	0.196	13300	0.813	13600	0.21	14000	0.808
6270	0.762	6590	0.35	7370	0.821	7610	0.325	8150	0.84	8370	0.307	8830	0.845	9050	0.292	9420	0.869	9620	0.284	10100	0.784	10400	0.277	10800	0.813	11100	0.264	11400	0.845	11700	0.246	12000	0.868	12200	0.226	12400	0.887	12600	0.206	12800	0.903	13000	0.195	13300	0.813	13600	0.21	14000	0.808
6270	0.762	6590	0.35	7370	0.821	7610	0.325	8150	0.84	8370	0.307	8830	0.845	9050	0.292	9420	0.869	9620	0.284	10100	0.785	10400	0.277	10800	0.814	11100	0.263	11400	0.845	11700	0.245	12000	0.868	12200	0.226	12400	0.887	12600	0.205	12800	0.903	13000	0.194	13300	0.813	13600	0.209	14000	0.808
6270	0.762	6590	0.35	7370	0.821	7610	0.325	8150	0.84	8370	0.306	8830	0.846	9050	0.291	9420	0.87	9620	0.284	10100	0.785	10400	0.276	10800	0.814	11100	0.263	11400	0.845	11700	0.245	12000	0.868	12200	0.225	12400	0.887	12600	0.205	12800	0.903	13000	0.194	13300	0.813	13600	0.209	14000	0.808
6270	0.762	6590	0.35	7370	0.822	7610	0.324	8150	0.841	8370	0.306	8830	0.846	9050	0.291	9420	0.87	9620	0.283	10100	0.785	10400	0.276	10800	0.814	11100	0.262	11400	0.845	11700	0.244	12000	0.869	12200	0.224	12400	0.887	12600	0.204	12800	0.903	13000	0.193	13300	0.813	13600	0.208	14000	0.808
6270	0.763	6590	0.349	7370	0.822	7610	0.324	8150	0.841	8370	0.306	8830	0.846	9050	0.291	9420	0.87	9620	0.283	10100	0.785	10400	0.275	10800	0.814	11100	0.262	11400	0.846	11700	0.244	12000	0.869	12200	0.224	12400	0.888	12600	0.203	12800	0.904	13000	0.192	13300	0.814	13600	0.207	14000	0.808
6270	0.763	6590	0.349	7370	0.822	7610	0.324	8150	0.841	8370	0.305	8830	0.846	9050	0.29	9420	0.87	9620	0.282	10100	0.785	10400	0.275	10800	0.814	11100	0.261	11400	0.846	11700	0.243	12000	0.869	12200	0.223	12400	0.888	12600	0.203	12800	0.904	13000	0.192	13300	0.814	13600	0.207	14000	0.809
6270	0.763	6590	0.349	7370	0.822	7610	0.323	8150	0.841	8370	0.305	8830	0.846	9050	0.29	9420	0.871	9620	0.282	10100	0.786	10400	0.275	10800	0.815	11100	0.261	11400	0.846	11700	0.243	12000	0.869	12200	0.223	12400	0.888	12600	0.202	12800	0.904	13000	0.191	13300	0.814	13600	0.206	14000	0.809
6270	0.763	6590	0.349	7370	0.823	7610	0.323	8150	0.842	8370	0.305	8830	0.847	9050	0.289	9420	0.871	9620	0.282	10100	0.786	10400	0.274	10800	0.815	11100	0.26	11400	0.846	11700	0.242	12000	0.87	12200	0.222	12400	0.888	12600	0.201	12800	0.904	13000	0.19	13300	0.814	13600	0.206	14000	0.809
6270	0.763	6590	0.348	7370	0.823	7610	0.323	8150	0.842	8370	0.304	8830	0.847	9050	0.289	9420	0.871	9620	0.281	10100	0.786	10400	0.274	10800	0.815	11100	0.26	11400	0.847	11700	0.242	12000	0.87	12200	0.221	12400	0.888	12600	0.2	12800	0.904	13000	0.189	13300	0.814	13600	0.205	14000	0.809
6270	0.764	6590	0.348	7370	0.823	7610	0.323	8150	0.842	8370	0.304	8830	0.847	9050	0.289	9420	0.871	9620	0.281	10100	0.786	10400	0.273	10800	0.815	11100	0.259	11400	0.847	11700	0.241	12000	0.87	12200	0.221	12400	0.889	12600	0.2	12800	0.905	13000	0.189	13300	0.814	13600	0.204	14000	0.809
6270	0.764	6590	0.348	7370	0.823	7610	0.322	8150	0.842	8370	0.304	8830	0.847	9050	0.288	9420	0.871	9620	0.28	10100	0.786	10400	0.273	10800	0.815	11100	0.259	11400	0.847	11700	0.24	12000	0.87	12200	0.22	12400	0.889	12600	0.199	12800	0.905	13000	0.188	13300	0.815	13600	0.204	14000	0.81
6270	0.764	6590	0.348	7370	0.823	7610	0.322	8150	0.842	8370	0.303	8830	0.848	9050	0.288	9420	0.872	9620	0.28	10100	0.786	10400	0.272	10800	0.816	11100	0.258	11400	0.847	11700	0.24	12000	0.87	12200	0.219	12400	0.889	12600	0.198	12800	0.905	13000	0.187	13300	0.815	13600	0.203	14000	0.81
6270	0.764	6590	0.348	7370	0.824	7610	0.322	8150	0.843	8370	0.303	8830	0.848	9050	0.287	9420	0.872	9620	0.279	10100	0.787	10400	0.272	10800	0.816	11100	0.258	11400	0.847	11700	0.239	12000	0.871	12200	0.219	12400	0.889	12600	0.197	12800	0.905	13000	0.187	13300	0.815	13600	0.203	14000	0.81
6270	0.764	6590	0.347	7370	0.824	7610	0.321	8150	0.843	8370	0.303	8830	0.848	9050	0.287	9420	0.872	9620	0.279	10100	0.787	10400	0.272	10800	0.816	11100	0.257	11400	0.848	11700	0.239	12000	0.871	12200	0.218	12400	0.89	12600	0.197	12800	0.906	13000	0.186	13300	0.815	13600	0.202	14000	0.81
6270	0.764	6590	0.347	7370	0.824	7610	0.321	8150	0.843	8370	0.302	8830	0.848	9050	0.287	9420	0.872	9620	0.279	10100	0.787	10400	0.271	10800	0.816	11100	0.257	11400	0.848	11700	0.238	12000	0.871	12200	0.217	12400	0.89	12600	0.196	12800	0.906	13000	0.185	13300	0.815	13600	0.201	14000	0.81
6270	0.765	6590	0.347	7370	0.824	7610	0.321	8150	0.843	8370	0.302	8830	0.848	9050	0.286	9420	0.873	9620	0.278	10100	0.787	10400	0.271	10800	0.816	11100	0.256	11400	0.848	11700	0.237	12000	0.871	12200	0.217	12400	0.89	12600	0.195	12800	0.906	13000	0.184	13300	0.815	13600	0.201	14000	0.811
6270	0.765	6590	0.347	7370	0.825	7610	0.321	8150	0.844	8370	0.302	8830	0.849	9050	0.286	9420	0.873	9620	0.278	10100	0.787	10400	0.27	10800	0.817	11100	0.256	11400	0.848	11700	0.237	12000	0.871	12200	0.216	12400	0.89	12600	0.195	12800	0.906	13000	0.184	13300	0.816	13600	0.2	14000	0.811
6270	0.765	6590	0.346	7370	0.825	7610	0.32	8150	0.844	8370	0.301	8830	0.849	9050	0.285	9420	0.873	9620	0.277	10100	0.788	10400	0.27	10800	0.817	11100	0.255	11400	0.848	11700	0.236	12000	0.872	12200	0.215	12400	0.89	12600	0.194	12800	0.906	13000	0.183	13300	0.816	13600	0.199	14000	0.811
6270	0.765	6590	0.346	7370	0.825	7610	0.32	8150	0.844	8370	0.301	8830	0.849	9050	0.285	9420	0.873	9620	0.277	10100	0.788	10400	0.269	10800	0.817	11100	0.255	11400	0.849	11700	0.236	12000	0.872	12200	0.215	12400	0.891	12600	0.193	12800	0.907	13000	0.182	13300	0.816	13600	0.199	14000	0.811
6270	0.765	6590	0.346	7370	0.825	7610	0.32	8150	0.844	8370	0.3	8830	0.849	9050	0.285	9420	0.873	9620	0.277	10100	0.788	10400	0.269	10800	0.817	11100	0.254	11400	0.849	11700	0.235	12000	0.872	12200	0.214	12400	0.891	12600	0.192	12800	0.907	13000	0.182	13300	0.816	13600	0.198	14000	0.811
6270	0.766	6590	0.346	7370	0.825	7610	0.319	8150	0.844	8370	0.3	8830	0.849	9050	0.284	9420	0.874	9620	0.276	10100	0.788	10400	0.269	10800	0.817	11100	0.254	11400	0.849	11700	0.235	12000	0.872	12200	0.213	12400	0.891	12600	0.192	12800	0.907	13000	0.181	13300	0.816	13600	0.198	14000	0.812
6270	0.766	6590	0.345	7370	0.826	7610	0.319	8150	0.845	8370	0.3	8830	0.85	9050	0.284	9420	0.874	9620	0.276	10100	0.788	10400	0.268	10800	0.818	11100	0.253	11400	0.849	11700	0.234	12000	0.873	12200	0.213	12400	0.891	12600	0.191	12800	0.907	13000	0.18	13300	0.817	13600	0.197	14000	0.812
6270	0.766	6590	0.345	7370	0.826	7610	0.319	8150	0.845	8370	0.299	8830	0.85	9050	0.283	9420	0.874	9620	0.275	10100	0.788	10400	0.268	10800	0.818	11100	0.253	11400	0.849	11700	0.233	12000	0.873	12200	0.212	12400	0.891	12600	0.19	12800	0.907	13000	0.179	13300	0.817	13600	0.196	14000	0.812
6270	0.766	6590	0.345	7370	0.826	7610	0.319	8150	0.845	8370	0.299	8830	0.85	9050	0.283	9420	0.874	9620	0.275	10100	0.789	10400	0.267	10800	0.818	11100	0.252	11400	0.85	11700	0.233	12000	0.873	12200	0.211	12400	0.892	12600	0.189	12800	0.908	13000	0.179	13300	0.817	13600	0.196	14000	0.812
6270	0.766	6590	0.345	7370	0.826	7610	0.318	8150	0.845	8370	0.299	8830	0.85	9050	0.283	9420	0.874	9620	0.274	10100	0.789	10400	0.267	10800	0.818	11100	0.252	11400	0.85	11700	0.232	12000	0.873	12200	0.211	12400	0.892	12600	0.189	12800	0.908	13000	0.178	13300	0.817	13600	0.195	14000	0.812
6270	0.766	6590	0.345	7370	0.826	7610	0.318	8150	0.845	8370	0.298	8830	0.851	9050	0.282	9420	0.875	9620	0.274	10100	0.789	10400	0.266	10800	0.818	11100	0.251	11400	0.85	11700	0.232	12000	0.873	12200	0.21	12400	0.892	12600	0.188	12800	0.908	13000	0.177	13300	0.817	13600	0.195	14000	0.813
6270	0.767	6590	0.344	7370	0.827	7610	0.318	8150	0.846	8370	0.298	8830	0.851	9050	0.282	9420	0.875	9620	0.274	10100	0.789	10400	0.266	10800	0.819	11100	0.251	11400	0.85	11700	0.231	12000	0.874	12200	0.209	12400	0.892	12600	0.187	12800	0.908	13000	0.177	13300	0.817	13600	0.194	14000	0.813
6270	0.767	6590	0.344	7370	0.827	7610	0.317	8150	0.846	8370	0.298	8830	0.851	9050	0.281	9420	0.875	9620	0.273	10100	0.789	10400	0.266	10800	0.819	11100	0.25	11400	0.851	11700	0.23	12000	0.874	12200	0.209	12400	0.892	12600	0.187	12800	0.909	13000	0.176	13300	0.818	13600	0.193	14000	0.813
6270	0.767	6590	0.344	7370	0.827	7610	0.317	8150	0.846	8370	0.297	8830	0.851	9050	0.281	9420	0.875	9620	0.273	10100	0.79	10400	0.265	10800	0.819	11100	0.25	11400	0.851	11700	0.23	12000	0.874	12200	0.208	12400	0.893	12600	0.186	12800	0.909	13000	0.175	13300	0.818	13600	0.193	14000	0.813
6270	0.767	6590	0.344	7370	0.827	7610	0.317	8150	0.846	8370	0.297	8830	0.851	9050	0.281	9420	0.876	9620	0.272	10100	0.79	10400	0.265	10800	0.819	11100	0.249	11400	0.851	11700	0.229	12000	0.874	12200	0.207	12400	0.893	12600	0.185	12800	0.909	13000	0.174	13300	0.818	13600	0.192	14000	0.813
6270	0.767	6590	0.343	7370	0.828	7610	0.317	8150	0.847	8370	0.297	8830	0.852	9050	0.28	9420	0.876	9620	0.272	10100	0.79	10400	0.264	10800	0.819	11100	0.249	11400	0.851	11700	0.229	12000	0.874	12200	0.207	12400	0.893	12600	0.184	12800	0.909	13000	0.174	13300	0.818	13600	0.192	14000	0.813
6270	0.768	6590	0.343	7370	0.828	7610	0.316	8150	0.847	8370	0.296	8830	0.852	9050	0.28	9420	0.876	9620	0.272	10100	0.79	10400	0.264	10800	0.82	11100	0.248	11400	0.851	11700	0.228	12000	0.875	12200	0.206	12400	0.893	12600	0.184	12800	0.909	13000	0.173	13300	0.818	13600	0.191	14000	0.814
6270	0.768	6590	0.343	7370	0.828	7610	0.316	8150	0.847	8370	0.296	8830	0.852	9050	0.279	9420	0.876	9620	0.271	10100	0.79	10400	0.263	10800	0.82	11100	0.248	11400	0.852	11700	0.227	12000	0.875	12200	0.205	12400	0.893	12600	0.183	12800	0.91	13000	0.172	13300	0.818	13600	0.19	14000	0.814
6270	0.768	6590	0.343	7370	0.828	7610	0.316	8150	0.847	8370	0.296	8830	0.852	9050	0.279	9420	0.876	9620	0.271	10100	0.79	10400	0.263	10800	0.82	11100	0.247	11400	0.852	11700	0.227	12000	0.875	12200	0.205	12400	0.894	12600	0.182	12800	0.91	13000	0.172	13300	0.819	13600	0.19	14000	0.814
6270	0.768	6590	0.343	7370	0.828	7610	0.315	8150	0.847	8370	0.295	8830	0.852	9050	0.279	9420	0.877	9620	0.27	10100	0.791	10400	0.263	10800	0.82	11100	0.247	11400	0.852	11700	0.226	12000	0.875	12200	0.204	12400	0.894	12600	0.181	12800	0.91	13000	0.171	13300	0.819	13600	0.189	14000	0.814
6270	0.768	6590	0.342	7370	0.829	7610	0.315	8150	0.848	8370	0.295	8830	0.853	9050	0.278	9420	0.877	9620	0.27	10100	0.791	10400	0.262	10800	0.82	11100	0.246	11400	0.852	11700	0.226	12000	0.875	12200	0.203	12400	0.894	12600	0.181	12800	0.91	13000	0.17	13300	0.819	13600	0.189	14000	0.814
6270	0.768	6590	0.342	7370	0.829	7610	0.315	8150	0.848	8380	0.295	8830	0.853	9050	0.278	9420	0.877	9620	0.269	10100	0.791	10400	0.262	10800	0.821	11100	0.246	11400	0.852	11700	0.225	12000	0.876	12200	0.202	12400	0.894	12600	0.18	12800	0.91	13000	0.169	13300	0.819	13600	0.188	14000	0.815
6270	0.769	6590	0.342	7370	0.829	7610	0.314	8150	0.848	8380	0.294	8830	0.853	9050	0.277	9420	0.877	9620	0.269	10100	0.791	10400	0.261	10800	0.821	11100	0.245	11400	0.853	11700	0.224	12000	0.876	12200	0.202	12400	0.895	12600	0.179	12800	0.911	13000	0.169	13300	0.819	13600	0.187	14000	0.815
6270	0.769	6590	0.342	7370	0.829	7610	0.314	8150	0.848	8380	0.294	8830	0.853	9050	0.277	9420	0.877	9620	0.269	10100	0.791	10400	0.261	10800	0.821	11100	0.245	11400	0.853	11700	0.224	12000	0.876	12200	0.201	12400	0.895	12600	0.179	12800	0.911	13000	0.168	13300	0.819	13600	0.187	14000	0.815
6270	0.769	6590	0.341	7370	0.829	7610	0.314	8150	0.848	8380	0.294	8830	0.854	9050	0.277	9420	0.878	9620	0.268	10100	0.792	10400	0.26	10800	0.821	11100	0.244	11400	0.853	11700	0.223	12000	0.876	12200	0.2	12400	0.895	12600	0.178	12800	0.911	13000	0.167	13300	0.82	13600	0.186	14000	0.815
6270	0.769	6590	0.341	7370	0.83	7610	0.314	8150	0.849	8380	0.293	8830	0.854	9050	0.276	9420	0.878	9620	0.268	10100	0.792	10400	0.26	10800	0.821	11100	0.244	11400	0.853	11700	0.223	12000	0.876	12200	0.2	12400	0.895	12600	0.177	12800	0.911	13000	0.167	13300	0.82	13600	0.186	14000	0.815
6270	0.769	6590	0.341	7370	0.83	7610	0.313	8150	0.849	8380	0.293	8830	0.854	9050	0.276	9420	0.878	9620	0.267	10100	0.792	10400	0.259	10800	0.822	11100	0.243	11400	0.853	11700	0.222	12000	0.877	12200	0.199	12400	0.895	12600	0.176	12800	0.911	13000	0.166	13300	0.82	13600	0.185	14000	0.815
6270	0.77	6590	0.341	7370	0.83	7610	0.313	8150	0.849	8380	0.293	8830	0.854	9050	0.275	9420	0.878	9620	0.267	10100	0.792	10400	0.259	10800	0.822	11100	0.242	11400	0.854	11700	0.221	12000	0.877	12200	0.198	12400	0.896	12600	0.176	12800	0.912	13000	0.165	13300	0.82	13600	0.184	14000	0.816
6270	0.77	6590	0.34	7370	0.83	7610	0.313	8150	0.849	8380	0.292	8830	0.854	9050	0.275	9420	0.879	9620	0.266	10100	0.792	10400	0.259	10800	0.822	11100	0.242	11400	0.854	11700	0.221	12000	0.877	12200	0.198	12400	0.896	12600	0.175	12800	0.912	13000	0.164	13300	0.82	13600	0.184	14000	0.816
6270	0.77	6590	0.34	7370	0.831	7610	0.312	8150	0.85	8380	0.292	8830	0.855	9050	0.274	9420	0.879	9620	0.266	10100	0.792	10400	0.258	10800	0.822	11100	0.241	11400	0.854	11700	0.22	12000	0.877	12200	0.197	12400	0.896	12600	0.174	12800	0.912	13000	0.164	13300	0.82	13600	0.183	14000	0.816
6270	0.77	6590	0.34	7370	0.831	7610	0.312	8150	0.85	8380	0.291	8830	0.855	9050	0.274	9420	0.879	9630	0.266	10100	0.793	10400	0.258	10800	0.822	11100	0.241	11400	0.854	11700	0.22	12000	0.878	12200	0.196	12400	0.896	12600	0.173	12800	0.912	13000	0.163	13300	0.821	13600	0.183	14000	0.816
6270	0.77	6590	0.34	7370	0.831	7610	0.312	8150	0.85	8380	0.291	8830	0.855	9050	0.274	9420	0.879	9630	0.265	10100	0.793	10400	0.257	10800	0.823	11100	0.24	11400	0.854	11700	0.219	12000	0.878	12200	0.196	12400	0.896	12600	0.173	12800	0.912	13000	0.162	13300	0.821	13600	0.182	14000	0.816
6270	0.77	6590	0.34	7370	0.831	7610	0.312	8150	0.85	8380	0.291	8830	0.855	9050	0.273	9420	0.879	9630	0.265	10100	0.793	10400	0.257	10800	0.823	11100	0.24	11400	0.855	11700	0.218	12000	0.878	12200	0.195	12400	0.897	12600	0.172	12800	0.913	13000	0.162	13300	0.821	13600	0.181	14000	0.817
6270	0.771	6590	0.339	7370	0.831	7610	0.311	8150	0.85	8380	0.29	8830	0.855	9050	0.273	9420	0.88	9630	0.264	10100	0.793	10400	0.256	10800	0.823	11100	0.239	11400	0.855	11700	0.218	12000	0.878	12200	0.194	12400	0.897	12600	0.171	12800	0.913	13000	0.161	13300	0.821	13600	0.181	14000	0.817
6270	0.771	6590	0.339	7370	0.832	7610	0.311	8150	0.851	8380	0.29	8830	0.856	9050	0.272	9420	0.88	9630	0.264	10100	0.793	10400	0.256	10800	0.823	11100	0.239	11400	0.855	11700	0.217	12000	0.878	12200	0.194	12400	0.897	12600	0.171	12800	0.913	13000	0.16	13300	0.821	13600	0.18	14000	0.817
6270	0.771	6590	0.339	7370	0.832	7610	0.311	8150	0.851	8380	0.29	8830	0.856	9050	0.272	9420	0.88	9630	0.263	10100	0.794	10400	0.255	10800	0.823	11100	0.238	11400	0.855	11700	0.217	12000	0.879	12200	0.193	12400	0.897	12600	0.17	12800	0.913	13000	0.16	13300	0.822	13600	0.18	14000	0.817
6270	0.771	6590	0.339	7370	0.832	7610	0.31	8150	0.851	8380	0.289	8830	0.856	9050	0.271	9420	0.88	9630	0.263	10100	0.794	10400	0.255	10800	0.824	11100	0.238	11400	0.855	11700	0.216	12000	0.879	12200	0.192	12400	0.897	12600	0.169	12800	0.913	13000	0.159	13300	0.822	13600	0.179	14000	0.817
6270	0.771	6590	0.338	7370	0.832	7610	0.31	8150	0.851	8380	0.289	8830	0.856	9050	0.271	9420	0.88	9630	0.263	10100	0.794	10400	0.254	10800	0.824	11100	0.237	11500	0.856	11700	0.215	12000	0.879	12200	0.192	12400	0.898	12600	0.168	12800	0.914	13000	0.158	13300	0.822	13600	0.178	14000	0.818
6270	0.771	6590	0.338	7370	0.832	7610	0.31	8150	0.851	8380	0.289	8830	0.856	9050	0.271	9420	0.881	9630	0.262	10100	0.794	10400	0.254	10800	0.824	11100	0.237	11500	0.856	11700	0.215	12000	0.879	12200	0.191	12400	0.898	12600	0.168	12800	0.914	13000	0.158	13300	0.822	13600	0.178	14000	0.818
6270	0.772	6590	0.338	7370	0.833	7610	0.309	8150	0.852	8380	0.288	8830	0.857	9050	0.27	9420	0.881	9630	0.262	10100	0.794	10400	0.254	10800	0.824	11100	0.236	11500	0.856	11700	0.214	12000	0.879	12200	0.19	12400	0.898	12600	0.167	12800	0.914	13000	0.157	13300	0.822	13600	0.177	14000	0.818
6270	0.772	6590	0.338	7370	0.833	7610	0.309	8150	0.852	8380	0.288	8830	0.857	9050	0.27	9420	0.881	9630	0.261	10100	0.794	10400	0.253	10800	0.824	11100	0.236	11500	0.856	11700	0.213	12000	0.88	12200	0.19	12400	0.898	12600	0.166	12800	0.914	13000	0.156	13300	0.822	13600	0.177	14000	0.818
6270	0.772	6590	0.337	7370	0.833	7610	0.309	8150	0.852	8380	0.288	8830	0.857	9050	0.269	9420	0.881	9630	0.261	10100	0.795	10400	0.253	10800	0.825	11100	0.235	11500	0.856	11700	0.213	12000	0.88	12200	0.189	12400	0.898	12600	0.165	12800	0.914	13000	0.156	13300	0.823	13600	0.176	14000	0.818
6270	0.772	6590	0.337	7370	0.833	7610	0.309	8150	0.852	8380	0.287	8830	0.857	9050	0.269	9420	0.881	9630	0.26	10100	0.795	10400	0.252	10800	0.825	11100	0.235	11500	0.857	11700	0.212	12000	0.88	12200	0.188	12400	0.899	12600	0.165	12800	0.915	13000	0.155	13300	0.823	13600	0.175	14000	0.818
6270	0.772	6590	0.337	7370	0.834	7610	0.308	8150	0.853	8380	0.287	8830	0.857	9050	0.268	9420	0.882	9630	0.26	10100	0.795	10400	0.252	10800	0.825	11100	0.234	11500	0.857	11700	0.212	12000	0.88	12200	0.188	12400	0.899	12600	0.164	12800	0.915	13000	0.154	13300	0.823	13600	0.175	14000	0.819
6270	0.773	6590	0.337	7370	0.834	7610	0.308	8150	0.853	8380	0.286	8830	0.858	9050	0.268	9420	0.882	9630	0.26	10100	0.795	10400	0.251	10800	0.825	11100	0.234	11500	0.857	11700	0.211	12000	0.88	12200	0.187	12400	0.899	12600	0.163	12800	0.915	13000	0.153	13300	0.823	13600	0.174	14000	0.819
6270	0.773	6590	0.337	7370	0.834	7610	0.308	8150	0.853	8380	0.286	8830	0.858	9050	0.268	9420	0.882	9630	0.259	10100	0.795	10400	0.251	10800	0.825	11100	0.233	11500	0.857	11700	0.21	12000	0.881	12200	0.186	12400	0.899	12600	0.163	12800	0.915	13000	0.153	13300	0.823	13600	0.174	14000	0.819
6270	0.773	6590	0.336	7370	0.834	7610	0.307	8150	0.853	8380	0.286	8830	0.858	9050	0.267	9420	0.882	9630	0.259	10100	0.796	10400	0.25	10800	0.826	11100	0.232	11500	0.857	11700	0.21	12000	0.881	12200	0.185	12400	0.899	12600	0.162	12800	0.915	13000	0.152	13300	0.823	13600	0.173	14000	0.819
6270	0.773	6590	0.336	7370	0.834	7610	0.307	8150	0.853	8380	0.285	8830	0.858	9050	0.267	9420	0.883	9630	0.258	10100	0.796	10400	0.25	10800	0.826	11100	0.232	11500	0.858	11700	0.209	12000	0.881	12200	0.185	12400	0.9	12600	0.161	12800	0.916	13000	0.151	13300	0.824	13600	0.173	14000	0.819
6270	0.773	6590	0.336	7370	0.835	7610	0.307	8150	0.854	8380	0.285	8830	0.859	9050	0.266	9420	0.883	9630	0.258	10100	0.796	10400	0.25	10800	0.826	11100	0.231	11500	0.858	11700	0.209	12000	0.881	12200	0.184	12400	0.9	12600	0.16	12800	0.916	13000	0.151	13300	0.824	13600	0.172	14000	0.82
6280	0.773	6600	0.336	7370	0.835	7610	0.307	8150	0.854	8380	0.285	8830	0.859	9050	0.266	9420	0.883	9630	0.257	10100	0.796	10400	0.249	10800	0.826	11100	0.231	11500	0.858	11700	0.208	12000	0.881	12200	0.183	12400	0.9	12600	0.16	12800	0.916	13000	0.15	13300	0.824	13600	0.171	14000	0.82
6280	0.774	6600	0.335	7370	0.835	7610	0.306	8150	0.854	8380	0.284	8830	0.859	9050	0.265	9420	0.883	9630	0.257	10100	0.796	10400	0.249	10800	0.826	11100	0.23	11500	0.858	11700	0.207	12000	0.882	12200	0.183	12400	0.9	12600	0.159	12800	0.916	13000	0.149	13300	0.824	13600	0.171	14000	0.82
6280	0.774	6600	0.335	7370	0.835	7610	0.306	8150	0.854	8380	0.284	8830	0.859	9050	0.265	9420	0.883	9630	0.256	10100	0.796	10400	0.248	10800	0.827	11100	0.23	11500	0.858	11700	0.207	12000	0.882	12200	0.182	12400	0.9	12600	0.158	12800	0.916	13000	0.149	13300	0.824	13600	0.17	14000	0.82
6280	0.774	6600	0.335	7370	0.835	7610	0.306	8160	0.854	8380	0.284	8830	0.859	9050	0.265	9420	0.884	9630	0.256	10100	0.797	10400	0.248	10800	0.827	11100	0.229	11500	0.859	11700	0.206	12000	0.882	12200	0.181	12400	0.901	12600	0.158	12800	0.917	13000	0.148	13300	0.824	13600	0.17	14000	0.82
6280	0.774	6600	0.335	7370	0.836	7610	0.305	8160	0.855	8380	0.283	8830	0.86	9050	0.264	9420	0.884	9630	0.255	10100	0.797	10400	0.247	10800	0.827	11100	0.229	11500	0.859	11700	0.205	12000	0.882	12200	0.181	12400	0.901	12600	0.157	12800	0.917	13000	0.148	13300	0.825	13600	0.169	14000	0.82
6280	0.774	6600	0.334	7370	0.836	7610	0.305	8160	0.855	8380	0.283	8830	0.86	9050	0.264	9420	0.884	9630	0.255	10100	0.797	10400	0.247	10800	0.827	11100	0.228	11500	0.859	11700	0.205	12000	0.882	12200	0.18	12400	0.901	12600	0.156	12800	0.917	13000	0.147	13300	0.825	13600	0.169	14000	0.821
6280	0.774	6600	0.334	7370	0.836	7610	0.305	8160	0.855	8380	0.283	8830	0.86	9050	0.263	9420	0.884	9630	0.255	10100	0.797	10400	0.246	10800	0.827	11100	0.228	11500	0.859	11700	0.204	12000	0.883	12200	0.179	12400	0.901	12600	0.156	12800	0.917	13000	0.146	13300	0.825	13600	0.168	14000	0.821
6280	0.775	6600	0.334	7370	0.836	7610	0.304	8160	0.855	8380	0.282	8830	0.86	9050	0.263	9420	0.884	9630	0.254	10100	0.797	10400	0.246	10800	0.827	11100	0.227	11500	0.859	11700	0.204	12000	0.883	12200	0.179	12400	0.901	12600	0.155	12800	0.917	13000	0.146	13300	0.825	13600	0.167	14000	0.821
6280	0.775	6600	0.334	7370	0.836	7610	0.304	8160	0.855	8380	0.282	8830	0.86	9050	0.262	9420	0.885	9630	0.254	10100	0.797	10400	0.245	10800	0.828	11100	0.227	11500	0.86	11700	0.203	12000	0.883	12200	0.178	12400	0.902	12600	0.154	12800	0.918	13000	0.145	13300	0.825	13600	0.167	14000	0.821
6280	0.775	6600	0.334	7370	0.837	7610	0.304	8160	0.856	8380	0.281	8830	0.861	9050	0.262	9420	0.885	9630	0.253	10100	0.798	10400	0.245	10800	0.828	11100	0.226	11500	0.86	11700	0.202	12000	0.883	12200	0.177	12400	0.902	12600	0.153	12800	0.918	13000	0.144	13300	0.825	13600	0.166	14000	0.821
6280	0.775	6600	0.333	7370	0.837	7610	0.304	8160	0.856	8380	0.281	8830	0.861	9060	0.262	9420	0.885	9630	0.253	10100	0.798	10400	0.244	10800	0.828	11100	0.225	11500	0.86	11700	0.202	12000	0.883	12200	0.177	12400	0.902	12600	0.153	12800	0.918	13000	0.144	13300	0.826	13600	0.166	14000	0.822
6280	0.775	6600	0.333	7370	0.837	7610	0.303	8160	0.856	8380	0.281	8830	0.861	9060	0.261	9420	0.885	9630	0.252	10100	0.798	10400	0.244	10800	0.828	11100	0.225	11500	0.86	11700	0.201	12000	0.884	12200	0.176	12400	0.902	12600	0.152	12800	0.918	13000	0.143	13300	0.826	13600	0.165	14000	0.822
6280	0.776	6600	0.333	7370	0.837	7610	0.303	8160	0.856	8380	0.28	8840	0.861	9060	0.261	9420	0.885	9630	0.252	10100	0.798	10400	0.244	10800	0.828	11100	0.224	11500	0.86	11700	0.2	12000	0.884	12200	0.175	12400	0.902	12600	0.151	12800	0.918	13000	0.142	13300	0.826	13600	0.165	14000	0.822
6280	0.776	6600	0.333	7380	0.837	7610	0.303	8160	0.856	8380	0.28	8840	0.861	9060	0.26	9420	0.886	9630	0.251	10100	0.798	10400	0.243	10800	0.829	11100	0.224	11500	0.861	11700	0.2	12000	0.884	12200	0.175	12400	0.903	12600	0.151	12800	0.919	13000	0.142	13300	0.826	13600	0.164	14000	0.822
6280	0.776	6600	0.332	7380	0.838	7610	0.302	8160	0.857	8380	0.28	8840	0.862	9060	0.26	9420	0.886	9630	0.251	10100	0.799	10400	0.243	10800	0.829	11100	0.223	11500	0.861	11700	0.199	12000	0.884	12200	0.174	12400	0.903	12600	0.15	12800	0.919	13000	0.141	13300	0.826	13600	0.163	14000	0.822
6280	0.776	6600	0.332	7380	0.838	7610	0.302	8160	0.857	8380	0.279	8840	0.862	9060	0.259	9420	0.886	9630	0.251	10100	0.799	10400	0.242	10800	0.829	11100	0.223	11500	0.861	11700	0.199	12000	0.884	12200	0.173	12400	0.903	12600	0.149	12800	0.919	13000	0.14	13300	0.826	13600	0.163	14000	0.822
6280	0.776	6600	0.332	7380	0.838	7610	0.302	8160	0.857	8380	0.279	8840	0.862	9060	0.259	9420	0.886	9630	0.25	10100	0.799	10400	0.242	10800	0.829	11100	0.222	11500	0.861	11700	0.198	12000	0.885	12200	0.173	12400	0.903	12600	0.149	12800	0.919	13000	0.14	13300	0.827	13600	0.162	14000	0.823
6280	0.776	6600	0.332	7380	0.838	7610	0.301	8160	0.857	8380	0.278	8840	0.862	9060	0.258	9420	0.886	9630	0.25	10100	0.799	10400	0.241	10900	0.829	11100	0.222	11500	0.861	11700	0.197	12000	0.885	12200	0.172	12400	0.903	12600	0.148	12800	0.919	13000	0.139	13300	0.827	13600	0.162	14000	0.823
6280	0.777	6600	0.331	7380	0.839	7610	0.301	8160	0.857	8380	0.278	8840	0.862	9060	0.258	9420	0.887	9630	0.249	10100	0.799	10400	0.241	10900	0.83	11100	0.221	11500	0.862	11700	0.197	12000	0.885	12200	0.171	12400	0.904	12600	0.147	12800	0.92	13000	0.139	13300	0.827	13600	0.161	14000	0.823
6280	0.777	6600	0.331	7380	0.839	7610	0.301	8160	0.858	8380	0.278	8840	0.863	9060	0.258	9420	0.887	9630	0.249	10100	0.799	10400	0.24	10900	0.83	11100	0.221	11500	0.862	11700	0.196	12000	0.885	12200	0.171	12400	0.904	12600	0.147	12800	0.92	13000	0.138	13300	0.827	13600	0.161	14000	0.823
6280	0.777	6600	0.331	7380	0.839	7610	0.3	8160	0.858	8380	0.277	8840	0.863	9060	0.257	9420	0.887	9630	0.248	10100	0.8	10400	0.24	10900	0.83	11100	0.22	11500	0.862	11700	0.195	12000	0.885	12200	0.17	12400	0.904	12600	0.146	12800	0.92	13000	0.137	13300	0.827	13600	0.16	14000	0.823
6280	0.777	6600	0.331	7380	0.839	7620	0.3	8160	0.858	8380	0.277	8840	0.863	9060	0.257	9420	0.887	9630	0.248	10100	0.8	10400	0.239	10900	0.83	11100	0.219	11500	0.862	11700	0.195	12000	0.886	12200	0.169	12400	0.904	12600	0.145	12800	0.92	13000	0.137	13300	0.827	13600	0.16	14000	0.824
6280	0.777	6600	0.331	7380	0.839	7620	0.3	8160	0.858	8380	0.277	8840	0.863	9060	0.256	9420	0.887	9630	0.247	10100	0.8	10400	0.239	10900	0.83	11100	0.219	11500	0.862	11700	0.194	12000	0.886	12200	0.168	12400	0.904	12600	0.145	12800	0.92	13000	0.136	13300	0.828	13600	0.159	14000	0.824
6280	0.777	6600	0.33	7380	0.84	7620	0.3	8160	0.858	8380	0.276	8840	0.863	9060	0.256	9420	0.888	9630	0.247	10100	0.8	10400	0.238	10900	0.831	11100	0.218	11500	0.863	11700	0.194	12000	0.886	12200	0.168	12400	0.905	12600	0.144	12800	0.921	13000	0.136	13300	0.828	13600	0.158	14000	0.824
6280	0.778	6600	0.33	7380	0.84	7620	0.299	8160	0.859	8380	0.276	8840	0.864	9060	0.255	9430	0.888	9630	0.246	10100	0.8	10400	0.238	10900	0.831	11100	0.218	11500	0.863	11700	0.193	12000	0.886	12200	0.167	12400	0.905	12600	0.143	12800	0.921	13000	0.135	13300	0.828	13600	0.158	14000	0.824
6280	0.778	6600	0.33	7380	0.84	7620	0.299	8160	0.859	8380	0.275	8840	0.864	9060	0.255	9430	0.888	9630	0.246	10100	0.8	10400	0.237	10900	0.831	11100	0.217	11500	0.863	11700	0.192	12000	0.886	12200	0.166	12400	0.905	12600	0.143	12800	0.921	13000	0.134	13300	0.828	13600	0.157	14000	0.824
6280	0.778	6600	0.33	7380	0.84	7620	0.299	8160	0.859	8380	0.275	8840	0.864	9060	0.254	9430	0.888	9630	0.245	10100	0.801	10400	0.237	10900	0.831	11100	0.217	11500	0.863	11700	0.192	12000	0.887	12200	0.166	12400	0.905	12600	0.142	12800	0.921	13000	0.134	13300	0.828	13600	0.157	14000	0.824
6280	0.778	6600	0.329	7380	0.84	7620	0.298	8160	0.859	8380	0.275	8840	0.864	9060	0.254	9430	0.888	9630	0.245	10100	0.801	10400	0.237	10900	0.831	11100	0.216	11500	0.863	11700	0.191	12000	0.887	12200	0.165	12400	0.905	12600	0.141	12800	0.921	13000	0.133	13300	0.828	13600	0.156	14000	0.825
6280	0.778	6600	0.329	7380	0.841	7620	0.298	8160	0.86	8380	0.274	8840	0.864	9060	0.254	9430	0.889	9630	0.245	10100	0.801	10400	0.236	10900	0.832	11100	0.216	11500	0.864	11700	0.19	12000	0.887	12200	0.164	12400	0.906	12600	0.141	12800	0.921	13000	0.133	13300	0.829	13600	0.156	14000	0.825
6280	0.778	6600	0.329	7380	0.841	7620	0.298	8160	0.86	8380	0.274	8840	0.865	9060	0.253	9430	0.889	9630	0.244	10100	0.801	10400	0.236	10900	0.832	11100	0.215	11500	0.864	11700	0.19	12000	0.887	12200	0.164	12400	0.906	12600	0.14	12800	0.922	13000	0.132	13300	0.829	13600	0.155	14000	0.825
6280	0.779	6600	0.329	7380	0.841	7620	0.297	8160	0.86	8380	0.274	8840	0.865	9060	0.253	9430	0.889	9630	0.244	10100	0.801	10400	0.235	10900	0.832	11100	0.214	11500	0.864	11700	0.189	12000	0.887	12200	0.163	12400	0.906	12600	0.139	12800	0.922	13000	0.131	13300	0.829	13600	0.155	14000	0.825
6280	0.779	6600	0.328	7380	0.841	7620	0.297	8160	0.86	8380	0.273	8840	0.865	9060	0.252	9430	0.889	9630	0.243	10100	0.802	10400	0.235	10900	0.832	11100	0.214	11500	0.864	11700	0.189	12000	0.888	12200	0.163	12400	0.906	12600	0.139	12800	0.922	13000	0.131	13300	0.829	13600	0.154	14000	0.825
6280	0.779	6600	0.328	7380	0.841	7620	0.297	8160	0.86	8380	0.273	8840	0.865	9060	0.252	9430	0.889	9630	0.243	10100	0.802	10400	0.234	10900	0.832	11100	0.213	11500	0.864	11700	0.188	12000	0.888	12200	0.162	12400	0.906	12600	0.138	12800	0.922	13000	0.13	13300	0.829	13600	0.154	14000	0.826
6280	0.779	6600	0.328	7380	0.842	7620	0.297	8160	0.861	8380	0.272	8840	0.865	9060	0.251	9430	0.89	9630	0.242	10100	0.802	10400	0.234	10900	0.832	11100	0.213	11500	0.865	11700	0.187	12000	0.888	12200	0.161	12400	0.907	12600	0.137	12800	0.922	13000	0.13	13300	0.829	13600	0.153	14000	0.826
6280	0.779	6600	0.328	7380	0.842	7620	0.296	8160	0.861	8380	0.272	8840	0.866	9060	0.251	9430	0.89	9630	0.242	10100	0.802	10400	0.233	10900	0.833	11100	0.212	11500	0.865	11700	0.187	12000	0.888	12200	0.161	12400	0.907	12600	0.137	12800	0.923	13000	0.129	13300	0.83	13600	0.153	14000	0.826
6280	0.78	6600	0.328	7380	0.842	7620	0.296	8160	0.861	8380	0.272	8840	0.866	9060	0.25	9430	0.89	9630	0.241	10100	0.802	10400	0.233	10900	0.833	11100	0.212	11500	0.865	11700	0.186	12000	0.888	12200	0.16	12400	0.907	12600	0.136	12800	0.923	13000	0.128	13300	0.83	13600	0.152	14000	0.826
6280	0.78	6600	0.327	7380	0.842	7620	0.296	8160	0.861	8380	0.271	8840	0.866	9060	0.25	9430	0.89	9630	0.241	10100	0.802	10400	0.232	10900	0.833	11100	0.211	11500	0.865	11700	0.185	12000	0.889	12200	0.159	12400	0.907	12600	0.136	12800	0.923	13000	0.128	13300	0.83	13600	0.152	14000	0.826
6280	0.78	6600	0.327	7380	0.842	7620	0.295	8160	0.861	8380	0.271	8840	0.866	9060	0.249	9430	0.89	9630	0.24	10100	0.803	10400	0.232	10900	0.833	11100	0.211	11500	0.865	11700	0.185	12000	0.889	12200	0.159	12400	0.907	12600	0.135	12800	0.923	13000	0.127	13300	0.83	13600	0.151	14000	0.826
6280	0.78	6600	0.327	7380	0.843	7620	0.295	8160	0.862	8380	0.271	8840	0.866	9060	0.249	9430	0.891	9630	0.24	10100	0.803	10400	0.231	10900	0.833	11100	0.21	11500	0.866	11700	0.184	12000	0.889	12200	0.158	12400	0.908	12600	0.134	12800	0.923	13000	0.127	13300	0.83	13600	0.151	14000	0.827
6280	0.78	6600	0.327	7380	0.843	7620	0.295	8160	0.862	8380	0.27	8840	0.867	9060	0.249	9430	0.891	9630	0.239	10100	0.803	10400	0.231	10900	0.834	11100	0.21	11500	0.866	11700	0.184	12000	0.889	12200	0.157	12400	0.908	12600	0.134	12800	0.924	13000	0.126	13300	0.83	13600	0.15	14000	0.827
6280	0.78	6600	0.326	7380	0.843	7620	0.294	8160	0.862	8380	0.27	8840	0.867	9060	0.248	9430	0.891	9630	0.239	10100	0.803	10400	0.23	10900	0.834	11100	0.209	11500	0.866	11700	0.183	12000	0.889	12200	0.157	12400	0.908	12600	0.133	12800	0.924	13000	0.126	13300	0.83	13600	0.149	14000	0.827
6280	0.781	6600	0.326	7380	0.843	7620	0.294	8160	0.862	8380	0.269	8840	0.867	9060	0.248	9430	0.891	9630	0.238	10100	0.803	10400	0.23	10900	0.834	11100	0.208	11500	0.866	11700	0.182	12000	0.89	12200	0.156	12400	0.908	12600	0.132	12800	0.924	13000	0.125	13300	0.831	13600	0.149	14000	0.827
6280	0.781	6600	0.326	7380	0.843	7620	0.294	8160	0.862	8380	0.269	8840	0.867	9060	0.247	9430	0.891	9630	0.238	10100	0.803	10400	0.229	10900	0.834	11100	0.208	11500	0.866	11700	0.182	12000	0.89	12200	0.155	12400	0.908	12600	0.132	12800	0.924	13000	0.124	13300	0.831	13600	0.148	14000	0.827
6280	0.781	6600	0.326	7380	0.844	7620	0.293	8160	0.863	8380	0.269	8840	0.867	9060	0.247	9430	0.892	9630	0.238	10100	0.804	10400	0.229	10900	0.834	11100	0.207	11500	0.866	11700	0.181	12000	0.89	12200	0.155	12400	0.909	12600	0.131	12800	0.924	13000	0.124	13300	0.831	13600	0.148	14000	0.828
6280	0.781	6600	0.325	7380	0.844	7620	0.293	8160	0.863	8380	0.268	8840	0.868	9060	0.246	9430	0.892	9630	0.237	10100	0.804	10400	0.229	10900	0.835	11100	0.207	11500	0.867	11700	0.18	12000	0.89	12200	0.154	12400	0.909	12600	0.131	12800	0.925	13000	0.123	13300	0.831	13600	0.147	14000	0.828
6280	0.781	6600	0.325	7380	0.844	7620	0.293	8160	0.863	8380	0.268	8840	0.868	9060	0.246	9430	0.892	9630	0.237	10100	0.804	10400	0.228	10900	0.835	11100	0.206	11500	0.867	11700	0.18	12000	0.89	12200	0.153	12400	0.909	12600	0.13	12800	0.925	13000	0.123	13300	0.831	13600	0.147	14000	0.828
6280	0.781	6600	0.325	7380	0.844	7620	0.292	8160	0.863	8380	0.268	8840	0.868	9060	0.245	9430	0.892	9630	0.236	10100	0.804	10400	0.228	10900	0.835	11100	0.206	11500	0.867	11700	0.179	12000	0.89	12200	0.153	12400	0.909	12600	0.129	12800	0.925	13000	0.122	13300	0.831	13600	0.146	14000	0.828
6280	0.782	6600	0.325	7380	0.844	7620	0.292	8160	0.863	8380	0.267	8840	0.868	9060	0.245	9430	0.892	9630	0.236	10100	0.804	10400	0.227	10900	0.835	11100	0.205	11500	0.867	11700	0.179	12000	0.891	12200	0.152	12400	0.909	12600	0.129	12800	0.925	13000	0.122	13300	0.832	13600	0.146	14000	0.828
6280	0.782	6600	0.325	7380	0.845	7620	0.292	8160	0.864	8380	0.267	8840	0.868	9060	0.244	9430	0.893	9630	0.235	10100	0.804	10400	0.227	10900	0.835	11100	0.205	11500	0.867	11700	0.178	12000	0.891	12200	0.151	12400	0.909	12600	0.128	12800	0.925	13000	0.121	13300	0.832	13600	0.145	14000	0.828
6280	0.782	6600	0.324	7380	0.845	7620	0.292	8160	0.864	8380	0.266	8840	0.869	9060	0.244	9430	0.893	9630	0.235	10100	0.805	10400	0.226	10900	0.836	11100	0.204	11500	0.868	11700	0.177	12000	0.891	12200	0.151	12400	0.91	12600	0.128	12800	0.925	13000	0.121	13300	0.832	13600	0.145	14000	0.829
6280	0.782	6600	0.324	7380	0.845	7620	0.291	8160	0.864	8380	0.266	8840	0.869	9060	0.243	9430	0.893	9630	0.234	10100	0.805	10400	0.226	10900	0.836	11100	0.203	11500	0.868	11700	0.177	12000	0.891	12200	0.15	12400	0.91	12600	0.127	12800	0.926	13000	0.12	13300	0.832	13600	0.144	14000	0.829
6280	0.782	6600	0.324	7380	0.845	7620	0.291	8160	0.864	8380	0.266	8840	0.869	9060	0.243	9430	0.893	9630	0.234	10100	0.805	10400	0.225	10900	0.836	11100	0.203	11500	0.868	11700	0.176	12000	0.891	12200	0.15	12400	0.91	12600	0.126	12800	0.926	13000	0.12	13300	0.832	13600	0.144	14000	0.829
6280	0.782	6600	0.324	7380	0.845	7620	0.291	8160	0.864	8380	0.265	8840	0.869	9060	0.242	9430	0.893	9630	0.233	10100	0.805	10400	0.225	10900	0.836	11100	0.202	11500	0.868	11700	0.175	12000	0.892	12200	0.149	12400	0.91	12600	0.126	12800	0.926	13000	0.119	13300	0.832	13600	0.144	14000	0.829
6280	0.783	6600	0.323	7380	0.846	7620	0.29	8160	0.865	8380	0.265	8840	0.869	9060	0.242	9430	0.894	9630	0.233	10100	0.805	10400	0.224	10900	0.836	11100	0.202	11500	0.868	11700	0.175	12000	0.892	12200	0.148	12400	0.91	12600	0.125	12800	0.926	13000	0.119	13300	0.833	13600	0.143	14000	0.829
6280	0.783	6600	0.323	7380	0.846	7620	0.29	8160	0.865	8380	0.265	8840	0.87	9060	0.242	9430	0.894	9630	0.232	10100	0.806	10400	0.224	10900	0.836	11100	0.201	11500	0.869	11700	0.174	12000	0.892	12200	0.148	12400	0.911	12600	0.125	12900	0.926	13000	0.118	13300	0.833	13600	0.143	14000	0.829
6280	0.783	6600	0.323	7380	0.846	7620	0.29	8160	0.865	8380	0.264	8840	0.87	9060	0.241	9430	0.894	9630	0.232	10100	0.806	10400	0.223	10900	0.837	11100	0.201	11500	0.869	11700	0.174	12000	0.892	12200	0.147	12400	0.911	12600	0.124	12900	0.927	13000	0.118	13300	0.833	13600	0.142	14000	0.83
6280	0.783	6600	0.323	7380	0.846	7620	0.289	8160	0.865	8380	0.264	8840	0.87	9060	0.241	9430	0.894	9630	0.231	10100	0.806	10400	0.223	10900	0.837	11100	0.2	11500	0.869	11700	0.173	12000	0.892	12200	0.147	12400	0.911	12600	0.123	12900	0.927	13000	0.117	13300	0.833	13600	0.142	14000	0.83
6280	0.783	6600	0.323	7380	0.846	7620	0.289	8160	0.865	8380	0.263	8840	0.87	9060	0.24	9430	0.894	9630	0.231	10100	0.806	10400	0.222	10900	0.837	11100	0.199	11500	0.869	11700	0.172	12000	0.893	12200	0.146	12400	0.911	12600	0.123	12900	0.927	13000	0.117	13300	0.833	13600	0.141	14000	0.83
6280	0.784	6600	0.322	7380	0.847	7620	0.289	8160	0.866	8380	0.263	8840	0.87	9060	0.24	9430	0.895	9630	0.23	10100	0.806	10400	0.222	10900	0.837	11100	0.199	11500	0.869	11700	0.172	12000	0.893	12200	0.145	12400	0.911	12600	0.122	12900	0.927	13000	0.116	13300	0.833	13600	0.141	14000	0.83
6280	0.784	6600	0.322	7380	0.847	7620	0.288	8160	0.866	8380	0.263	8840	0.871	9060	0.239	9430	0.895	9630	0.23	10100	0.806	10400	0.221	10900	0.837	11100	0.198	11500	0.87	11700	0.171	12000	0.893	12200	0.145	12400	0.912	12600	0.122	12900	0.927	13000	0.116	13300	0.834	13600	0.14	14000	0.83
6280	0.784	6600	0.322	7380	0.847	7620	0.288	8160	0.866	8380	0.262	8840	0.871	9060	0.239	9430	0.895	9630	0.229	10100	0.807	10400	0.221	10900	0.838	11100	0.198	11500	0.87	11700	0.171	12000	0.893	12200	0.144	12400	0.912	12600	0.121	12900	0.927	13000	0.115	13300	0.834	13600	0.14	14000	0.83
6280	0.784	6600	0.322	7380	0.847	7620	0.288	8160	0.866	8380	0.262	8840	0.871	9060	0.238	9430	0.895	9630	0.229	10100	0.807	10400	0.22	10900	0.838	11100	0.197	11500	0.87	11700	0.17	12000	0.893	12200	0.143	12400	0.912	12600	0.121	12900	0.928	13000	0.115	13300	0.834	13600	0.139	14000	0.831
6280	0.784	6600	0.321	7380	0.847	7620	0.287	8160	0.866	8380	0.261	8840	0.871	9060	0.238	9430	0.895	9630	0.228	10100	0.807	10400	0.22	10900	0.838	11100	0.197	11500	0.87	11700	0.169	12000	0.894	12200	0.143	12400	0.912	12600	0.12	12900	0.928	13000	0.114	13300	0.834	13600	0.139	14000	0.831
6280	0.784	6600	0.321	7380	0.848	7620	0.287	8160	0.867	8380	0.261	8840	0.871	9060	0.237	9430	0.896	9630	0.228	10100	0.807	10400	0.219	10900	0.838	11100	0.196	11500	0.87	11700	0.169	12000	0.894	12200	0.142	12400	0.912	12600	0.12	12900	0.928	13000	0.114	13300	0.834	13600	0.138	14000	0.831
6280	0.785	6600	0.321	7380	0.848	7620	0.287	8160	0.867	8380	0.261	8840	0.872	9060	0.237	9430	0.896	9630	0.228	10100	0.807	10400	0.219	10900	0.838	11100	0.196	11500	0.87	11700	0.168	12000	0.894	12200	0.142	12400	0.912	12600	0.119	12900	0.928	13000	0.113	13300	0.834	13600	0.138	14000	0.831
6280	0.785	6600	0.321	7380	0.848	7620	0.287	8160	0.867	8380	0.26	8840	0.872	9060	0.236	9430	0.896	9630	0.227	10100	0.807	10400	0.218	10900	0.838	11100	0.195	11500	0.871	11700	0.167	12000	0.894	12200	0.141	12400	0.913	12600	0.118	12900	0.928	13000	0.113	13300	0.835	13600	0.137	14000	0.831
6280	0.785	6600	0.32	7380	0.848	7620	0.286	8160	0.867	8380	0.26	8840	0.872	9060	0.236	9430	0.896	9630	0.227	10100	0.808	10400	0.218	10900	0.839	11100	0.194	11500	0.871	11700	0.167	12000	0.894	12200	0.14	12400	0.913	12600	0.118	12900	0.929	13000	0.112	13300	0.835	13600	0.137	14000	0.832
6280	0.785	6600	0.32	7380	0.848	7620	0.286	8160	0.867	8380	0.259	8840	0.872	9060	0.235	9430	0.896	9630	0.226	10100	0.808	10400	0.218	10900	0.839	11100	0.194	11500	0.871	11700	0.166	12000	0.894	12200	0.14	12400	0.913	12600	0.117	12900	0.929	13000	0.112	13300	0.835	13600	0.136	14000	0.832
6280	0.785	6600	0.32	7380	0.849	7620	0.286	8160	0.868	8380	0.259	8840	0.872	9060	0.235	9430	0.897	9630	0.226	10100	0.808	10400	0.217	10900	0.839	11100	0.193	11500	0.871	11700	0.166	12000	0.895	12200	0.139	12400	0.913	12600	0.117	12900	0.929	13000	0.111	13300	0.835	13600	0.136	14000	0.832
6280	0.785	6600	0.32	7380	0.849	7620	0.285	8160	0.868	8380	0.259	8840	0.873	9060	0.234	9430	0.897	9630	0.225	10100	0.808	10400	0.217	10900	0.839	11100	0.193	11500	0.871	11700	0.165	12000	0.895	12200	0.139	12400	0.913	12600	0.116	12900	0.929	13000	0.111	13300	0.835	13600	0.135	14000	0.832
6280	0.786	6600	0.32	7380	0.849	7620	0.285	8160	0.868	8380	0.258	8840	0.873	9060	0.234	9430	0.897	9630	0.225	10100	0.808	10400	0.216	10900	0.839	11100	0.192	11500	0.872	11700	0.164	12000	0.895	12200	0.138	12400	0.914	12600	0.116	12900	0.929	13000	0.11	13300	0.835	13600	0.135	14000	0.832
6280	0.786	6600	0.319	7380	0.849	7620	0.285	8160	0.868	8380	0.258	8840	0.873	9060	0.233	9430	0.897	9630	0.224	10100	0.808	10400	0.216	10900	0.84	11100	0.192	11500	0.872	11700	0.164	12000	0.895	12200	0.138	12400	0.914	12600	0.115	12900	0.929	13000	0.11	13300	0.835	13600	0.135	14000	0.832
6280	0.786	6600	0.319	7380	0.849	7620	0.284	8160	0.868	8390	0.257	8840	0.873	9060	0.233	9430	0.897	9630	0.224	10100	0.809	10400	0.215	10900	0.84	11100	0.191	11500	0.872	11700	0.163	12000	0.895	12200	0.137	12400	0.914	12600	0.115	12900	0.93	13000	0.109	13300	0.836	13600	0.134	14000	0.833
6280	0.786	6600	0.319	7380	0.85	7620	0.284	8160	0.869	8390	0.257	8840	0.873	9060	0.233	9430	0.897	9630	0.223	10100	0.809	10400	0.215	10900	0.84	11100	0.191	11500	0.872	11700	0.163	12000	0.896	12200	0.136	12400	0.914	12600	0.114	12900	0.93	13000	0.109	13300	0.836	13600	0.134	14000	0.833
6280	0.786	6600	0.319	7380	0.85	7620	0.284	8160	0.869	8390	0.257	8840	0.874	9060	0.232	9430	0.898	9630	0.223	10100	0.809	10400	0.214	10900	0.84	11100	0.19	11500	0.872	11700	0.162	12000	0.896	12200	0.136	12400	0.914	12600	0.114	12900	0.93	13000	0.108	13300	0.836	13600	0.133	14000	0.833
6280	0.786	6600	0.318	7380	0.85	7620	0.283	8160	0.869	8390	0.256	8840	0.874	9060	0.232	9430	0.898	9630	0.222	10100	0.809	10400	0.214	10900	0.84	11100	0.189	11500	0.873	11700	0.161	12000	0.896	12200	0.135	12400	0.915	12600	0.113	12900	0.93	13000	0.108	13300	0.836	13600	0.133	14000	0.833
6280	0.787	6600	0.318	7380	0.85	7620	0.283	8160	0.869	8390	0.256	8840	0.874	9060	0.231	9430	0.898	9630	0.222	10100	0.809	10400	0.213	10900	0.841	11100	0.189	11500	0.873	11700	0.161	12000	0.896	12200	0.135	12400	0.915	12600	0.113	12900	0.93	13000	0.107	13300	0.836	13600	0.132	14000	0.833
6280	0.787	6600	0.318	7380	0.85	7620	0.283	8160	0.869	8390	0.256	8840	0.874	9060	0.231	9430	0.898	9630	0.221	10100	0.809	10400	0.213	10900	0.841	11100	0.188	11500	0.873	11700	0.16	12000	0.896	12200	0.134	12400	0.915	12600	0.112	12900	0.931	13000	0.107	13300	0.836	13600	0.132	14000	0.833
6280	0.787	6600	0.318	7380	0.851	7620	0.282	8160	0.87	8390	0.255	8840	0.874	9060	0.23	9430	0.898	9630	0.221	10100	0.81	10400	0.212	10900	0.841	11100	0.188	11500	0.873	11700	0.16	12000	0.897	12200	0.133	12400	0.915	12600	0.112	12900	0.931	13000	0.107	13300	0.837	13600	0.131	14000	0.834
6280	0.787	6600	0.317	7380	0.851	7620	0.282	8160	0.87	8390	0.255	8840	0.874	9060	0.23	9430	0.899	9630	0.22	10100	0.81	10500	0.212	10900	0.841	11100	0.187	11500	0.873	11700	0.159	12000	0.897	12200	0.133	12400	0.915	12600	0.111	12900	0.931	13000	0.106	13300	0.837	13600	0.131	14000	0.834
6280	0.787	6600	0.317	7380	0.851	7620	0.282	8160	0.87	8390	0.254	8840	0.875	9060	0.229	9430	0.899	9630	0.22	10100	0.81	10500	0.211	10900	0.841	11100	0.187	11500	0.873	11700	0.159	12000	0.897	12200	0.132	12400	0.915	12600	0.111	12900	0.931	13000	0.106	13300	0.837	13600	0.131	14000	0.834
6280	0.787	6600	0.317	7380	0.851	7620	0.281	8160	0.87	8390	0.254	8840	0.875	9060	0.229	9430	0.899	9640	0.219	10100	0.81	10500	0.211	10900	0.841	11100	0.186	11500	0.874	11700	0.158	12000	0.897	12200	0.132	12400	0.916	12600	0.11	12900	0.931	13000	0.105	13300	0.837	13600	0.13	14000	0.834
6280	0.788	6600	0.317	7380	0.851	7620	0.281	8160	0.87	8390	0.254	8840	0.875	9060	0.228	9430	0.899	9640	0.219	10100	0.81	10500	0.21	10900	0.842	11100	0.186	11500	0.874	11700	0.157	12000	0.897	12200	0.131	12400	0.916	12600	0.11	12900	0.931	13000	0.105	13300	0.837	13600	0.13	14000	0.834
6280	0.788	6600	0.317	7380	0.852	7620	0.281	8160	0.87	8390	0.253	8840	0.875	9060	0.228	9430	0.899	9640	0.218	10100	0.81	10500	0.21	10900	0.842	11100	0.185	11500	0.874	11700	0.157	12000	0.897	12200	0.131	12400	0.916	12600	0.109	12900	0.932	13000	0.104	13300	0.837	13600	0.129	14000	0.834
6280	0.788	6600	0.316	7380	0.852	7620	0.28	8160	0.871	8390	0.253	8840	0.875	9060	0.227	9430	0.9	9640	0.218	10100	0.811	10500	0.209	10900	0.842	11100	0.184	11500	0.874	11700	0.156	12000	0.898	12200	0.13	12400	0.916	12600	0.109	12900	0.932	13000	0.104	13300	0.838	13600	0.129	14000	0.835
6280	0.788	6600	0.316	7380	0.852	7620	0.28	8160	0.871	8390	0.252	8840	0.876	9060	0.227	9430	0.9	9640	0.217	10100	0.811	10500	0.209	10900	0.842	11100	0.184	11500	0.874	11700	0.156	12000	0.898	12200	0.13	12400	0.916	12600	0.108	12900	0.932	13000	0.103	13300	0.838	13600	0.128	14000	0.835
6280	0.788	6600	0.316	7380	0.852	7620	0.28	8160	0.871	8390	0.252	8840	0.876	9060	0.226	9430	0.9	9640	0.217	10100	0.811	10500	0.208	10900	0.842	11100	0.183	11500	0.875	11700	0.155	12000	0.898	12200	0.129	12400	0.917	12600	0.108	12900	0.932	13000	0.103	13300	0.838	13600	0.128	14000	0.835
6280	0.789	6600	0.316	7380	0.852	7620	0.28	8160	0.871	8390	0.252	8840	0.876	9060	0.226	9430	0.9	9640	0.216	10100	0.811	10500	0.208	10900	0.843	11100	0.183	11500	0.875	11700	0.154	12000	0.898	12200	0.128	12400	0.917	12600	0.107	12900	0.932	13000	0.103	13300	0.838	13600	0.128	14000	0.835
6280	0.789	6600	0.315	7380	0.853	7620	0.279	8160	0.871	8390	0.251	8840	0.876	9060	0.225	9430	0.9	9640	0.216	10100	0.811	10500	0.207	10900	0.843	11100	0.182	11500	0.875	11700	0.154	12000	0.898	12200	0.128	12400	0.917	12600	0.107	12900	0.933	13000	0.102	13300	0.838	13600	0.127	14000	0.835
6280	0.789	6600	0.315	7380	0.853	7620	0.279	8160	0.872	8390	0.251	8840	0.876	9060	0.225	9430	0.901	9640	0.215	10100	0.811	10500	0.207	10900	0.843	11100	0.182	11500	0.875	11700	0.153	12000	0.899	12200	0.127	12400	0.917	12600	0.106	12900	0.933	13000	0.102	13300	0.838	13600	0.127	14000	0.836
6280	0.789	6600	0.315	7380	0.853	7620	0.279	8160	0.872	8390	0.25	8840	0.877	9060	0.224	9430	0.901	9640	0.215	10100	0.812	10500	0.206	10900	0.843	11100	0.181	11500	0.875	11700	0.153	12000	0.899	12200	0.127	12400	0.917	12600	0.106	12900	0.933	13000	0.101	13300	0.838	13600	0.126	14000	0.836
6280	0.789	6600	0.315	7380	0.853	7620	0.278	8160	0.872	8390	0.25	8840	0.877	9060	0.224	9430	0.901	9640	0.214	10100	0.812	10500	0.206	10900	0.843	11100	0.181	11500	0.876	11700	0.152	12000	0.899	12200	0.126	12400	0.917	12600	0.105	12900	0.933	13000	0.101	13300	0.839	13600	0.126	14000	0.836
6280	0.789	6600	0.314	7380	0.853	7620	0.278	8160	0.872	8390	0.25	8840	0.877	9060	0.223	9430	0.901	9640	0.214	10100	0.812	10500	0.205	10900	0.843	11100	0.18	11500	0.876	11700	0.152	12000	0.899	12200	0.126	12400	0.918	12600	0.105	12900	0.933	13000	0.1	13300	0.839	13600	0.126	14000	0.836
6280	0.79	6600	0.314	7380	0.854	7620	0.278	8160	0.872	8390	0.249	8840	0.877	9060	0.223	9430	0.901	9640	0.213	10100	0.812	10500	0.205	10900	0.844	11100	0.179	11500	0.876	11700	0.151	12000	0.899	12200	0.125	12400	0.918	12600	0.104	12900	0.933	13000	0.1	13300	0.839	13600	0.125	14000	0.836
6280	0.79	6600	0.314	7380	0.854	7620	0.277	8160	0.873	8390	0.249	8840	0.877	9060	0.222	9430	0.901	9640	0.213	10100	0.812	10500	0.204	10900	0.844	11100	0.179	11500	0.876	11700	0.15	12000	0.899	12200	0.125	12400	0.918	12600	0.104	12900	0.934	13000	0.0996	13300	0.839	13600	0.125	14000	0.836
6280	0.79	6600	0.314	7380	0.854	7620	0.277	8160	0.873	8390	0.248	8840	0.878	9060	0.222	9430	0.902	9640	0.212	10100	0.812	10500	0.204	10900	0.844	11100	0.178	11500	0.876	11700	0.15	12000	0.9	12200	0.124	12400	0.918	12600	0.103	12900	0.934	13000	0.0992	13300	0.839	13600	0.124	14000	0.837
6280	0.79	6600	0.314	7380	0.854	7620	0.277	8160	0.873	8390	0.248	8840	0.878	9060	0.221	9430	0.902	9640	0.212	10100	0.813	10500	0.203	10900	0.844	11100	0.178	11500	0.876	11700	0.149	12000	0.9	12200	0.124	12400	0.918	12600	0.103	12900	0.934	13000	0.0988	13300	0.839	13600	0.124	14000	0.837
6280	0.79	6600	0.313	7380	0.854	7620	0.276	8160	0.873	8390	0.248	8840	0.878	9060	0.221	9430	0.902	9640	0.211	10100	0.813	10500	0.203	10900	0.844	11100	0.177	11500	0.877	11700	0.149	12000	0.9	12200	0.123	12400	0.919	12600	0.102	12900	0.934	13000	0.0984	13300	0.84	13600	0.124	14000	0.837
6280	0.79	6600	0.313	7380	0.855	7620	0.276	8160	0.873	8390	0.247	8840	0.878	9060	0.22	9430	0.902	9640	0.211	10100	0.813	10500	0.202	10900	0.845	11100	0.177	11500	0.877	11700	0.148	12000	0.9	12200	0.123	12400	0.919	12600	0.102	12900	0.934	13000	0.098	13300	0.84	13600	0.123	14000	0.837
6280	0.791	6600	0.313	7380	0.855	7620	0.276	8160	0.874	8390	0.247	8840	0.878	9060	0.22	9430	0.902	9640	0.21	10100	0.813	10500	0.202	10900	0.845	11100	0.176	11500	0.877	11700	0.148	12000	0.9	12200	0.122	12400	0.919	12600	0.102	12900	0.934	13000	0.0976	13300	0.84	13600	0.123	14000	0.837
6290	0.791	6610	0.313	7380	0.855	7620	0.275	8160	0.874	8390	0.246	8840	0.878	9060	0.219	9430	0.903	9640	0.21	10100	0.813	10500	0.201	10900	0.845	11100	0.176	11500	0.877	11700	0.147	12000	0.901	12200	0.122	12400	0.919	12600	0.101	12900	0.935	13000	0.0972	13300	0.84	13600	0.122	14000	0.837
6290	0.791	6610	0.312	7380	0.855	7620	0.275	8160	0.874	8390	0.246	8840	0.879	9060	0.219	9430	0.903	9640	0.209	10100	0.813	10500	0.201	10900	0.845	11100	0.175	11500	0.877	11700	0.147	12000	0.901	12200	0.121	12400	0.919	12600	0.101	12900	0.935	13000	0.0968	13300	0.84	13600	0.122	14000	0.838
6290	0.791	6610	0.312	7380	0.855	7620	0.275	8160	0.874	8390	0.245	8840	0.879	9060	0.218	9430	0.903	9640	0.209	10100	0.814	10500	0.201	10900	0.845	11100	0.175	11500	0.878	11700	0.146	12000	0.901	12200	0.121	12400	0.919	12600	0.1	12900	0.935	13000	0.0964	13300	0.84	13600	0.122	14000	0.838
6290	0.791	6610	0.312	7380	0.855	7620	0.274	8170	0.874	8390	0.245	8840	0.879	9060	0.218	9430	0.903	9640	0.208	10100	0.814	10500	0.2	10900	0.845	11100	0.174	11500	0.878	11700	0.146	12000	0.901	12200	0.12	12400	0.92	12600	0.0997	12900	0.935	13000	0.096	13300	0.84	13600	0.121	14000	0.838
6290	0.791	6610	0.312	7380	0.856	7620	0.274	8170	0.875	8390	0.245	8840	0.879	9060	0.217	9430	0.903	9640	0.208	10100	0.814	10500	0.2	10900	0.846	11100	0.173	11500	0.878	11700	0.145	12000	0.901	12200	0.12	12400	0.92	12600	0.0992	12900	0.935	13000	0.0956	13300	0.841	13600	0.121	14000	0.838
6290	0.792	6610	0.312	7380	0.856	7620	0.274	8170	0.875	8390	0.244	8840	0.879	9060	0.217	9430	0.904	9640	0.207	10100	0.814	10500	0.199	10900	0.846	11100	0.173	11500	0.878	11700	0.144	12000	0.901	12200	0.119	12400	0.92	12600	0.0988	12900	0.935	13000	0.0953	13300	0.841	13600	0.12	14000	0.838
6290	0.792	6610	0.311	7380	0.856	7620	0.273	8170	0.875	8390	0.244	8840	0.88	9060	0.217	9430	0.904	9640	0.207	10100	0.814	10500	0.199	10900	0.846	11100	0.172	11500	0.878	11700	0.144	12000	0.902	12200	0.119	12400	0.92	12600	0.0984	12900	0.936	13000	0.0949	13300	0.841	13600	0.12	14000	0.838
6290	0.792	6610	0.311	7380	0.856	7620	0.273	8170	0.875	8390	0.243	8840	0.88	9060	0.216	9430	0.904	9640	0.206	10100	0.814	10500	0.198	10900	0.846	11100	0.172	11500	0.878	11700	0.143	12000	0.902	12200	0.118	12400	0.92	12600	0.0979	12900	0.936	13000	0.0945	13300	0.841	13600	0.12	14000	0.839
6290	0.792	6610	0.311	7380	0.856	7620	0.273	8170	0.875	8390	0.243	8840	0.88	9060	0.216	9430	0.904	9640	0.206	10100	0.815	10500	0.198	10900	0.846	11100	0.171	11500	0.879	11700	0.143	12000	0.902	12200	0.118	12400	0.92	12600	0.0975	12900	0.936	13000	0.0941	13300	0.841	13600	0.119	14000	0.839
6290	0.792	6610	0.311	7380	0.857	7620	0.272	8170	0.875	8390	0.243	8840	0.88	9060	0.215	9430	0.904	9640	0.205	10100	0.815	10500	0.197	10900	0.847	11100	0.171	11500	0.879	11700	0.142	12000	0.902	12200	0.117	12400	0.921	12600	0.0971	12900	0.936	13000	0.0937	13300	0.841	13600	0.119	14000	0.839
6290	0.792	6610	0.31	7380	0.857	7620	0.272	8170	0.876	8390	0.242	8840	0.88	9070	0.215	9430	0.904	9640	0.205	10100	0.815	10500	0.197	10900	0.847	11100	0.17	11500	0.879	11700	0.142	12000	0.902	12200	0.117	12400	0.921	12600	0.0966	12900	0.936	13000	0.0934	13300	0.842	13600	0.118	14000	0.839
6290	0.793	6610	0.31	7380	0.857	7620	0.272	8170	0.876	8390	0.242	8840	0.881	9070	0.214	9430	0.905	9640	0.204	10100	0.815	10500	0.196	10900	0.847	11100	0.17	11500	0.879	11700	0.141	12000	0.903	12200	0.116	12400	0.921	12600	0.0962	12900	0.936	13000	0.093	13300	0.842	13600	0.118	14000	0.839
6290	0.793	6610	0.31	7380	0.857	7620	0.271	8170	0.876	8390	0.241	8850	0.881	9070	0.214	9430	0.905	9640	0.204	10100	0.815	10500	0.196	10900	0.847	11100	0.169	11500	0.879	11700	0.141	12000	0.903	12200	0.116	12400	0.921	12600	0.0958	12900	0.937	13000	0.0926	13300	0.842	13600	0.118	14000	0.839
6290	0.793	6610	0.31	7390	0.857	7620	0.271	8170	0.876	8390	0.241	8850	0.881	9070	0.213	9430	0.905	9640	0.203	10100	0.815	10500	0.195	10900	0.847	11100	0.169	11500	0.88	11700	0.14	12000	0.903	12200	0.115	12400	0.921	12600	0.0954	12900	0.937	13000	0.0923	13300	0.842	13600	0.117	14000	0.84
6290	0.793	6610	0.309	7390	0.858	7620	0.271	8170	0.876	8390	0.241	8850	0.881	9070	0.213	9430	0.905	9640	0.203	10100	0.816	10500	0.195	10900	0.847	11100	0.168	11500	0.88	11700	0.14	12000	0.903	12200	0.115	12400	0.922	12600	0.095	12900	0.937	13000	0.0919	13300	0.842	13600	0.117	14000	0.84
6290	0.793	6610	0.309	7390	0.858	7620	0.27	8170	0.877	8390	0.24	8850	0.881	9070	0.212	9430	0.905	9640	0.202	10100	0.816	10500	0.194	10900	0.848	11100	0.168	11500	0.88	11700	0.139	12000	0.903	12200	0.114	12400	0.922	12600	0.0946	12900	0.937	13000	0.0915	13300	0.842	13600	0.117	14000	0.84
6290	0.793	6610	0.309	7390	0.858	7620	0.27	8170	0.877	8390	0.24	8850	0.881	9070	0.212	9430	0.906	9640	0.202	10100	0.816	10500	0.194	10900	0.848	11100	0.167	11500	0.88	11700	0.139	12000	0.903	12200	0.114	12400	0.922	12600	0.0941	12900	0.937	13000	0.0912	13300	0.842	13600	0.116	14000	0.84
6290	0.794	6610	0.309	7390	0.858	7620	0.27	8170	0.877	8390	0.239	8850	0.882	9070	0.211	9430	0.906	9640	0.201	10100	0.816	10500	0.193	10900	0.848	11100	0.166	11500	0.88	11700	0.138	12000	0.904	12200	0.113	12400	0.922	12600	0.0937	12900	0.938	13000	0.0908	13300	0.843	13600	0.116	14000	0.84
6290	0.794	6610	0.309	7390	0.858	7620	0.27	8170	0.877	8390	0.239	8850	0.882	9070	0.211	9430	0.906	9640	0.201	10100	0.816	10500	0.193	10900	0.848	11100	0.166	11500	0.88	11700	0.138	12000	0.904	12200	0.113	12400	0.922	12600	0.0933	12900	0.938	13000	0.0904	13300	0.843	13600	0.115	14000	0.84
6290	0.794	6610	0.308	7390	0.859	7620	0.269	8170	0.877	8390	0.239	8850	0.882	9070	0.21	9430	0.906	9640	0.2	10100	0.816	10500	0.192	10900	0.848	11100	0.165	11500	0.881	11700	0.137	12000	0.904	12200	0.112	12400	0.922	12600	0.0929	12900	0.938	13000	0.0901	13300	0.843	13600	0.115	14000	0.841
6290	0.794	6610	0.308	7390	0.859	7620	0.269	8170	0.878	8390	0.238	8850	0.882	9070	0.21	9430	0.906	9640	0.2	10100	0.817	10500	0.192	10900	0.848	11100	0.165	11500	0.881	11700	0.137	12000	0.904	12200	0.112	12400	0.923	12600	0.0925	12900	0.938	13000	0.0897	13300	0.843	13600	0.115	14000	0.841
6290	0.794	6610	0.308	7390	0.859	7630	0.269	8170	0.878	8390	0.238	8850	0.882	9070	0.209	9430	0.906	9640	0.199	10100	0.817	10500	0.191	10900	0.849	11100	0.164	11500	0.881	11700	0.136	12000	0.904	12200	0.112	12400	0.923	12600	0.0921	12900	0.938	13000	0.0894	13300	0.843	13600	0.114	14000	0.841
6290	0.794	6610	0.308	7390	0.859	7630	0.268	8170	0.878	8390	0.237	8850	0.883	9070	0.209	9430	0.907	9640	0.199	10100	0.817	10500	0.191	10900	0.849	11100	0.164	11500	0.881	11700	0.135	12000	0.905	12200	0.111	12400	0.923	12600	0.0917	12900	0.938	13000	0.089	13300	0.843	13600	0.114	14000	0.841
6290	0.795	6610	0.307	7390	0.859	7630	0.268	8170	0.878	8390	0.237	8850	0.883	9070	0.208	9430	0.907	9640	0.198	10100	0.817	10500	0.19	10900	0.849	11100	0.163	11500	0.881	11700	0.135	12000	0.905	12200	0.111	12400	0.923	12600	0.0913	12900	0.939	13000	0.0887	13300	0.843	13600	0.114	14000	0.841
6290	0.795	6610	0.307	7390	0.86	7630	0.268	8170	0.878	8390	0.236	8850	0.883	9070	0.208	9440	0.907	9640	0.198	10100	0.817	10500	0.19	10900	0.849	11100	0.163	11500	0.882	11700	0.134	12000	0.905	12200	0.11	12400	0.923	12600	0.0909	12900	0.939	13000	0.0883	13300	0.844	13600	0.113	14000	0.841
6290	0.795	6610	0.307	7390	0.86	7630	0.267	8170	0.878	8390	0.236	8850	0.883	9070	0.207	9440	0.907	9640	0.197	10100	0.817	10500	0.189	10900	0.849	11100	0.162	11500	0.882	11700	0.134	12000	0.905	12200	0.11	12400	0.923	12600	0.0905	12900	0.939	13000	0.088	13300	0.844	13600	0.113	14000	0.842
6290	0.795	6610	0.307	7390	0.86	7630	0.267	8170	0.879	8390	0.236	8850	0.883	9070	0.207	9440	0.907	9640	0.197	10100	0.818	10500	0.189	10900	0.85	11100	0.162	11500	0.882	11700	0.133	12000	0.905	12200	0.109	12400	0.924	12600	0.0901	12900	0.939	13000	0.0877	13300	0.844	13600	0.113	14000	0.842
6290	0.795	6610	0.307	7390	0.86	7630	0.267	8170	0.879	8390	0.235	8850	0.884	9070	0.206	9440	0.908	9640	0.196	10100	0.818	10500	0.188	10900	0.85	11100	0.161	11500	0.882	11700	0.133	12000	0.905	12200	0.109	12400	0.924	12600	0.0898	12900	0.939	13000	0.0873	13300	0.844	13600	0.112	14000	0.842
6290	0.795	6610	0.306	7390	0.86	7630	0.266	8170	0.879	8390	0.235	8850	0.884	9070	0.206	9440	0.908	9640	0.196	10100	0.818	10500	0.188	10900	0.85	11100	0.161	11500	0.882	11700	0.132	12000	0.906	12200	0.108	12400	0.924	12600	0.0894	12900	0.939	13000	0.087	13300	0.844	13600	0.112	14000	0.842
6290	0.796	6610	0.306	7390	0.86	7630	0.266	8170	0.879	8390	0.234	8850	0.884	9070	0.205	9440	0.908	9640	0.195	10100	0.818	10500	0.187	10900	0.85	11100	0.16	11500	0.882	11700	0.132	12000	0.906	12200	0.108	12400	0.924	12600	0.089	12900	0.94	13000	0.0867	13300	0.844	13600	0.112	14000	0.842
6290	0.796	6610	0.306	7390	0.861	7630	0.266	8170	0.879	8390	0.234	8850	0.884	9070	0.205	9440	0.908	9640	0.195	10100	0.818	10500	0.187	10900	0.85	11100	0.16	11500	0.883	11700	0.131	12000	0.906	12200	0.108	12400	0.924	12600	0.0886	12900	0.94	13000	0.0863	13300	0.845	13600	0.111	14000	0.842
6290	0.796	6610	0.306	7390	0.861	7630	0.265	8170	0.88	8390	0.234	8850	0.884	9070	0.204	9440	0.908	9640	0.194	10100	0.818	10500	0.187	10900	0.85	11100	0.159	11500	0.883	11700	0.131	12000	0.906	12200	0.107	12400	0.925	12600	0.0882	12900	0.94	13000	0.086	13300	0.845	13700	0.111	14000	0.843
6290	0.796	6610	0.305	7390	0.861	7630	0.265	8170	0.88	8390	0.233	8850	0.884	9070	0.204	9440	0.908	9640	0.194	10100	0.819	10500	0.186	10900	0.851	11100	0.159	11500	0.883	11700	0.131	12000	0.906	12200	0.107	12400	0.925	12600	0.0879	12900	0.94	13000	0.0857	13300	0.845	13700	0.111	14000	0.843
6290	0.796	6610	0.305	7390	0.861	7630	0.265	8170	0.88	8390	0.233	8850	0.885	9070	0.203	9440	0.909	9640	0.193	10100	0.819	10500	0.186	10900	0.851	11100	0.158	11500	0.883	11700	0.13	12000	0.907	12200	0.106	12400	0.925	12600	0.0875	12900	0.94	13000	0.0853	13300	0.845	13700	0.11	14000	0.843
6290	0.796	6610	0.305	7390	0.861	7630	0.264	8170	0.88	8390	0.232	8850	0.885	9070	0.203	9440	0.909	9640	0.193	10100	0.819	10500	0.185	10900	0.851	11100	0.158	11500	0.883	11700	0.13	12000	0.907	12200	0.106	12400	0.925	12600	0.0871	12900	0.94	13000	0.085	13300	0.845	13700	0.11	14000	0.843
6290	0.797	6610	0.305	7390	0.862	7630	0.264	8170	0.88	8390	0.232	8850	0.885	9070	0.202	9440	0.909	9640	0.192	10100	0.819	10500	0.185	10900	0.851	11100	0.157	11500	0.883	11700	0.129	12000	0.907	12200	0.105	12400	0.925	12600	0.0867	12900	0.941	13000	0.0847	13300	0.845	13700	0.11	14000	0.843
6290	0.797	6610	0.305	7390	0.862	7630	0.264	8170	0.881	8390	0.231	8850	0.885	9070	0.202	9440	0.909	9640	0.192	10100	0.819	10500	0.184	10900	0.851	11100	0.157	11500	0.884	11700	0.129	12000	0.907	12200	0.105	12400	0.925	12600	0.0864	12900	0.941	13000	0.0844	13300	0.845	13700	0.109	14000	0.843
6290	0.797	6610	0.304	7390	0.862	7630	0.263	8170	0.881	8390	0.231	8850	0.885	9070	0.201	9440	0.909	9640	0.191	10100	0.819	10500	0.184	10900	0.851	11100	0.156	11500	0.884	11700	0.128	12000	0.907	12200	0.105	12400	0.926	12600	0.086	12900	0.941	13000	0.0841	13300	0.846	13700	0.109	14000	0.844
6290	0.797	6610	0.304	7390	0.862	7630	0.263	8170	0.881	8390	0.231	8850	0.886	9070	0.201	9440	0.91	9640	0.191	10100	0.82	10500	0.183	10900	0.852	11100	0.156	11500	0.884	11700	0.128	12000	0.907	12200	0.104	12400	0.926	12600	0.0856	12900	0.941	13000	0.0837	13300	0.846	13700	0.109	14000	0.844
6290	0.797	6610	0.304	7390	0.862	7630	0.263	8170	0.881	8390	0.23	8850	0.886	9070	0.2	9440	0.91	9640	0.19	10100	0.82	10500	0.183	10900	0.852	11100	0.155	11500	0.884	11700	0.127	12000	0.908	12200	0.104	12400	0.926	12600	0.0853	12900	0.941	13000	0.0834	13300	0.846	13700	0.108	14000	0.844
6290	0.797	6610	0.304	7390	0.863	7630	0.262	8170	0.881	8390	0.23	8850	0.886	9070	0.2	9440	0.91	9640	0.19	10100	0.82	10500	0.182	10900	0.852	11100	0.155	11500	0.884	11700	0.127	12000	0.908	12200	0.103	12400	0.926	12600	0.0849	12900	0.941	13000	0.0831	13300	0.846	13700	0.108	14000	0.844
6290	0.798	6610	0.303	7390	0.863	7630	0.262	8170	0.881	8390	0.229	8850	0.886	9070	0.199	9440	0.91	9640	0.19	10100	0.82	10500	0.182	10900	0.852	11100	0.154	11500	0.885	11700	0.126	12000	0.908	12200	0.103	12400	0.926	12600	0.0846	12900	0.942	13000	0.0828	13300	0.846	13700	0.108	14000	0.844
6290	0.798	6610	0.303	7390	0.863	7630	0.262	8170	0.882	8390	0.229	8850	0.886	9070	0.199	9440	0.91	9640	0.189	10100	0.82	10500	0.181	10900	0.852	11100	0.154	11500	0.885	11700	0.126	12000	0.908	12200	0.102	12400	0.926	12600	0.0842	12900	0.942	13000	0.0825	13300	0.846	13700	0.107	14000	0.844
6290	0.798	6610	0.303	7390	0.863	7630	0.261	8170	0.882	8390	0.229	8850	0.886	9070	0.198	9440	0.91	9640	0.189	10100	0.82	10500	0.181	10900	0.853	11100	0.153	11500	0.885	11700	0.125	12000	0.908	12200	0.102	12400	0.927	12600	0.0839	12900	0.942	13000	0.0822	13300	0.847	13700	0.107	14000	0.845
6290	0.798	6610	0.303	7390	0.863	7630	0.261	8170	0.882	8390	0.228	8850	0.887	9070	0.198	9440	0.911	9640	0.188	10100	0.821	10500	0.18	10900	0.853	11100	0.153	11500	0.885	11700	0.125	12000	0.908	12200	0.102	12400	0.927	12600	0.0835	12900	0.942	13000	0.0819	13300	0.847	13700	0.107	14000	0.845
6290	0.798	6610	0.302	7390	0.863	7630	0.261	8170	0.882	8390	0.228	8850	0.887	9070	0.197	9440	0.911	9640	0.188	10100	0.821	10500	0.18	10900	0.853	11100	0.152	11500	0.885	11700	0.124	12000	0.909	12200	0.101	12400	0.927	12600	0.0832	12900	0.942	13000	0.0816	13300	0.847	13700	0.106	14000	0.845
6290	0.798	6610	0.302	7390	0.864	7630	0.26	8170	0.882	8390	0.227	8850	0.887	9070	0.197	9440	0.911	9640	0.187	10100	0.821	10500	0.179	10900	0.853	11100	0.152	11500	0.885	11700	0.124	12000	0.909	12200	0.101	12400	0.927	12600	0.0828	12900	0.942	13000	0.0813	13300	0.847	13700	0.106	14000	0.845
6290	0.799	6610	0.302	7390	0.864	7630	0.26	8170	0.883	8390	0.227	8850	0.887	9070	0.196	9440	0.911	9640	0.187	10100	0.821	10500	0.179	10900	0.853	11100	0.151	11500	0.886	11700	0.123	12000	0.909	12200	0.1	12400	0.927	12600	0.0825	12900	0.942	13000	0.081	13300	0.847	13700	0.106	14000	0.845
6290	0.799	6610	0.302	7390	0.864	7630	0.26	8170	0.883	8390	0.226	8850	0.887	9070	0.195	9440	0.911	9640	0.186	10100	0.821	10500	0.178	10900	0.853	11100	0.151	11500	0.886	11700	0.123	12000	0.909	12200	0.1	12400	0.927	12600	0.0821	12900	0.943	13000	0.0807	13300	0.847	13700	0.105	14000	0.845
6290	0.799	6610	0.302	7390	0.864	7630	0.259	8170	0.883	8390	0.226	8850	0.888	9070	0.195	9440	0.912	9640	0.186	10100	0.821	10500	0.178	10900	0.854	11100	0.15	11500	0.886	11700	0.123	12000	0.909	12200	0.0996	12400	0.928	12600	0.0818	12900	0.943	13000	0.0804	13300	0.847	13700	0.105	14000	0.846
6290	0.799	6610	0.301	7390	0.864	7630	0.259	8170	0.883	8390	0.226	8850	0.888	9070	0.194	9440	0.912	9640	0.185	10100	0.821	10500	0.178	10900	0.854	11100	0.15	11500	0.886	11700	0.122	12000	0.909	12200	0.0992	12400	0.928	12600	0.0815	12900	0.943	13000	0.0801	13300	0.848	13700	0.105	14000	0.846
6290	0.799	6610	0.301	7390	0.865	7630	0.259	8170	0.883	8390	0.225	8850	0.888	9070	0.194	9440	0.912	9640	0.185	10100	0.822	10500	0.177	10900	0.854	11100	0.149	11500	0.886	11700	0.122	12000	0.91	12200	0.0988	12400	0.928	12600	0.0811	12900	0.943	13000	0.0798	13300	0.848	13700	0.104	14000	0.846
6290	0.799	6610	0.301	7390	0.865	7630	0.258	8170	0.883	8390	0.225	8850	0.888	9070	0.193	9440	0.912	9640	0.184	10100	0.822	10500	0.177	10900	0.854	11100	0.149	11500	0.886	11700	0.121	12000	0.91	12200	0.0984	12400	0.928	12600	0.0808	12900	0.943	13000	0.0795	13300	0.848	13700	0.104	14000	0.846
6290	0.8	6610	0.301	7390	0.865	7630	0.258	8170	0.884	8390	0.224	8850	0.888	9070	0.193	9440	0.912	9640	0.184	10100	0.822	10500	0.176	10900	0.854	11100	0.148	11500	0.887	11700	0.121	12000	0.91	12200	0.098	12400	0.928	12600	0.0804	12900	0.943	13000	0.0792	13300	0.848	13700	0.104	14000	0.846
6290	0.8	6610	0.3	7390	0.865	7630	0.258	8170	0.884	8390	0.224	8850	0.888	9070	0.192	9440	0.912	9640	0.183	10100	0.822	10500	0.176	10900	0.854	11100	0.148	11500	0.887	11700	0.12	12000	0.91	12200	0.0977	12400	0.928	12600	0.0801	12900	0.944	13000	0.0789	13300	0.848	13700	0.103	14000	0.846
6290	0.8	6610	0.3	7390	0.865	7630	0.257	8170	0.884	8390	0.223	8850	0.889	9070	0.192	9440	0.913	9640	0.183	10100	0.822	10500	0.175	10900	0.855	11100	0.147	11500	0.887	11700	0.12	12000	0.91	12200	0.0973	12400	0.929	12600	0.0798	12900	0.944	13000	0.0786	13300	0.848	13700	0.103	14000	0.846
6290	0.8	6610	0.3	7390	0.866	7630	0.257	8170	0.884	8390	0.223	8850	0.889	9070	0.191	9440	0.913	9640	0.182	10100	0.822	10500	0.175	10900	0.855	11100	0.147	11500	0.887	11700	0.119	12000	0.911	12200	0.0969	12400	0.929	12600	0.0795	12900	0.944	13000	0.0783	13300	0.848	13700	0.103	14000	0.847
6290	0.8	6610	0.3	7390	0.866	7630	0.257	8170	0.884	8390	0.223	8850	0.889	9070	0.191	9440	0.913	9640	0.182	10100	0.823	10500	0.174	10900	0.855	11100	0.146	11500	0.887	11700	0.119	12000	0.911	12200	0.0965	12400	0.929	12600	0.0791	12900	0.944	13000	0.0781	13300	0.849	13700	0.103	14000	0.847
6290	0.8	6610	0.3	7390	0.866	7630	0.256	8170	0.885	8390	0.222	8850	0.889	9070	0.19	9440	0.913	9640	0.181	10100	0.823	10500	0.174	10900	0.855	11100	0.146	11500	0.888	11700	0.119	12000	0.911	12200	0.0961	12400	0.929	12600	0.0788	12900	0.944	13000	0.0778	13300	0.849	13700	0.102	14000	0.847
6290	0.801	6610	0.299	7390	0.866	7630	0.256	8170	0.885	8390	0.222	8850	0.889	9070	0.19	9440	0.913	9640	0.181	10100	0.823	10500	0.173	10900	0.855	11100	0.145	11500	0.888	11700	0.118	12000	0.911	12200	0.0958	12400	0.929	12600	0.0785	12900	0.944	13000	0.0775	13300	0.849	13700	0.102	14000	0.847
6290	0.801	6610	0.299	7390	0.866	7630	0.256	8170	0.885	8390	0.221	8850	0.889	9070	0.189	9440	0.913	9640	0.18	10100	0.823	10500	0.173	10900	0.855	11100	0.145	11500	0.888	11700	0.118	12000	0.911	12200	0.0954	12400	0.929	12600	0.0782	12900	0.945	13000	0.0772	13300	0.849	13700	0.102	14000	0.847
6290	0.801	6610	0.299	7390	0.866	7630	0.255	8170	0.885	8390	0.221	8850	0.89	9070	0.189	9440	0.914	9640	0.18	10100	0.823	10500	0.172	10900	0.856	11100	0.145	11500	0.888	11700	0.117	12000	0.911	12200	0.095	12400	0.93	12600	0.0779	12900	0.945	13000	0.077	13300	0.849	13700	0.101	14000	0.847
6290	0.801	6610	0.299	7390	0.867	7630	0.255	8170	0.885	8390	0.221	8850	0.89	9070	0.188	9440	0.914	9640	0.179	10100	0.823	10500	0.172	10900	0.856	11100	0.144	11500	0.888	11700	0.117	12000	0.912	12200	0.0946	12400	0.93	12600	0.0775	12900	0.945	13000	0.0767	13300	0.849	13700	0.101	14000	0.848
6290	0.801	6610	0.298	7390	0.867	7630	0.255	8170	0.886	8390	0.22	8850	0.89	9070	0.188	9440	0.914	9640	0.179	10100	0.824	10500	0.172	10900	0.856	11100	0.144	11500	0.888	11700	0.116	12000	0.912	12200	0.0943	12400	0.93	12600	0.0772	12900	0.945	13000	0.0764	13300	0.849	13700	0.101	14000	0.848
6290	0.801	6610	0.298	7390	0.867	7630	0.254	8170	0.886	8390	0.22	8850	0.89	9070	0.187	9440	0.914	9640	0.178	10100	0.824	10500	0.171	10900	0.856	11100	0.143	11500	0.889	11700	0.116	12000	0.912	12200	0.0939	12400	0.93	12600	0.0769	12900	0.945	13000	0.0762	13300	0.85	13700	0.1	14000	0.848
6290	0.802	6610	0.298	7390	0.867	7630	0.254	8170	0.886	8390	0.219	8850	0.89	9070	0.187	9440	0.914	9640	0.178	10100	0.824	10500	0.171	10900	0.856	11100	0.143	11500	0.889	11700	0.116	12000	0.912	12200	0.0936	12400	0.93	12600	0.0766	12900	0.945	13000	0.0759	13300	0.85	13700	0.1	14000	0.848
6290	0.802	6610	0.298	7390	0.867	7630	0.254	8170	0.886	8390	0.219	8850	0.891	9070	0.186	9440	0.915	9640	0.177	10100	0.824	10500	0.17	10900	0.856	11100	0.142	11500	0.889	11700	0.115	12000	0.912	12200	0.0932	12400	0.93	12600	0.0763	12900	0.946	13000	0.0756	13300	0.85	13700	0.0999	14000	0.848
6290	0.802	6610	0.298	7390	0.868	7630	0.253	8170	0.886	8390	0.218	8850	0.891	9070	0.186	9440	0.915	9640	0.177	10100	0.824	10500	0.17	10900	0.857	11100	0.142	11500	0.889	11700	0.115	12000	0.912	12200	0.0928	12400	0.931	12600	0.076	12900	0.946	13000	0.0754	13300	0.85	13700	0.0996	14000	0.848
6290	0.802	6610	0.297	7390	0.868	7630	0.253	8170	0.886	8390	0.218	8850	0.891	9070	0.185	9440	0.915	9640	0.176	10100	0.824	10500	0.169	10900	0.857	11100	0.141	11500	0.889	11700	0.114	12000	0.913	12200	0.0925	12400	0.931	12600	0.0757	12900	0.946	13000	0.0751	13300	0.85	13700	0.0993	14000	0.849
6290	0.802	6610	0.297	7390	0.868	7630	0.253	8170	0.887	8390	0.218	8850	0.891	9070	0.185	9440	0.915	9640	0.176	10100	0.825	10500	0.169	10900	0.857	11100	0.141	11500	0.889	11700	0.114	12000	0.913	12200	0.0921	12400	0.931	12600	0.0754	12900	0.946	13000	0.0748	13300	0.85	13700	0.099	14000	0.849
6290	0.802	6610	0.297	7390	0.868	7630	0.252	8170	0.887	8390	0.217	8850	0.891	9070	0.184	9440	0.915	9640	0.175	10100	0.825	10500	0.168	10900	0.857	11100	0.14	11500	0.89	11700	0.114	12000	0.913	12200	0.0918	12400	0.931	12600	0.0751	12900	0.946	13000	0.0746	13300	0.851	13700	0.0987	14000	0.849
6290	0.803	6610	0.297	7390	0.868	7630	0.252	8170	0.887	8390	0.217	8850	0.891	9070	0.184	9440	0.915	9640	0.175	10100	0.825	10500	0.168	10900	0.857	11100	0.14	11500	0.89	11700	0.113	12000	0.913	12200	0.0914	12400	0.931	12600	0.0748	12900	0.946	13000	0.0743	13300	0.851	13700	0.0984	14000	0.849
6290	0.803	6610	0.296	7390	0.868	7630	0.252	8170	0.887	8400	0.216	8850	0.892	9070	0.183	9440	0.916	9640	0.174	10100	0.825	10500	0.167	10900	0.857	11100	0.14	11500	0.89	11700	0.113	12000	0.913	12200	0.0911	12400	0.931	12600	0.0745	12900	0.947	13000	0.0741	13300	0.851	13700	0.0982	14000	0.849
6290	0.803	6610	0.296	7390	0.869	7630	0.251	8170	0.887	8400	0.216	8850	0.892	9070	0.183	9440	0.916	9640	0.174	10100	0.825	10500	0.167	10900	0.858	11100	0.139	11500	0.89	11700	0.112	12000	0.913	12200	0.0907	12400	0.932	12600	0.0742	12900	0.947	13000	0.0738	13300	0.851	13700	0.0979	14000	0.849
6290	0.803	6610	0.296	7390	0.869	7630	0.251	8170	0.887	8400	0.215	8850	0.892	9070	0.182	9440	0.916	9640	0.173	10100	0.825	10500	0.167	10900	0.858	11100	0.139	11500	0.89	11700	0.112	12000	0.914	12200	0.0904	12400	0.932	12600	0.0739	12900	0.947	13000	0.0736	13300	0.851	13700	0.0976	14000	0.85
6290	0.803	6610	0.296	7390	0.869	7630	0.251	8170	0.888	8400	0.215	8850	0.892	9070	0.182	9440	0.916	9640	0.173	10100	0.826	10500	0.166	10900	0.858	11100	0.138	11500	0.89	11700	0.112	12000	0.914	12200	0.09	12400	0.932	12600	0.0736	12900	0.947	13000	0.0733	13300	0.851	13700	0.0973	14000	0.85
6290	0.803	6610	0.296	7390	0.869	7630	0.25	8170	0.888	8400	0.215	8850	0.892	9070	0.181	9440	0.916	9640	0.172	10100	0.826	10500	0.166	10900	0.858	11100	0.138	11500	0.891	11700	0.111	12000	0.914	12200	0.0897	12400	0.932	12600	0.0734	12900	0.947	13000	0.0731	13300	0.851	13700	0.097	14000	0.85
6290	0.804	6610	0.295	7390	0.869	7630	0.25	8170	0.888	8400	0.214	8850	0.893	9070	0.181	9440	0.916	9640	0.172	10100	0.826	10500	0.165	10900	0.858	11100	0.137	11500	0.891	11700	0.111	12000	0.914	12200	0.0893	12400	0.932	12600	0.0731	12900	0.947	13000	0.0728	13300	0.852	13700	0.0968	14000	0.85
6290	0.804	6610	0.295	7390	0.87	7630	0.25	8170	0.888	8400	0.214	8850	0.893	9070	0.18	9440	0.917	9640	0.171	10100	0.826	10500	0.165	10900	0.858	11100	0.137	11500	0.891	11700	0.11	12000	0.914	12200	0.089	12400	0.932	12600	0.0728	12900	0.947	13000	0.0726	13300	0.852	13700	0.0965	14000	0.85
6290	0.804	6610	0.295	7390	0.87	7630	0.249	8170	0.888	8400	0.213	8850	0.893	9070	0.18	9440	0.917	9640	0.171	10100	0.826	10500	0.164	10900	0.859	11100	0.136	11500	0.891	11700	0.11	12000	0.914	12200	0.0887	12400	0.932	12600	0.0725	12900	0.948	13000	0.0723	13300	0.852	13700	0.0962	14000	0.85
6290	0.804	6610	0.295	7390	0.87	7630	0.249	8170	0.889	8400	0.213	8850	0.893	9070	0.179	9440	0.917	9640	0.171	10100	0.826	10500	0.164	10900	0.859	11100	0.136	11500	0.891	11700	0.11	12000	0.915	12200	0.0883	12400	0.933	12600	0.0722	12900	0.948	13000	0.0721	13300	0.852	13700	0.096	14000	0.85
6290	0.804	6610	0.294	7390	0.87	7630	0.249	8170	0.889	8400	0.212	8850	0.893	9070	0.179	9440	0.917	9650	0.17	10100	0.826	10500	0.164	10900	0.859	11100	0.136	11500	0.891	11700	0.109	12000	0.915	12200	0.088	12400	0.933	12600	0.0719	12900	0.948	13000	0.0718	13300	0.852	13700	0.0957	14000	0.851
6290	0.804	6610	0.294	7390	0.87	7630	0.248	8170	0.889	8400	0.212	8850	0.893	9070	0.178	9440	0.917	9650	0.17	10100	0.827	10500	0.163	10900	0.859	11100	0.135	11500	0.892	11700	0.109	12000	0.915	12200	0.0877	12400	0.933	12600	0.0717	12900	0.948	13000	0.0716	13300	0.852	13700	0.0954	14000	0.851
6290	0.805	6610	0.294	7390	0.87	7630	0.248	8170	0.889	8400	0.211	8850	0.894	9070	0.178	9440	0.917	9650	0.169	10100	0.827	10500	0.163	10900	0.859	11100	0.135	11500	0.892	11700	0.108	12000	0.915	12200	0.0873	12400	0.933	12600	0.0714	12900	0.948	13000	0.0714	13300	0.852	13700	0.0952	14000	0.851
6290	0.805	6610	0.294	7390	0.871	7630	0.248	8170	0.889	8400	0.211	8850	0.894	9070	0.177	9440	0.918	9650	0.169	10100	0.827	10500	0.162	10900	0.859	11100	0.134	11500	0.892	11700	0.108	12000	0.915	12200	0.087	12400	0.933	12600	0.0711	12900	0.948	13000	0.0711	13300	0.853	13700	0.0949	14000	0.851
6290	0.805	6610	0.293	7390	0.871	7630	0.247	8170	0.889	8400	0.211	8850	0.894	9070	0.177	9440	0.918	9650	0.168	10100	0.827	10500	0.162	10900	0.86	11100	0.134	11500	0.892	11700	0.108	12000	0.915	12200	0.0867	12400	0.933	12600	0.0709	12900	0.949	13000	0.0709	13300	0.853	13700	0.0946	14000	0.851
6290	0.805	6610	0.293	7390	0.871	7630	0.247	8170	0.89	8400	0.21	8850	0.894	9070	0.176	9440	0.918	9650	0.168	10100	0.827	10500	0.161	10900	0.86	11100	0.133	11500	0.892	11700	0.107	12000	0.916	12200	0.0864	12400	0.934	12600	0.0706	12900	0.949	13000	0.0707	13300	0.853	13700	0.0944	14000	0.851
6290	0.805	6610	0.293	7390	0.871	7630	0.247	8170	0.89	8400	0.21	8850	0.894	9070	0.176	9440	0.918	9650	0.167	10100	0.827	10500	0.161	10900	0.86	11100	0.133	11500	0.893	11700	0.107	12000	0.916	12200	0.086	12400	0.934	12600	0.0703	12900	0.949	13000	0.0704	13300	0.853	13700	0.0941	14000	0.852
6290	0.805	6610	0.293	7390	0.871	7630	0.246	8170	0.89	8400	0.209	8850	0.894	9070	0.175	9440	0.918	9650	0.167	10100	0.828	10500	0.16	10900	0.86	11100	0.133	11500	0.893	11700	0.107	12000	0.916	12200	0.0857	12400	0.934	12600	0.0701	12900	0.949	13000	0.0702	13300	0.853	13700	0.0939	14000	0.852
6290	0.806	6610	0.293	7390	0.872	7630	0.246	8170	0.89	8400	0.209	8850	0.895	9070	0.175	9440	0.918	9650	0.166	10100	0.828	10500	0.16	10900	0.86	11100	0.132	11500	0.893	11700	0.106	12000	0.916	12200	0.0854	12400	0.934	12600	0.0698	12900	0.949	13000	0.07	13300	0.853	13700	0.0936	14000	0.852
6290	0.806	6610	0.292	7390	0.872	7630	0.246	8170	0.89	8400	0.208	8850	0.895	9070	0.175	9440	0.919	9650	0.166	10100	0.828	10500	0.16	10900	0.86	11100	0.132	11500	0.893	11700	0.106	12000	0.916	12200	0.0851	12400	0.934	12600	0.0695	12900	0.949	13000	0.0698	13300	0.853	13700	0.0933	14000	0.852
6290	0.806	6610	0.292	7390	0.872	7630	0.245	8170	0.891	8400	0.208	8850	0.895	9070	0.174	9440	0.919	9650	0.165	10100	0.828	10500	0.159	10900	0.861	11100	0.131	11500	0.893	11700	0.105	12000	0.916	12200	0.0848	12400	0.934	12600	0.0693	12900	0.949	13000	0.0695	13300	0.854	13700	0.0931	14000	0.852
6290	0.806	6610	0.292	7390	0.872	7630	0.245	8170	0.891	8400	0.208	8850	0.895	9070	0.174	9440	0.919	9650	0.165	10100	0.828	10500	0.159	10900	0.861	11100	0.131	11500	0.893	11700	0.105	12000	0.917	12200	0.0845	12400	0.935	12600	0.069	12900	0.95	13000	0.0693	13300	0.854	13700	0.0928	14000	0.852
6290	0.806	6610	0.292	7390	0.872	7630	0.245	8170	0.891	8400	0.207	8850	0.895	9070	0.173	9440	0.919	9650	0.164	10100	0.828	10500	0.158	10900	0.861	11100	0.131	11500	0.893	11700	0.105	12000	0.917	12200	0.0841	12400	0.935	12600	0.0687	12900	0.95	13000	0.0691	13300	0.854	13700	0.0926	14000	0.853
6290	0.806	6610	0.291	7390	0.872	7630	0.244	8170	0.891	8400	0.207	8850	0.895	9070	0.173	9440	0.919	9650	0.164	10100	0.829	10500	0.158	10900	0.861	11100	0.13	11500	0.894	11700	0.104	12000	0.917	12200	0.0838	12400	0.935	12600	0.0685	12900	0.95	13000	0.0689	13300	0.854	13700	0.0923	14000	0.853
6290	0.807	6610	0.291	7390	0.873	7630	0.244	8170	0.891	8400	0.206	8850	0.896	9070	0.172	9440	0.919	9650	0.163	10100	0.829	10500	0.157	10900	0.861	11100	0.13	11500	0.894	11700	0.104	12000	0.917	12200	0.0835	12400	0.935	12600	0.0682	12900	0.95	13000	0.0686	13300	0.854	13700	0.0921	14000	0.853
6290	0.807	6610	0.291	7390	0.873	7630	0.244	8170	0.891	8400	0.206	8850	0.896	9070	0.172	9440	0.92	9650	0.163	10100	0.829	10500	0.157	10900	0.861	11100	0.129	11500	0.894	11700	0.104	12000	0.917	12200	0.0832	12400	0.935	12600	0.068	12900	0.95	13000	0.0684	13300	0.854	13700	0.0918	14000	0.853
6290	0.807	6610	0.291	7390	0.873	7630	0.243	8170	0.892	8400	0.205	8850	0.896	9070	0.171	9440	0.92	9650	0.163	10100	0.829	10500	0.157	10900	0.862	11100	0.129	11500	0.894	11700	0.103	12000	0.917	12200	0.0829	12400	0.935	12600	0.0677	12900	0.95	13000	0.0682	13300	0.854	13700	0.0916	14000	0.853
6290	0.807	6610	0.291	7390	0.873	7630	0.243	8170	0.892	8400	0.205	8850	0.896	9070	0.171	9440	0.92	9650	0.162	10100	0.829	10500	0.156	10900	0.862	11100	0.128	11500	0.894	11700	0.103	12000	0.918	12200	0.0826	12400	0.935	12600	0.0675	12900	0.951	13000	0.068	13300	0.855	13700	0.0913	14000	0.853
6290	0.807	6610	0.29	7390	0.873	7630	0.243	8170	0.892	8400	0.205	8850	0.896	9070	0.17	9440	0.92	9650	0.162	10100	0.829	10500	0.156	10900	0.862	11100	0.128	11500	0.894	11700	0.103	12000	0.918	12200	0.0823	12400	0.936	12600	0.0672	12900	0.951	13000	0.0678	13300	0.855	13700	0.0911	14000	0.853
6300	0.807	6620	0.29	7390	0.874	7630	0.242	8170	0.892	8400	0.204	8850	0.896	9070	0.17	9440	0.92	9650	0.161	10100	0.829	10500	0.155	10900	0.862	11100	0.128	11500	0.895	11700	0.102	12000	0.918	12200	0.082	12400	0.936	12600	0.067	12900	0.951	13000	0.0676	13300	0.855	13700	0.0908	14000	0.854
6300	0.808	6620	0.29	7390	0.874	7630	0.242	8170	0.892	8400	0.204	8850	0.897	9070	0.169	9440	0.92	9650	0.161	10100	0.83	10500	0.155	10900	0.862	11100	0.127	11500	0.895	11700	0.102	12000	0.918	12200	0.0817	12400	0.936	12600	0.0667	12900	0.951	13000	0.0673	13300	0.855	13700	0.0906	14000	0.854
6300	0.808	6620	0.29	7390	0.874	7630	0.241	8170	0.892	8400	0.203	8850	0.897	9070	0.169	9440	0.921	9650	0.16	10100	0.83	10500	0.155	10900	0.863	11100	0.127	11500	0.895	11700	0.102	12000	0.918	12200	0.0814	12400	0.936	12600	0.0665	12900	0.951	13000	0.0671	13300	0.855	13700	0.0903	14000	0.854
6300	0.808	6620	0.289	7390	0.874	7630	0.241	8180	0.893	8400	0.203	8850	0.897	9070	0.168	9440	0.921	9650	0.16	10100	0.83	10500	0.154	10900	0.863	11100	0.126	11500	0.895	11700	0.101	12000	0.918	12200	0.0811	12400	0.936	12600	0.0662	12900	0.951	13000	0.0669	13300	0.855	13700	0.0901	14000	0.854
6300	0.808	6620	0.289	7390	0.874	7630	0.241	8180	0.893	8400	0.202	8850	0.897	9070	0.168	9440	0.921	9650	0.159	10100	0.83	10500	0.154	10900	0.863	11100	0.126	11500	0.895	11700	0.101	12000	0.919	12200	0.0808	12400	0.936	12600	0.066	12900	0.951	13000	0.0667	13300	0.855	13700	0.0899	14000	0.854
6300	0.808	6620	0.289	7390	0.874	7630	0.24	8180	0.893	8400	0.202	8850	0.897	9070	0.167	9440	0.921	9650	0.159	10100	0.83	10500	0.153	10900	0.863	11100	0.126	11500	0.896	11700	0.1	12000	0.919	12200	0.0805	12400	0.937	12600	0.0658	12900	0.952	13000	0.0665	13300	0.856	13700	0.0896	14000	0.854
6300	0.808	6620	0.289	7390	0.875	7630	0.24	8180	0.893	8400	0.201	8850	0.898	9070	0.167	9440	0.921	9650	0.158	10100	0.83	10500	0.153	10900	0.863	11100	0.125	11500	0.896	11700	0.1	12000	0.919	12200	0.0802	12400	0.937	12600	0.0655	12900	0.952	13000	0.0663	13300	0.856	13700	0.0894	14000	0.855
6300	0.809	6620	0.289	7390	0.875	7630	0.24	8180	0.893	8400	0.201	8850	0.898	9070	0.166	9440	0.921	9650	0.158	10100	0.831	10500	0.153	10900	0.863	11100	0.125	11500	0.896	11700	0.0997	12000	0.919	12200	0.0799	12400	0.937	12600	0.0653	12900	0.952	13000	0.0661	13300	0.856	13700	0.0892	14000	0.855
6300	0.809	6620	0.288	7390	0.875	7630	0.239	8180	0.893	8400	0.201	8850	0.898	9070	0.166	9440	0.922	9650	0.158	10100	0.831	10500	0.152	10900	0.864	11100	0.125	11500	0.896	11700	0.0994	12000	0.919	12200	0.0797	12400	0.937	12600	0.065	12900	0.952	13000	0.0659	13300	0.856	13700	0.0889	14000	0.855
[truncated: 6,503 more rows]
[truncated: 8 more columns]

## Sheet: S5e
External resistence (MΩ)	Current (μA)	Power density (W cm-3)
1	0.9203	0.00847
[truncated: 8 more rows]

## Sheet: S5h
Voltage (V)	Current (A)	Power density (W cm-3)
[truncated: 69 more rows]
