# Supplementary material for: Flexible iontronics based on 2D nanofluidic material
Source: Nat Commun. 2022 Aug 24;13:4965. doi: 10.1038/s41467-022-32699-x (PMC9402920; doi:10.1038/s41467-022-32699-x)
Supplement: Supplementary file 7 — Source Data [file 41467_2022_32699_MOESM7_ESM.zip › Source Data Supplementary Fig. 6.xlsx]

## Sheet: S6a
Time (s)	Voc (V) 20% RH	Time (s)	Voc (V) 40% RH	Time (s)	Voc (V) 60% RH	Time (s)	Voc (V) 80% RH
0	-0.03474	7		14	-0.0856	21	-0.00359
0.001	0.02763	7.001		14.001	0.0678	21.001	0.0418
0.002	0.0864	7.002		14.002	0.21407	21.002	0.08413
0.003	0.14157	7.003		14.003	0.35322	21.003	0.12339
0.004	0.19313	7.004		14.004	0.48525	21.004	0.15959
0.005	0.2411	7.005		14.005	0.61014	21.005	0.19272
0.006	0.29826	7.006		14.006	0.75712	21.006	0.23655
0.007	0.34561	7.007		14.007	0.87958	21.007	0.25325
0.008	0.39074	7.008		14.008	0.9684	21.008	0.28306
0.009	0.4069	7.009		14.009	1.03746	21.009	0.29846
0.01	0.38836	7.01		14.01	1.07694	21.01	0.30137
0.011	0.35603	7.011		14.011	1.11205	21.011	0.30076
0.012	0.31519	7.012		14.012	1.12402	21.012	0.28498
0.013	0.25604	7.013		14.013	1.12151	21.013	0.25786
0.014	0.19045	7.014		14.014	1.12222	21.014	0.21227
0.015	0.12555	7.015		14.015	1.11198	21.015	0.16951
0.016	0.0677	7.016		14.016	1.09813	21.016	0.12875
0.017	0.03767	7.017		14.017	1.11738	21.017	0.07742
0.018	0.02824	7.018		14.018	1.16521	21.018	0.05221
0.019	0.04288	7.019		14.019	1.25963	21.019	0.03627
0.02	0.08318	7.02		14.02	1.37711	21.02	0.02769
0.021	0.14838	7.021		14.021	1.55994	21.021	0.04662
0.022	0.24362	7.022		14.022	1.78101	21.022	0.07482
0.023	0.35357	7.023		14.023	2.04775	21.023	0.11045
0.024	0.46061	7.024		14.024	2.35755	21.024	0.15634
0.025	0.57126	7.025		14.025	2.65226	21.025	0.21458
0.026	0.66435	7.026		14.026	2.92083	21.026	0.27128
0.027	0.74319	7.027		14.027	3.17347	21.027	0.31112
0.028	0.8002	7.028		14.028	3.3475	21.028	0.33418
0.029	0.8261	7.029		14.029	3.46391	21.029	0.35526
0.03	0.82863	7.03		14.03	3.49672	21.03	0.35733
0.031	0.80817	7.031		14.031	3.48119	21.031	0.34859
0.032	0.77591	7.032		14.032	3.42857	21.032	0.32507
0.033	0.72542	7.033		14.033	3.35158	21.033	0.29258
0.034	0.66427	7.034		14.034	3.27383	21.034	0.25374
0.035	0.60504	7.035		14.035	3.1934	21.035	0.20991
0.036	0.55332	7.036		14.036	3.12507	21.036	0.17352
0.037	0.51593	7.037		14.037	3.08632	21.037	0.12655
0.038	0.50161	7.038		14.038	3.07615	21.038	0.08487
0.039	0.50206	7.039		14.039	3.1049	21.039	0.05805
0.04	0.53708	7.04		14.04	3.16783	21.04	0.04242
0.041	0.60665	7.041		14.041	3.27404	21.041	0.03951
0.042	0.69929	7.042		14.042	3.40662	21.042	0.06027
0.043	0.80043	7.043		14.043	3.55927	21.043	0.09545
0.044	0.91191	7.044		14.044	3.72617	21.044	0.13146
0.045	1.01887	7.045		14.045	3.87452	21.045	0.18364
0.046	1.10867	7.046		14.046	4.00748	21.046	0.23888
0.047	1.18192	7.047		14.047	4.11178	21.047	0.27712
0.048	1.2256	7.048		14.048	4.18298	21.048	0.31566
0.049	1.23816	7.049		14.049	4.20607	21.049	0.33045
0.05	1.2364	7.05		14.05	4.19229	21.05	0.33911
0.051	1.21127	7.051		14.051	4.15009	21.051	0.33114
0.052	1.16729	7.052		14.052	4.06836	21.052	0.30953
0.053	1.10507	7.053		14.053	3.96969	21.053	0.28011
0.054	1.04071	7.054		14.054	3.86305	21.054	0.23153
0.055	0.97236	7.055		14.055	3.75672	21.055	0.19008
0.056	0.90639	7.056		14.056	3.67636	21.056	0.14396
0.057	0.87253	7.057		14.057	3.62321	21.057	0.0973
0.058	0.85659	7.058		14.058	3.59741	21.058	0.06665
0.059	0.86624	7.059		14.059	3.61244	21.059	0.04688
0.06	0.92126	7.06		14.06	3.6625	21.06	0.04726
0.061	0.99451	7.061		14.061	3.75232	21.061	0.05884
0.062	1.08967	7.062		14.062	3.86114	21.062	0.08205
0.063	1.19763	7.063		14.063	3.99754	21.063	0.12626
0.064	1.30697	7.064		14.064	4.13265	21.064	0.17216
0.065	1.40895	7.065		14.065	4.26246	21.065	0.22457
0.066	1.50657	7.066		14.066	4.36983	21.066	0.27307
0.067	1.5871	7.067		14.067	4.4503	21.067	0.31476
0.068	1.64908	7.068		14.068	4.48725	21.068	0.35169
0.069	1.69191	7.069		14.069	4.51148	21.069	0.37851
0.07	1.72026	7.07		14.07	4.50506	21.07	0.38793
0.071	1.71842	7.071		14.071	4.47758	21.071	0.3792
0.072	1.70341	7.072		14.072	4.44794	21.072	0.34832
0.073	1.68479	7.073		14.073	4.40705	21.073	0.3143
0.074	1.64671	7.074		14.074	4.34531	21.074	0.27277
0.075	1.62035	7.075		14.075	4.2933	21.075	0.2209
0.076	1.61866	7.076		14.076	4.24973	21.076	0.17531
0.077	1.63284	7.077		14.077	4.20906	21.077	0.12919
0.078	1.68831	7.078		14.078	4.17268	21.078	0.09364
0.079	1.78095	7.079		14.079	4.16259	21.079	0.07126
0.08	1.89764	7.08		14.08	4.16858	21.08	0.06513
0.081	2.05487	7.081		14.081	4.19465	21.081	0.07456
0.082	2.27224	7.082		14.082	4.25497	21.082	0.0918
0.083	2.54961	7.083		14.083	4.29438	21.083	0.12774
0.084	2.90008	7.084		14.084	4.34612	21.084	0.16881
0.085	3.32962	7.085		14.085	4.40529	21.085	0.21164
0.086	3.80574	7.086		14.086	4.45603	21.086	0.26106
0.087	4.28324	7.087		14.087	4.49352	21.087	0.29899
0.088	4.72803	7.088		14.088	4.50472	21.088	0.33102
0.089	5.11987	7.089		14.089	4.50329	21.089	0.34979
0.09	5.44199	7.09		14.09	4.48722	21.09	0.36197
0.091	5.70564	7.091		14.091	4.4631	21.091	0.35784
0.092	5.94049	7.092		14.092	4.4219	21.092	0.33194
0.093	6.16545	7.093		14.093	4.3574	21.093	0.29907
0.094	6.43232	7.094		14.094	4.29206	21.094	0.2521
0.095	6.74984	7.095		14.095	4.23193	21.095	0.20138
0.096	7.10827	7.096		14.096	4.16023	21.096	0.15526
0.097	7.52272	7.097		14.097	4.09428	21.097	0.11511
0.098	7.97072	7.098		14.098	4.02496	21.098	0.08078
0.099	8.47075	7.099		14.099	3.97203	21.099	0.07128
0.1	8.99224	7.1		14.1	3.9378	21.1	0.07841
0.101	9.53862	7.101		14.101	3.91959	21.101	0.10691
0.102	10.1053	7.102		14.102	3.91248	21.102	0.13856
0.103	10.664	7.103		14.103	3.92261	21.103	0.18545
0.104	11.204	7.104		14.104	4.00232	21.104	0.22828
0.105	11.7127	7.105		14.105	3.96096	21.105	0.27188
0.106	12.1828	7.106		14.106	3.79173	21.106	0.30582
0.107	12.6094	7.107		14.107	3.53024	21.107	0.33839
0.108	12.9689	7.108		14.108	3.19596	21.108	0.36268
0.109	13.2632	7.109		14.109	2.82337	21.109	0.38728
0.11	13.4753	7.11		14.11	2.44526	21.11	0.40015
0.111	13.6179	7.111		14.111	2.09121	21.111	0.40329
0.112	13.698	7.112		14.112	1.80268	21.112	0.38153
0.113	13.7299	7.113		14.113	1.61742	21.113	0.35586
0.114	13.7002	7.114		14.114	1.56419	21.114	0.31288
0.115	13.6595	7.115		14.115	1.47794	21.115	0.27312
0.116	13.6139	7.116		14.116	1.50301	21.116	0.22944
0.117	13.5717	7.117		14.117	1.72355	21.117	0.20316
0.118	13.5551	7.118		14.118	2.10322	21.118	0.17543
0.119	13.5683	7.119		14.119	2.60772	21.119	0.16876
0.12	13.6081	7.12		14.12	3.25902	21.12	0.16953
0.121	13.6592	7.121		14.121	3.96487	21.121	0.17574
0.122	13.7382	7.122	0.07245	14.122	4.63127	21.122	0.19206
0.123	13.839	7.123	0.09976	14.123	5.18618	21.123	0.22362
0.124	13.9268	7.124	0.14468	14.124	5.57475	21.124	0.25535
0.125	14.0182	7.125	0.19347	14.125	5.90255	21.125	0.30324
0.126	14.0979	7.126	0.24097	14.126	6.3823	21.126	0.34791
0.127	14.1521	7.127	0.27833	14.127	7.01199	21.127	0.40039
0.128	14.1908	7.128	0.31634	14.128	7.64674	21.128	0.4371
0.129	14.2134	7.129	0.34195	14.129	8.36394	21.129	0.47679
0.13	14.2152	7.13	0.35606	14.13	9.15323	21.13	0.49816
0.131	14.1993	7.131	0.35674	14.131	9.85663	21.131	0.4974
0.132	14.1705	7.132	0.33867	14.132	10.4672	21.132	0.48131
0.133	14.1404	7.133	0.31722	14.133	10.8981	21.133	0.46645
0.134	14.0982	7.134	0.29401	14.134	11.175	21.134	0.44645
0.135	14.0698	7.135	0.2555	14.135	11.4245	21.135	0.43434
0.136	14.0588	7.136	0.21305	14.136	11.7324	21.136	0.42783
0.137	14.0535	7.137	0.1657	14.137	11.8697	21.137	0.44714
0.138	14.0764	7.138	0.12631	14.138	12.0426	21.138	0.49258
0.139	14.1208	7.139	0.09231	14.139	12.3581	21.139	0.58859
0.14	14.1941	7.14	0.08205	14.14	12.7282	21.14	0.74405
0.141	14.2874	7.141	0.08321	14.141	13.0521	21.141	0.97828
0.142	14.3827	7.142	0.09418	14.142	13.4754	21.142	1.30032
0.143	14.4825	7.143	0.12116	14.143	13.923	21.143	1.7127
0.144	14.5706	7.144	0.16086	14.144	14.4038	21.144	2.18584
0.145	14.6674	7.145	0.19661	14.145	14.8354	21.145	2.69346
0.146	14.7496	7.146	0.23631	14.146	15.1581	21.146	3.20031
0.147	14.8233	7.147	0.27681	14.147	15.333	21.147	3.70662
0.148	14.8758	7.148	0.31498	14.148	15.5828	21.148	4.17363
0.149	14.9213	7.149	0.3529	14.149	15.8061	21.149	4.61183
0.15	14.9626	7.15	0.38407	14.15	15.9561	21.15	5.01126
0.151	15.0035	7.151	0.39987	14.151	15.9965	21.151	5.39988
0.152	15.0518	7.152	0.41133	14.152	16.0597	21.152	5.76942
0.153	15.0975	7.153	0.42005	14.153	16.1096	21.153	6.12449
0.154	15.1388	7.154	0.41533	14.154	16.1449	21.154	6.46584
0.155	15.1989	7.155	0.40547	14.155	16.1713	21.155	6.79041
0.156	15.256	7.156	0.41307	14.156	16.1955	21.156	7.08724
0.157	15.3232	7.157	0.4423	14.157	16.2612	21.157	7.38936
0.158	15.4002	7.158	0.49696	14.158	16.3529	21.158	7.66565
0.159	15.4866	7.159	0.58533	14.159	16.4782	21.159	7.92624
0.16	15.582	7.16	0.7128	14.16	16.6387	21.16	8.16837
0.161	15.6961	7.161	0.90125	14.161	16.8183	21.161	8.40337
0.162	15.8226	7.162	1.15133	14.162	17.0297	21.162	8.61875
0.163	15.9598	7.163	1.46416	14.163	17.247	21.163	8.81758
0.164	16.0966	7.164	1.83749	14.164	17.4513	21.164	9.01427
0.165	16.2314	7.165	2.25572	14.165	17.6514	21.165	9.19096
0.166	16.3452	7.166	2.73307	14.166	17.8178	21.166	9.34535
0.167	16.4463	7.167	3.22427	14.167	17.9557	21.167	9.49768
0.168	16.5362	7.168	3.71707	14.168	18.0456	21.168	9.62418
0.169	16.5981	7.169	4.19387	14.169	18.0924	21.169	9.7339
0.17	16.6293	7.17	4.65288	14.17	18.1	21.17	9.828
0.171	16.6386	7.171	5.0917	14.171	18.074	21.171	9.89971
0.172	16.6308	7.172	5.50574	14.172	18.0256	21.172	9.95013
0.173	16.6245	7.173	5.90281	14.173	17.9619	21.173	9.99434
0.174	16.6137	7.174	6.32401	14.174	17.9002	21.174	10.038
0.175	16.6094	7.175	6.79605	14.175	17.8433	21.175	10.0724
0.176	16.6151	7.176	7.33576	14.176	17.8198	21.176	10.113
0.177	16.6481	7.177	7.90523	14.177	17.8256	21.177	10.1581
0.178	16.711	7.178	8.49901	14.178	17.8735	21.178	10.2195
0.179	16.7997	7.179	9.1034	14.179	17.9577	21.179	10.3001
0.18	16.9179	7.18	9.70811	14.18	18.0766	21.18	10.3832
0.181	17.0617	7.181	10.2874	14.181	18.2243	21.181	10.4719
0.182	17.2278	7.182	10.8438	14.182	18.3838	21.182	10.5633
0.183	17.4056	7.183	11.3469	14.183	18.547	21.183	10.6603
0.184	17.5862	7.184	11.8278	14.184	18.7112	21.184	10.7551
0.185	17.7665	7.185	12.2832	14.185	18.8513	21.185	10.8423
0.186	17.9444	7.186	12.6949	14.186	18.9776	21.186	10.9244
0.187	18.1016	7.187	13.0535	14.187	19.0643	21.187	10.9894
0.188	18.2241	7.188	13.3601	14.188	19.1246	21.188	11.0505
0.189	18.3199	7.189	13.6066	14.189	19.1403	21.189	11.0985
0.19	18.3931	7.19	13.8027	14.19	19.1179	21.19	11.1248
0.191	18.4387	7.191	13.9596	14.191	19.0576	21.191	11.1363
0.192	18.4671	7.192	14.0931	14.192	18.9685	21.192	11.1327
0.193	18.4827	7.193	14.1806	14.193	18.8697	21.193	11.122
0.194	18.4862	7.194	14.2441	14.194	18.77	21.194	11.1137
0.195	18.4965	7.195	14.2726	14.195	18.6928	21.195	11.1051
0.196	18.5097	7.196	14.2905	14.196	18.6399	21.196	11.1002
0.197	18.5232	7.197	14.3155	14.197	18.6168	21.197	11.1051
0.198	18.5547	7.198	14.3514	14.198	18.6397	21.198	11.1239
0.199	18.6191	7.199	14.3911	14.199	18.6885	21.199	11.1451
0.2	18.7002	7.2	14.4436	14.2	18.7604	21.2	11.1719
0.201	18.8109	7.201	14.5234	14.201	18.8618	21.201	11.2077
0.202	18.9525	7.202	14.6193	14.202	18.9698	21.202	11.2545
0.203	19.1053	7.203	14.7287	14.203	19.0881	21.203	11.3066
0.204	19.266	7.204	14.8492	14.204	19.2056	21.204	11.3644
0.205	19.431	7.205	14.9619	14.205	19.3193	21.205	11.4215
0.206	19.5693	7.206	15.0803	14.206	19.4066	21.206	11.4768
0.207	19.6926	7.207	15.2012	14.207	19.4746	21.207	11.5254
0.208	19.7927	7.208	15.3101	14.208	19.5132	21.208	11.5638
0.209	19.8629	7.209	15.4025	14.209	19.5027	21.209	11.5789
0.21	19.8962	7.21	15.4871	14.21	19.4671	21.21	11.5821
0.211	19.911	7.211	15.559	14.211	19.409	21.211	11.5696
0.212	19.9039	7.212	15.6251	14.212	19.3284	21.212	11.5521
0.213	19.8686	7.213	15.6845	14.213	19.2405	21.213	11.5254
0.214	19.8355	7.214	15.735	14.214	19.1513	21.214	11.4962
0.215	19.8062	7.215	15.7832	14.215	19.0747	21.215	11.466
0.216	19.7865	7.216	15.8307	14.216	19.0157	21.216	11.4486
0.217	19.7784	7.217	15.8861	14.217	18.9877	21.217	11.428
0.218	19.7887	7.218	15.9365	14.218	18.9891	21.218	11.4336
0.219	19.8198	7.219	15.9985	14.219	19.0239	21.219	11.4511
0.22	19.8779	7.22	16.0777	14.22	19.0935	21.22	11.4838
0.221	19.9599	7.221	16.1672	14.221	19.1745	21.221	11.5264
0.222	20.0465	7.222	16.2687	14.222	19.2868	21.222	11.5788
0.223	20.1409	7.223	16.3757	14.223	19.3923	21.223	11.6306
0.224	20.2451	7.224	16.4869	14.224	19.4956	21.224	11.6825
0.225	20.3447	7.225	16.5928	14.225	19.5896	21.225	11.7252
0.226	20.4361	7.226	16.6899	14.226	19.6624	21.226	11.7662
0.227	20.5067	7.227	16.7784	14.227	19.7081	21.227	11.7889
0.228	20.5485	7.228	16.8478	14.228	19.7267	21.228	11.8108
0.229	20.5678	7.229	16.8993	14.229	19.714	21.229	11.8199
0.23	20.5605	7.23	16.9382	14.23	19.6661	21.23	11.812
0.231	20.5384	7.231	16.9648	14.231	19.5898	21.231	11.7866
0.232	20.4912	7.232	16.9868	14.232	19.5043	21.232	11.7476
0.233	20.4347	7.233	17.007	14.233	19.3964	21.233	11.7004
0.234	20.3781	7.234	17.0176	14.234	19.3029	21.234	11.6517
0.235	20.3105	7.235	17.0266	14.235	19.2258	21.235	11.5976
0.236	20.2578	7.236	17.0373	14.236	19.1636	21.236	11.5527
0.237	20.2268	7.237	17.0527	14.237	19.1332	21.237	11.5177
0.238	20.1973	7.238	17.0708	14.238	19.1195	21.238	11.4925
0.239	20.1972	7.239	17.0951	14.239	19.1432	21.239	11.4825
0.24	20.2121	7.24	17.1335	14.24	19.2052	21.24	11.483
0.241	20.2583	7.241	17.1807	14.241	19.2813	21.241	11.4907
0.242	20.3083	7.242	17.2378	14.242	19.3807	21.242	11.5058
0.243	20.3726	7.243	17.3009	14.243	19.4872	21.243	11.5212
0.244	20.4349	7.244	17.3607	14.244	19.5981	21.244	11.5328
0.245	20.4846	7.245	17.4189	14.245	19.6926	21.245	11.5304
0.246	20.5241	7.246	17.4728	14.246	19.7562	21.246	11.5182
0.247	20.5467	7.247	17.5204	14.247	19.7996	21.247	11.4987
0.248	20.5371	7.248	17.5585	14.248	19.8001	21.248	11.4546
0.249	20.4951	7.249	17.5825	14.249	19.7755	21.249	11.3971
0.25	20.4193	7.25	17.6065	14.25	19.7364	21.25	11.3228
0.251	20.3249	7.251	17.623	14.251	19.6669	21.251	11.2249
0.252	20.2059	7.252	17.6215	14.252	19.5882	21.252	11.1117
0.253	20.0734	7.253	17.617	14.253	19.5049	21.253	10.979
0.254	19.9378	7.254	17.5964	14.254	19.424	21.254	10.8485
0.255	19.8091	7.255	17.5733	14.255	19.3438	21.255	10.7143
0.256	19.6903	7.256	17.5616	14.256	19.2865	21.256	10.5763
0.257	19.5896	7.257	17.5538	14.257	19.2575	21.257	10.4456
0.258	19.5132	7.258	17.552	14.258	19.2526	21.258	10.3266
0.259	19.4527	7.259	17.5545	14.259	19.2698	21.259	10.219
0.26	19.4219	7.26	17.5725	14.26	19.3254	21.26	10.1134
0.261	19.4126	7.261	17.6094	14.261	19.3992	21.261	10.0196
0.262	19.422	7.262	17.6382	14.262	19.4935	21.262	9.93588
0.263	19.4288	7.263	17.6807	14.263	19.6026	21.263	9.8621
0.264	19.4403	7.264	17.7207	14.264	19.716	21.264	9.80685
0.265	19.445	7.265	17.7679	14.265	19.81	21.265	9.74142
0.266	19.4431	7.266	17.8201	14.266	19.8894	21.266	9.67223
0.267	19.4097	7.267	17.8711	14.267	19.9435	21.267	9.594
0.268	19.3554	7.268	17.9085	14.268	19.9667	21.268	9.51416
0.269	19.2697	7.269	17.9372	14.269	19.9408	21.269	9.40981
0.27	19.1511	7.27	17.9564	14.27	19.8883	21.27	9.28997
0.271	19.0115	7.271	17.9651	14.271	19.8105	21.271	9.15496
0.272	18.8563	7.272	17.9512	14.272	19.7195	21.272	9.01636
0.273	18.6759	7.273	17.9335	14.273	19.621	21.273	8.86856
0.274	18.4861	7.274	17.9041	14.274	19.5337	21.274	8.72267
0.275	18.3042	7.275	17.8804	14.275	19.4534	21.275	8.57862
0.276	18.1266	7.276	17.8661	14.276	19.3932	21.276	8.44952
0.277	17.9683	7.277	17.8552	14.277	19.3583	21.277	8.32623
0.278	17.829	7.278	17.8486	14.278	19.35	21.278	8.21605
0.279	17.7101	7.279	17.8528	14.279	19.363	21.279	8.13146
0.28	17.614	7.28	17.8754	14.28	19.4176	21.28	8.055
0.281	17.5417	7.281	17.9013	14.281	19.4882	21.281	7.99255
0.282	17.4746	7.282	17.9307	14.282	19.5765	21.282	7.94152
0.283	17.4064	7.283	17.9664	14.283	19.6724	21.283	7.89708
0.284	17.3274	7.284	18.0004	14.284	19.7709	21.284	7.84268
0.285	17.2282	7.285	18.0507	14.285	19.8659	21.285	7.78269
0.286	17.0899	7.286	18.0988	14.286	19.9366	21.286	7.70484
0.287	16.9277	7.287	18.1446	14.287	19.9785	21.287	7.60815
0.288	16.7184	7.288	18.1813	14.288	19.9911	21.288	7.49743
0.289	16.4645	7.289	18.2024	14.289	19.9735	21.289	7.37039
0.29	16.166	7.29	18.2198	14.29	19.9277	21.29	7.20918
0.291	15.8174	7.291	18.2227	14.291	19.8489	21.291	7.03096
0.292	15.4211	7.292	18.2174	14.292	19.7493	21.292	6.82707
0.293	14.9831	7.293	18.1965	14.293	19.6415	21.293	6.60794
0.294	14.5099	7.294	18.171	14.294	19.5279	21.294	6.35516
0.295	14.0178	7.295	18.1402	14.295	19.431	21.295	6.09703
0.296	13.5086	7.296	18.1138	14.296	19.3537	21.296	5.83368
0.297	13.0062	7.297	18.0942	14.297	19.3101	21.297	5.57784
0.298	12.513	7.298	18.0829	14.298	19.2962	21.298	5.32783
0.299	12.0387	7.299	18.0783	14.299	19.3179	21.299	5.0785
0.3	11.5903	7.3	18.0889	14.3	19.3695	21.3	4.83646
0.301	11.169	7.301	18.1151	14.301	19.4474	21.301	4.60131
0.302	10.7714	7.302	18.1462	14.302	19.5404	21.302	4.3657
0.303	10.3678	7.303	18.1825	14.303	19.6463	21.303	4.12296
0.304	9.96109	7.304	18.2251	14.304	19.7369	21.304	3.88636
0.305	9.55331	7.305	18.2654	14.305	19.8163	21.305	3.64692
0.306	9.1181	7.306	18.3046	14.306	19.8766	21.306	3.41782
0.307	8.68243	7.307	18.3297	14.307	19.901	21.307	3.1983
0.308	8.22217	7.308	18.3453	14.308	19.9004	21.308	2.98062
0.309	7.76251	7.309	18.3566	14.309	19.8739	21.309	2.766
0.31	7.30455	7.31	18.3617	14.31	19.8117	21.31	2.5474
0.311	6.85639	7.311	18.3553	14.311	19.7247	21.311	2.33294
0.312	6.40348	7.312	18.3337	14.312	19.6218	21.312	2.11327
0.313	5.94774	7.313	18.3115	14.313	19.5172	21.313	1.89344
0.314	5.48403	7.314	18.2796	14.314	19.4125	21.314	1.68542
0.315	5.03349	7.315	18.2571	14.315	19.3156	21.315	1.4754
0.316	4.58855	7.316	18.2239	14.316	19.2363	21.316	1.2909
0.317	4.17388	7.317	18.1984	14.317	19.1889	21.317	1.12041
0.318	3.77836	7.318	18.1755	14.318	19.1873	21.318	0.97629
0.319	3.42912	7.319	18.1764	14.319	19.205	21.319	0.85929
0.32	3.11543	7.32	18.1851	14.32	19.2441	21.32	0.76007
0.321	2.85009	7.321	18.1963	14.321	19.2965	21.321	0.69931
0.322	2.61532	7.322	18.2219	14.322	19.3691	21.322	0.65372
0.323	2.42254	7.323	18.2555	14.323	19.4559	21.323	0.63081
0.324	2.24861	7.324	18.2898	14.324	19.5297	21.324	0.61556
0.325	2.10242	7.325	18.3315	14.325	19.5886	21.325	0.60583
0.326	1.96006	7.326	18.3629	14.326	19.6354	21.326	0.59863
0.327	1.82022	7.327	18.3938	14.327	19.6647	21.327	0.5922
0.328	1.67457	7.328	18.4118	14.328	19.6626	21.328	0.58476
0.329	1.51542	7.329	18.428	14.329	19.6157	21.329	0.56507
0.33	1.3441	7.33	18.431	14.33	19.5298	21.33	0.53435
0.331	1.1586	7.331	18.4186	14.331	19.4185	21.331	0.4988
0.332	0.9626	7.332	18.4016	14.332	19.2914	21.332	0.44945
0.333	0.77074	7.333	18.3729	14.333	19.1689	21.333	0.39958
0.334	0.59137	7.334	18.3444	14.334	19.0473	21.334	0.33698
0.335	0.42579	7.335	18.3061	14.335	18.9595	21.335	0.2779
0.336	0.27845	7.336	18.2752	14.336	18.9002	21.336	0.21714
0.337	0.16237	7.337	18.2416	14.337	18.8646	21.337	0.17439
0.338	0.08797	7.338	18.2131	14.338	18.8613	21.338	0.13317
0.339	0.03885	7.339	18.2107	14.339	18.8748	21.339	0.10512
0.34	0.03127	7.34	18.2264	14.34	18.8901	21.34	0.09685
0.341	0.04555	7.341	18.2438	14.341	18.9239	21.341	0.10367
0.342	0.08868	7.342	18.2692	14.342	18.9439	21.342	0.12283
0.343	0.15823	7.343	18.2919	14.343	18.9748	21.343	0.16098
0.344	0.23274	7.344	18.3325	14.344	19.0089	21.344	0.20512
0.345	0.30712	7.345	18.3575	14.345	19.0225	21.345	0.25186
0.346	0.3755	7.346	18.3868	14.346	19.0166	21.346	0.29707
0.347	0.42796	7.347	18.4035	14.347	18.9732	21.347	0.33385
0.348	0.46106	7.348	18.4145	14.348	18.8948	21.348	0.37055
0.349	0.45768	7.349	18.4245	14.349	18.8065	21.349	0.38664
0.35	0.43558	7.35	18.4261	14.35	18.6795	21.35	0.393
0.351	0.39508	7.351	18.4142	14.351	18.5235	21.351	0.38741
0.352	0.33337	7.352	18.3886	14.352	18.3419	21.352	0.35822
0.353	0.2611	7.353	18.3605	14.353	18.1704	21.353	0.32044
0.354	0.17792	7.354	18.3272	14.354	18.0318	21.354	0.26918
0.355	0.11398	7.355	18.29	14.355	17.8458	21.355	0.22229
0.356	0.06398	7.356	18.2526	14.356	17.6439	21.356	0.17693
0.357	0.03284	7.357	18.2209	14.357	17.43	21.357	0.13449
0.358	0.02513	7.358	18.195	14.358	17.2043	21.358	0.11426
0.359	0.03138	7.359	18.1766	14.359	17.002	21.359	0.09242
0.36	0.07486	7.36	18.173	14.36	16.803	21.36	0.10169
0.361	0.14516	7.361	18.1777	14.361	16.6077	21.361	0.1269
0.362	0.2363	7.362	18.1917	14.362	16.4276	21.362	0.14162
0.363	0.33027	7.363	18.2299	14.363	16.2577	21.363	0.17242
0.364	0.42493	7.364	18.2627	14.364	16.1356	21.364	0.20698
0.365	0.52435	7.365	18.3032	14.365	15.9466	21.365	0.2531
0.366	0.61319	7.366	18.3348	14.366	15.7055	21.366	0.29149
0.367	0.68042	7.367	18.3575	14.367	15.3874	21.367	0.32153
0.368	0.72153	7.368	18.3788	14.368	14.972	21.368	0.34482
0.369	0.72808	7.369	18.3959	14.369	14.5044	21.369	0.35754
0.37	0.72811	7.37	18.3953	14.37	14.0531	21.37	0.36712
0.371	0.69344	7.371	18.3821	14.371	13.5635	21.371	0.35762
0.372	0.64605	7.372	18.3627	14.372	13.1087	21.372	0.32636
0.373	0.57758	7.373	18.3373	14.373	12.5358	21.373	0.29931
0.374	0.51165	7.374	18.3055	14.374	11.8736	21.374	0.26588
0.375	0.44641	7.375	18.2696	14.375	11.0802	21.375	0.21957
0.376	0.39319	7.376	18.2366	14.376	10.1699	21.376	0.16983
0.377	0.35959	7.377	18.2059	14.377	9.16229	21.377	0.12381
0.378	0.35012	7.378	18.1938	14.378	8.13099	21.378	0.08506
0.379	0.37522	7.379	18.1895	14.379	7.14282	21.379	0.05973
0.38	0.42827	7.38	18.1867	14.38	6.31104	21.38	0.05437
0.381	0.49191	7.381	18.1938	14.381	5.65265	21.381	0.06893
0.382	0.57676	7.382	18.2026	14.382	5.22038	21.382	0.10651
0.383	0.67595	7.383	18.2216	14.383	4.85031	21.383	0.15412
0.384	0.7913	7.384	18.2487	14.384	4.58637	21.384	0.21311
0.385	0.89202	7.385	18.2667	14.385	4.42733	21.385	0.26512
0.386	0.97718	7.386	18.2934	14.386	4.32483	21.386	0.31643
0.387	1.05161	7.387	18.3023	14.387	4.33458	21.387	0.3656
0.388	1.09755	7.388	18.3134	14.388	4.17683	21.388	0.40151
0.389	1.13145	7.389	18.319	14.389	3.85037	21.389	0.42432
0.39	1.13003	7.39	18.3159	14.39	3.39441	21.39	0.42622
0.391	1.0995	7.391	18.2949	14.391	2.84682	21.391	0.42037
0.392	1.04436	7.392	18.2648	14.392	2.24575	21.392	0.3966
0.393	0.97644	7.393	18.2332	14.393	1.63785	21.393	0.35796
0.394	0.90981	7.394	18.1919	14.394	1.08045	21.394	0.31802
0.395	0.83369	7.395	18.1506	14.395	0.64549	21.395	0.28014
0.396	0.77588	7.396	18.1143	14.396	0.35749	21.396	0.24227
0.397	0.73844	7.397	18.0709	14.397	0.26357	21.397	0.20654
0.398	0.72737	7.398	18.0393	14.398	0.12	21.398	0.1833
0.399	0.75377	7.399	18.0191	14.399	0.04708	21.399	0.17018
0.4	0.81295	7.4	18.0147	14.4	0.02112	21.4	0.16249
0.401	0.89766	7.401	18.0146	14.401	0.04857	21.401	0.17895
0.402	1.00642	7.402	18.0265	14.402	0.12767	21.402	0.20206
0.403	1.13043	7.403	18.0442	14.403	0.24147	21.403	0.23575
0.404	1.28126	7.404	18.0761	14.404	0.36114	21.404	0.27964
0.405	1.42457	7.405	18.1079	14.405	0.49221	21.405	0.33034
0.406	1.56835	7.406	18.1348	14.406	0.60487	21.406	0.37951
0.407	1.68662	7.407	18.157	14.407	0.71527	21.407	0.41603
0.408	1.79423	7.408	18.1651	14.408	0.79068	21.408	0.45248
0.409	1.88882	7.409	18.1626	14.409	0.83338	21.409	0.47805
0.41	1.97919	7.41	18.1645	14.41	0.8386	21.41	0.48423
0.411	2.05891	7.411	18.1417	14.411	0.81871	21.411	0.47525
0.412	2.15189	7.412	18.1127	14.412	0.7845	21.412	0.45538
0.413	2.26525	7.413	18.0798	14.413	0.7422	21.413	0.41452
0.414	2.41975	7.414	18.0471	14.414	0.68428	21.414	0.36845
0.415	2.59349	7.415	17.994	14.415	0.65317	21.415	0.32751
0.416	2.79106	7.416	17.9608	14.416	0.63569	21.416	0.28688
0.417	3.01858	7.417	17.9319	14.417	0.65644	21.417	0.25345
0.418	3.28227	7.418	17.9086	14.418	0.71321	21.418	0.23335
0.419	3.57669	7.419	17.8931	14.419	0.81411	21.419	0.21946
0.42	3.9075	7.42	17.8936	14.42	0.96037	21.42	0.21407
0.421	4.25432	7.421	17.8926	14.421	1.14708	21.421	0.22616
0.422	4.62283	7.422	17.9101	14.422	1.36674	21.422	0.26039
0.423	5.00046	7.423	17.9337	14.423	1.59552	21.423	0.29699
0.424	5.37663	7.424	17.9526	14.424	1.8217	21.424	0.34508
0.425	5.7318	7.425	17.965	14.425	2.05416	21.425	0.39579
0.426	6.04867	7.426	17.9902	14.426	2.27543	21.426	0.44771
0.427	6.34477	7.427	18.0101	14.427	2.46689	21.427	0.48776
0.428	6.6185	7.428	18.0108	14.428	2.6202	21.428	0.5223
0.429	6.87752	7.429	18.0073	14.429	2.74761	21.429	0.53354
0.43	7.13048	7.43	17.9894	14.43	2.8302	21.43	0.53237
0.431	7.37708	7.431	17.971	14.431	2.86367	21.431	0.52223
0.432	7.64391	7.432	17.9386	14.432	2.84788	21.432	0.5019
0.433	7.93733	7.433	17.8942	14.433	2.78802	21.433	0.47721
0.434	8.25719	7.434	17.8425	14.434	2.7071	21.434	0.44378
0.435	8.59949	7.435	17.7986	14.435	2.62641	21.435	0.40223
0.436	8.96739	7.436	17.7587	14.436	2.55981	21.436	0.37462
0.437	9.36639	7.437	17.7235	14.437	2.51199	21.437	0.34142
0.438	9.78647	7.438	17.6905	14.438	2.50179	21.438	0.32117
0.439	10.2165	7.439	17.6722	14.439	2.53671	21.439	0.2997
0.44	10.6513	7.44	17.6675	14.44	2.61401	21.44	0.30818
0.441	11.0875	7.441	17.6821	14.441	2.71714	21.441	0.32992
0.442	11.5309	7.442	17.6912	14.442	2.84707	21.442	0.36614
0.443	11.9684	7.443	17.7045	14.443	2.99678	21.443	0.40205
0.444	12.3888	7.444	17.7285	14.444	3.14794	21.444	0.44202
0.445	12.7921	7.445	17.7524	14.445	3.29122	21.445	0.48744
0.446	13.1542	7.446	17.7629	14.446	3.41181	21.446	0.53216
0.447	13.4601	7.447	17.7711	14.447	3.50497	21.447	0.56386
0.448	13.7054	7.448	17.7768	14.448	3.55606	21.448	0.57993
0.449	13.8824	7.449	17.766	14.449	3.5703	21.449	0.58972
0.45	13.997	7.45	17.7554	14.45	3.5473	21.45	0.60762
0.451	14.047	7.451	17.7451	14.451	3.48109	21.451	0.60254
0.452	14.0617	7.452	17.7078	14.452	3.38423	21.452	0.57953
0.453	14.0406	7.453	17.665	14.453	3.28285	21.453	0.54718
0.454	14.0029	7.454	17.6224	14.454	3.16454	21.454	0.50532
0.455	13.9686	7.455	17.5755	14.455	3.05925	21.455	0.46852
0.456	13.9269	7.456	17.5176	14.456	2.96775	21.456	0.42697
0.457	13.9028	7.457	17.4677	14.457	2.91196	21.457	0.39852
0.458	13.8964	7.458	17.423	14.458	2.88429	21.458	0.3726
0.459	13.9144	7.459	17.3874	14.459	2.90167	21.459	0.35802
0.46	13.9729	7.46	17.3657	14.46	2.95752	21.46	0.3593
0.461	14.0491	7.461	17.3651	14.461	3.04462	21.461	0.37023
0.462	14.153	7.462	17.3498	14.462	3.16292	21.462	0.39404
0.463	14.2847	7.463	17.3585	14.463	3.29477	21.463	0.43386
0.464	14.4164	7.464	17.368	14.464	3.42026	21.464	0.4684
0.465	14.5551	7.465	17.3745	14.465	3.54492	21.465	0.51917
0.466	14.681	7.466	17.378	14.466	3.64536	21.466	0.56758
0.467	14.8002	7.467	17.3668	14.467	3.71798	21.467	0.6192
0.468	14.8975	7.468	17.3469	14.468	3.75061	21.468	0.65473
0.469	14.9737	7.469	17.3153	14.469	3.73443	21.469	0.67708
0.47	15.035	7.47	17.2665	14.47	3.69044	21.47	0.68319
0.471	15.0617	7.471	17.2082	14.471	3.59044	21.471	0.6765
0.472	15.0687	7.472	17.1209	14.472	3.46638	21.472	0.65855
0.473	15.0757	7.473	17.0316	14.473	3.31994	21.473	0.62343
0.474	15.0588	7.474	16.9231	14.474	3.17182	21.474	0.57996
0.475	15.0537	7.475	16.8201	14.475	3.03949	21.475	0.54324
0.476	15.0505	7.476	16.7095	14.476	2.92853	21.476	0.4987
0.477	15.0505	7.477	16.594	14.477	2.83404	21.477	0.46366
0.478	15.0695	7.478	16.4842	14.478	2.76821	21.478	0.44073
0.479	15.0999	7.479	16.3829	14.479	2.71641	21.479	0.43649
0.48	15.1532	7.48	16.2883	14.48	2.7187	21.48	0.43732
0.481	15.2304	7.481	16.2009	14.481	2.74106	21.481	0.45017
0.482	15.3282	7.482	16.11	14.482	2.80449	21.482	0.48248
0.483	15.4537	7.483	16.042	14.483	2.87252	21.483	0.51448
0.484	15.5978	7.484	15.9708	14.484	2.94928	21.484	0.56227
0.485	15.7559	7.485	15.8933	14.485	3.03524	21.485	0.60799
0.486	15.915	7.486	15.7953	14.486	3.10128	21.486	0.64751
0.487	16.0618	7.487	15.699	14.487	3.12065	21.487	0.69116
0.488	16.2041	7.488	15.5813	14.488	3.09068	21.488	0.72462
0.489	16.3158	7.489	15.4412	14.489	3.00186	21.489	0.74483
0.49	16.4078	7.49	15.2693	14.49	2.87757	21.49	0.74603
0.491	16.4818	7.491	15.0735	14.491	2.68609	21.491	0.72823
0.492	16.5381	7.492	14.8466	14.492	2.44625	21.492	0.70691
0.493	16.5773	7.493	14.6078	14.493	2.14765	21.493	0.66444
0.494	16.6068	7.494	14.3413	14.494	1.84069	21.494	0.63109
0.495	16.631	7.495	14.07	14.495	1.54569	21.495	0.58731
0.496	16.6594	7.496	13.7869	14.496	1.26831	21.496	0.55595
0.497	16.6959	7.497	13.5053	14.497	1.02433	21.497	0.52942
0.498	16.7507	7.498	13.23	14.498	0.83936	21.498	0.50687
0.499	16.8173	7.499	12.9728	14.499	0.71461	21.499	0.49214
0.5	16.9094	7.5	12.727	14.5	0.65452	21.5	0.49372
0.501	17.0367	7.501	12.4953	14.501	0.6513	21.501	0.5019
0.502	17.1729	7.502	12.2744	14.502	0.7112	21.502	0.5303
0.503	17.3205	7.503	12.0765	14.503	0.81593	21.503	0.56262
0.504	17.4701	7.504	11.9078	14.504	0.97368	21.504	0.61837
0.505	17.6075	7.505	11.7761	14.505	1.16944	21.505	0.67474
0.506	17.7221	7.506	11.6303	14.506	1.42006	21.506	0.73234
0.507	17.8172	7.507	11.4942	14.507	1.74492	21.507	0.7773
0.508	17.8828	7.508	11.3536	14.508	2.17928	21.508	0.8152
0.509	17.9225	7.509	11.197	14.509	2.66803	21.509	0.83449
0.51	17.9346	7.51	11.0025	14.51	3.25609	21.51	0.84182
0.511	17.9324	7.511	10.75	14.511	3.91541	21.511	0.82471
0.512	17.9083	7.512	10.4501	14.512	4.55089	21.512	0.80063
0.513	17.8849	7.513	10.093	14.513	5.10317	21.513	0.76644
0.514	17.8542	7.514	9.67497	14.514	5.6028	21.514	0.7255
0.515	17.8234	7.515	9.20025	14.515	6.00023	21.515	0.67996
0.516	17.8005	7.516	8.64669	14.516	6.18924	21.516	0.63473
0.517	17.7979	7.517	8.05121	14.517	6.42814	21.517	0.59395
0.518	17.8168	7.518	7.41382	14.518	6.81736	21.518	0.56994
0.519	17.8641	7.519	6.75624	14.519	7.3665	21.519	0.55483
0.52	17.9312	7.52	6.07677	14.52	8.09163	21.52	0.55986
0.521	18.03	7.521	5.39368	14.521	8.89522	21.521	0.57807
0.522	18.1458	7.522	4.73255	14.522	9.5553	21.522	0.6169
0.523	18.2759	7.523	4.09114	14.523	10.2591	21.523	0.66078
0.524	18.4052	7.524	3.49269	14.524	10.9762	21.524	0.71187
0.525	18.5191	7.525	2.9516	14.525	11.5783	21.525	0.75904
0.526	18.619	7.526	2.46393	14.526	11.9652	21.526	0.80714
0.527	18.705	7.527	2.04947	14.527	12.3522	21.527	0.84029
0.528	18.7776	7.528	1.71015	14.528	12.7207	21.528	0.86632
0.529	18.8299	7.529	1.45105	14.529	13.0679	21.529	0.88063
0.53	18.8588	7.53	1.23611	14.53	13.3325	21.53	0.89263
0.531	18.8721	7.531	1.06036	14.531	13.474	21.531	0.88365
0.532	18.8557	7.532	0.91139	14.532	13.4634	21.532	0.86493
0.533	18.8303	7.533	0.77892	14.533	13.5433	21.533	0.83334
0.534	18.7908	7.534	0.66519	14.534	13.6194	21.534	0.80397
0.535	18.7416	7.535	0.56257	14.535	13.6582	21.535	0.75882
0.536	18.7065	7.536	0.4593	14.536	13.6203	21.536	0.707
0.537	18.6945	7.537	0.3796	14.537	13.6731	21.537	0.65886
0.538	18.7065	7.538	0.31407	14.538	13.8542	21.538	0.62873
0.539	18.744	7.539	0.26623	14.539	14.1577	21.539	0.61568
0.54	18.807	7.54	0.23118	14.54	14.5484	21.54	0.62002
0.541	18.9081	7.541	0.21521	14.541	15.0032	21.541	0.63831
0.542	19.0214	7.542	0.21057	14.542	15.4819	21.542	0.66902
0.543	19.1553	7.543	0.22098	14.543	15.9396	21.543	0.71252
0.544	19.2855	7.544	0.24041	14.544	16.3085	21.544	0.7682
0.545	19.4174	7.545	0.26771	14.545	16.5458	21.545	0.81798
0.546	19.5384	7.546	0.30017	14.546	16.6766	21.546	0.86171
0.547	19.6425	7.547	0.34734	14.547	16.84	21.547	0.91118
0.548	19.7127	7.548	0.37304	14.548	16.9694	21.548	0.93759
0.549	19.7539	7.549	0.38764	14.549	17.0633	21.549	0.95305
0.55	19.7755	7.55	0.39443	14.55	17.1154	21.55	0.95448
0.551	19.766	7.551	0.3918	14.551	17.1553	21.551	0.95009
0.552	19.7249	7.552	0.36593	14.552	17.1662	21.552	0.92471
0.553	19.6835	7.553	0.32811	14.553	17.1702	21.553	0.89457
0.554	19.6204	7.554	0.28	14.554	17.1657	21.554	0.86574
0.555	19.5611	7.555	0.22789	14.555	17.1806	21.555	0.83461
0.556	19.5086	7.556	0.17661	14.556	17.2121	21.556	0.80455
0.557	19.4696	7.557	0.13162	14.557	17.2593	21.557	0.78093
0.558	19.4529	7.558	0.08065	14.558	17.3202	21.558	0.75164
0.559	19.4615	7.559	0.05181	14.559	17.4091	21.559	0.74189
0.56	19.5115	7.56	0.03006	14.56	17.5262	21.56	0.74217
0.561	19.5726	7.561	0.02262	14.561	17.6691	21.561	0.76767
0.562	19.6615	7.562	0.03551	14.562	17.8148	21.562	0.80212
0.563	19.764	7.563	0.05036	14.563	17.9708	21.563	0.84371
0.564	19.8647	7.564	0.07605	14.564	18.1281	21.564	0.89326
0.565	19.964	7.565	0.11741	14.565	18.2667	21.565	0.94388
0.566	20.0556	7.566	0.16077	14.566	18.3896	21.566	0.99067
0.567	20.1167	7.567	0.20836	14.567	18.4813	21.567	1.03846
0.568	20.1553	7.568	0.25507	14.568	18.5491	21.568	1.07346
0.569	20.159	7.569	0.30387	14.569	18.586	21.569	1.08286
0.57	20.1517	7.57	0.33237	14.57	18.6007	21.57	1.07556
0.571	20.1081	7.571	0.34882	14.571	18.5885	21.571	1.06749
0.572	20.0495	7.572	0.35804	14.572	18.5574	21.572	1.04226
0.573	19.9826	7.573	0.33875	14.573	18.5201	21.573	1.00921
0.574	19.9254	7.574	0.30275	14.574	18.4761	21.574	0.96199
0.575	19.8763	7.575	0.26296	14.575	18.4443	21.575	0.91791
0.576	19.8408	7.576	0.20982	14.576	18.4358	21.576	0.87836
0.577	19.8105	7.577	0.1636	14.577	18.4359	21.577	0.8509
0.578	19.8088	7.578	0.12783	14.578	18.4789	21.578	0.8374
0.579	19.8259	7.579	0.09875	14.579	18.5355	21.579	0.82894
0.58	19.8703	7.58	0.07538	14.58	18.6199	21.58	0.84149
0.581	19.9229	7.581	0.07976	14.581	18.7271	21.581	0.87495
0.582	19.9877	7.582	0.09597	14.582	18.8367	21.582	0.91102
0.583	20.0652	7.583	0.1203	14.583	18.9428	21.583	0.9657
0.584	20.1386	7.584	0.15164	14.584	19.0387	21.584	1.01732
0.585	20.1945	7.585	0.19665	14.585	19.1294	21.585	1.07798
0.586	20.2225	7.586	0.24158	14.586	19.2053	21.586	1.14577
0.587	20.232	7.587	0.2923	14.587	19.2462	21.587	1.21448
0.588	20.2179	7.588	0.33297	14.588	19.2728	21.588	1.28548
0.589	20.1733	7.589	0.36085	14.589	19.26	21.589	1.36201
0.59	20.1012	7.59	0.374	14.59	19.227	21.59	1.44405
0.591	20.0022	7.591	0.38675	14.591	19.1704	21.591	1.56348
0.592	19.881	7.592	0.37504	14.592	19.0758	21.592	1.73325
0.593	19.7409	7.593	0.34338	14.593	18.9722	21.593	1.98554
0.594	19.6134	7.594	0.30673	14.594	18.8705	21.594	2.29775
0.595	19.4846	7.595	0.26494	14.595	18.7872	21.595	2.67072
0.596	19.3725	7.596	0.22153	14.596	18.7263	21.596	3.09204
0.597	19.289	7.597	0.18295	14.597	18.6824	21.597	3.55105
0.598	19.2124	7.598	0.15121	14.598	18.6742	21.598	4.03267
0.599	19.1703	7.599	0.12253	14.599	18.6942	21.599	4.51705
0.6	19.16	7.6	0.10615	14.6	18.7563	21.6	4.99154
0.601	19.1833	7.601	0.10241	14.601	18.8355	21.601	5.48818
0.602	19.2111	7.602	0.10921	14.602	18.929	21.602	6.00903
0.603	19.2414	7.603	0.13282	14.603	19.0333	21.603	6.54022
0.604	19.2906	7.604	0.15981	14.604	19.1392	21.604	7.06919
0.605	19.3295	7.605	0.20208	14.605	19.2313	21.605	7.59096
0.606	19.3582	7.606	0.24669	14.606	19.3035	21.606	8.08293
0.607	19.3527	7.607	0.29162	14.607	19.3483	21.607	8.55627
0.608	19.3165	7.608	0.34275	14.608	19.3497	21.608	8.98403
0.609	19.2738	7.609	0.36958	14.609	19.3167	21.609	9.35094
0.61	19.1962	7.61	0.39842	14.61	19.2656	21.61	9.64745
0.611	19.0972	7.611	0.40851	14.611	19.1825	21.611	9.90027
0.612	18.9661	7.612	0.40268	14.612	19.0894	21.612	10.1073
0.613	18.8232	7.613	0.39266	14.613	18.9876	21.613	10.2671
0.614	18.6716	7.614	0.36044	14.614	18.8888	21.614	10.4047
0.615	18.5341	7.615	0.33827	14.615	18.8022	21.615	10.5373
0.616	18.3961	7.616	0.30114	14.616	18.7393	21.616	10.6452
0.617	18.2591	7.617	0.26119	14.617	18.702	21.617	10.7542
0.618	18.1471	7.618	0.23501	14.618	18.6906	21.618	10.8708
0.619	18.0541	7.619	0.20487	14.619	18.7168	21.619	10.9936
0.62	17.9592	7.62	0.19807	14.62	18.7712	21.62	11.1018
0.621	17.8741	7.621	0.19658	14.621	18.8455	21.621	11.2213
0.622	17.7819	7.622	0.20539	14.622	18.9474	21.622	11.3429
0.623	17.6819	7.623	0.22651	14.623	19.0499	21.623	11.4573
0.624	17.5589	7.624	0.26034	14.624	19.144	21.624	11.5612
0.625	17.3985	7.625	0.31146	14.625	19.2206	21.625	11.6623
0.626	17.1746	7.626	0.35672	14.626	19.2695	21.626	11.7395
0.627	16.8902	7.627	0.40406	14.627	19.2994	21.627	11.7994
0.628	16.5427	7.628	0.44915	14.628	19.3049	21.628	11.8485
0.629	16.1304	7.629	0.47904	14.629	19.2791	21.629	11.8791
0.63	15.6521	7.63	0.49621	14.63	19.2195	21.63	11.8925
0.631	15.1151	7.631	0.50478	14.631	19.1389	21.631	11.8925
0.632	14.5517	7.632	0.49951	14.632	19.0454	21.632	11.8812
0.633	13.9725	7.633	0.47469	14.633	18.9431	21.633	11.8519
0.634	13.4019	7.634	0.44375	14.634	18.8485	21.634	11.8146
0.635	12.8434	7.635	0.40002	14.635	18.7638	21.635	11.7834
0.636	12.3175	7.636	0.34785	14.636	18.6963	21.636	11.7628
0.637	11.8348	7.637	0.29889	14.637	18.6576	21.637	11.7514
0.638	11.3902	7.638	0.2546	14.638	18.651	21.638	11.7672
0.639	10.9991	7.639	0.2235	14.639	18.6739	21.639	11.8104
0.64	10.6304	7.64	0.20021	14.64	18.7161	21.64	11.8766
0.641	10.2819	7.641	0.20178	14.641	18.7817	21.641	11.9367
0.642	9.96362	7.642	0.2167	14.642	18.8621	21.642	11.9981
0.643	9.6328	7.643	0.24337	14.643	18.9628	21.643	12.0599
0.644	9.30191	7.644	0.29007	14.644	19.0598	21.644	12.1114
0.645	8.94758	7.645	0.33653	14.645	19.1383	21.645	12.1557
0.646	8.56474	7.646	0.39071	14.646	19.1974	21.646	12.1935
0.647	8.13646	7.647	0.43516	14.647	19.2243	21.647	12.213
0.648	7.67064	7.648	0.47647	14.648	19.2269	21.648	12.2333
0.649	7.16061	7.649	0.51183	14.649	19.19	21.649	12.2351
0.65	6.59755	7.65	0.54059	14.65	19.1218	21.65	12.217
0.651	6.00837	7.651	0.5543	14.651	19.0267	21.651	12.1841
0.652	5.4175	7.652	0.54847	14.652	18.9192	21.652	12.1375
0.653	4.83077	7.653	0.52751	14.653	18.8036	21.653	12.0971
0.654	4.26167	7.654	0.50478	14.654	18.7056	21.654	12.0595
0.655	3.73103	7.655	0.47698	14.655	18.623	21.655	12.0279
0.656	3.24659	7.656	0.43953	14.656	18.5669	21.656	12.0064
0.657	2.81938	7.657	0.39516	14.657	18.543	21.657	11.9954
0.658	2.45746	7.658	0.35601	14.658	18.5521	21.658	12.017
0.659	2.1409	7.659	0.32846	14.659	18.593	21.659	12.0358
0.66	1.88188	7.66	0.31804	14.66	18.6668	21.66	12.0647
0.661	1.67779	7.661	0.31695	14.661	18.747	21.661	12.1088
0.662	1.52175	7.662	0.33018	14.662	18.8502	21.662	12.1605
0.663	1.40938	7.663	0.35242	14.663	18.9471	21.663	12.2229
0.664	1.30919	7.664	0.3906	14.664	19.0501	21.664	12.2877
0.665	1.23281	7.665	0.44558	14.665	19.1259	21.665	12.336
0.666	1.16112	7.666	0.4984	14.666	19.1759	21.666	12.3755
0.667	1.08733	7.667	0.55331	14.667	19.2034	21.667	12.3959
0.668	1.0093	7.668	0.60226	14.668	19.2077	21.668	12.411
0.669	0.9144	7.669	0.64381	14.669	19.1848	21.669	12.3935
0.67	0.81712	7.67	0.66581	14.67	19.1198	21.67	12.3549
0.671	0.70503	7.671	0.67237	14.671	19.0344	21.671	12.3128
0.672	0.57215	7.672	0.65978	14.672	18.9408	21.672	12.2624
0.673	0.44857	7.673	0.62884	14.673	18.8466	21.673	12.2103
0.674	0.31923	7.674	0.5893	14.674	18.7584	21.674	12.1592
0.675	0.21118	7.675	0.5475	14.675	18.6805	21.675	12.1123
0.676	0.11247	7.676	0.5012	14.676	18.625	21.676	12.0745
0.677	0.04948	7.677	0.46624	14.677	18.6013	21.677	12.043
0.678	0.02051	7.678	0.43884	14.678	18.5955	21.678	12.0276
0.679	0.02624	7.679	0.41885	14.679	18.5902	21.679	12.0204
0.68	0.06749	7.68	0.41237	14.68	18.6012	21.68	12.0195
0.681	0.13079	7.681	0.4108	14.681	18.6308	21.681	12.0356
0.682	0.20003	7.682	0.43007	14.682	18.6683	21.682	12.0465
0.683	0.29414	7.683	0.45464	14.683	18.7194	21.683	12.0607
0.684	0.38341	7.684	0.49354	14.684	18.7566	21.684	12.063
0.685	0.47196	7.685	0.54241	14.685	18.7814	21.685	12.0605
0.686	0.55078	7.686	0.59322	14.686	18.8072	21.686	12.0432
0.687	0.61734	7.687	0.64885	14.687	18.8287	21.687	12.0152
0.688	0.65074	7.688	0.70625	14.688	18.8145	21.688	11.9694
0.689	0.66352	7.689	0.74064	14.689	18.7895	21.689	11.9118
0.69	0.64512	7.69	0.77037	14.69	18.772	21.69	11.8308
0.691	0.60947	7.691	0.7832	14.691	18.7326	21.691	11.7389
0.692	0.55491	7.692	0.79756	14.692	18.6825	21.692	11.6294
0.693	0.49597	7.693	0.79711	14.693	18.6355	21.693	11.5042
0.694	0.43006	7.694	0.79409	14.694	18.5784	21.694	11.3728
0.695	0.37603	7.695	0.78423	14.695	18.5298	21.695	11.2341
0.696	0.33747	7.696	0.77196	14.696	18.4926	21.696	11.1006
0.697	0.31424	7.697	0.7617	14.697	18.5038	21.697	10.975
0.698	0.31484	7.698	0.75941	14.698	18.4816	21.698	10.8488
0.699	0.33644	7.699	0.74827	14.699	18.4622	21.699	10.7257
0.7	0.38408	7.7	0.75273	14.7	18.4398	21.7	10.604
0.701	0.459	7.701	0.77465	14.701	18.4079	21.701	10.4912
0.702	0.54963	7.702	0.82505	14.702	18.3763	21.702	10.376
0.703	0.65857	7.703	0.89219	14.703	18.3625	21.703	10.2616
0.704	0.76545	7.704	0.95691	14.704	18.3521	21.704	10.1521
0.705	0.87477	7.705	1.03402	14.705	18.3521	21.705	10.0328
0.706	0.96617	7.706	1.11419	14.706	18.3606	21.706	9.91003
0.707	1.04645	7.707	1.1938	14.707	18.3973	21.707	9.76206
0.708	1.1026	7.708	1.27051	14.708	18.3891	21.708	9.59561
0.709	1.12542	7.709	1.34271	14.709	18.3813	21.709	9.40802
0.71	1.12073	7.71	1.41242	14.71	18.3626	21.71	9.20112
0.711	1.08371	7.711	1.48816	14.711	18.3198	21.711	8.98181
0.712	1.02853	7.712	1.57557	14.712	18.2791	21.712	8.75782
0.713	0.97718	7.713	1.66274	14.713	18.1743	21.713	8.52748
0.714	0.90958	7.714	1.74557	14.714	18.0049	21.714	8.29483
0.715	0.85701	7.715	1.84891	14.715	17.7946	21.715	8.06671
0.716	0.81255	7.716	1.94806	14.716	17.5651	21.716	7.83943
0.717	0.79821	7.717	2.07111	14.717	17.3354	21.717	7.63122
0.718	0.80801	7.718	2.21307	14.718	17.1398	21.718	7.43735
0.719	0.83489	7.719	2.36645	14.719	16.9977	21.719	7.25497
0.72	0.8859	7.72	2.55531	14.72	16.9157	21.72	7.09542
0.721	0.9573	7.721	2.76983	14.721	16.8823	21.721	6.95878
0.722	1.04923	7.722	3.01292	14.722	16.915	21.722	6.82912
0.723	1.15756	7.723	3.27612	14.723	16.9185	21.723	6.69715
0.724	1.25922	7.724	3.56007	14.724	16.927	21.724	6.58028
0.725	1.3533	7.725	3.84781	14.725	17.0131	21.725	6.45299
0.726	1.43964	7.726	4.13305	14.726	17.0077	21.726	6.32517
0.727	1.50444	7.727	4.41604	14.727	16.8827	21.727	6.19228
0.728	1.53845	7.728	4.68262	14.728	16.6191	21.728	6.03618
0.729	1.54993	7.729	4.92812	14.729	16.2604	21.729	5.8597
0.73	1.53651	7.73	5.16203	14.73	15.802	21.73	5.67571
0.731	1.50661	7.731	5.36802	14.731	15.224	21.731	5.46483
0.732	1.45855	7.732	5.55262	14.732	14.604	21.732	5.22046
0.733	1.40268	7.733	5.71397	14.733	14.003	21.733	4.96475
0.734	1.33639	7.734	5.86855	14.734	13.5048	21.734	4.70575
0.735	1.27577	7.735	6.01614	14.735	13.1946	21.735	4.41372
0.736	1.23339	7.736	6.17684	14.736	12.8636	21.736	4.12078
0.737	1.20632	7.737	6.36184	14.737	12.7749	21.737	3.83067
0.738	1.20033	7.738	6.57548	14.738	12.4723	21.738	3.54025
0.739	1.23127	7.739	6.82042	14.739	11.968	21.739	3.24861
0.74	1.28206	7.74	7.09737	14.74	11.2185	21.74	2.97351
0.741	1.35744	7.741	7.40434	14.741	10.2875	21.741	2.70011
0.742	1.44937	7.742	7.73367	14.742	9.23611	21.742	2.42793
0.743	1.5495	7.743	8.07941	14.743	8.13842	21.743	2.17161
0.744	1.64994	7.744	8.44832	14.744	7.08678	21.744	1.92126
0.745	1.749	7.745	8.82512	14.745	6.17368	21.745	1.68938
0.746	1.83679	7.746	9.20312	14.746	5.45021	21.746	1.47712
0.747	1.90574	7.747	9.58008	14.747	5.02185	21.747	1.29796
0.748	1.9458	7.748	9.9436	14.748	4.46007	21.748	1.13519
0.749	1.97145	7.749	10.2822	14.749	3.90201	21.749	0.9925
0.75	1.96914	7.75	10.587	14.75	3.36245	21.75	0.85747
0.751	1.93058	7.751	10.8605	14.751	2.8679	21.751	0.7278
0.752	1.87969	7.752	11.1027	14.752	2.36825	21.752	0.59461
0.753	1.82252	7.753	11.3155	14.753	1.88804	21.753	0.4723
0.754	1.75914	7.754	11.5209	14.754	1.43878	21.754	0.35773
0.755	1.70557	7.755	11.7079	14.755	1.02502	21.755	0.26561
0.756	1.67207	7.756	11.8794	14.756	0.6782	21.756	0.17717
0.757	1.65964	7.757	12.0507	14.757	0.38864	21.757	0.11141
0.758	1.67518	7.758	12.2108	14.758	0.19074	21.758	0.06901
0.759	1.72321	7.759	12.3638	14.759	0.06572	21.759	0.0496
0.76	1.79943	7.76	12.5055	14.76	0.01097	21.76	0.03924
0.761	1.88999	7.761	12.6494	14.761	0.01428	21.761	0.05201
0.762	2.01801	7.762	12.793	14.762	0.06436	21.762	0.08026
0.763	2.15721	7.763	12.9374	14.763	0.15461	21.763	0.12376
0.764	2.28799	7.764	13.1008	14.764	0.26528	21.764	0.16351
0.765	2.42452	7.765	13.2438	14.765	0.37888	21.765	0.21214
0.766	2.55323	7.766	13.3947	14.766	0.4998	21.766	0.2469
0.767	2.67021	7.767	13.5312	14.767	0.60398	21.767	0.26941
0.768	2.78598	7.768	13.657	14.768	0.68709	21.768	0.29099
0.769	2.88948	7.769	13.7673	14.769	0.72509	21.769	0.30989
0.77	3.01321	7.77	13.8705	14.77	0.73083	21.77	0.30047
0.771	3.15548	7.771	13.9718	14.771	0.71197	21.771	0.28715
0.772	3.32349	7.772	14.0538	14.772	0.67373	21.772	0.26674
0.773	3.5089	7.773	14.1279	14.773	0.62706	21.773	0.22864
0.774	3.71945	7.774	14.1998	14.774	0.59541	21.774	0.18174
0.775	3.95343	7.775	14.2518	14.775	0.5738	21.775	0.13988
0.776	4.2245	7.776	14.3145	14.776	0.58628	21.776	0.08928
0.777	4.52079	7.777	14.3774	14.777	0.63217	21.777	0.04857
0.778	4.84948	7.778	14.4529	14.778	0.71215	21.778	0.02811
0.779	5.18836	7.779	14.5278	14.779	0.82624	21.779	0.01607
0.78	5.5346	7.78	14.617	14.78	0.98767	21.78	0.01332
0.781	5.86536	7.781	14.7247	14.781	1.17937	21.781	0.03158
0.782	6.16876	7.782	14.8334	14.782	1.41406	21.782	0.06378
0.783	6.44129	7.783	14.9433	14.783	1.65694	21.783	0.10464
0.784	6.70501	7.784	15.0609	14.784	1.9297	21.784	0.15431
0.785	6.95976	7.785	15.1658	14.785	2.1955	21.785	0.19493
0.786	7.23597	7.786	15.2742	14.786	2.44865	21.786	0.23556
0.787	7.53761	7.787	15.3801	14.787	2.68456	21.787	0.28378
0.788	7.8719	7.788	15.4803	14.788	2.87289	21.788	0.31406
0.789	8.24296	7.789	15.5682	14.789	3.00413	21.789	0.3281
0.79	8.63846	7.79	15.6385	14.79	3.0737	21.79	0.32583
0.791	9.05397	7.791	15.7081	14.791	3.08189	21.791	0.3142
0.792	9.47644	7.792	15.7596	14.792	3.04986	21.792	0.28855
0.793	9.89953	7.793	15.7898	14.793	2.973	21.793	0.25692
0.794	10.3238	7.794	15.8202	14.794	2.89093	21.794	0.21771
0.795	10.7317	7.795	15.8427	14.795	2.81668	21.795	0.17008
0.796	11.1382	7.796	15.8645	14.796	2.75913	21.796	0.13132
0.797	11.5349	7.797	15.8878	14.797	2.73813	21.797	0.10706
0.798	11.9209	7.798	15.9272	14.798	2.74609	21.798	0.08945
0.799	12.3087	7.799	15.9723	14.799	2.78255	21.799	0.07537
0.8	12.7	7.8	16.0295	14.8	2.85764	21.8	0.07532
0.801	13.0876	7.801	16.0982	14.801	2.96291	21.801	0.09549
0.802	13.4603	7.802	16.1671	14.802	3.09507	21.802	0.12186
0.803	13.8056	7.803	16.2457	14.803	3.2408	21.803	0.15958
0.804	14.1203	7.804	16.3303	14.804	3.38998	21.804	0.21224
0.805	14.3906	7.805	16.4144	14.805	3.53248	21.805	0.25976
0.806	14.621	7.806	16.4892	14.806	3.65354	21.806	0.30974
0.807	14.7862	7.807	16.5625	14.807	3.73943	21.807	0.34907
0.808	14.9035	7.808	16.6366	14.808	3.788	21.808	0.37935
0.809	14.9688	7.809	16.6963	14.809	3.78102	21.809	0.39255
0.81	14.9989	7.81	16.74	14.81	3.74722	21.81	0.40161
0.811	14.9982	7.811	16.764	14.811	3.68262	21.811	0.37688
0.812	14.9702	7.812	16.7955	14.812	3.58109	21.812	0.34909
0.813	14.9396	7.813	16.8151	14.813	3.47221	21.813	0.30137
0.814	14.9179	7.814	16.8317	14.814	3.36217	21.814	0.26553
0.815	14.9054	7.815	16.8381	14.815	3.26968	21.815	0.21736
0.816	14.9096	7.816	16.8495	14.816	3.19873	21.816	0.17225
0.817	14.9269	7.817	16.864	14.817	3.15022	21.817	0.12338
0.818	14.9663	7.818	16.8893	14.818	3.13642	21.818	0.09283
0.819	15.0291	7.819	16.9132	14.819	3.15725	21.819	0.07691
0.82	15.1181	7.82	16.9385	14.82	3.22598	21.82	0.08689
0.821	15.2076	7.821	16.9725	14.821	3.32282	21.821	0.10461
0.822	15.3233	7.822	17.0383	14.822	3.43568	21.822	0.14371
0.823	15.465	7.823	17.1088	14.823	3.57152	21.823	0.19062
0.824	15.6149	7.824	17.1876	14.824	3.70261	21.824	0.25171
0.825	15.7691	7.825	17.257	14.825	3.83164	21.825	0.3069
0.826	15.9147	7.826	17.3359	14.826	3.93989	21.826	0.35258
0.827	16.0374	7.827	17.4019	14.827	4.01728	21.827	0.37635
0.828	16.1469	7.828	17.4605	14.828	4.05351	21.828	0.40396
0.829	16.2289	7.829	17.5112	14.829	4.04592	21.829	0.41486
0.83	16.2709	7.83	17.5328	14.83	3.99795	21.83	0.42346
0.831	16.272	7.831	17.5545	14.831	3.91496	21.831	0.41183
0.832	16.2599	7.832	17.5655	14.832	3.79742	21.832	0.38227
0.833	16.2224	7.833	17.5713	14.833	3.66279	21.833	0.35456
0.834	16.1762	7.834	17.5695	14.834	3.53137	21.834	0.31535
0.835	16.1299	7.835	17.5707	14.835	3.41253	21.835	0.27499
0.836	16.0924	7.836	17.5813	14.836	3.31628	21.836	0.23685
0.837	16.0678	7.837	17.5787	14.837	3.25713	21.837	0.20208
0.838	16.0833	7.838	17.5881	14.838	3.23375	21.838	0.18647
0.839	16.1176	7.839	17.6042	14.839	3.25121	21.839	0.17944
0.84	16.1876	7.84	17.6258	14.84	3.30369	21.84	0.18545
0.841	16.3015	7.841	17.6647	14.841	3.38621	21.841	0.20057
0.842	16.4481	7.842	17.7021	14.842	3.48895	21.842	0.23316
0.843	16.6227	7.843	17.7552	14.843	3.61146	21.843	0.28116
0.844	16.8226	7.844	17.8102	14.844	3.74899	21.844	0.32315
0.845	17.028	7.845	17.8778	14.845	3.8669	21.845	0.3647
0.846	17.238	7.846	17.9343	14.846	3.97148	21.846	0.40596
0.847	17.4379	7.847	17.9824	14.847	4.04864	21.847	0.4382
0.848	17.6184	7.848	18.0348	14.848	4.09238	21.848	0.46381
0.849	17.7668	7.849	18.0769	14.849	4.08142	21.849	0.47511
0.85	17.8837	7.85	18.103	14.85	4.02272	21.85	0.47081
0.851	17.9619	7.851	18.1184	14.851	3.93138	21.851	0.45141
0.852	18.0033	7.852	18.1227	14.852	3.80862	21.852	0.4242
0.853	18.0223	7.853	18.1215	14.853	3.66924	21.853	0.38481
0.854	18.0297	7.854	18.1046	14.854	3.53032	21.854	0.33515
0.855	18.0287	7.855	18.1016	14.855	3.4055	21.855	0.28487
0.856	18.0462	7.856	18.0873	14.856	3.30765	21.856	0.2244
0.857	18.0888	7.857	18.0769	14.857	3.23485	21.857	0.18355
0.858	18.157	7.858	18.082	14.858	3.20404	21.858	0.15673
0.859	18.2495	7.859	18.0975	14.859	3.20312	21.859	0.13679
0.86	18.3558	7.86	18.1193	14.86	3.24847	21.86	0.13778
0.861	18.467	7.861	18.1534	14.861	3.32968	21.861	0.15271
0.862	18.5928	7.862	18.1922	14.862	3.43779	21.862	0.17928
0.863	18.715	7.863	18.2413	14.863	3.55524	21.863	0.22264
0.864	18.8376	7.864	18.2985	14.864	3.67063	21.864	0.2732
0.865	18.9561	7.865	18.3613	14.865	3.789	21.865	0.3151
0.866	19.0621	7.866	18.4137	14.866	3.88086	21.866	0.35792
0.867	19.1655	7.867	18.4468	14.867	3.93924	21.867	0.39476
0.868	19.2491	7.868	18.4811	14.868	3.9495	21.868	0.41475
0.869	19.3164	7.869	18.505	14.869	3.91356	21.869	0.42501
0.87	19.3557	7.87	18.5175	14.87	3.84697	21.87	0.42944
0.871	19.3649	7.871	18.5068	14.871	3.741	21.871	0.42108
0.872	19.3611	7.872	18.4808	14.872	3.62069	21.872	0.39249
0.873	19.3335	7.873	18.4587	14.873	3.4699	21.873	0.36068
0.874	19.3076	7.874	18.4313	14.874	3.31159	21.874	0.31852
0.875	19.2837	7.875	18.4207	14.875	3.16623	21.875	0.27415
0.876	19.2691	7.876	18.4059	14.876	3.04509	21.876	0.23514
0.877	19.2742	7.877	18.3874	14.877	2.95344	21.877	0.19789
0.878	19.307	7.878	18.3813	14.878	2.88302	21.878	0.17252
0.879	19.3681	7.879	18.3864	14.879	2.85283	21.879	0.1581
0.88	19.453	7.88	18.3962	14.88	2.86278	21.88	0.15219
0.881	19.5435	7.881	18.3996	14.881	2.89702	21.881	0.16175
0.882	19.6606	7.882	18.4131	14.882	2.96827	21.882	0.18029
0.883	19.7933	7.883	18.4341	14.883	3.04182	21.883	0.21292
0.884	19.9317	7.884	18.4623	14.884	3.11384	21.884	0.25428
0.885	20.0678	7.885	18.5096	14.885	3.17498	21.885	0.30101
0.886	20.1946	7.886	18.5441	14.886	3.22516	21.886	0.34
0.887	20.303	7.887	18.5726	14.887	3.25151	21.887	0.38381
0.888	20.3795	7.888	18.6062	14.888	3.22162	21.888	0.41391
0.889	20.4277	7.889	18.6335	14.889	3.14806	21.889	0.43053
0.89	20.4535	7.89	18.6448	14.89	3.04668	21.89	0.41619
0.891	20.4361	7.891	18.6443	14.891	2.88654	21.891	0.39457
0.892	20.4037	7.892	18.627	14.892	2.66349	21.892	0.35702
0.893	20.3635	7.893	18.5988	14.893	2.3845	21.893	0.30337
0.894	20.3224	7.894	18.5755	14.894	2.07157	21.894	0.25294
0.895	20.2948	7.895	18.5391	14.895	1.74968	21.895	0.20566
0.896	20.2895	7.896	18.4991	14.896	1.44924	21.896	0.15668
0.897	20.3102	7.897	18.4667	14.897	1.18857	21.897	0.1261
0.898	20.3409	7.898	18.4505	14.898	0.979	21.898	0.1103
0.899	20.4013	7.899	18.4441	14.899	0.85862	21.899	0.10416
0.9	20.4853	7.9	18.4455	14.9	0.86352	21.9	0.10499
0.901	20.5894	7.901	18.4528	14.901	1.00189	21.901	0.12376
0.902	20.7039	7.902	18.4643	14.902	1.246	21.902	0.14842
0.903	20.8283	7.903	18.4934	14.903	1.51593	21.903	0.17714
0.904	20.9543	7.904	18.5305	14.904	1.90439	21.904	0.21774
0.905	21.0762	7.905	18.5683	14.905	2.35814	21.905	0.25856
0.906	21.1899	7.906	18.6061	14.906	2.89808	21.906	0.30024
0.907	21.2807	7.907	18.6457	14.907	3.46094	21.907	0.33861
0.908	21.3392	7.908	18.6758	14.908	4.01827	21.908	0.36557
0.909	21.3617	7.909	18.6959	14.909	4.55316	21.909	0.38479
0.91	21.3594	7.91	18.7002	14.91	5.07717	21.91	0.38501
0.911	21.341	7.911	18.6782	14.911	5.5988	21.911	0.3732
0.912	21.2992	7.912	18.655	14.912	6.06136	21.912	0.34469
0.913	21.2453	7.913	18.6235	14.913	6.46438	21.913	0.30606
0.914	21.1904	7.914	18.5828	14.914	6.90456	21.914	0.2482
0.915	21.1374	7.915	18.5522	14.915	7.25219	21.915	0.19739
0.916	21.0953	7.916	18.5266	14.916	7.67314	21.916	0.155
0.917	21.0707	7.917	18.4956	14.917	8.04451	21.917	0.11821
0.918	21.0722	7.918	18.4721	14.918	8.42202	21.918	0.09238
0.919	21.0974	7.919	18.4537	14.919	8.82964	21.919	0.08831
0.92	21.1588	7.92	18.4408	14.92	9.27718	21.92	0.08263
0.921	21.2471	7.921	18.4398	14.921	9.75153	21.921	0.10024
0.922	21.3581	7.922	18.4478	14.922	10.2618	21.922	0.12911
0.923	21.467	7.923	18.4707	14.923	10.7993	21.923	0.16741
0.924	21.5762	7.924	18.4971	14.924	11.3061	21.924	0.20755
0.925	21.6762	7.925	18.5312	14.925	11.7371	21.925	0.24961
0.926	21.7585	7.926	18.5726	14.926	12.1721	21.926	0.29365
0.927	21.8209	7.927	18.5925	14.927	12.4921	21.927	0.32935
0.928	21.8595	7.928	18.6074	14.928	12.77	21.928	0.35133
0.929	21.8743	7.929	18.6147	14.929	13.0051	21.929	0.36748
0.93	21.872	7.93	18.6094	14.93	13.1876	21.93	0.35958
0.931	21.8442	7.931	18.5965	14.931	13.3178	21.931	0.34355
0.932	21.7963	7.932	18.5684	14.932	13.4186	21.932	0.3217
0.933	21.7423	7.933	18.5508	14.933	13.491	21.933	0.28269
0.934	21.6884	7.934	18.5164	14.934	13.558	21.934	0.2341
0.935	21.6471	7.935	18.4863	14.935	13.6353	21.935	0.18483
0.936	21.6244	7.936	18.4537	14.936	13.7124	21.936	0.14175
0.937	21.6207	7.937	18.4184	14.937	13.8111	21.937	0.0973
0.938	21.6311	7.938	18.3968	14.938	13.9435	21.938	0.06657
0.939	21.6638	7.939	18.3863	14.939	14.0943	21.939	0.05138
0.94	21.7169	7.94	18.3885	14.94	14.2597	21.94	0.04233
0.941	21.7811	7.941	18.3961	14.941	14.4389	21.941	0.0581
0.942	21.8541	7.942	18.4213	14.942	14.6407	21.942	0.08744
0.943	21.9428	7.943	18.4638	14.943	14.8432	21.943	0.11953
0.944	22.03	7.944	18.4985	14.944	15.0529	21.944	0.16273
0.945	22.1049	7.945	18.54	14.945	15.2404	21.945	0.21712
0.946	22.1671	7.946	18.5661	14.946	15.405	21.946	0.25987
0.947	22.1966	7.947	18.5908	14.947	15.5468	21.947	0.29855
0.948	22.195	7.948	18.6165	14.948	15.6598	21.948	0.32704
0.949	22.1652	7.949	18.6233	14.949	15.7257	21.949	0.3435
0.95	22.1062	7.95	18.6292	14.95	15.7546	21.95	0.33591
0.951	22.0326	7.951	18.6117	14.951	15.7504	21.951	0.32915
0.952	21.949	7.952	18.5985	14.952	15.7263	21.952	0.29436
0.953	21.8602	7.953	18.5769	14.953	15.6837	21.953	0.26025
0.954	21.7795	7.954	18.553	14.954	15.6404	21.954	0.21695
0.955	21.6946	7.955	18.5234	14.955	15.5993	21.955	0.17679
0.956	21.6365	7.956	18.4996	14.956	15.5764	21.956	0.13892
0.957	21.5848	7.957	18.4761	14.957	15.5683	21.957	0.10673
0.958	21.555	7.958	18.4613	14.958	15.6082	21.958	0.08281
0.959	21.5489	7.959	18.4512	14.959	15.6716	21.959	0.06549
0.96	21.5747	7.96	18.4474	14.96	15.7728	21.96	0.06249
0.961	21.6287	7.961	18.4498	14.961	15.9105	21.961	0.08201
0.962	21.6903	7.962	18.4642	14.962	16.0662	21.962	0.10782
0.963	21.7575	7.963	18.4796	14.963	16.2353	21.963	0.15057
0.964	21.8285	7.964	18.5237	14.964	16.3998	21.964	0.18419
0.965	21.892	7.965	18.5583	14.965	16.5532	21.965	0.22824
0.966	21.9456	7.966	18.6012	14.966	16.677	21.966	0.2696
0.967	21.9748	7.967	18.6307	14.967	16.7688	21.967	0.30346
0.968	21.9906	7.968	18.6551	14.968	16.8417	21.968	0.32099
0.969	21.9853	7.969	18.677	14.969	16.864	21.969	0.31639
0.97	21.9736	7.97	18.6716	14.97	16.8624	21.97	0.31377
0.971	21.9343	7.971	18.6505	14.971	16.8361	21.971	0.29322
0.972	21.8792	7.972	18.6249	14.972	16.787	21.972	0.26479
0.973	21.8167	7.973	18.5877	14.973	16.7233	21.973	0.22608
0.974	21.7519	7.974	18.5591	14.974	16.6496	21.974	0.17826
0.975	21.6839	7.975	18.5301	14.975	16.5818	21.975	0.13442
0.976	21.62	7.976	18.499	14.976	16.5372	21.976	0.09119
0.977	21.5816	7.977	18.4721	14.977	16.5222	21.977	0.06168
0.978	21.5659	7.978	18.463	14.978	16.5401	21.978	0.03455
0.979	21.5637	7.979	18.4646	14.979	16.5863	21.979	0.02458
0.98	21.5853	7.98	18.4667	14.98	16.6557	21.98	0.0333
0.981	21.6224	7.981	18.4715	14.981	16.7601	21.981	0.03927
0.982	21.6813	7.982	18.4985	14.982	16.884	21.982	0.06508
0.983	21.7393	7.983	18.5154	14.983	17.01	21.983	0.10613
0.984	21.7998	7.984	18.5502	14.984	17.1203	21.984	0.1501
0.985	21.8367	7.985	18.5886	14.985	17.2137	21.985	0.19285
0.986	21.8578	7.986	18.612	14.986	17.2948	21.986	0.23222
0.987	21.8583	7.987	18.6322	14.987	17.3306	21.987	0.27105
0.988	21.8282	7.988	18.6591	14.988	17.3246	21.988	0.29778
0.989	21.7695	7.989	18.6786	14.989	17.287	21.989	0.30934
0.99	21.6772	7.99	18.6853	14.99	17.2192	21.99	0.3042
0.991	21.5619	7.991	18.6728	14.991	17.1367	21.991	0.27538
0.992	21.4321	7.992	18.6558	14.992	17.0378	21.992	0.24732
0.993	21.2887	7.993	18.6244	14.993	16.9309	21.993	0.21214
0.994	21.1448	7.994	18.5823	14.994	16.834	21.994	0.16623
0.995	20.9865	7.995	18.528	14.995	16.7525	21.995	0.1227
0.996	20.8435	7.996	18.4801	14.996	16.6995	21.996	0.08568
0.997	20.7191	7.997	18.4379	14.997	16.6569	21.997	0.04958
0.998	20.6082	7.998	18.4093	14.998	16.6582	21.998	0.02597
0.999	20.528	7.999	18.3999	14.999	16.6909	21.999	0.00819
1	20.4686	8	18.3956	15	16.7457	22	0.01292
1.001	20.4266	8.001	18.4015	15.001	16.8161	22.001	0.02694
1.002	20.4033	8.002	18.4214	15.002	16.9036	22.002	0.06585
1.003	20.388	8.003	18.4464	15.003	17.0011	22.003	0.10637
1.004	20.3605	8.004	18.4568	15.004	17.0927	22.004	0.15685
1.005	20.3161	8.005	18.4725	15.005	17.161	22.005	0.20618
1.006	20.2637	8.006	18.492	15.006	17.2071	22.006	0.24471
1.007	20.1931	8.007	18.5007	15.007	17.2262	22.007	0.27451
1.008	20.0827	8.008	18.494	15.008	17.2232	22.008	0.2984
1.009	19.9536	8.009	18.4925	15.009	17.1661	22.009	0.3118
1.01	19.7839	8.01	18.4774	15.01	17.0822	22.01	0.31516
1.011	19.5815	8.011	18.4541	15.011	16.9769	22.011	0.29676
1.012	19.3551	8.012	18.4247	15.012	16.8662	22.012	0.27484
1.013	19.1004	8.013	18.3861	15.013	16.7524	22.013	0.23452
1.014	18.8333	8.014	18.3269	15.014	16.6435	22.014	0.19988
1.015	18.5577	8.015	18.2699	15.015	16.5512	22.015	0.14661
1.016	18.2719	8.016	18.2088	15.016	16.4777	22.016	0.0968
1.017	17.9711	8.017	18.1496	15.017	16.438	22.017	0.05725
1.018	17.6516	8.018	18.0976	15.018	16.4346	22.018	0.03402
1.019	17.3161	8.019	18.0645	15.019	16.4428	22.019	0.03018
1.02	16.951	8.02	18.0416	15.02	16.4906	22.02	0.03753
1.021	16.5708	8.021	18.0338	15.021	16.5519	22.021	0.05728
1.022	16.1724	8.022	18.0372	15.022	16.6285	22.022	0.09535
1.023	15.7505	8.023	18.046	15.023	16.6964	22.023	0.13465
1.024	15.3156	8.024	18.0617	15.024	16.7683	22.024	0.18421
1.025	14.8482	8.025	18.0677	15.025	16.8259	22.025	0.22864
1.026	14.35	8.026	18.0743	15.026	16.8531	22.026	0.2802
1.027	13.8218	8.027	18.0713	15.027	16.8598	22.027	0.31597
1.028	13.2534	8.028	18.052	15.028	16.8417	22.028	0.34844
1.029	12.6661	8.029	18.0203	15.029	16.786	22.029	0.37218
1.03	12.0511	8.03	17.9834	15.03	16.7048	22.03	0.38252
1.031	11.4292	8.031	17.9262	15.031	16.6048	22.031	0.38595
1.032	10.8014	8.032	17.8628	15.032	16.48	22.032	0.37797
1.033	10.1755	8.033	17.7888	15.033	16.3487	22.033	0.37743
1.034	9.55619	8.034	17.7037	15.034	16.233	22.034	0.38707
1.035	8.94513	8.035	17.6003	15.035	16.1214	22.035	0.42115
1.036	8.34678	8.036	17.5136	15.036	16.0309	22.036	0.49393
1.037	7.76528	8.037	17.4209	15.037	15.9828	22.037	0.61659
1.038	7.19398	8.038	17.3337	15.038	15.9606	22.038	0.81787
1.039	6.6557	8.039	17.2611	15.039	15.9684	22.039	1.11062
1.04	6.13681	8.04	17.1996	15.04	15.9849	22.04	1.52069
1.041	5.64473	8.041	17.1364	15.041	16.021	22.041	2.02408
1.042	5.16928	8.042	17.0778	15.042	16.0664	22.042	2.58486
1.043	4.71506	8.043	17.0287	15.043	16.1211	22.043	3.16304
1.044	4.2875	8.044	16.9743	15.044	16.1622	22.044	3.72826
1.045	3.88246	8.045	16.9243	15.045	16.1877	22.045	4.27985
1.046	3.49543	8.046	16.8943	15.046	16.2202	22.046	4.80837
1.047	3.12373	8.047	16.8535	15.047	16.2402	22.047	5.32218
1.048	2.75954	8.048	16.8089	15.048	16.2283	22.048	5.85032
1.049	2.4161	8.049	16.7524	15.049	16.1768	22.049	6.39378
1.05	2.08562	8.05	16.6683	15.05	16.0904	22.05	6.95847
1.051	1.75989	8.051	16.5663	15.051	15.9999	22.051	7.5037
1.052	1.44274	8.052	16.4412	15.052	15.9086	22.052	8.00149
1.053	1.14728	8.053	16.3169	15.053	15.8033	22.053	8.42704
1.054	0.88966	8.054	16.1771	15.054	15.7041	22.054	8.79427
1.055	0.66346	8.055	16.0275	15.055	15.6395	22.055	9.09462
1.056	0.46852	8.056	15.8869	15.056	15.59	22.056	9.34117
1.057	0.30668	8.057	15.7373	15.057	15.5359	22.057	9.54452
1.058	0.19626	8.058	15.5925	15.058	15.4808	22.058	9.74587
1.059	0.1279	8.059	15.4533	15.059	15.4357	22.059	9.92469
1.06	0.09777	8.06	15.3151	15.06	15.4155	22.06	10.0941
1.061	0.10611	8.061	15.1923	15.061	15.4171	22.061	10.2544
1.062	0.13322	8.062	15.0737	15.062	15.4309	22.062	10.409
1.063	0.2004	8.063	14.9701	15.063	15.4451	22.063	10.5548
1.064	0.27456	8.064	14.8728	15.064	15.4715	22.064	10.6855
1.065	0.34596	8.065	14.7692	15.065	15.4953	22.065	10.8067
1.066	0.39858	8.066	14.655	15.066	15.4704	22.066	10.9077
1.067	0.43182	8.067	14.5367	15.067	15.4064	22.067	10.9712
1.068	0.45083	8.068	14.4072	15.068	15.3012	22.068	11.0332
1.069	0.44015	8.069	14.2687	15.069	15.1807	22.069	11.0667
1.07	0.41496	8.07	14.1241	15.07	15.0256	22.07	11.086
1.071	0.36729	8.071	13.9601	15.071	14.8518	22.071	11.0926
1.072	0.304	8.072	13.7672	15.072	14.669	22.072	11.084
1.073	0.23717	8.073	13.5766	15.073	14.4778	22.073	11.069
1.074	0.17545	8.074	13.3757	15.074	14.2954	22.074	11.0483
1.075	0.12385	8.075	13.1655	15.075	14.1366	22.075	11.0517
1.076	0.07558	8.076	12.953	15.076	13.9823	22.076	11.0424
1.077	0.04372	8.077	12.7503	15.077	13.8607	22.077	11.0411
1.078	0.04175	8.078	12.542	15.078	13.7589	22.078	11.0566
1.079	0.07782	8.079	12.3534	15.079	13.6919	22.079	11.0801
1.08	0.14575	8.08	12.1839	15.08	13.6501	22.08	11.1236
1.081	0.22389	8.081	12.0198	15.081	13.6346	22.081	11.1739
1.082	0.31862	8.082	11.8614	15.082	13.6287	22.082	11.2259
1.083	0.42205	8.083	11.7288	15.083	13.6225	22.083	11.2829
1.084	0.53871	8.084	11.5977	15.084	13.6262	22.084	11.3356
1.085	0.64547	8.085	11.4658	15.085	13.6201	22.085	11.399
1.086	0.72745	8.086	11.3465	15.086	13.5943	22.086	11.4381
1.087	0.79146	8.087	11.2205	15.087	13.5422	22.087	11.4675
1.088	0.83564	8.088	11.0964	15.088	13.4506	22.088	11.4845
1.089	0.86273	8.089	10.9661	15.089	13.337	22.089	11.4887
1.09	0.85717	8.09	10.8313	15.09	13.1913	22.09	11.4863
1.091	0.81897	8.091	10.6808	15.091	13.0149	22.091	11.4674
1.092	0.75962	8.092	10.5006	15.092	12.815	22.092	11.4371
1.093	0.69238	8.093	10.3179	15.093	12.6053	22.093	11.4082
1.094	0.62636	8.094	10.0941	15.094	12.4053	22.094	11.3808
1.095	0.56172	8.095	9.84382	15.095	12.2059	22.095	11.3576
1.096	0.51103	8.096	9.56871	15.096	12.0423	22.096	11.3388
1.097	0.49007	8.097	9.28089	15.097	11.9041	22.097	11.3232
1.098	0.49086	8.098	8.98197	15.098	11.8124	22.098	11.3255
1.099	0.52584	8.099	8.65432	15.099	11.7628	22.099	11.3378
1.1	0.57513	8.1	8.32209	15.1	11.7388	22.1	11.3715
1.101	0.65447	8.101	7.97055	15.101	11.7345	22.101	11.415
1.102	0.74384	8.102	7.58901	15.102	11.739	22.102	11.4667
1.103	0.8411	8.103	7.21076	15.103	11.7362	22.103	11.5306
1.104	0.94955	8.104	6.82116	15.104	11.7193	22.104	11.5942
1.105	1.03985	8.105	6.4117	15.105	11.6596	22.105	11.6547
1.106	1.12975	8.106	5.99089	15.106	11.5719	22.106	11.7088
1.107	1.20196	8.107	5.55737	15.107	11.4315	22.107	11.7306
1.108	1.25049	8.108	5.12739	15.108	11.2309	22.108	11.7405
1.109	1.2657	8.109	4.68382	15.109	10.968	22.109	11.7335
1.11	1.2432	8.11	4.2367	15.11	10.6439	22.11	11.7049
1.111	1.20737	8.111	3.77937	15.111	10.2745	22.111	11.6666
1.112	1.15101	8.112	3.30795	15.112	9.85632	22.112	11.6142
1.113	1.08645	8.113	2.85851	15.113	9.41842	22.113	11.5589
1.114	1.02005	8.114	2.43923	15.114	8.96689	22.114	11.5065
1.115	0.95618	8.115	2.03234	15.115	8.5273	22.115	11.4632
1.116	0.91713	8.116	1.67404	15.116	8.1176	22.116	11.4188
1.117	0.90077	8.117	1.34615	15.117	7.7348	22.117	11.385
1.118	0.90463	8.118	1.07788	15.118	7.37689	22.118	11.3719
1.119	0.92443	8.119	0.84743	15.119	7.05477	22.119	11.3673
1.12	0.97273	8.12	0.66468	15.12	6.75333	22.12	11.3695
1.121	1.04456	8.121	0.52561	15.121	6.47588	22.121	11.3908
1.122	1.12987	8.122	0.42678	15.122	6.18801	22.122	11.4048
1.123	1.23081	8.123	0.35972	15.123	5.9091	22.123	11.4382
1.124	1.32784	8.124	0.32701	15.124	5.61418	22.124	11.4588
1.125	1.41737	8.125	0.32037	15.125	5.30968	22.125	11.4787
1.126	1.4918	8.126	0.32821	15.126	4.98089	22.126	11.4909
1.127	1.54309	8.127	0.33936	15.127	4.62789	22.127	11.4918
1.128	1.56825	8.128	0.34382	15.128	4.25106	22.128	11.4776
1.129	1.5771	8.129	0.34828	15.129	3.85109	22.129	11.4443
1.13	1.55981	8.13	0.34921	15.13	3.43518	22.13	11.3967
1.131	1.52214	8.131	0.34385	15.131	3.00931	22.131	11.339
1.132	1.46869	8.132	0.32531	15.132	2.57816	22.132	11.2707
1.133	1.40858	8.133	0.28745	15.133	2.17673	22.133	11.2069
1.134	1.34072	8.134	0.24614	15.134	1.79684	22.134	11.1314
1.135	1.27854	8.135	0.2085	15.135	1.45257	22.135	11.0711
1.136	1.22218	8.136	0.16148	15.136	1.15734	22.136	11.0106
1.137	1.18543	8.137	0.11332	15.137	0.90857	22.137	10.9512
1.138	1.18454	8.138	0.06563	15.138	0.70844	22.138	10.902
1.139	1.20503	8.139	0.04374	15.139	0.56886	22.139	10.8656
1.14	1.24728	8.14	0.03291	15.14	0.47909	22.14	10.8256
1.141	1.31681	8.141	0.03345	15.141	0.43832	22.141	10.7961
1.142	1.40633	8.142	0.0482	15.142	0.43633	22.142	10.7621
1.143	1.50129	8.143	0.07175	15.143	0.47865	22.143	10.7135
1.144	1.6063	8.144	0.11875	15.144	0.52585	22.144	10.6625
1.145	1.70448	8.145	0.17892	15.145	0.583	22.145	10.6035
1.146	1.79224	8.146	0.23203	15.146	0.63195	22.146	10.5179
1.147	1.8538	8.147	0.2709	15.147	0.65431	22.147	10.4104
1.148	1.89659	8.148	0.31154	15.148	0.6463	22.148	10.2915
1.149	1.90397	8.149	0.35402	15.149	0.61185	22.149	10.1525
1.15	1.89083	8.15	0.37888	15.15	0.54542	22.15	9.98811
1.151	1.84136	8.151	0.3879	15.151	0.46053	22.151	9.8206
1.152	1.78921	8.152	0.38968	15.152	0.36548	22.152	9.63739
1.153	1.72871	8.153	0.36623	15.153	0.27561	22.153	9.4508
1.154	1.67312	8.154	0.34271	15.154	0.17309	22.154	9.28092
1.155	1.62794	8.155	0.29934	15.155	0.09532	22.155	9.11395
1.156	1.6164	8.156	0.25405	15.156	0.04542	22.156	8.94706
1.157	1.60678	8.157	0.20516	15.157	0.03643	22.157	8.79381
1.158	1.63348	8.158	0.17293	15.158	0.06348	22.158	8.66071
1.159	1.6971	8.159	0.14859	15.159	0.13353	22.159	8.53327
1.16	1.78939	8.16	0.13486	15.16	0.24937	22.16	8.4299
1.161	1.90757	8.161	0.13496	15.161	0.39877	22.161	8.33626
1.162	2.07456	8.162	0.14971	15.162	0.57384	22.162	8.24691
1.163	2.27794	8.163	0.17017	15.163	0.76286	22.163	8.1728
1.164	2.51013	8.164	0.21042	15.164	0.93785	22.164	8.10743
1.165	2.77075	8.165	0.24601	15.165	1.10342	22.165	8.03655
1.166	3.06923	8.166	0.29245	15.166	1.25596	22.166	7.96658
1.167	3.37275	8.167	0.34333	15.167	1.38176	22.167	7.89301
1.168	3.69873	8.168	0.38486	15.168	1.46343	22.168	7.80389
1.169	4.0408	8.169	0.42294	15.169	1.5228	22.169	7.70128
1.17	4.38547	8.17	0.44461	15.17	1.54693	22.17	7.58205
1.171	4.7126	8.171	0.46547	15.171	1.54891	22.171	7.44113
1.172	5.01084	8.172	0.46719	15.172	1.51871	22.172	7.27776
1.173	5.25422	8.173	0.46078	15.173	1.49219	22.173	7.11087
1.174	5.42696	8.174	0.43715	15.174	1.4616	22.174	6.93877
1.175	5.55909	8.175	0.39381	15.175	1.45309	22.175	6.7613
1.176	5.68079	8.176	0.34291	15.176	1.4815	22.176	6.59778
1.177	5.81322	8.177	0.30183	15.177	1.53298	22.177	6.44116
1.178	5.9904	8.178	0.26026	15.178	1.61595	22.178	6.28714
1.179	6.24873	8.179	0.22617	15.179	1.74589	22.179	6.14039
1.18	6.58934	8.18	0.20882	15.18	1.90924	22.18	5.99166
1.181	7.00205	8.181	0.21432	15.181	2.10775	22.181	5.8476
1.182	7.47974	8.182	0.22174	15.182	2.3219	22.182	5.69619
1.183	7.99068	8.183	0.24912	15.183	2.56371	22.183	5.54684
1.184	8.50592	8.184	0.28511	15.184	2.79731	22.184	5.39106
1.185	9.04391	8.185	0.33059	15.185	3.01874	22.185	5.22938
1.186	9.55929	8.186	0.38774	15.186	3.21925	22.186	5.05635
1.187	10.0443	8.187	0.4514	15.187	3.39294	22.187	4.88057
1.188	10.4971	8.188	0.50702	15.188	3.53774	22.188	4.69131
1.189	10.8977	8.189	0.54582	15.189	3.65496	22.189	4.48511
1.19	11.2488	8.19	0.57892	15.19	3.73134	22.19	4.25883
1.191	11.554	8.191	0.59286	15.191	3.78121	22.191	4.0144
1.192	11.8142	8.192	0.57873	15.192	3.7966	22.192	3.75602
1.193	12.049	8.193	0.56057	15.193	3.79284	22.193	3.48194
1.194	12.2617	8.194	0.5256	15.194	3.76815	22.194	3.2126
1.195	12.485	8.195	0.48516	15.195	3.72654	22.195	2.94633
1.196	12.6929	8.196	0.4522	15.196	3.6991	22.196	2.67592
1.197	12.9034	8.197	0.41722	15.197	3.69748	22.197	2.43425
1.198	13.1192	8.198	0.37517	15.198	3.72957	22.198	2.20001
1.199	13.3236	8.199	0.34921	15.199	3.8035	22.199	1.99021
1.2	13.5256	8.2	0.32744	15.2	3.90065	22.2	1.80753
1.201	13.7136	8.201	0.31749	15.201	4.03595	22.201	1.65428
1.202	13.8715	8.202	0.31727	15.202	4.17968	22.202	1.5309
1.203	14.0241	8.203	0.34481	15.203	4.33444	22.203	1.42155
1.204	14.1675	8.204	0.37726	15.204	4.48814	22.204	1.34262
1.205	14.3057	8.205	0.42942	15.205	4.62099	22.205	1.27204
1.206	14.4173	8.206	0.48544	15.206	4.72671	22.206	1.20537
1.207	14.5134	8.207	0.54387	15.207	4.79536	22.207	1.14629
1.208	14.5811	8.208	0.58573	15.208	4.8368	22.208	1.07824
1.209	14.6356	8.209	0.62783	15.209	4.83939	22.209	1.01654
1.21	14.6694	8.21	0.65433	15.21	4.79486	22.21	0.94688
1.211	14.6771	8.211	0.66329	15.211	4.72796	22.211	0.85991
1.212	14.6589	8.212	0.66613	15.212	4.62788	22.212	0.76642
1.213	14.6288	8.213	0.66285	15.213	4.52704	22.213	0.66327
1.214	14.5944	8.214	0.63625	15.214	4.42972	22.214	0.555
1.215	14.5692	8.215	0.60417	15.215	4.33822	22.215	0.45852
1.216	14.5489	8.216	0.56277	15.216	4.26427	22.216	0.37606
1.217	14.5548	8.217	0.53938	15.217	4.22473	22.217	0.31253
1.218	14.5864	8.218	0.50039	15.218	4.23184	22.218	0.27053
1.219	14.6588	8.219	0.47467	15.219	4.27236	22.219	0.24961
1.22	14.7583	8.22	0.46335	15.22	4.34836	22.22	0.24546
1.221	14.8749	8.221	0.45654	15.221	4.46351	22.221	0.25196
1.222	15.0164	8.222	0.46887	15.222	4.59475	22.222	0.28758
1.223	15.1534	8.223	0.49585	15.223	4.73887	22.223	0.32909
1.224	15.2906	8.224	0.52902	15.224	4.87716	22.224	0.37046
1.225	15.4174	8.225	0.57217	15.225	4.99844	22.225	0.41803
1.226	15.5109	8.226	0.62248	15.226	5.09528	22.226	0.45947
1.227	15.5918	8.227	0.68944	15.227	5.16208	22.227	0.48796
1.228	15.6317	8.228	0.73733	15.228	5.1869	22.228	0.50442
1.229	15.6395	8.229	0.78434	15.229	5.17287	22.229	0.49959
1.23	15.6075	8.23	0.80963	15.23	5.12504	22.23	0.47689
1.231	15.5571	8.231	0.82148	15.231	5.04014	22.231	0.45382
1.232	15.4896	8.232	0.81459	15.232	4.92918	22.232	0.42247
1.233	15.4175	8.233	0.79989	15.233	4.7973	22.233	0.37649
1.234	15.3561	8.234	0.77321	15.234	4.66382	22.234	0.33096
1.235	15.3116	8.235	0.74717	15.235	4.55554	22.235	0.29479
1.236	15.2945	8.236	0.71348	15.236	4.47615	22.236	0.25616
1.237	15.3167	8.237	0.68873	15.237	4.42427	22.237	0.22266
1.238	15.3767	8.238	0.66832	15.238	4.39813	22.238	0.21062
1.239	15.4855	8.239	0.64976	15.239	4.41827	22.239	0.20019
1.24	15.6272	8.24	0.63627	15.24	4.47695	22.24	0.20186
1.241	15.8219	8.241	0.63099	15.241	4.56237	22.241	0.21909
1.242	16.0336	8.242	0.63463	15.242	4.66511	22.242	0.23985
1.243	16.2644	8.243	0.66073	15.243	4.77268	22.243	0.26849
1.244	16.4923	8.244	0.69864	15.244	4.87657	22.244	0.31484
1.245	16.712	8.245	0.75869	15.245	4.97547	22.245	0.36578
1.246	16.9024	8.246	0.81897	15.246	5.04825	22.246	0.404
1.247	17.0545	8.247	0.88376	15.247	5.08088	22.247	0.43786
1.248	17.1743	8.248	0.93922	15.248	5.06815	22.248	0.46972
1.249	17.2586	8.249	0.9925	15.249	5.02493	22.249	0.47162
1.25	17.311	8.25	1.02254	15.25	4.93083	22.25	0.46349
1.251	17.3453	8.251	1.02812	15.251	4.81175	22.251	0.43636
1.252	17.3544	8.252	1.02637	15.252	4.65734	22.252	0.39949
1.253	17.3357	8.253	1.02012	15.253	4.49099	22.253	0.35197
1.254	17.31	8.254	0.99786	15.254	4.32241	22.254	0.31587
1.255	17.2862	8.255	0.97665	15.255	4.16065	22.255	0.27318
1.256	17.2576	8.256	0.9453	15.256	4.02372	22.256	0.23157
1.257	17.2503	8.257	0.91226	15.257	3.90939	22.257	0.19516
1.258	17.268	8.258	0.88517	15.258	3.8241	22.258	0.16933
1.259	17.3178	8.259	0.88109	15.259	3.77796	22.259	0.15093
1.26	17.387	8.26	0.87259	15.26	3.75841	22.26	0.14847
1.261	17.4863	8.261	0.8735	15.261	3.75756	22.261	0.16194
1.262	17.5946	8.262	0.89678	15.262	3.75426	22.262	0.18285
1.263	17.7144	8.263	0.93912	15.263	3.74382	22.263	0.21433
1.264	17.8391	8.264	0.9875	15.264	3.71485	22.264	0.26075
1.265	17.9524	8.265	1.05261	15.265	3.66098	22.265	0.3028
1.266	18.0529	8.266	1.12601	15.266	3.57546	22.266	0.34463
1.267	18.1388	8.267	1.20496	15.267	3.4527	22.267	0.37388
1.268	18.2095	8.268	1.29034	15.268	3.29125	22.268	0.39571
1.269	18.2396	8.269	1.36994	15.269	3.08773	22.269	0.40359
1.27	18.2464	8.27	1.44301	15.27	2.86559	22.27	0.3878
1.271	18.2438	8.271	1.50804	15.271	2.61457	22.271	0.36304
1.272	18.2049	8.272	1.56945	15.272	2.34485	22.272	0.3254
1.273	18.1693	8.273	1.62877	15.273	2.07582	22.273	0.2795
1.274	18.1242	8.274	1.68672	15.274	1.81637	22.274	0.2329
1.275	18.0922	8.275	1.75996	15.275	1.58696	22.275	0.18975
1.276	18.0822	8.276	1.83601	15.276	1.39785	22.276	0.15143
1.277	18.0921	8.277	1.92615	15.277	1.26674	22.277	0.12605
1.278	18.1312	8.278	2.0347	15.278	1.19072	22.278	0.1085
1.279	18.1862	8.279	2.16273	15.279	1.17922	22.279	0.10527
1.28	18.279	8.28	2.32969	15.28	1.30004	22.28	0.11215
1.281	18.401	8.281	2.5356	15.281	1.5551	22.281	0.13658
1.282	18.5164	8.282	2.76829	15.282	1.96677	22.282	0.17274
1.283	18.6419	8.283	3.03485	15.283	2.53185	22.283	0.20905
1.284	18.7656	8.284	3.31582	15.284	3.19162	22.284	0.2511
1.285	18.8772	8.285	3.61465	15.285	3.92557	22.285	0.292
1.286	18.9606	8.286	3.90752	15.286	4.63009	22.286	0.32762
1.287	19.0225	8.287	4.19959	15.287	5.30779	22.287	0.35879
1.288	19.0684	8.288	4.47709	15.288	5.89869	22.288	0.3712
1.289	19.0802	8.289	4.73722	15.289	6.36001	22.289	0.38245
1.29	19.076	8.29	4.98094	15.29	6.77782	22.29	0.38205
1.291	19.0628	8.291	5.23817	15.291	7.14689	22.291	0.36182
1.292	19.0166	8.292	5.50795	15.292	7.49789	22.292	0.33376
1.293	18.9637	8.293	5.79785	15.293	7.82497	22.293	0.29
1.294	18.9123	8.294	6.1274	15.294	8.15643	22.294	0.25183
1.295	18.8595	8.295	6.48681	15.295	8.5219	22.295	0.20945
1.296	18.8196	8.296	6.86609	15.296	8.87611	22.296	0.16699
1.297	18.8041	8.297	7.28374	15.297	9.29897	22.297	0.13058
1.298	18.8219	8.298	7.71346	15.298	9.6954	22.298	0.10007
1.299	18.8582	8.299	8.13667	15.299	10.1042	22.299	0.09248
1.3	18.931	8.3	8.5577	15.3	10.5602	22.3	0.0989
1.301	19.0343	8.301	8.99104	15.301	10.9815	22.301	0.10065
1.302	19.1359	8.302	9.42004	15.302	11.3498	22.302	0.12731
1.303	19.2466	8.303	9.83754	15.303	11.6518	22.303	0.15833
1.304	19.3695	8.304	10.2555	15.304	11.8928	22.304	0.20429
1.305	19.4791	8.305	10.6382	15.305	12.0708	22.305	0.25485
1.306	19.5656	8.306	11.0001	15.306	12.1927	22.306	0.2982
1.307	19.6213	8.307	11.3556	15.307	12.2782	22.307	0.32624
1.308	19.657	8.308	11.6623	15.308	12.2862	22.308	0.34607
1.309	19.6487	8.309	11.9428	15.309	12.263	22.309	0.3574
1.31	19.6165	8.31	12.1963	15.31	12.2437	22.31	0.34498
1.311	19.5574	8.311	12.4218	15.311	12.3192	22.311	0.31432
1.312	19.4683	8.312	12.6161	15.312	12.497	22.312	0.2809
1.313	19.3737	8.313	12.7729	15.313	12.7439	22.313	0.2438
1.314	19.2944	8.314	12.9245	15.314	13.0441	22.314	0.20218
1.315	19.2077	8.315	13.0625	15.315	13.3674	22.315	0.16164
1.316	19.131	8.316	13.1987	15.316	13.6975	22.316	0.13106
1.317	19.0636	8.317	13.3281	15.317	13.9937	22.317	0.09841
1.318	19.0248	8.318	13.46	15.318	14.2243	22.318	0.07947
1.319	18.9887	8.319	13.6016	15.319	14.3702	22.319	0.06007
1.32	18.9759	8.32	13.7479	15.32	14.5101	22.32	0.06167
1.321	18.9712	8.321	13.9066	15.321	14.7243	22.321	0.07997
1.322	18.9596	8.322	14.0623	15.322	14.9445	22.322	0.10915
1.323	18.9605	8.323	14.2175	15.323	15.1622	22.323	0.15903
1.324	18.9638	8.324	14.3978	15.324	15.3748	22.324	0.19862
1.325	18.9527	8.325	14.5788	15.325	15.5566	22.325	0.23985
1.326	18.9244	8.326	14.7514	15.326	15.7151	22.326	0.29458
1.327	18.8674	8.327	14.9199	15.327	15.8439	22.327	0.32486
1.328	18.7879	8.328	15.0928	15.328	15.9359	22.328	0.34258
1.329	18.6864	8.329	15.2465	15.329	15.987	22.329	0.34392
1.33	18.561	8.33	15.3889	15.33	16.0084	22.33	0.33848
1.331	18.3892	8.331	15.515	15.331	16.012	22.331	0.31801
1.332	18.1852	8.332	15.6179	15.332	15.9898	22.332	0.291
1.333	17.9741	8.333	15.7128	15.333	15.9528	22.333	0.25098
1.334	17.7456	8.334	15.7896	15.334	15.9177	22.334	0.19514
1.335	17.5129	8.335	15.8626	15.335	15.8856	22.335	0.14636
1.336	17.286	8.336	15.9256	15.336	15.8812	22.336	0.10401
1.337	17.0705	8.337	15.9971	15.337	15.9044	22.337	0.06802
1.338	16.8713	8.338	16.0771	15.338	15.9483	22.338	0.04099
1.339	16.7043	8.339	16.1639	15.339	16.0313	22.339	0.03021
1.34	16.556	8.34	16.2578	15.34	16.153	22.34	0.03644
1.341	16.4037	8.341	16.3614	15.341	16.305	22.341	0.06788
1.342	16.2664	8.342	16.464	15.342	16.4732	22.342	0.11104
1.343	16.1194	8.343	16.5709	15.343	16.6485	22.343	0.14814
1.344	15.948	8.344	16.6749	15.344	16.8159	22.344	0.19176
1.345	15.7442	8.345	16.7856	15.345	16.9724	22.345	0.235
1.346	15.4897	8.346	16.8935	15.346	17.1072	22.346	0.27372
1.347	15.1747	8.347	16.9931	15.347	17.1941	22.347	0.30178
1.348	14.7924	8.348	17.0896	15.348	17.239	22.348	0.31379
1.349	14.3421	8.349	17.1735	15.349	17.2575	22.349	0.32738
1.35	13.823	8.35	17.2409	15.35	17.2435	22.35	0.32043
1.351	13.2154	8.351	17.3051	15.351	17.1993	22.351	0.31046
1.352	12.5716	8.352	17.3472	15.352	17.1308	22.352	0.28466
1.353	11.8952	8.353	17.3815	15.353	17.063	22.353	0.24067
1.354	11.208	8.354	17.4086	15.354	16.9905	22.354	0.19978
1.355	10.5234	8.355	17.4387	15.355	16.9461	22.355	0.15914
1.356	9.85951	8.356	17.4689	15.356	16.903	22.356	0.11112
1.357	9.24856	8.357	17.4913	15.357	16.8852	22.357	0.07495
1.358	8.68911	8.358	17.5299	15.358	16.8976	22.358	0.05239
1.359	8.17631	8.359	17.5623	15.359	16.953	22.359	0.05346
1.36	7.71217	8.36	17.5985	15.36	17.0305	22.36	0.05683
1.361	7.26879	8.361	17.6545	15.361	17.1357	22.361	0.07216
1.362	6.88411	8.362	17.7167	15.362	17.2553	22.362	0.10878
1.363	6.51789	8.363	17.7804	15.363	17.3814	22.363	0.16188
1.364	6.15918	8.364	17.8566	15.364	17.4991	22.364	0.21835
1.365	5.80009	8.365	17.9339	15.365	17.5972	22.365	0.26854
1.366	5.44705	8.366	18.0162	15.366	17.6623	22.366	0.30953
1.367	5.10022	8.367	18.0831	15.367	17.6907	22.367	0.35512
1.368	4.73553	8.368	18.153	15.368	17.6875	22.368	0.38401
1.369	4.36556	8.369	18.2073	15.369	17.6588	22.369	0.39589
1.37	3.98286	8.37	18.2515	15.37	17.5948	22.37	0.38026
1.371	3.59044	8.371	18.2827	15.371	17.5179	22.371	0.34961
1.372	3.2079	8.372	18.3032	15.372	17.4258	22.372	0.31544
1.373	2.82636	8.373	18.2975	15.373	17.3248	22.373	0.27559
1.374	2.46627	8.374	18.2974	15.374	17.2371	22.374	0.22303
1.375	2.13047	8.375	18.2794	15.375	17.1731	22.375	0.17361
1.376	1.83934	8.376	18.274	15.376	17.1288	22.376	0.13568
1.377	1.58292	8.377	18.271	15.377	17.1086	22.377	0.11339
1.378	1.36849	8.378	18.2825	15.378	17.1251	22.378	0.09615
1.379	1.21359	8.379	18.2999	15.379	17.1794	22.379	0.08979
1.38	1.08245	8.38	18.3307	15.38	17.2597	22.38	0.09508
1.381	1.00563	8.381	18.3665	15.381	17.3634	22.381	0.12021
1.382	0.94244	8.382	18.411	15.382	17.4752	22.382	0.14894
1.383	0.91259	8.383	18.459	15.383	17.5921	22.383	0.18641
1.384	0.90274	8.384	18.5211	15.384	17.7108	22.384	0.22449
1.385	0.89649	8.385	18.5783	15.385	17.809	22.385	0.26878
1.386	0.88633	8.386	18.6432	15.386	17.8695	22.386	0.30617
1.387	0.86123	8.387	18.7071	15.387	17.9038	22.387	0.34303
1.388	0.82686	8.388	18.763	15.388	17.8976	22.388	0.36157
1.389	0.76843	8.389	18.7928	15.389	17.8648	22.389	0.37123
1.39	0.68716	8.39	18.8148	15.39	17.7935	22.39	0.36226
1.391	0.59425	8.391	18.8249	15.391	17.7117	22.391	0.34318
1.392	0.48372	8.392	18.8235	15.392	17.6108	22.392	0.30809
1.393	0.37878	8.393	18.8199	15.393	17.512	22.393	0.25882
1.394	0.26893	8.394	18.8083	15.394	17.4257	22.394	0.21668
1.395	0.17533	8.395	18.794	15.395	17.3479	22.395	0.17883
1.396	0.10288	8.396	18.7801	15.396	17.2996	22.396	0.13493
1.397	0.05763	8.397	18.7669	15.397	17.2806	22.397	0.11325
1.398	0.03904	8.398	18.766	15.398	17.2807	22.398	0.10168
1.399	0.04674	8.399	18.7694	15.399	17.3208	22.399	0.10252
1.4	0.09167	8.4	18.7849	15.4	17.3794	22.4	0.11302
1.401	0.15805	8.401	18.8115	15.401	17.4705	22.401	0.1426
1.402	0.24022	8.402	18.8375	15.402	17.5648	22.402	0.17769
1.403	0.32668	8.403	18.8782	15.403	17.6707	22.403	0.2219
1.404	0.4111	8.404	18.9236	15.404	17.7865	22.404	0.27531
1.405	0.49492	8.405	18.9779	15.405	17.8719	22.405	0.32404
1.406	0.56861	8.406	19.0229	15.406	17.9514	22.406	0.35898
1.407	0.62271	8.407	19.0644	15.407	17.9947	22.407	0.39614
1.408	0.66251	8.408	19.106	15.408	18.0041	22.408	0.4212
1.409	0.67369	8.409	19.1487	15.409	17.9803	22.409	0.42687
1.41	0.65694	8.41	19.1708	15.41	17.916	22.41	0.41859
1.411	0.61874	8.411	19.1787	15.411	17.8513	22.411	0.40411
1.412	0.55194	8.412	19.164	15.412	17.7603	22.412	0.37055
1.413	0.48353	8.413	19.1565	15.413	17.6688	22.413	0.32948
1.414	0.41161	8.414	19.139	15.414	17.5812	22.414	0.28428
1.415	0.34966	8.415	19.1219	15.415	17.4878	22.415	0.23907
1.416	0.29583	8.416	19.1039	15.416	17.4308	22.416	0.198
1.417	0.27165	8.417	19.0902	15.417	17.3852	22.417	0.16996
1.418	0.26993	8.418	19.0927	15.418	17.3649	22.418	0.14858
1.419	0.29885	8.419	19.1083	15.419	17.3468	22.419	0.1377
1.42	0.34057	8.42	19.1232	15.42	17.3749	22.42	0.14161
1.421	0.42397	8.421	19.148	15.421	17.4592	22.421	0.15479
1.422	0.51733	8.422	19.1815	15.422	17.5609	22.422	0.18115
1.423	0.63099	8.423	19.2311	15.423	17.6931	22.423	0.21808
1.424	0.7419	8.424	19.2764	15.424	17.8175	22.424	0.26842
1.425	0.84292	8.425	19.3225	15.425	17.9359	22.425	0.3183
1.426	0.92073	8.426	19.3836	15.426	18.0304	22.426	0.37255
1.427	0.98022	8.427	19.4343	15.427	18.0881	22.427	0.42082
1.428	1.00593	8.428	19.4812	15.428	18.0991	22.428	0.44458
1.429	1.01186	8.429	19.5148	15.429	18.0615	22.429	0.45868
1.43	0.97849	8.43	19.5297	15.43	18.0031	22.43	0.45186
1.431	0.94068	8.431	19.5326	15.431	17.9264	22.431	0.42412
1.432	0.88578	8.432	19.535	15.432	17.8415	22.432	0.39094
1.433	0.82766	8.433	19.5181	15.433	17.7539	22.433	0.35417
1.434	0.76448	8.434	19.5058	15.434	17.665	22.434	0.30819
1.435	0.70889	8.435	19.4896	15.435	17.6	22.435	0.2669
1.436	0.66449	8.436	19.4807	15.436	17.5519	22.436	0.22544
1.437	0.64705	8.437	19.4634	15.437	17.5379	22.437	0.19694
1.438	0.64364	8.438	19.4582	15.438	17.5547	22.438	0.17005
1.439	0.66934	8.439	19.4622	15.439	17.6119	22.439	0.16101
1.44	0.72148	8.44	19.4716	15.44	17.6893	22.44	0.16783
1.441	0.80327	8.441	19.4943	15.441	17.7816	22.441	0.18898
1.442	0.90591	8.442	19.5221	15.442	17.8878	22.442	0.22484
1.443	1.01681	8.443	19.5509	15.443	17.9888	22.443	0.27901
1.444	1.1219	8.444	19.5956	15.444	18.0847	22.444	0.33341
1.445	1.22024	8.445	19.6288	15.445	18.161	22.445	0.38934
1.446	1.29299	8.446	19.6571	15.446	18.2063	22.446	0.44114
1.447	1.35823	8.447	19.6815	15.447	18.2144	22.447	0.4839
1.448	1.38654	8.448	19.711	15.448	18.197	22.448	0.51148
1.449	1.39669	8.449	19.7292	15.449	18.1599	22.449	0.52205
1.45	1.37887	8.45	19.746	15.45	18.0831	22.45	0.51478
1.451	1.33408	8.451	19.7476	15.451	17.9968	22.451	0.49585
1.452	1.28087	8.452	19.7404	15.452	17.8997	22.452	0.46957
1.453	1.2124	8.453	19.7317	15.453	17.794	22.453	0.43226
1.454	1.13658	8.454	19.7261	15.454	17.7064	22.454	0.39349
1.455	1.07027	8.455	19.7027	15.455	17.6281	22.455	0.35242
1.456	1.02257	8.456	19.6765	15.456	17.5694	22.456	0.31388
1.457	0.99831	8.457	19.6522	15.457	17.5279	22.457	0.28392
1.458	1.00203	8.458	19.6425	15.458	17.5284	22.458	0.27733
1.459	1.0357	8.459	19.636	15.459	17.5437	22.459	0.27419
1.46	1.08301	8.46	19.632	15.46	17.5786	22.46	0.28415
1.461	1.15423	8.461	19.6258	15.461	17.6322	22.461	0.32354
1.462	1.24483	8.462	19.6426	15.462	17.6866	22.462	0.37173
1.463	1.33206	8.463	19.6647	15.463	17.7335	22.463	0.42927
1.464	1.4193	8.464	19.7058	15.464	17.779	22.464	0.49586
1.465	1.50714	8.465	19.7397	15.465	17.8238	22.465	0.55585
1.466	1.57905	8.466	19.7791	15.466	17.8812	22.466	0.6265
1.467	1.63525	8.467	19.8133	15.467	17.924	22.467	0.7035
1.468	1.66731	8.468	19.8549	15.468	17.9748	22.468	0.7812
1.469	1.67485	8.469	19.8767	15.469	17.9886	22.469	0.86181
1.47	1.65014	8.47	19.8813	15.47	18.0105	22.47	0.94379
1.471	1.61217	8.471	19.8794	15.471	17.9943	22.471	1.06393
1.472	1.54088	8.472	19.8631	15.472	17.9425	22.472	1.22484
1.473	1.46483	8.473	19.8442	15.473	17.8582	22.473	1.46267
1.474	1.38571	8.474	19.8166	15.474	17.761	22.474	1.77084
1.475	1.32192	8.475	19.7923	15.475	17.6769	22.475	2.18981
1.476	1.26541	8.476	19.7661	15.476	17.6159	22.476	2.70486
1.477	1.24323	8.477	19.7277	15.477	17.5714	22.477	3.2835
1.478	1.23499	8.478	19.6973	15.478	17.568	22.478	3.90582
1.479	1.2656	8.479	19.6703	15.479	17.5893	22.479	4.57565
1.48	1.32149	8.48	19.6538	15.48	17.6668	22.48	5.26716
1.481	1.39225	8.481	19.648	15.481	17.7549	22.481	5.98295
1.482	1.47534	8.482	19.6471	15.482	17.8542	22.482	6.69982
1.483	1.57215	8.483	19.6709	15.483	17.9505	22.483	7.42704
1.484	1.6708	8.484	19.6915	15.484	18.045	22.484	8.12169
1.485	1.76692	8.485	19.732	15.485	18.1207	22.485	8.78469
1.486	1.84794	8.486	19.7601	15.486	18.1704	22.486	9.35897
1.487	1.91058	8.487	19.7899	15.487	18.1791	22.487	9.83961
1.488	1.94011	8.488	19.8158	15.488	18.1524	22.488	10.2161
1.489	1.95333	8.489	19.8355	15.489	18.0913	22.489	10.4987
1.49	1.93344	8.49	19.8407	15.49	18.0066	22.49	10.7169
1.491	1.89095	8.491	19.8345	15.491	17.8922	22.491	10.8588
1.492	1.82916	8.492	19.8154	15.492	17.781	22.492	10.9545
1.493	1.75786	8.493	19.7962	15.493	17.6519	22.493	11.0338
1.494	1.69315	8.494	19.7641	15.494	17.5425	22.494	11.1048
1.495	1.6394	8.495	19.7342	15.495	17.4449	22.495	11.1632
1.496	1.60771	8.496	19.6954	15.496	17.3699	22.496	11.2192
1.497	1.58269	8.497	19.6679	15.497	17.3262	22.497	11.2804
1.498	1.5887	8.498	19.6451	15.498	17.3181	22.498	11.3455
1.499	1.62958	8.499	19.6244	15.499	17.3451	22.499	11.4001
1.5	1.69559	8.5	19.6215	15.5	17.4009	22.5	11.4787
1.501	1.79109	8.501	19.6211	15.501	17.4751	22.501	11.5425
1.502	1.90269	8.502	19.6306	15.502	17.5657	22.502	11.6116
1.503	2.02708	8.503	19.6558	15.503	17.648	22.503	11.6831
1.504	2.15462	8.504	19.6868	15.504	17.7298	22.504	11.7568
1.505	2.29058	8.505	19.7254	15.505	17.7873	22.505	11.8095
1.506	2.41528	8.506	19.7632	15.506	17.8185	22.506	11.8498
1.507	2.51868	8.507	19.7918	15.507	17.8231	22.507	11.8743
1.508	2.62606	8.508	19.8145	15.508	17.7903	22.508	11.8729
1.509	2.72402	8.509	19.8279	15.509	17.7271	22.509	11.8565
1.51	2.82328	8.51	19.8429	15.51	17.6254	22.51	11.8391
1.511	2.93097	8.511	19.8354	15.511	17.4938	22.511	11.8001
1.512	3.06708	8.512	19.8163	15.512	17.3361	22.512	11.7611
1.513	3.22488	8.513	19.7955	15.513	17.1675	22.513	11.719
1.514	3.41593	8.514	19.7675	15.514	16.999	22.514	11.6746
1.515	3.64591	8.515	19.7409	15.515	16.8515	22.515	11.6301
1.516	3.89841	8.516	19.7054	15.516	16.7329	22.516	11.5985
1.517	4.18203	8.517	19.6674	15.517	16.6488	22.517	11.5756
1.518	4.51092	8.518	19.6325	15.518	16.595	22.518	11.5615
1.519	4.85859	8.519	19.6071	15.519	16.5721	22.519	11.5757
1.52	5.21836	8.52	19.5988	15.52	16.5693	22.52	11.5989
1.521	5.57928	8.521	19.6049	15.521	16.5955	22.521	11.6333
1.522	5.93461	8.522	19.6209	15.522	16.6162	22.522	11.6746
1.523	6.26389	8.523	19.6553	15.523	16.6357	22.523	11.7261
1.524	6.56336	8.524	19.6891	15.524	16.6509	22.524	11.7707
1.525	6.83425	8.525	19.7314	15.525	16.6702	22.525	11.807
1.526	7.07526	8.526	19.7605	15.526	16.6805	22.526	11.8385
1.527	7.31298	8.527	19.7964	15.527	16.6701	22.527	11.8489
1.528	7.57	8.528	19.8173	15.528	16.6451	22.528	11.8539
1.529	7.83155	8.529	19.8296	15.529	16.6093	22.529	11.8499
1.53	8.12267	8.53	19.8409	15.53	16.5581	22.53	11.826
1.531	8.44589	8.531	19.8449	15.531	16.5079	22.531	11.8059
1.532	8.79639	8.532	19.8242	15.532	16.4545	22.532	11.7631
1.533	9.18467	8.533	19.7989	15.533	16.3466	22.533	11.732
1.534	9.60612	8.534	19.7628	15.534	16.2081	22.534	11.6965
1.535	10.055	8.535	19.7299	15.535	16.0772	22.535	11.6682
1.536	10.523	8.536	19.693	15.536	15.8433	22.536	11.651
1.537	11.0083	8.537	19.6715	15.537	15.5135	22.537	11.6409
1.538	11.5005	8.538	19.6505	15.538	15.1393	22.538	11.6409
1.539	11.9946	8.539	19.6436	15.539	14.7407	22.539	11.6544
1.54	12.4916	8.54	19.6501	15.54	14.3541	22.54	11.6868
1.541	12.9809	8.541	19.6666	15.541	14.0164	22.541	11.7278
1.542	13.4502	8.542	19.6774	15.542	13.7173	22.542	11.7599
1.543	13.9041	8.543	19.7007	15.543	13.4229	22.543	11.8017
1.544	14.2992	8.544	19.7389	15.544	13.1809	22.544	11.8273
1.545	14.632	8.545	19.7827	15.545	12.9452	22.545	11.8535
1.546	14.8963	8.546	19.8199	15.546	12.6104	22.546	11.873
1.547	15.0915	8.547	19.8524	15.547	12.1967	22.547	11.8712
1.548	15.2103	8.548	19.8846	15.548	11.696	22.548	11.8507
1.549	15.2824	8.549	19.9081	15.549	11.0945	22.549	11.8271
1.55	15.2973	8.55	19.9205	15.55	10.4441	22.55	11.805
1.551	15.2721	8.551	19.9181	15.551	9.93569	22.551	11.7613
1.552	15.222	8.552	19.9067	15.552	9.31091	22.552	11.7155
1.553	15.1576	8.553	19.8814	15.553	8.60422	22.553	11.669
1.554	15.0784	8.554	19.8522	15.554	7.8183	22.554	11.617
1.555	15.0084	8.555	19.8267	15.555	6.97883	22.555	11.5723
1.556	14.9601	8.556	19.7895	15.556	6.13207	22.556	11.5369
1.557	14.9412	8.557	19.7534	15.557	5.28026	22.557	11.512
1.558	14.9428	8.558	19.7258	15.558	4.47029	22.558	11.5034
1.559	14.9869	8.559	19.7113	15.559	3.74398	22.559	11.5099
1.56	15.0523	8.56	19.6995	15.56	3.19613	22.56	11.5377
1.561	15.1392	8.561	19.702	15.561	2.91301	22.561	11.5761
1.562	15.2453	8.562	19.7168	15.562	2.61448	22.562	11.6226
1.563	15.3566	8.563	19.7358	15.563	2.37893	22.563	11.6662
1.564	15.4677	8.564	19.7645	15.564	2.17733	22.564	11.6983
1.565	15.5844	8.565	19.8098	15.565	2.0122	22.565	11.7218
1.566	15.6956	8.566	19.838	15.566	1.85565	22.566	11.741
1.567	15.7782	8.567	19.8639	15.567	1.68907	22.567	11.7421
1.568	15.8344	8.568	19.8779	15.568	1.52555	22.568	11.7203
1.569	15.8664	8.569	19.8855	15.569	1.33521	22.569	11.6851
1.57	15.8749	8.57	19.8796	15.57	1.13721	22.57	11.6363
1.571	15.872	8.571	19.8638	15.571	0.92718	22.571	11.5831
1.572	15.8507	8.572	19.8434	15.572	0.7216	22.572	11.5161
1.573	15.8139	8.573	19.8188	15.573	0.52291	22.573	11.4454
1.574	15.7613	8.574	19.787	15.574	0.33816	22.574	11.3818
1.575	15.7263	8.575	19.7459	15.575	0.19893	22.575	11.325
1.576	15.6941	8.576	19.7085	15.576	0.09602	22.576	11.2722
1.577	15.663	8.577	19.6654	15.577	0.03548	22.577	11.2347
1.578	15.6512	8.578	19.6331	15.578	0.02535	22.578	11.1947
1.579	15.6621	8.579	19.6034	15.579	0.06175	22.579	11.1697
1.58	15.696	8.58	19.5914	15.58	0.15998	22.58	11.1519
1.581	15.7661	8.581	19.5845	15.581	0.28754	22.581	11.1365
1.582	15.8553	8.582	19.5951	15.582	0.44862	22.582	11.1166
1.583	15.9526	8.583	19.6074	15.583	0.63509	22.583	11.0887
1.584	16.0569	8.584	19.6286	15.584	0.81983	22.584	11.0512
1.585	16.1692	8.585	19.6545	15.585	0.99704	22.585	10.9904
1.586	16.2744	8.586	19.6857	15.586	1.1483	22.586	10.9112
1.587	16.3827	8.587	19.7089	15.587	1.26544	22.587	10.8228
1.588	16.484	8.588	19.734	15.588	1.36221	22.588	10.7104
1.589	16.568	8.589	19.7407	15.589	1.41778	22.589	10.5927
1.59	16.6469	8.59	19.7299	15.59	1.43842	22.59	10.468
1.591	16.7128	8.591	19.704	15.591	1.43575	22.591	10.3294
1.592	16.7754	8.592	19.6607	15.592	1.41641	22.592	10.1781
1.593	16.8251	8.593	19.6072	15.593	1.38151	22.593	10.018
1.594	16.8728	8.594	19.5381	15.594	1.34405	22.594	9.85884
1.595	16.9182	8.595	19.4721	15.595	1.32516	22.595	9.71456
1.596	16.9697	8.596	19.3951	15.596	1.33167	22.596	9.5843
1.597	17.0391	8.597	19.3275	15.597	1.37703	22.597	9.47267
1.598	17.1193	8.598	19.2625	15.598	1.48399	22.598	9.37996
1.599	17.2066	8.599	19.205	15.599	1.6206	22.599	9.30142
1.6	17.3185	8.6	19.1582	15.6	1.80334	22.6	9.24097
1.601	17.4302	8.601	19.134	15.601	2.03152	22.601	9.19522
1.602	17.5479	8.602	19.1221	15.602	2.28367	22.602	9.14879
1.603	17.6702	8.603	19.1117	15.603	2.54955	22.603	9.10964
1.604	17.7873	8.604	19.0945	15.604	2.81404	22.604	9.06497
1.605	17.8997	8.605	19.0938	15.605	3.07332	22.605	9.03938
1.606	17.9888	8.606	19.0763	15.606	3.28434	22.606	9.00344
1.607	18.0614	8.607	19.0587	15.607	3.44823	22.607	8.95693
1.608	18.1202	8.608	19.0263	15.608	3.56132	22.608	8.88867
1.609	18.1551	8.609	18.9857	15.609	3.59993	22.609	8.80492
1.61	18.175	8.61	18.9415	15.61	3.58966	22.61	8.706
1.611	18.1751	8.611	18.8847	15.611	3.53886	22.611	8.60624
1.612	18.162	8.612	18.8097	15.612	3.45879	22.612	8.48962
1.613	18.1548	8.613	18.7087	15.613	3.36408	22.613	8.37079
1.614	18.1459	8.614	18.596	15.614	3.26677	22.614	8.2567
1.615	18.1512	8.615	18.4682	15.615	3.18662	22.615	8.15586
1.616	18.1591	8.616	18.3379	15.616	3.12869	22.616	8.04714
1.617	18.1823	8.617	18.1989	15.617	3.10524	22.617	7.93903
1.618	18.2395	8.618	18.0464	15.618	3.11642	22.618	7.8385
1.619	18.3188	8.619	17.9013	15.619	3.16454	22.619	7.75031
1.62	18.4216	8.62	17.7594	15.62	3.25549	22.62	7.66051
1.621	18.5432	8.621	17.616	15.621	3.38084	22.621	7.57807
1.622	18.6871	8.622	17.469	15.622	3.51913	22.622	7.49179
1.623	18.8246	8.623	17.3207	15.623	3.67077	22.623	7.4085
1.624	18.961	8.624	17.1824	15.624	3.82286	22.624	7.32008
1.625	19.0857	8.625	17.0353	15.625	3.95909	22.625	7.20124
1.626	19.1868	8.626	16.9024	15.626	4.07241	22.626	7.07788
1.627	19.2692	8.627	16.7364	15.627	4.15063	22.627	6.9346
1.628	19.3369	8.628	16.5564	15.628	4.17998	22.628	6.77799
1.629	19.3653	8.629	16.3562	15.629	4.17017	22.629	6.60529
1.63	19.384	8.63	16.1387	15.63	4.12113	22.63	6.40914
1.631	19.374	8.631	15.899	15.631	4.03891	22.631	6.19498
1.632	19.3396	8.632	15.6306	15.632	3.93493	22.632	5.96106
1.633	19.2798	8.633	15.3469	15.633	3.81547	22.633	5.72514
1.634	19.2392	8.634	15.0615	15.634	3.69058	22.634	5.47045
1.635	19.1925	8.635	14.7693	15.635	3.58476	22.635	5.21086
1.636	19.1698	8.636	14.4792	15.636	3.49534	22.636	4.96943
1.637	19.1714	8.637	14.1776	15.637	3.44147	22.637	4.73588
1.638	19.197	8.638	13.8985	15.638	3.41825	22.638	4.50395
1.639	19.2558	8.639	13.6259	15.639	3.44783	22.639	4.29493
1.64	19.3433	8.64	13.3786	15.64	3.51855	22.64	4.09043
1.641	19.4383	8.641	13.1515	15.641	3.63064	22.641	3.90638
1.642	19.5405	8.642	12.9329	15.642	3.76656	22.642	3.72724
1.643	19.6536	8.643	12.7357	15.643	3.90019	22.643	3.58297
1.644	19.7675	8.644	12.5477	15.644	4.03902	22.644	3.44643
1.645	19.8559	8.645	12.3685	15.645	4.16368	22.645	3.31663
1.646	19.9253	8.646	12.1715	15.646	4.24612	22.646	3.18975
1.647	19.9733	8.647	11.9465	15.647	4.2878	22.647	3.0729
1.648	19.9996	8.648	11.6918	15.648	4.28106	22.648	2.94333
1.649	20.0011	8.649	11.3882	15.649	4.24106	22.649	2.81093
1.65	19.9708	8.65	11.0275	15.65	4.15524	22.65	2.65041
1.651	19.9223	8.651	10.6062	15.651	4.04559	22.651	2.48782
1.652	19.8564	8.652	10.1023	15.652	3.90208	22.652	2.31259
1.653	19.7785	8.653	9.53877	15.653	3.74891	22.653	2.14058
1.654	19.6865	8.654	8.91336	15.654	3.60509	22.654	1.96419
1.655	19.5948	8.655	8.23525	15.655	3.46747	22.655	1.78958
1.656	19.5083	8.656	7.49503	15.656	3.35338	22.656	1.62277
1.657	19.4443	8.657	6.72618	15.657	3.26258	22.657	1.48148
1.658	19.4045	8.658	5.93873	15.658	3.20143	22.658	1.3582
1.659	19.3916	8.659	5.14172	15.659	3.18542	22.659	1.25683
1.66	19.4062	8.66	4.36578	15.66	3.20174	22.66	1.16573
1.661	19.4305	8.661	3.63803	15.661	3.25644	22.661	1.0993
1.662	19.4658	8.662	2.96515	15.662	3.3316	22.662	1.04743
1.663	19.5085	8.663	2.39485	15.663	3.41673	22.663	1.00866
1.664	19.5301	8.664	1.919	15.664	3.4971	22.664	0.97847
1.665	19.5384	8.665	1.54324	15.665	3.55609	22.665	0.95701
1.666	19.5182	8.666	1.25339	15.666	3.58168	22.666	0.93395
1.667	19.4657	8.667	1.05711	15.667	3.55333	22.667	0.91212
1.668	19.3908	8.668	0.91192	15.668	3.46169	22.668	0.88262
1.669	19.2814	8.669	0.80497	15.669	3.30683	22.669	0.84906
1.67	19.1427	8.67	0.7224	15.67	3.08087	22.67	0.79711
1.671	18.9827	8.671	0.65827	15.671	2.7963	22.671	0.73336
1.672	18.8024	8.672	0.59953	15.672	2.47326	22.672	0.65965
1.673	18.6135	8.673	0.54617	15.673	2.11858	22.673	0.58755
1.674	18.4129	8.674	0.48434	15.674	1.76849	22.674	0.51967
1.675	18.2146	8.675	0.42196	15.675	1.44254	22.675	0.4586
1.676	18.0212	8.676	0.35182	15.676	1.16892	22.676	0.40343
1.677	17.8528	8.677	0.29221	15.677	0.95523	22.677	0.36068
1.678	17.6978	8.678	0.22802	15.678	0.81156	22.678	0.33179
1.679	17.5529	8.679	0.17904	15.679	0.73578	22.679	0.3249
1.68	17.4195	8.68	0.12976	15.68	0.72934	22.68	0.33187
1.681	17.2709	8.681	0.10325	15.681	0.78404	22.681	0.3485
1.682	17.1027	8.682	0.10063	15.682	0.90288	22.682	0.3842
1.683	16.9061	8.683	0.11467	15.683	1.07558	22.683	0.42819
1.684	16.6766	8.684	0.14302	15.684	1.32421	22.684	0.47784
1.685	16.3886	8.685	0.17597	15.685	1.6651	22.685	0.52281
1.686	16.0485	8.686	0.21446	15.686	2.10122	22.686	0.56174
1.687	15.6718	8.687	0.25577	15.687	2.6211	22.687	0.59124
1.688	15.2211	8.688	0.28694	15.688	3.20403	22.688	0.60672
1.689	14.7307	8.689	0.31466	15.689	3.81976	22.689	0.61484
1.69	14.1899	8.69	0.32676	15.69	4.43357	22.69	0.60312
1.691	13.593	8.691	0.32945	15.691	4.98539	22.691	0.5848
1.692	12.9766	8.692	0.32845	15.692	5.39654	22.692	0.55676
1.693	12.3454	8.693	0.31803	15.693	5.73275	22.693	0.51263
1.694	11.7053	8.694	0.28468	15.694	5.97364	22.694	0.46275
1.695	11.0601	8.695	0.23684	15.695	6.20182	22.695	0.42022
1.696	10.4337	8.696	0.1932	15.696	6.50026	22.696	0.38222
1.697	9.82869	8.697	0.14915	15.697	6.8957	22.697	0.35763
1.698	9.23468	8.698	0.10743	15.698	7.35634	22.698	0.33311
1.699	8.67024	8.699	0.08019	15.699	7.74465	22.699	0.32292
1.7	8.12589	8.7	0.06205	15.7	8.28928	22.7	0.32782
1.701	7.61225	8.701	0.05332	15.701	8.90347	22.701	0.35602
1.702	7.11892	8.702	0.06213	15.702	9.50433	22.702	0.39127
1.703	6.64559	8.703	0.07745	15.703	10.0906	22.703	0.43027
1.704	6.1777	8.704	0.09816	15.704	10.581	22.704	0.47042
1.705	5.71303	8.705	0.12805	15.705	11.0087	22.705	0.50781
1.706	5.25824	8.706	0.16872	15.706	11.381	22.706	0.54604
1.707	4.79005	8.707	0.22234	15.707	11.6454	22.707	0.5783
1.708	4.3217	8.708	0.26702	15.708	11.7586	22.708	0.58681
1.709	3.84139	8.709	0.31517	15.709	11.6808	22.709	0.58719
1.71	3.37458	8.71	0.34361	15.71	11.6954	22.71	0.5829
1.711	2.9381	8.711	0.35692	15.711	11.6885	22.711	0.56926
1.712	2.51932	8.712	0.3642	15.712	11.5617	22.712	0.5439
1.713	2.13909	8.713	0.33922	15.713	11.5683	22.713	0.50322
1.714	1.78935	8.714	0.31335	15.714	11.7105	22.714	0.45334
1.715	1.47654	8.715	0.27879	15.715	11.9596	22.715	0.40039
1.716	1.21806	8.716	0.23957	15.716	12.3059	22.716	0.35894
1.717	0.99788	8.717	0.20574	15.717	12.7098	22.717	0.32959
1.718	0.83165	8.718	0.16121	15.718	13.1492	22.718	0.30998
1.719	0.70158	8.719	0.12544	15.719	13.5785	22.719	0.30937
1.72	0.61205	8.72	0.09958	15.72	13.9512	22.72	0.32577
1.721	0.56741	8.721	0.08891	15.721	14.2256	22.721	0.35764
1.722	0.54845	8.722	0.08927	15.722	14.3566	22.722	0.39971
1.723	0.55745	8.723	0.08963	15.723	14.5804	22.723	0.43963
1.724	0.56791	8.724	0.12604	15.724	14.798	22.724	0.4892
1.725	0.58635	8.725	0.16252	15.725	14.9914	22.725	0.52904
1.726	0.60326	8.726	0.20656	15.726	15.1705	22.726	0.57019
1.727	0.6091	8.727	0.25021	15.727	15.3063	22.727	0.6085
1.728	0.60487	8.728	0.27969	15.728	15.4126	22.728	0.62965
1.729	0.57516	8.729	0.30821	15.729	15.4904	22.729	0.64229
1.73	0.50556	8.73	0.32804	15.73	15.5284	22.73	0.63869
1.731	0.42902	8.731	0.33306	15.731	15.5482	22.731	0.62067
1.732	0.33368	8.732	0.32956	15.732	15.5433	22.732	0.58619
1.733	0.24107	8.733	0.30812	15.733	15.5221	22.733	0.53955
1.734	0.14984	8.734	0.28	15.734	15.5166	22.734	0.49565
1.735	0.07656	8.735	0.2419	15.735	15.5108	22.735	0.43704
1.736	0.01623	8.736	0.19866	15.736	15.5149	22.736	0.40244
1.737	-0.00879	8.737	0.15742	15.737	15.5271	22.737	0.36759
1.738	-0.0056	8.738	0.11072	15.738	15.5533	22.738	0.34971
1.739	0.02578	8.739	0.08952	15.739	15.5666	22.739	0.34311
1.74	0.07578	8.74	0.07378	15.74	15.6168	22.74	0.34959
1.741	0.15735	8.741	0.06674	15.741	15.7194	22.741	0.35904
1.742	0.25745	8.742	0.06863	15.742	15.8606	22.742	0.38605
1.743	0.36344	8.743	0.08074	15.743	16.0449	22.743	0.42799
1.744	0.47253	8.744	0.10193	15.744	16.2452	22.744	0.46979
1.745	0.57347	8.745	0.13834	15.745	16.4365	22.745	0.50729
1.746	0.64404	8.746	0.17619	15.746	16.6186	22.746	0.55506
1.747	0.70037	8.747	0.21766	15.747	16.7577	22.747	0.58207
1.748	0.72975	8.748	0.26202	15.748	16.8416	22.748	0.60793
1.749	0.733	8.749	0.31227	15.749	16.8551	22.749	0.60467
1.75	0.71001	8.75	0.34601	15.75	16.8517	22.75	0.58747
1.751	0.6617	8.751	0.35691	15.751	16.8174	22.751	0.55709
1.752	0.60796	8.752	0.35405	15.752	16.7619	22.752	0.52632
1.753	0.54111	8.753	0.34106	15.753	16.6982	22.753	0.47709
1.754	0.48007	8.754	0.30143	15.754	16.6238	22.754	0.42525
1.755	0.42923	8.755	0.26454	15.755	16.5788	22.755	0.37495
1.756	0.3872	8.756	0.2221	15.756	16.5599	22.756	0.33177
1.757	0.3752	8.757	0.17685	15.757	16.5632	22.757	0.30108
1.758	0.39546	8.758	0.14173	15.758	16.6022	22.758	0.28671
1.759	0.43319	8.759	0.11007	15.759	16.668	22.759	0.28123
1.76	0.49744	8.76	0.08669	15.76	16.7552	22.76	0.29636
1.761	0.57194	8.761	0.07193	15.761	16.8519	22.761	0.32506
1.762	0.67205	8.762	0.07679	15.762	16.9565	22.762	0.36624
1.763	0.77889	8.763	0.08375	15.763	17.0704	22.763	0.4006
1.764	0.88734	8.764	0.0998	15.764	17.1818	22.764	0.44891
1.765	0.98331	8.765	0.13475	15.765	17.2855	22.765	0.48756
1.766	1.05843	8.766	0.17068	15.766	17.3538	22.766	0.51863
1.767	1.11363	8.767	0.21636	15.767	17.402	22.767	0.54916
1.768	1.14117	8.768	0.25801	15.768	17.4127	22.768	0.56207
1.769	1.13913	8.769	0.29494	15.769	17.3898	22.769	0.57498
1.77	1.1184	8.77	0.3121	15.77	17.3275	22.77	0.57042
1.771	1.06947	8.771	0.32218	15.771	17.2476	22.771	0.54916
1.772	1.02055	8.772	0.32277	15.772	17.143	22.772	0.52322
1.773	0.96748	8.773	0.30366	15.773	17.0483	22.773	0.47851
1.774	0.9194	8.774	0.27878	15.774	16.9484	22.774	0.43709
1.775	0.87844	8.775	0.24196	15.775	16.8665	22.775	0.38441
1.776	0.84522	8.776	0.19597	15.776	16.8073	22.776	0.33633
1.777	0.83123	8.777	0.1488	15.777	16.788	22.777	0.29622
1.778	0.83793	8.778	0.10396	15.778	16.7992	22.778	0.26392
1.779	0.87267	8.779	0.06419	15.779	16.8358	22.779	0.25645
1.78	0.93002	8.78	0.03352	15.78	16.9061	22.78	0.26215
1.781	1.00621	8.781	0.02166	15.781	17.0049	22.781	0.27683
1.782	1.10693	8.782	0.02445	15.782	17.1098	22.782	0.30514
1.783	1.20588	8.783	0.04108	15.783	17.2294	22.783	0.33628
1.784	1.30368	8.784	0.07275	15.784	17.3349	22.784	0.37938
1.785	1.39673	8.785	0.11673	15.785	17.4247	22.785	0.41236
1.786	1.46427	8.786	0.16136	15.786	17.4885	22.786	0.45056
1.787	1.51349	8.787	0.2051	15.787	17.5082	22.787	0.47266
1.788	1.53123	8.788	0.25584	15.788	17.4923	22.788	0.48656
1.789	1.52682	8.789	0.29821	15.789	17.4457	22.789	0.48721
1.79	1.4975	8.79	0.3323	15.79	17.3708	22.79	0.48081
1.791	1.45133	8.791	0.34957	15.791	17.2729	22.791	0.45495
1.792	1.3877	8.792	0.36121	15.792	17.1584	22.792	0.42442
1.793	1.31026	8.793	0.34598	15.793	17.0489	22.793	0.37932
1.794	1.23942	8.794	0.31852	15.794	16.9461	22.794	0.33898
1.795	1.18383	8.795	0.28567	15.795	16.8672	22.795	0.29358
1.796	1.13743	8.796	0.23624	15.796	16.8032	22.796	0.25623
1.797	1.11953	8.797	0.19181	15.797	16.7713	22.797	0.2178
1.798	1.12072	8.798	0.1493	15.798	16.7754	22.798	0.20082
1.799	1.15615	8.799	0.11508	15.799	16.817	22.799	0.18891
1.8	1.20675	8.8	0.09527	15.8	16.8748	22.8	0.19875
1.801	1.28004	8.801	0.08357	15.801	16.965	22.801	0.2171
1.802	1.3665	8.802	0.09827	15.802	17.0564	22.802	0.2471
1.803	1.45855	8.803	0.1223	15.803	17.1551	22.803	0.28537
1.804	1.55958	8.804	0.16604	15.804	17.2432	22.804	0.33674
1.805	1.65079	8.805	0.21075	15.805	17.3191	22.805	0.38459
1.806	1.71641	8.806	0.25569	15.806	17.3636	22.806	0.42677
1.807	1.77061	8.807	0.30587	15.807	17.4033	22.807	0.45914
1.808	1.79877	8.808	0.35162	15.808	17.4117	22.808	0.48331
1.809	1.79152	8.809	0.39061	15.809	17.4057	22.809	0.48924
1.81	1.76405	8.81	0.42285	15.81	17.3843	22.81	0.47541
1.811	1.71389	8.811	0.43738	15.811	17.3575	22.811	0.44879
1.812	1.65286	8.812	0.45546	15.812	17.3073	22.812	0.4089
1.813	1.58662	8.813	0.46799	15.813	17.261	22.813	0.37078
1.814	1.52658	8.814	0.47246	15.814	17.2171	22.814	0.32806
1.815	1.46547	8.815	0.46061	15.815	17.1692	22.815	0.28688
1.816	1.41516	8.816	0.4597	15.816	17.1331	22.816	0.25335
1.817	1.39842	8.817	0.45557	15.817	17.1141	22.817	0.22389
1.818	1.4058	8.818	0.47244	15.818	17.109	22.818	0.20033
1.819	1.43235	8.819	0.50645	15.819	17.1267	22.819	0.19194
1.82	1.48464	8.82	0.57006	15.82	17.1607	22.82	0.19527
1.821	1.54949	8.821	0.67454	15.821	17.196	22.821	0.2068
1.822	1.63687	8.822	0.81241	15.822	17.232	22.822	0.23043
1.823	1.73376	8.823	0.993	15.823	17.2758	22.823	0.26433
1.824	1.81938	8.824	1.20818	15.824	17.3156	22.824	0.30314
1.825	1.90063	8.825	1.45354	15.825	17.3404	22.825	0.34348
1.826	1.96449	8.826	1.74145	15.826	17.3648	22.826	0.38198
1.827	2.01417	8.827	2.04441	15.827	17.3716	22.827	0.40907
1.828	2.04554	8.828	2.37375	15.828	17.3765	22.828	0.42565
1.829	2.0396	8.829	2.71299	15.829	17.3698	22.829	0.4322
1.83	2.00331	8.83	3.04693	15.83	17.3482	22.83	0.41975
1.831	1.95646	8.831	3.37128	15.831	17.312	22.831	0.38086
1.832	1.88669	8.832	3.66949	15.832	17.2768	22.832	0.34151
1.833	1.81439	8.833	3.93826	15.833	17.2285	22.833	0.29734
1.834	1.73504	8.834	4.18096	15.834	17.1829	22.834	0.2455
1.835	1.67324	8.835	4.41392	15.835	17.1488	22.835	0.19436
1.836	1.62914	8.836	4.68373	15.836	17.1281	22.836	0.157
1.837	1.61232	8.837	4.99876	15.837	17.1147	22.837	0.12984
1.838	1.62653	8.838	5.36632	15.838	17.1173	22.838	0.11746
1.839	1.65499	8.839	5.77749	15.839	17.1234	22.839	0.11321
1.84	1.71716	8.84	6.21359	15.84	17.1388	22.84	0.12259
1.841	1.81198	8.841	6.66217	15.841	17.1741	22.841	0.13711
1.842	1.91162	8.842	7.11252	15.842	17.2232	22.842	0.16688
1.843	2.03026	8.843	7.53688	15.843	17.2633	22.843	0.20453
1.844	2.14584	8.844	7.93437	15.844	17.3081	22.844	0.23698
1.845	2.26862	8.845	8.31665	15.845	17.3535	22.845	0.27525
1.846	2.38734	8.846	8.69443	15.846	17.381	22.846	0.31865
1.847	2.49411	8.847	9.05499	15.847	17.3895	22.847	0.35409
1.848	2.5988	8.848	9.39761	15.848	17.3823	22.848	0.37895
1.849	2.7199	8.849	9.70813	15.849	17.3502	22.849	0.38941
1.85	2.87823	8.85	9.98591	15.85	17.3125	22.85	0.39289
1.851	3.07357	8.851	10.2236	15.851	17.2598	22.851	0.37347
1.852	3.30033	8.852	10.4342	15.852	17.2034	22.852	0.34516
1.853	3.5772	8.853	10.6151	15.853	17.1522	22.853	0.2973
1.854	3.89459	8.854	10.7686	15.854	17.0912	22.854	0.2457
1.855	4.24387	8.855	10.9177	15.855	17.0545	22.855	0.19716
1.856	4.59659	8.856	11.0658	15.856	17.0192	22.856	0.16126
1.857	4.93996	8.857	11.2052	15.857	16.9915	22.857	0.13639
1.858	5.27361	8.858	11.3478	15.858	16.9685	22.858	0.11743
1.859	5.58288	8.859	11.5012	15.859	16.9479	22.859	0.11639
1.86	5.86036	8.86	11.6706	15.86	16.9464	22.86	0.12508
1.861	6.10283	8.861	11.8487	15.861	16.9392	22.861	0.14274
1.862	6.32514	8.862	12.031	15.862	16.9504	22.862	0.16906
1.863	6.565	8.863	12.231	15.863	16.9804	22.863	0.18971
1.864	6.83566	8.864	12.43	15.864	16.9984	22.864	0.22622
1.865	7.1411	8.865	12.6371	15.865	17.0333	22.865	0.26272
1.866	7.48769	8.866	12.8539	15.866	17.0606	22.866	0.30283
1.867	7.88539	8.867	13.0536	15.867	17.0589	22.867	0.33222
1.868	8.33105	8.868	13.2487	15.868	17.0298	22.868	0.35179
1.869	8.81173	8.869	13.4382	15.869	16.9806	22.869	0.36401
1.87	9.31662	8.87	13.6138	15.87	16.9238	22.87	0.35217
1.871	9.81807	8.871	13.7669	15.871	16.8421	22.871	0.32401
1.872	10.3097	8.872	13.9059	15.872	16.7568	22.872	0.2888
1.873	10.8038	8.873	14.0412	15.873	16.679	22.873	0.24693
1.874	11.2849	8.874	14.1539	15.874	16.6002	22.874	0.19976
1.875	11.7385	8.875	14.2617	15.875	16.5273	22.875	0.15222
1.876	12.1735	8.876	14.3684	15.876	16.4788	22.876	0.09946
1.877	12.5985	8.877	14.4724	15.877	16.434	22.877	0.05805
1.878	13.0246	8.878	14.5819	15.878	16.4182	22.878	0.03877
1.879	13.4533	8.879	14.6982	15.879	16.4186	22.879	0.03498
1.88	13.8565	8.88	14.8201	15.88	16.4456	22.88	0.0377
1.881	14.2324	8.881	14.9513	15.881	16.4777	22.881	0.06071
1.882	14.5663	8.882	15.0877	15.882	16.5211	22.882	0.10623
1.883	14.8586	8.883	15.2223	15.883	16.5691	22.883	0.16178
1.884	15.0948	8.884	15.3582	15.884	16.6052	22.884	0.20637
1.885	15.2707	8.885	15.4895	15.885	16.6343	22.885	0.26193
1.886	15.3948	8.886	15.623	15.886	16.651	22.886	0.29431
1.887	15.4706	8.887	15.7542	15.887	16.6503	22.887	0.32776
1.888	15.5052	8.888	15.8775	15.888	16.6277	22.888	0.35345
1.889	15.5037	8.889	15.9933	15.889	16.5835	22.889	0.36343
1.89	15.4725	8.89	16.1095	15.89	16.5204	22.89	0.3466
1.891	15.4358	8.891	16.2121	15.891	16.442	22.891	0.32331
1.892	15.3807	8.892	16.2861	15.892	16.3653	22.892	0.29025
1.893	15.3355	8.893	16.3622	15.893	16.2948	22.893	0.25121
1.894	15.2953	8.894	16.4161	15.894	16.2316	22.894	0.20182
1.895	15.2622	8.895	16.4675	15.895	16.1754	22.895	0.15864
1.896	15.2429	8.896	16.5178	15.896	16.1363	22.896	0.11255
1.897	15.2457	8.897	16.5674	15.897	16.1106	22.897	0.08408
1.898	15.2657	8.898	16.6148	15.898	16.1015	22.898	0.06603
1.899	15.3131	8.899	16.6712	15.899	16.11	22.899	0.06614
1.9	15.3939	8.9	16.7352	15.9	16.131	22.9	0.07315
1.901	15.5058	8.901	16.7925	15.901	16.1436	22.901	0.10537
1.902	15.6393	8.902	16.8618	15.902	16.1685	22.902	0.15666
1.903	15.7896	8.903	16.9489	15.903	16.2011	22.903	0.21316
1.904	15.9344	8.904	17.0252	15.904	16.2238	22.904	0.26369
1.905	16.0651	8.905	17.1203	15.905	16.2231	22.905	0.3087
1.906	16.178	8.906	17.2018	15.906	16.2305	22.906	0.3541
1.907	16.2755	8.907	17.295	15.907	16.2205	22.907	0.38777
1.908	16.3297	8.908	17.3769	15.908	16.1963	22.908	0.42451
1.909	16.3501	8.909	17.4593	15.909	16.1516	22.909	0.4666
1.91	16.3396	8.91	17.5124	15.91	16.094	22.91	0.49982
1.911	16.2923	8.911	17.5423	15.911	16.01	22.911	0.5554
1.912	16.2246	8.912	17.5594	15.912	15.9263	22.912	0.62485
1.913	16.1394	8.913	17.5593	15.913	15.8478	22.913	0.71094
1.914	16.0569	8.914	17.5423	15.914	15.7626	22.914	0.83433
1.915	15.983	8.915	17.5273	15.915	15.6921	22.915	1.00868
1.916	15.9406	8.916	17.5074	15.916	15.648	22.916	1.25704
1.917	15.9338	8.917	17.5037	15.917	15.5904	22.917	1.57506
1.918	15.9523	8.918	17.4981	15.918	15.5336	22.918	1.99053
1.919	16.0188	8.919	17.5188	15.919	15.4619	22.919	2.44455
1.92	16.1135	8.92	17.5391	15.92	15.3803	22.92	2.92369
1.921	16.2435	8.921	17.5673	15.921	15.2959	22.921	3.43234
1.922	16.4151	8.922	17.6071	15.922	15.187	22.922	3.96482
1.923	16.6196	8.923	17.657	15.923	15.0805	22.923	4.52695
1.924	16.8518	8.924	17.7023	15.924	14.9771	22.924	5.12539
1.925	17.0886	8.925	17.7544	15.925	14.8476	22.925	5.73962
1.926	17.3198	8.926	17.7981	15.926	14.7029	22.926	6.37209
1.927	17.5244	8.927	17.8374	15.927	14.5629	22.927	6.99375
1.928	17.6924	8.928	17.8672	15.928	14.3799	22.928	7.58102
1.929	17.8257	8.929	17.8946	15.929	14.1124	22.929	8.07687
1.93	17.911	8.93	17.9171	15.93	13.7293	22.93	8.4866
1.931	17.9717	8.931	17.9259	15.931	13.1867	22.931	8.80147
1.932	18.0093	8.932	17.9354	15.932	12.5478	22.932	9.04117
1.933	18.042	8.933	17.9402	15.933	11.7998	22.933	9.22602
1.934	18.0803	8.934	17.9293	15.934	10.9827	22.934	9.36298
1.935	18.1171	8.935	17.9136	15.935	10.2057	22.935	9.45932
1.936	18.1522	8.936	17.8919	15.936	9.3537	22.936	9.54379
1.937	18.1997	8.937	17.875	15.937	8.50106	22.937	9.62068
1.938	18.2617	8.938	17.8636	15.938	7.62474	22.938	9.70147
1.939	18.3491	8.939	17.8606	15.939	6.77975	22.939	9.78135
1.94	18.4653	8.94	17.8753	15.94	5.95983	22.94	9.87302
1.941	18.6075	8.941	17.8922	15.941	5.18656	22.941	9.95742
1.942	18.7613	8.942	17.9181	15.942	4.53773	22.942	10.0432
1.943	18.9242	8.943	17.9585	15.943	3.96552	22.943	10.1246
1.944	19.0919	8.944	17.9987	15.944	3.52908	22.944	10.187
1.945	19.2512	8.945	18.0401	15.945	3.2386	22.945	10.2298
1.946	19.3943	8.946	18.0783	15.946	2.88323	22.946	10.2541
1.947	19.5282	8.947	18.1162	15.947	2.54249	22.947	10.2697
1.948	19.6138	8.948	18.1501	15.948	2.20919	22.948	10.27
1.949	19.6837	8.949	18.1772	15.949	1.89511	22.949	10.2452
1.95	19.7259	8.95	18.1985	15.95	1.58273	22.95	10.2046
1.951	19.7452	8.951	18.2091	15.951	1.28597	22.951	10.1509
1.952	19.7249	8.952	18.2029	15.952	1.0004	22.952	10.0861
1.953	19.6979	8.953	18.1994	15.953	0.74256	22.953	10.0256
1.954	19.6818	8.954	18.1835	15.954	0.51461	22.954	9.9656
1.955	19.6887	8.955	18.1661	15.955	0.3167	22.955	9.9117
1.956	19.7094	8.956	18.1365	15.956	0.16414	22.956	9.85718
1.957	19.7628	8.957	18.1053	15.957	0.0748	22.957	9.82917
1.958	19.82	8.958	18.0849	15.958	0.03664	22.958	9.79993
1.959	19.9266	8.959	18.0704	15.959	0.03832	22.959	9.78855
1.96	20.0531	8.96	18.0756	15.96	0.086	22.96	9.78613
1.961	20.1885	8.961	18.0924	15.961	0.17942	22.961	9.79544
1.962	20.3247	8.962	18.1089	15.962	0.30062	22.962	9.81072
1.963	20.4771	8.963	18.1359	15.963	0.44007	22.963	9.8414
1.964	20.6335	8.964	18.1654	15.964	0.58222	22.964	9.87124
1.965	20.772	8.965	18.1986	15.965	0.70981	22.965	9.89572
1.966	20.8812	8.966	18.2309	15.966	0.82633	22.966	9.91307
1.967	20.9747	8.967	18.258	15.967	0.92643	22.967	9.92031
1.968	21.04	8.968	18.2854	15.968	0.97927	22.968	9.90149
1.969	21.0874	8.969	18.308	15.969	0.97784	22.969	9.87686
1.97	21.1036	8.97	18.3199	15.97	0.95709	22.97	9.83774
1.971	21.0983	8.971	18.323	15.971	0.91054	22.971	9.79149
1.972	21.0796	8.972	18.3171	15.972	0.85081	22.972	9.74425
1.973	21.0457	8.973	18.2899	15.973	0.77989	22.973	9.69395
1.974	21.0222	8.974	18.2583	15.974	0.71717	22.974	9.64824
1.975	20.9934	8.975	18.2314	15.975	0.68525	22.975	9.60506
1.976	20.9809	8.976	18.2064	15.976	0.69049	22.976	9.58027
1.977	20.9968	8.977	18.1867	15.977	0.7299	22.977	9.55632
1.978	21.0401	8.978	18.168	15.978	0.80334	22.978	9.54456
1.979	21.1091	8.979	18.1516	15.979	0.9147	22.979	9.53478
1.98	21.1992	8.98	18.1447	15.98	1.07694	22.98	9.54294
1.981	21.3043	8.981	18.1558	15.981	1.27197	22.981	9.56328
1.982	21.4226	8.982	18.1806	15.982	1.48884	22.982	9.58929
1.983	21.5443	8.983	18.1916	15.983	1.71552	22.983	9.61369
1.984	21.6681	8.984	18.2235	15.984	1.93569	22.984	9.64092
1.985	21.7687	8.985	18.2474	15.985	2.14566	22.985	9.66027
1.986	21.8532	8.986	18.2809	15.986	2.33211	22.986	9.66398
1.987	21.9184	8.987	18.3197	15.987	2.48531	22.987	9.66034
1.988	21.9522	8.988	18.3501	15.988	2.59606	22.988	9.63148
1.989	21.9501	8.989	18.3685	15.989	2.67517	22.989	9.58125
1.99	21.9093	8.99	18.3912	15.99	2.73458	22.99	9.53371
1.991	21.8378	8.991	18.4028	15.991	2.76871	22.991	9.48057
1.992	21.7588	8.992	18.4016	15.992	2.79104	22.992	9.41785
1.993	21.6734	8.993	18.3838	15.993	2.80019	22.993	9.36103
1.994	21.5802	8.994	18.3663	15.994	2.79432	22.994	9.30766
1.995	21.4998	8.995	18.3332	15.995	2.78753	22.995	9.24977
1.996	21.4473	8.996	18.3079	15.996	2.80909	22.996	9.2013
1.997	21.4193	8.997	18.28	15.997	2.84238	22.997	9.17467
1.998	21.4184	8.998	18.2651	15.998	2.90011	22.998	9.14613
[truncated: 10,002 more rows]

## Sheet: S6b
Time (s)	Isc (μA) 20% RH	Time (s)	Isc (μA) 40% RH	Time (s)	Isc (μA) 60% RH	Time (s)	Isc (μA) 80% RH
0	-0.06332	7	0.00698	14	-0.04762	21	0.02248
0.001	-0.02214	7.001	-0.01226	14.001	-0.0332	21.001	0.00598
0.002	0.01641	7.002	-0.02934	14.002	-0.02046	21.002	-0.00874
0.003	0.05232	7.003	-0.04428	14.003	-0.0094	21.003	-0.02167
0.004	0.08559	7.004	-0.05706	14.004	-1.47723e-05	21.004	-0.03283
0.005	0.11622	7.005	-0.06768	14.005	0.00769	21.005	-0.0422
0.006	0.14421	7.006	-0.07616	14.006	0.01372	21.006	-0.04979
0.007	0.16957	7.007	-0.08248	14.007	0.01808	21.007	-0.0556
0.008	0.19228	7.008	-0.08665	14.008	0.02075	21.008	-0.05963
0.009	0.21236	7.009	-0.08867	14.009	0.02175	21.009	-0.06187
0.01	0.2298	7.01	-0.08853	14.01	0.02108	21.01	-0.06234
0.011	0.25291	7.011	-0.08461	14.011	0.01642	21.011	-0.0583
0.012	0.27147	7.012	-0.07803	14.012	0.00989	21.012	-0.05302
0.013	0.28378	7.013	-0.0693	14.013	0.00158	21.013	-0.04456
0.014	0.28985	7.014	-0.05869	14.014	-0.00806	21.014	-0.03455
0.015	0.29016	7.015	-0.04675	14.015	-0.01735	21.015	-0.02757
0.016	0.28451	7.016	-0.03431	14.016	-0.02608	21.016	-0.01994
0.017	0.27389	7.017	-0.02231	14.017	-0.03467	21.017	-0.01463
0.018	0.26049	7.018	-0.0118	14.018	-0.04171	21.018	-0.01288
0.019	0.24546	7.019	-0.00401	14.019	-0.046	21.019	-0.01122
0.02	0.22983	7.02	0.000130479	14.02	-0.04657	21.02	-0.00977
0.021	0.21528	7.021	0.000172042	14.021	-0.04437	21.021	-0.01516
0.022	0.20131	7.022	-0.00383	14.022	-0.03867	21.022	-0.02169
0.023	0.18797	7.023	-0.01141	14.023	-0.02995	21.023	-0.02842
0.024	0.17659	7.024	-0.0216	14.024	-0.01923	21.024	-0.03263
0.025	0.16697	7.025	-0.03346	14.025	-0.00692	21.025	-0.0344
0.026	0.15929	7.026	-0.04553	14.026	0.00529	21.026	-0.03855
0.027	0.153	7.027	-0.05631	14.027	0.01554	21.027	-0.03741
0.028	0.14861	7.028	-0.06534	14.028	0.02557	21.028	-0.03752
0.029	0.14495	7.029	-0.07234	14.029	0.03325	21.029	-0.03294
0.03	0.14074	7.03	-0.07706	14.03	0.03849	21.03	-0.0295
0.031	0.13532	7.031	-0.07907	14.031	0.04027	21.031	-0.02536
0.032	0.12735	7.032	-0.07853	14.032	0.04006	21.032	-0.02053
0.033	0.11669	7.033	-0.07541	14.033	0.03787	21.033	-0.0198
0.034	0.10383	7.034	-0.06966	14.034	0.03569	21.034	-0.01674
0.035	0.08884	7.035	-0.06185	14.035	0.03401	21.035	-0.01261
0.036	0.07277	7.036	-0.05283	14.036	0.0321	21.036	-0.01106
0.037	0.05586	7.037	-0.04348	14.037	0.0317	21.037	-0.00741
0.038	0.03977	7.038	-0.03504	14.038	0.03469	21.038	-0.00461
0.039	0.02395	7.039	-0.02873	14.039	0.03978	21.039	-0.00084103
0.04	0.00935	7.04	-0.02554	14.04	0.04754	21.04	-0.00192
0.041	-0.00315	7.041	-0.02571	14.041	0.05651	21.041	-0.00967
0.042	-0.01262	7.042	-0.02929	14.042	0.06719	21.042	-0.01176
0.043	-0.01895	7.043	-0.03561	14.043	0.07855	21.043	-0.01287
0.044	-0.02114	7.044	-0.04381	14.044	0.09112	21.044	-0.01645
0.045	-0.01904	7.045	-0.05295	14.045	0.10262	21.045	-0.01945
0.046	-0.01314	7.046	-0.0619	14.046	0.11256	21.046	-0.02288
0.047	-0.00455	7.047	-0.06954	14.047	0.12142	21.047	-0.02663
0.048	0.00619	7.048	-0.07556	14.048	0.12926	21.048	-0.03427
0.049	0.01693	7.049	-0.07939	14.049	0.13515	21.049	-0.03814
0.05	0.02718	7.05	-0.08045	14.05	0.14029	21.05	-0.03824
0.051	0.03573	7.051	-0.07821	14.051	0.14468	21.051	-0.04222
0.052	0.04161	7.052	-0.07278	14.052	0.15018	21.052	-0.0406
0.053	0.04337	7.053	-0.06432	14.053	0.15785	21.053	-0.04287
0.054	0.041	7.054	-0.0534	14.054	0.16924	21.054	-0.03656
0.055	0.03502	7.055	-0.04097	14.055	0.18312	21.055	-0.03403
0.056	0.02593	7.056	-0.02779	14.056	0.1998	21.056	-0.02978
0.057	0.01365	7.057	-0.01528	14.057	0.21939	21.057	-0.02552
0.058	2.88969e-05	7.058	-0.00491	14.058	0.23988	21.058	-0.02116
0.059	-0.01446	7.059	0.0026	14.059	0.25882	21.059	-0.01955
0.06	-0.02846	7.06	0.00706	14.06	0.27491	21.06	-0.02436
0.061	-0.04027	7.061	0.00818	14.061	0.28634	21.061	-0.02448
0.062	-0.04879	7.062	0.00563	14.062	0.2927	21.062	-0.01817
0.063	-0.05464	7.063	-0.00019746	14.063	0.29329	21.063	-0.01963
0.064	-0.05709	7.064	-0.00888	14.064	0.28755	21.064	-0.02417
0.065	-0.05502	7.065	-0.01984	14.065	0.27474	21.065	-0.02606
0.066	-0.04955	7.066	-0.03195	14.066	0.25639	21.066	-0.02542
0.067	-0.04169	7.067	-0.04434	14.067	0.23326	21.067	-0.03
0.068	-0.03225	7.068	-0.05584	14.068	0.20585	21.068	-0.03411
0.069	-0.02328	7.069	-0.06507	14.069	0.17464	21.069	-0.03385
0.07	-0.01506	7.07	-0.07097	14.07	0.14119	21.07	-0.02934
0.071	-0.00836	7.071	-0.07366	14.071	0.10715	21.071	-0.0265
0.072	-0.00417	7.072	-0.07337	14.072	0.07522	21.072	-0.02064
0.073	-0.00394	7.073	-0.0703	14.073	0.0465	21.073	-0.01657
0.074	-0.00625	7.074	-0.065	14.074	0.02195	21.074	-0.01143
0.075	-0.01138	7.075	-0.05834	14.075	0.00187	21.075	-0.00347
0.076	-0.01894	7.076	-0.05084	14.076	-0.01335	21.076	0.00135
0.077	-0.028	7.077	-0.04349	14.077	-0.02449	21.077	0.00478
0.078	-0.03774	7.078	-0.03661	14.078	-0.03236	21.078	0.01038
0.079	-0.04761	7.079	-0.03066	14.079	-0.0375	21.079	0.01048
0.08	-0.05601	7.08	-0.02622	14.08	-0.04038	21.08	0.00807
0.081	-0.0622	7.081	-0.02448	14.081	-0.04101	21.081	0.00835
0.082	-0.06546	7.082	-0.02545	14.082	-0.03948	21.082	0.00663
0.083	-0.06546	7.083	-0.02886	14.083	-0.03597	21.083	-0.00118
0.084	-0.06123	7.084	-0.03436	14.084	-0.03102	21.084	-0.0057
0.085	-0.05249	7.085	-0.04181	14.085	-0.02489	21.085	-0.00875
0.086	-0.04044	7.086	-0.04977	14.086	-0.01768	21.086	-0.01207
0.087	-0.02654	7.087	-0.05733	14.087	-0.0111	21.087	-0.02035
0.088	-0.01189	7.088	-0.06287	14.088	-0.00675	21.088	-0.02227
0.089	0.00171	7.089	-0.06583	14.089	-0.00507	21.089	-0.02423
0.09	0.01402	7.09	-0.06533	14.09	-0.00639	21.09	-0.02675
0.091	0.0235	7.091	-0.0619	14.091	-0.01025	21.091	-0.03154
0.092	0.0294	7.092	-0.05573	14.092	-0.01689	21.092	-0.03208
0.093	0.03171	7.093	-0.04754	14.093	-0.02608	21.093	-0.02949
0.094	0.03064	7.094	-0.0379	14.094	-0.0362	21.094	-0.02663
0.095	0.02538	7.095	-0.02764	14.095	-0.04647	21.095	-0.02043
0.096	0.01633	7.096	-0.01714	14.096	-0.05623	21.096	-0.0166
0.097	0.00439	7.097	-0.0072	14.097	-0.06542	21.097	-0.01505
0.098	-0.00928	7.098	0.00197	14.098	-0.07302	21.098	-0.01279
0.099	-0.02361	7.099	0.0096	14.099	-0.07836	21.099	-0.01577
0.1	-0.03692	7.1	0.01516	14.1	-0.08122	21.1	-0.01755
0.101	-0.04819	7.101	0.01766	14.101	-0.08135	21.101	-0.01825
0.102	-0.0563	7.102	0.01699	14.102	-0.07884	21.102	-0.01857
0.103	-0.06027	7.103	0.01302	14.103	-0.07398	21.103	-0.01852
0.104	-0.06026	7.104	0.00619	14.104	-0.06695	21.104	-0.01441
0.105	-0.05709	7.105	-0.00301	14.105	-0.05892	21.105	-0.01749
0.106	-0.05079	7.106	-0.0136	14.106	-0.05011	21.106	-0.02008
0.107	-0.04239	7.107	-0.02469	14.107	-0.0416	21.107	-0.02229
0.108	-0.03289	7.108	-0.03492	14.108	-0.03481	21.108	-0.01943
0.109	-0.02378	7.109	-0.04337	14.109	-0.03014	21.109	-0.02397
0.11	-0.01544	7.11	-0.04891	14.11	-0.02807	21.11	-0.02834
0.111	-0.00874	7.111	-0.05137	14.111	-0.02819	21.111	-0.02867
0.112	-0.00463	7.112	-0.05068	14.112	-0.03085	21.112	-0.02394
0.113	-0.00354	7.113	-0.04726	14.113	-0.03508	21.113	-0.01712
0.114	-0.00629	7.114	-0.04117	14.114	-0.04023	21.114	-0.0123
0.115	-0.01283	7.115	-0.03352	14.115	-0.04596	21.115	-0.00774
0.116	-0.02301	7.116	-0.02547	14.116	-0.0505	21.116	-0.0054
0.117	-0.03545	7.117	-0.0182	14.117	-0.05398	21.117	2.93034e-05
0.118	-0.04891	7.118	-0.01223	14.118	-0.05565	21.118	0.00374
0.119	-0.06167	7.119	-0.00837	14.119	-0.05556	21.119	0.00685
0.12	-0.07221	7.12	-0.00685	14.12	-0.05261	21.12	0.01305
0.121	-0.07913	7.121	-0.00852	14.121	-0.04746	21.121	0.01295
0.122	-0.08203	7.122	-0.01352	14.122	-0.04044	21.122	0.01133
0.123	-0.08039	7.123	-0.02136	14.123	-0.03127	21.123	0.01302
0.124	-0.07479	7.124	-0.03069	14.124	-0.0203	21.124	0.00861
0.125	-0.0651	7.125	-0.04138	14.125	-0.00904	21.125	-0.00188
0.126	-0.0525	7.126	-0.05275	14.126	0.00273	21.126	-0.00612
0.127	-0.03799	7.127	-0.06343	14.127	0.01327	21.127	-0.01246
0.128	-0.02238	7.128	-0.07189	14.128	0.02158	21.128	-0.01794
0.129	-0.00632	7.129	-0.07695	14.129	0.02639	21.129	-0.02369
0.13	0.00885	7.13	-0.07745	14.13	0.02801	21.13	-0.0297
0.131	0.02133	7.131	-0.07352	14.131	0.02564	21.131	-0.03006
0.132	0.02995	7.132	-0.06558	14.132	0.01974	21.132	-0.02934
0.133	0.03474	7.133	-0.05429	14.133	0.01042	21.133	-0.02733
0.134	0.03516	7.134	-0.0403	14.134	-0.00101	21.134	-0.02678
0.135	0.03069	7.135	-0.02581	14.135	-0.01452	21.135	-0.02575
0.136	0.0211	7.136	-0.01238	14.136	-0.02802	21.136	-0.02229
0.137	0.00891	7.137	-0.000928191	14.137	-0.04152	21.137	-0.01986
0.138	-0.00391	7.138	0.00851	14.138	-0.05314	21.138	-0.01948
0.139	-0.01532	7.139	0.01578	14.139	-0.06277	21.139	-0.01932
0.14	-0.0254	7.14	0.02066	14.14	-0.06838	21.14	-0.02009
0.141	-0.03397	7.141	0.02269	14.141	-0.07012	21.141	-0.02301
0.142	-0.03962	7.142	0.02213	14.142	-0.06715	21.142	-0.02167
0.143	-0.04231	7.143	0.01938	14.143	-0.05975	21.143	-0.01718
0.144	-0.04233	7.144	0.01471	14.144	-0.04876	21.144	-0.02376
0.145	-0.04056	7.145	0.0076	14.145	-0.03598	21.145	-0.02791
0.146	-0.03733	7.146	-0.00135	14.146	-0.02131	21.146	-0.03044
0.147	-0.03163	7.147	-0.01112	14.147	-0.00698	21.147	-0.03148
0.148	-0.02362	7.148	-0.02007	14.148	0.00635	21.148	-0.02927
0.149	-0.01369	7.149	-0.0274	14.149	0.01597	21.149	-0.02751
0.15	-0.00443	7.15	-0.03229	14.15	0.02213	21.15	-0.0263
0.151	0.00391	7.151	-0.03449	14.151	0.02438	21.151	-0.02104
0.152	0.01113	7.152	-0.03337	14.152	0.02343	21.152	-0.01482
0.153	0.0157	7.153	-0.02921	14.153	0.01897	21.153	-0.01071
0.154	0.01657	7.154	-0.02295	14.154	0.01211	21.154	-0.00595
0.155	0.01294	7.155	-0.01608	14.155	0.00292	21.155	0.00292
0.156	0.00577	7.156	-0.009	14.156	-0.00638	21.156	0.00996
0.157	-0.00321	7.157	-0.00199	14.157	-0.01489	21.157	0.0122
0.158	-0.0125	7.158	0.00465	14.158	-0.02131	21.158	0.01732
0.159	-0.02144	7.159	0.00985	14.159	-0.02546	21.159	0.0158
0.16	-0.03061	7.16	0.01288	14.16	-0.02646	21.16	0.01716
0.161	-0.03847	7.161	0.01318	14.161	-0.02333	21.161	0.01781
0.162	-0.04379	7.162	0.01082	14.162	-0.01635	21.162	0.01604
0.163	-0.04656	7.163	0.00527	14.163	-0.00676	21.163	0.01368
0.164	-0.04704	7.164	-0.00358	14.164	0.00504	21.164	0.00182
0.165	-0.0453	7.165	-0.01516	14.165	0.01716	21.165	-0.0043
0.166	-0.03979	7.166	-0.02777	14.166	0.02916	21.166	-0.01021
0.167	-0.03141	7.167	-0.03972	14.167	0.03863	21.167	-0.01478
0.168	-0.02081	7.168	-0.04965	14.168	0.04414	21.168	-0.018
0.169	-0.00916	7.169	-0.05656	14.169	0.04478	21.169	-0.02285
0.17	0.00151	7.17	-0.05932	14.17	0.03968	21.17	-0.01982
0.171	0.01019	7.171	-0.05709	14.171	0.02925	21.171	-0.02014
0.172	0.01563	7.172	-0.04987	14.172	0.01368	21.172	-0.01605
0.173	0.01662	7.173	-0.03868	14.173	-0.00644	21.173	-0.01336
0.174	0.01285	7.174	-0.02454	14.174	-0.02897	21.174	-0.00544
0.175	0.00409	7.175	-0.00832	14.175	-0.05233	21.175	0.00129
0.176	-0.00767	7.176	0.00935	14.176	-0.07542	21.176	0.0058
0.177	-0.0218	7.177	0.02709	14.177	-0.09713	21.177	0.00881
0.178	-0.03709	7.178	0.04304	14.178	-0.11586	21.178	0.01031
0.179	-0.05198	7.179	0.05558	14.179	-0.13096	21.179	0.00848
0.18	-0.06696	7.18	0.06402	14.18	-0.14306	21.18	0.00615
0.181	-0.08184	7.181	0.06796	14.181	-0.15091	21.181	-0.000432691
0.182	-0.09583	7.182	0.06737	14.182	-0.15521	21.182	-0.00384
0.183	-0.10891	7.183	0.06226	14.183	-0.15639	21.183	-0.00428
0.184	-0.12084	7.184	0.05334	14.184	-0.15367	21.184	-0.0085
0.185	-0.13236	7.185	0.04207	14.185	-0.1491	21.185	-0.0109
0.186	-0.14171	7.186	0.03028	14.186	-0.14486	21.186	-0.00699
0.187	-0.14989	7.187	0.01919	14.187	-0.14234	21.187	-0.00648
0.188	-0.15716	7.188	0.00939	14.188	-0.14167	21.188	-0.00265
0.189	-0.16288	7.189	0.00199	14.189	-0.14114	21.189	0.000523612
0.19	-0.16792	7.19	-0.00197	14.19	-0.14267	21.19	0.0121
0.191	-0.17263	7.191	-0.00213	14.191	-0.14486	21.191	0.02102
0.192	-0.17593	7.192	0.00121	14.192	-0.14794	21.192	0.03451
0.193	-0.17895	7.193	0.00798	14.193	-0.15114	21.193	0.04848
0.194	-0.18189	7.194	0.01781	14.194	-0.15324	21.194	0.06422
0.195	-0.18569	7.195	0.02964	14.195	-0.15536	21.195	0.07824
0.196	-0.19068	7.196	0.04229	14.196	-0.15781	21.196	0.09651
0.197	-0.19839	7.197	0.05449	14.197	-0.16074	21.197	0.11086
0.198	-0.20911	7.198	0.06482	14.198	-0.16166	21.198	0.12257
0.199	-0.22128	7.199	0.07232	14.199	-0.1595	21.199	0.12928
0.2	-0.23572	7.2	0.07618	14.2	-0.15538	21.2	0.13994
0.201	-0.25157	7.201	0.07582	14.201	-0.14777	21.201	0.14278
0.202	-0.2663	7.202	0.07131	14.202	-0.13691	21.202	0.14731
0.203	-0.27974	7.203	0.0636	14.203	-0.12306	21.203	0.15308
0.204	-0.29025	7.204	0.05353	14.204	-0.10715	21.204	0.15568
0.205	-0.29744	7.205	0.04223	14.205	-0.09199	21.205	0.15591
0.206	-0.30057	7.206	0.03129	14.206	-0.07938	21.206	0.1594
0.207	-0.29988	7.207	0.02224	14.207	-0.06809	21.207	0.15344
0.208	-0.29598	7.208	0.01624	14.208	-0.05647	21.208	0.15387
0.209	-0.28752	7.209	0.0143	14.209	-0.04518	21.209	0.15404
0.21	-0.27546	7.21	0.01718	14.21	-0.03681	21.21	0.15703
0.211	-0.25996	7.211	0.02489	14.211	-0.03166	21.211	0.15723
0.212	-0.24115	7.212	0.03702	14.212	-0.03027	21.212	0.15198
0.213	-0.22117	7.213	0.05239	14.213	-0.03419	21.213	0.15112
0.214	-0.20135	7.214	0.06969	14.214	-0.04328	21.214	0.14925
0.215	-0.18335	7.215	0.08752	14.215	-0.05742	21.215	0.14589
0.216	-0.16827	7.216	0.10486	14.216	-0.07506	21.216	0.13698
0.217	-0.15675	7.217	0.12048	14.217	-0.09186	21.217	0.12501
0.218	-0.14849	7.218	0.13284	14.218	-0.10423	21.218	0.11133
0.219	-0.14103	7.219	0.14094	14.219	-0.11157	21.219	0.09006
0.22	-0.133	7.22	0.14463	14.22	-0.11501	21.22	0.07062
0.221	-0.12415	7.221	0.14431	14.221	-0.11388	21.221	0.04589
0.222	-0.11303	7.222	0.14069	14.222	-0.10801	21.222	0.02592
0.223	-0.10047	7.223	0.13467	14.223	-0.0998	21.223	0.01246
0.224	-0.08615	7.224	0.12761	14.224	-0.08973	21.224	-0.00618
0.225	-0.07134	7.225	0.12084	14.225	-0.0783	21.225	-0.02467
0.226	-0.05715	7.226	0.11568	14.226	-0.06685	21.226	-0.03849
0.227	-0.04399	7.227	0.11324	14.227	-0.05414	21.227	-0.04721
0.228	-0.03223	7.228	0.1144	14.228	-0.04142	21.228	-0.04855
0.229	-0.0212	7.229	0.1202	14.229	-0.03095	21.229	-0.05159
0.23	-0.01153	7.23	0.13187	14.23	-0.02415	21.23	-0.04948
0.231	-0.00414	7.231	0.14961	14.231	-0.02205	21.231	-0.04311
0.232	0.000543095	7.232	0.17255	14.232	-0.02347	21.232	-0.03455
0.233	0.00166	7.233	0.1995	14.233	-0.03083	21.233	-0.02357
0.234	0.000102161	7.234	0.22993	14.234	-0.04194	21.234	-0.01292
0.235	-0.00483	7.235	0.26161	14.235	-0.05495	21.235	-0.00475
0.236	-0.01277	7.236	0.29131	14.236	-0.06745	21.236	-0.000196317
0.237	-0.02312	7.237	0.31626	14.237	-0.07622	21.237	0.00545
0.238	-0.03421	7.238	0.3347	14.238	-0.08181	21.238	0.00921
0.239	-0.04391	7.239	0.34567	14.239	-0.08412	21.239	0.00699
0.24	-0.05151	7.24	0.34849	14.24	-0.08323	21.24	0.00647
0.241	-0.05736	7.241	0.3424	14.241	-0.07867	21.241	0.0059
0.242	-0.06055	7.242	0.32716	14.242	-0.07062	21.242	0.00253
0.243	-0.06139	7.243	0.30374	14.243	-0.0612	21.243	-0.00525
0.244	-0.0584	7.244	0.27402	14.244	-0.0489	21.244	-0.01917
0.245	-0.05245	7.245	0.23919	14.245	-0.0354	21.245	-0.02975
0.246	-0.04332	7.246	0.20087	14.246	-0.02206	21.246	-0.04053
0.247	-0.03109	7.247	0.16126	14.247	-0.00939	21.247	-0.0455
0.248	-0.01623	7.248	0.12299	14.248	0.000844372	21.248	-0.05576
0.249	0.000398547	7.249	0.0892	14.249	0.00732	21.249	-0.06171
0.25	0.01647	7.25	0.06233	14.25	0.00921	21.25	-0.06509
0.251	0.03083	7.251	0.0432	14.251	0.00628	21.251	-0.06465
0.252	0.04195	7.252	0.03134	14.252	-0.000422332	21.252	-0.05958
0.253	0.04801	7.253	0.02663	14.253	-0.01076	21.253	-0.05672
0.254	0.05008	7.254	0.02813	14.254	-0.02281	21.254	-0.053
0.255	0.04639	7.255	0.03377	14.255	-0.03556	21.255	-0.04831
0.256	0.03784	7.256	0.04117	14.256	-0.0479	21.256	-0.04185
0.257	0.02615	7.257	0.0486	14.257	-0.05819	21.257	-0.03634
0.258	0.01239	7.258	0.05445	14.258	-0.06628	21.258	-0.02976
0.259	-0.00175	7.259	0.0579	14.259	-0.07168	21.259	-0.02953
0.26	-0.01476	7.26	0.05812	14.26	-0.07487	21.26	-0.03076
0.261	-0.02463	7.261	0.05414	14.261	-0.07543	21.261	-0.03516
0.262	-0.03086	7.262	0.04575	14.262	-0.07263	21.262	-0.04275
0.263	-0.03297	7.263	0.03415	14.263	-0.06666	21.263	-0.05362
0.264	-0.02951	7.264	0.02042	14.264	-0.05796	21.264	-0.06391
0.265	-0.0216	7.265	0.00531	14.265	-0.04848	21.265	-0.06788
0.266	-0.00967	7.266	-0.01033	14.266	-0.03852	21.266	-0.07332
0.267	0.00528	7.267	-0.02519	14.267	-0.02859	21.267	-0.07736
0.268	0.02152	7.268	-0.03815	14.268	-0.02058	21.268	-0.08011
0.269	0.03806	7.269	-0.04783	14.269	-0.01476	21.269	-0.07871
0.27	0.05303	7.27	-0.05369	14.27	-0.01189	21.27	-0.07684
0.271	0.06479	7.271	-0.05596	14.271	-0.0121	21.271	-0.06797
0.272	0.07168	7.272	-0.055	14.272	-0.01451	21.272	-0.05678
0.273	0.0727	7.273	-0.05075	14.273	-0.01834	21.273	-0.04911
0.274	0.06915	7.274	-0.0437	14.274	-0.0248	21.274	-0.03955
0.275	0.06115	7.275	-0.0353	14.275	-0.03305	21.275	-0.02993
0.276	0.04941	7.276	-0.02717	14.276	-0.04113	21.276	-0.0221
0.277	0.03454	7.277	-0.02031	14.277	-0.04821	21.277	-0.01728
0.278	0.01796	7.278	-0.01541	14.278	-0.05455	21.278	-0.01386
0.279	0.00196	7.279	-0.01277	14.279	-0.0585	21.279	-0.01319
0.28	-0.01263	7.28	-0.01281	14.28	-0.05964	21.28	-0.01363
0.281	-0.02539	7.281	-0.01607	14.281	-0.05777	21.281	-0.01529
0.282	-0.03582	7.282	-0.02273	14.282	-0.05227	21.282	-0.0237
0.283	-0.04306	7.283	-0.03205	14.283	-0.04354	21.283	-0.03015
0.284	-0.04626	7.284	-0.04333	14.284	-0.03373	21.284	-0.03294
0.285	-0.0459	7.285	-0.05597	14.285	-0.02259	21.285	-0.03561
0.286	-0.04224	7.286	-0.06884	14.286	-0.01047	21.286	-0.03991
0.287	-0.03655	7.287	-0.0802	14.287	0.00056407	21.287	-0.04399
0.288	-0.02915	7.288	-0.08886	14.288	0.00861	21.288	-0.0449
0.289	-0.02025	7.289	-0.09405	14.289	0.01358	21.289	-0.05099
0.29	-0.01143	7.29	-0.09519	14.29	0.01429	21.29	-0.04624
0.291	-0.00484	7.291	-0.09254	14.291	0.00996	21.291	-0.04668
0.292	-0.000705393	7.292	-0.08659	14.292	0.00171	21.292	-0.04465
0.293	0.000412999	7.293	-0.07771	14.293	-0.01022	21.293	-0.03955
0.294	-0.00148	7.294	-0.06634	14.294	-0.02603	21.294	-0.03617
0.295	-0.00646	7.295	-0.05352	14.295	-0.04323	21.295	-0.0328
0.296	-0.01412	7.296	-0.03991	14.296	-0.06013	21.296	-0.02586
0.297	-0.02479	7.297	-0.02631	14.297	-0.07569	21.297	-0.02372
0.298	-0.03544	7.298	-0.01402	14.298	-0.0885	21.298	-0.02056
0.299	-0.04493	7.299	-0.00407	14.299	-0.09693	21.299	-0.01465
0.3	-0.05272	7.3	0.00313	14.3	-0.10082	21.3	-0.01008
0.301	-0.05844	7.301	0.00716	14.301	-0.1003	21.301	-0.00982
0.302	-0.0609	7.302	0.00747	14.302	-0.09491	21.302	-0.01582
0.303	-0.05946	7.303	0.00439	14.303	-0.08555	21.303	-0.01469
0.304	-0.05407	7.304	-0.00163	14.304	-0.07305	21.304	-0.01676
0.305	-0.04549	7.305	-0.00984	14.305	-0.058	21.305	-0.02222
0.306	-0.03419	7.306	-0.01899	14.306	-0.04227	21.306	-0.01825
0.307	-0.02204	7.307	-0.0282	14.307	-0.02738	21.307	-0.0174
0.308	-0.00869	7.308	-0.03676	14.308	-0.01497	21.308	-0.01866
0.309	0.00462	7.309	-0.04426	14.309	-0.00591	21.309	-0.01927
0.31	0.0164	7.31	-0.04958	14.31	-0.00036479	21.31	-0.01352
0.311	0.02501	7.311	-0.05245	14.311	0.000921923	21.311	-0.01398
0.312	0.03043	7.312	-0.05244	14.312	-0.000951279	21.312	-0.00657
0.313	0.03269	7.313	-0.04946	14.313	-0.00636	21.313	-0.00159
0.314	0.03079	7.314	-0.04348	14.314	-0.01313	21.314	0.0044
0.315	0.02525	7.315	-0.03512	14.315	-0.02149	21.315	0.01304
0.316	0.01771	7.316	-0.02547	14.316	-0.02969	21.316	0.01941
0.317	0.00794	7.317	-0.01611	14.317	-0.03734	21.317	0.02401
0.318	-0.00278	7.318	-0.00838	14.318	-0.04371	21.318	0.03143
0.319	-0.01312	7.319	-0.00336	14.319	-0.04757	21.319	0.03798
0.32	-0.02255	7.32	-0.00131	14.32	-0.04806	21.32	0.04255
0.321	-0.03062	7.321	-0.0025	14.321	-0.04457	21.321	0.04103
0.322	-0.03642	7.322	-0.00692	14.322	-0.03829	21.322	0.03813
0.323	-0.03922	7.323	-0.01429	14.323	-0.03007	21.323	0.03314
0.324	-0.03946	7.324	-0.02354	14.324	-0.01937	21.324	0.02901
0.325	-0.03601	7.325	-0.03414	14.325	-0.00953	21.325	0.02586
0.326	-0.0291	7.326	-0.0456	14.326	0.000425823	21.326	0.0232
0.327	-0.02006	7.327	-0.05707	14.327	0.00801	21.327	0.01162
0.328	-0.00918	7.328	-0.06685	14.328	0.01256	21.328	0.00237
0.329	0.00309	7.329	-0.07371	14.329	0.01412	21.329	-0.0017
0.33	0.01581	7.33	-0.0767	14.33	0.01301	21.33	-0.00529
0.331	0.02794	7.331	-0.07561	14.331	0.00891	21.331	-0.00829
0.332	0.03956	7.332	-0.07048	14.332	0.00179	21.332	-0.01242
0.333	0.05037	7.333	-0.06144	14.333	-0.00744	21.333	-0.0129
0.334	0.05991	7.334	-0.04878	14.334	-0.01715	21.334	-0.00776
0.335	0.06924	7.335	-0.03403	14.335	-0.02832	21.335	-0.0063
0.336	0.07657	7.336	-0.01884	14.336	-0.03818	21.336	-0.00177
0.337	0.08111	7.337	-0.00485	14.337	-0.04756	21.337	0.00309
0.338	0.08417	7.338	0.00663	14.338	-0.05414	21.338	0.00552
0.339	0.0863	7.339	0.01424	14.339	-0.05771	21.339	0.0093
0.34	0.08776	7.34	0.01739	14.34	-0.05743	21.34	0.00985
0.341	0.09068	7.341	0.01596	14.341	-0.053	21.341	0.00911
0.342	0.09607	7.342	0.0105	14.342	-0.04534	21.342	0.00422
0.343	0.10449	7.343	0.00217	14.343	-0.0356	21.343	-0.00369
0.344	0.11616	7.344	-0.00806	14.344	-0.02316	21.344	-0.00696
0.345	0.13116	7.345	-0.01993	14.345	-0.01129	21.345	-0.01324
0.346	0.14684	7.346	-0.03253	14.346	0.00068529	21.346	-0.02255
0.347	0.16179	7.347	-0.04463	14.347	0.01029	21.347	-0.02905
0.348	0.1764	7.348	-0.05501	14.348	0.01814	21.348	-0.02978
0.349	0.18878	7.349	-0.06301	14.349	0.02346	21.349	-0.03116
0.35	0.1984	7.35	-0.06847	14.35	0.02603	21.35	-0.03126
0.351	0.20595	7.351	-0.07167	14.351	0.02619	21.351	-0.02741
0.352	0.21049	7.352	-0.0731	14.352	0.02353	21.352	-0.0234
0.353	0.21171	7.353	-0.07289	14.353	0.01876	21.353	-0.0151
0.354	0.21032	7.354	-0.07161	14.354	0.01339	21.354	-0.01067
0.355	0.20497	7.355	-0.07003	14.355	0.00742	21.355	-0.01529
0.356	0.19503	7.356	-0.06852	14.356	0.00272	21.356	-0.02066
0.357	0.18085	7.357	-0.06765	14.357	-0.000495884	21.357	-0.02908
0.358	0.16427	7.358	-0.06814	14.358	-0.0014	21.358	-0.04289
0.359	0.14494	7.359	-0.07089	14.359	0.000273431	21.359	-0.05858
0.36	0.12614	7.36	-0.07628	14.36	0.00399	21.36	-0.07857
0.361	0.10974	7.361	-0.08457	14.361	0.01127	21.361	-0.09765
0.362	0.09633	7.362	-0.09574	14.362	0.02051	21.362	-0.1219
0.363	0.08614	7.363	-0.1098	14.363	0.0311	21.363	-0.14324
0.364	0.08004	7.364	-0.12638	14.364	0.04293	21.364	-0.16195
0.365	0.07643	7.365	-0.14472	14.365	0.05428	21.365	-0.18127
0.366	0.07557	7.366	-0.16355	14.366	0.06496	21.366	-0.19435
0.367	0.07648	7.367	-0.18196	14.367	0.07367	21.367	-0.2027
0.368	0.07933	7.368	-0.19868	14.368	0.0787	21.368	-0.20303
0.369	0.08227	7.369	-0.21274	14.369	0.08027	21.369	-0.20269
0.37	0.08625	7.37	-0.22295	14.37	0.07766	21.37	-0.19001
0.371	0.09009	7.371	-0.22907	14.371	0.0728	21.371	-0.17702
0.372	0.09244	7.372	-0.23128	14.372	0.06475	21.372	-0.16822
0.373	0.09204	7.373	-0.23035	14.373	0.05431	21.373	-0.15523
0.374	0.08895	7.374	-0.22627	14.374	0.04248	21.374	-0.14338
0.375	0.08184	7.375	-0.21914	14.375	0.03023	21.375	-0.13698
0.376	0.07173	7.376	-0.2091	14.376	0.01965	21.376	-0.12684
0.377	0.05864	7.377	-0.19705	14.377	0.01069	21.377	-0.12167
0.378	0.04503	7.378	-0.18395	14.378	0.00358	21.378	-0.11893
0.379	0.03148	7.379	-0.171	14.379	6.88237e-05	21.379	-0.11252
0.38	0.02009	7.38	-0.15892	14.38	0.000161358	21.38	-0.10755
0.381	0.01137	7.381	-0.14874	14.381	0.00543	21.381	-0.10436
0.382	0.00575	7.382	-0.14107	14.382	0.01459	21.382	-0.1051
0.383	0.00305	7.383	-0.13635	14.383	0.0275	21.383	-0.10611
0.384	0.00332	7.384	-0.13385	14.384	0.04423	21.384	-0.10486
0.385	0.00555	7.385	-0.13313	14.385	0.06426	21.385	-0.10166
0.386	0.00998	7.386	-0.13317	14.386	0.08701	21.386	-0.09927
0.387	0.0156	7.387	-0.13339	14.387	0.11137	21.387	-0.0969
0.388	0.02204	7.388	-0.1328	14.388	0.13574	21.388	-0.08832
0.389	0.0278	7.389	-0.1304	14.389	0.16069	21.389	-0.08337
0.39	0.03193	7.39	-0.12519	14.39	0.18464	21.39	-0.07286
0.391	0.03338	7.391	-0.11746	14.391	0.20651	21.391	-0.06958
0.392	0.03135	7.392	-0.10796	14.392	0.22431	21.392	-0.06447
0.393	0.02491	7.393	-0.09762	14.393	0.23642	21.393	-0.05385
0.394	0.01483	7.394	-0.08654	14.394	0.24156	21.394	-0.04642
0.395	0.00192	7.395	-0.07543	14.395	0.23983	21.395	-0.03894
0.396	-0.01246	7.396	-0.06478	14.396	0.23179	21.396	-0.02817
0.397	-0.02725	7.397	-0.05548	14.397	0.21917	21.397	-0.02207
0.398	-0.04076	7.398	-0.04823	14.398	0.2027	21.398	-0.01506
0.399	-0.05253	7.399	-0.04343	14.399	0.18437	21.399	-0.0062
0.4	-0.06181	7.4	-0.04107	14.4	0.16443	21.4	-0.00339
0.401	-0.06779	7.401	-0.04147	14.401	0.14476	21.401	-0.000293139
0.402	-0.07009	7.402	-0.0449	14.402	0.1258	21.402	-9.96934e-05
0.403	-0.06951	7.403	-0.05113	14.403	0.10701	21.403	0.00178
0.404	-0.06605	7.404	-0.05916	14.404	0.08974	21.404	0.00351
0.405	-0.0597	7.405	-0.06835	14.405	0.07446	21.405	0.000394705
0.406	-0.0507	7.406	-0.07751	14.406	0.06248	21.406	-0.00941
0.407	-0.04003	7.407	-0.08577	14.407	0.05381	21.407	-0.01424
0.408	-0.02853	7.408	-0.09235	14.408	0.04692	21.408	-0.01595
0.409	-0.01794	7.409	-0.09635	14.409	0.04132	21.409	-0.02035
0.41	-0.00852	7.41	-0.09686	14.41	0.03568	21.41	-0.02265
0.411	-0.000914589	7.411	-0.09381	14.411	0.0298	21.411	-0.02754
0.412	0.00368	7.412	-0.08801	14.412	0.02222	21.412	-0.03206
0.413	0.00426	7.413	-0.08043	14.413	0.01135	21.413	-0.03507
0.414	0.00161	7.414	-0.07164	14.414	-0.00175	21.414	-0.03473
0.415	-0.00313	7.415	-0.06218	14.415	-0.01762	21.415	-0.02911
0.416	-0.00956	7.416	-0.05229	14.416	-0.03357	21.416	-0.02933
0.417	-0.01761	7.417	-0.04281	14.417	-0.04824	21.417	-0.0269
0.418	-0.02645	7.418	-0.03469	14.418	-0.06152	21.418	-0.02581
0.419	-0.03538	7.419	-0.02876	14.419	-0.0716	21.419	-0.023
0.42	-0.04272	7.42	-0.02532	14.42	-0.07807	21.42	-0.02488
0.421	-0.04774	7.421	-0.02481	14.421	-0.07976	21.421	-0.02185
0.422	-0.05061	7.422	-0.02731	14.422	-0.07867	21.422	-0.02514
0.423	-0.05163	7.423	-0.03246	14.423	-0.07593	21.423	-0.02524
0.424	-0.04938	7.424	-0.03905	14.424	-0.07043	21.424	-0.02626
0.425	-0.04431	7.425	-0.04606	14.425	-0.06361	21.425	-0.03116
0.426	-0.0366	7.426	-0.0523	14.426	-0.05538	21.426	-0.03709
0.427	-0.0279	7.427	-0.05742	14.427	-0.04668	21.427	-0.04188
0.428	-0.01826	7.428	-0.06102	14.428	-0.03952	21.428	-0.04339
0.429	-0.00899	7.429	-0.06285	14.429	-0.0338	21.429	-0.04287
0.43	-0.000106234	7.43	-0.063	14.43	-0.03035	21.43	-0.04153
0.431	0.00663	7.431	-0.06219	14.431	-0.02853	21.431	-0.0395
0.432	0.01032	7.432	-0.06051	14.432	-0.03112	21.432	-0.03872
0.433	0.01074	7.433	-0.05757	14.433	-0.03723	21.433	-0.03163
0.434	0.00905	7.434	-0.05316	14.434	-0.04516	21.434	-0.02303
0.435	0.00396	7.435	-0.04757	14.435	-0.05509	21.435	-0.0159
0.436	-0.00387	7.436	-0.04118	14.436	-0.06454	21.436	-0.00778
0.437	-0.01456	7.437	-0.03507	14.437	-0.07264	21.437	0.00131
0.438	-0.02728	7.438	-0.03008	14.438	-0.07863	21.438	0.00668
0.439	-0.03967	7.439	-0.02708	14.439	-0.08129	21.439	0.00721
0.44	-0.05109	7.44	-0.02692	14.44	-0.08009	21.44	0.00758
0.441	-0.06154	7.441	-0.03009	14.441	-0.07461	21.441	0.00781
0.442	-0.06949	7.442	-0.03621	14.442	-0.06722	21.442	0.00319
0.443	-0.07365	7.443	-0.04449	14.443	-0.05697	21.443	0.00333
0.444	-0.0741	7.444	-0.05391	14.444	-0.04468	21.444	-0.00473
0.445	-0.07132	7.445	-0.0635	14.445	-0.03189	21.445	-0.01619
0.446	-0.06531	7.446	-0.07238	14.446	-0.01844	21.446	-0.02634
0.447	-0.05666	7.447	-0.08009	14.447	-0.006	21.447	-0.03887
0.448	-0.04637	7.448	-0.08583	14.448	0.00378	21.448	-0.04315
0.449	-0.03405	7.449	-0.08932	14.449	0.01031	21.449	-0.04743
0.45	-0.02169	7.45	-0.0904	14.45	0.01326	21.45	-0.04979
0.451	-0.01101	7.451	-0.08863	14.451	0.01252	21.451	-0.05123
0.452	-0.00226	7.452	-0.08342	14.452	0.00637	21.452	-0.05348
0.453	0.00324	7.453	-0.07478	14.453	-0.00285	21.453	-0.04879
0.454	0.00442	7.454	-0.06337	14.454	-0.01536	21.454	-0.04469
0.455	0.0017	7.455	-0.05003	14.455	-0.02976	21.455	-0.03926
0.456	-0.00418	7.456	-0.03579	14.456	-0.04507	21.456	-0.03053
0.457	-0.01257	7.457	-0.02214	14.457	-0.05978	21.457	-0.02904
0.458	-0.02182	7.458	-0.01045	14.458	-0.07243	21.458	-0.0216
0.459	-0.03026	7.459	-0.00226	14.459	-0.0809	21.459	-0.02242
0.46	-0.03831	7.46	0.00157	14.46	-0.08471	21.46	-0.02086
0.461	-0.0453	7.461	0.00101	14.461	-0.08412	21.461	-0.02173
0.462	-0.04889	7.462	-0.00359	14.462	-0.08	21.462	-0.02146
0.463	-0.04954	7.463	-0.01178	14.463	-0.07183	21.463	-0.02486
0.464	-0.04774	7.464	-0.02259	14.464	-0.06188	21.464	-0.03019
0.465	-0.04281	7.465	-0.03438	14.465	-0.04963	21.465	-0.03643
0.466	-0.03559	7.466	-0.04606	14.466	-0.03706	21.466	-0.04327
0.467	-0.02586	7.467	-0.05687	14.467	-0.02547	21.467	-0.04613
0.468	-0.01454	7.468	-0.06573	14.468	-0.01547	21.468	-0.04327
0.469	-0.00247	7.469	-0.0714	14.469	-0.00683	21.469	-0.04604
0.47	0.00755	7.47	-0.07316	14.47	-0.00175	21.47	-0.04206
0.471	0.0148	7.471	-0.07099	14.471	-0.000858831	21.471	-0.04095
0.472	0.0195	7.472	-0.0653	14.472	-0.0044	21.472	-0.03629
0.473	0.01982	7.473	-0.05661	14.473	-0.01234	21.473	-0.03002
0.474	0.01607	7.474	-0.04558	14.474	-0.02385	21.474	-0.02224
0.475	0.01019	7.475	-0.03354	14.475	-0.03601	21.475	-0.01602
0.476	0.00109	7.476	-0.0221	14.476	-0.04766	21.476	-0.00679
0.477	-0.00906	7.477	-0.01243	14.477	-0.05754	21.477	-0.000583155
0.478	-0.02055	7.478	-0.00496	14.478	-0.06402	21.478	0.00903
0.479	-0.03191	7.479	-0.000363553	14.479	-0.06606	21.479	0.01316
0.48	-0.04353	7.48	0.000858776	14.48	-0.0648	21.48	0.01833
0.481	-0.05424	7.481	-0.00172	14.481	-0.05945	21.481	0.02097
0.482	-0.06164	7.482	-0.0075	14.482	-0.0517	21.482	0.01936
0.483	-0.06628	7.483	-0.01564	14.483	-0.04188	21.483	0.01349
0.484	-0.06626	7.484	-0.02519	14.484	-0.02994	21.484	0.00623
0.485	-0.0617	7.485	-0.03599	14.485	-0.0164	21.485	-0.00438
0.486	-0.05391	7.486	-0.04743	14.486	-0.00273	21.486	-0.01077
0.487	-0.04285	7.487	-0.05803	14.487	0.00969	21.487	-0.01366
0.488	-0.03113	7.488	-0.06621	14.488	0.02001	21.488	-0.01774
0.489	-0.0196	7.489	-0.07173	14.489	0.02735	21.489	-0.02231
0.49	-0.00988	7.49	-0.07493	14.49	0.0298	21.49	-0.02256
0.491	-0.00227	7.491	-0.07574	14.491	0.02839	21.491	-0.02491
0.492	0.00359	7.492	-0.07327	14.492	0.0222	21.492	-0.0263
0.493	0.00623	7.493	-0.06743	14.493	0.0128	21.493	-0.02661
0.494	0.00657	7.494	-0.05875	14.494	0.00138	21.494	-0.0239
0.495	0.00411	7.495	-0.04899	14.495	-0.01113	21.495	-0.02276
0.496	-0.00174	7.496	-0.03901	14.496	-0.02393	21.496	-0.01644
0.497	-0.00973	7.497	-0.0289	14.497	-0.03648	21.497	-0.01239
0.498	-0.01976	7.498	-0.01899	14.498	-0.04737	21.498	-0.00856
0.499	-0.02928	7.499	-0.01107	14.499	-0.0555	21.499	-0.01136
0.5	-0.03895	7.5	-0.00628	14.5	-0.06068	21.5	-0.01244
0.501	-0.04693	7.501	-0.00439	14.501	-0.06145	21.501	-0.01587
0.502	-0.0518	7.502	-0.00482	14.502	-0.05879	21.502	-0.02351
0.503	-0.05334	7.503	-0.00768	14.503	-0.05198	21.503	-0.02769
0.504	-0.05095	7.504	-0.01339	14.504	-0.0422	21.504	-0.03495
0.505	-0.04619	7.505	-0.02205	14.505	-0.03043	21.505	-0.03934
0.506	-0.04025	7.506	-0.03231	14.506	-0.01823	21.506	-0.04628
0.507	-0.03234	7.507	-0.0424	14.507	-0.00803	21.507	-0.04811
0.508	-0.02379	7.508	-0.05149	14.508	-0.000458262	21.508	-0.04963
0.509	-0.01452	7.509	-0.05921	14.509	0.00402	21.509	-0.04797
0.51	-0.0065	7.51	-0.06455	14.51	0.00575	21.51	-0.04438
0.511	0.000394664	7.511	-0.06625	14.511	0.00471	21.511	-0.04193
0.512	0.00559	7.512	-0.06359	14.512	0.00115	21.512	-0.03787
0.513	0.00732	7.513	-0.05692	14.513	-0.00392	21.513	-0.02945
0.514	0.00481	7.514	-0.04773	14.514	-0.01028	21.514	-0.02157
0.515	-0.00225	7.515	-0.03714	14.515	-0.01688	21.515	-0.01262
0.516	-0.01383	7.516	-0.02553	14.516	-0.02316	21.516	0.000867553
0.517	-0.02911	7.517	-0.01337	14.517	-0.0283	21.517	0.00999
0.518	-0.04688	7.518	-0.00262	14.518	-0.03107	21.518	0.01281
0.519	-0.06617	7.519	0.00524	14.519	-0.03101	21.519	0.0186
0.52	-0.08735	7.52	0.00959	14.52	-0.02691	21.52	0.02542
0.521	-0.10881	7.521	0.0108	14.521	-0.01951	21.521	0.02847
0.522	-0.12933	7.522	0.00867	14.522	-0.00818	21.522	0.02652
0.523	-0.14904	7.523	0.0031	14.523	0.0057	21.523	0.02527
0.524	-0.16545	7.524	-0.00611	14.524	0.02139	21.524	0.01982
0.525	-0.17719	7.525	-0.01759	14.525	0.03725	21.525	0.0166
0.526	-0.1843	7.526	-0.02988	14.526	0.05164	21.526	0.00896
0.527	-0.18499	7.527	-0.04166	14.527	0.06342	21.527	0.00569
0.528	-0.18003	7.528	-0.0523	14.528	0.07185	21.528	0.000265866
0.529	-0.17111	7.529	-0.06047	14.529	0.07696	21.529	-0.00252
0.53	-0.15992	7.53	-0.06547	14.53	0.0787	21.53	-0.00439
0.531	-0.1477	7.531	-0.067	14.531	0.07582	21.531	-0.0082
0.532	-0.13663	7.532	-0.06524	14.532	0.07004	21.532	-0.00916
0.533	-0.12914	7.533	-0.06044	14.533	0.06062	21.533	-0.00899
0.534	-0.12485	7.534	-0.05351	14.534	0.04904	21.534	-0.00758
0.535	-0.12526	7.535	-0.04445	14.535	0.03513	21.535	-0.00667
0.536	-0.13161	7.536	-0.03421	14.536	0.02075	21.536	0.000394444
0.537	-0.14302	7.537	-0.02383	14.537	0.00701	21.537	0.00195
0.538	-0.15916	7.538	-0.01462	14.538	-0.00462	21.538	0.00352
0.539	-0.18037	7.539	-0.0068	14.539	-0.01285	21.539	0.00634
0.54	-0.20497	7.54	-0.00116	14.54	-0.01732	21.54	0.00397
0.541	-0.23087	7.541	0.00224	14.541	-0.01755	21.541	0.00491
0.542	-0.25564	7.542	0.0031	14.542	-0.01305	21.542	0.00159
0.543	-0.27726	7.543	0.00121	14.543	-0.00624	21.543	-0.00292
0.544	-0.29169	7.544	-0.00316	14.544	0.00169	21.544	-0.00736
0.545	-0.29956	7.545	-0.00853	14.545	0.00833	21.545	-0.01165
0.546	-0.30106	7.546	-0.01421	14.546	0.01222	21.546	-0.02231
0.547	-0.29574	7.547	-0.01974	14.547	0.01227	21.547	-0.02882
0.548	-0.28541	7.548	-0.02462	14.548	0.00791	21.548	-0.03313
0.549	-0.27241	7.549	-0.02802	14.549	-0.000877645	21.549	-0.03718
0.55	-0.25732	7.55	-0.02962	14.55	-0.01376	21.55	-0.03639
0.551	-0.24101	7.551	-0.02905	14.551	-0.03049	21.551	-0.03382
0.552	-0.22431	7.552	-0.02626	14.552	-0.05004	21.552	-0.02775
0.553	-0.20766	7.553	-0.02127	14.553	-0.07244	21.553	-0.02481
0.554	-0.19068	7.554	-0.01417	14.554	-0.09675	21.554	-0.01563
0.555	-0.1762	7.555	-0.00536	14.555	-0.12353	21.555	-0.00612
0.556	-0.16443	7.556	0.00417	14.556	-0.14954	21.556	0.00668
0.557	-0.15488	7.557	0.0132	14.557	-0.17305	21.557	0.01327
0.558	-0.14806	7.558	0.02068	14.558	-0.193	21.558	0.02191
0.559	-0.14312	7.559	0.02507	14.559	-0.20836	21.559	0.02656
0.56	-0.13808	7.56	0.02564	14.56	-0.21872	21.56	0.02814
0.561	-0.13249	7.561	0.02251	14.561	-0.22433	21.561	0.03226
0.562	-0.12513	7.562	0.01638	14.562	-0.22566	21.562	0.03276
0.563	-0.1148	7.563	0.00771	14.563	-0.22412	21.563	0.03117
0.564	-0.10275	7.564	-0.00265	14.564	-0.21983	21.564	0.02829
0.565	-0.08987	7.565	-0.01399	14.565	-0.21204	21.565	0.02493
0.566	-0.07685	7.566	-0.0255	14.566	-0.19998	21.566	0.02076
0.567	-0.06324	7.567	-0.03647	14.567	-0.18407	21.567	0.01955
0.568	-0.05074	7.568	-0.04575	14.568	-0.16586	21.568	0.02039
0.569	-0.03944	7.569	-0.05261	14.569	-0.14709	21.569	0.02306
0.57	-0.02888	7.57	-0.05596	14.57	-0.12841	21.57	0.02846
0.571	-0.01982	7.571	-0.05548	14.571	-0.11202	21.571	0.03639
0.572	-0.01246	7.572	-0.05118	14.572	-0.09924	21.572	0.04183
0.573	-0.0068	7.573	-0.0432	14.573	-0.09095	21.573	0.04731
0.574	-0.00415	7.574	-0.03215	14.574	-0.08686	21.574	0.06006
0.575	-0.00438	7.575	-0.01958	14.575	-0.08502	21.575	0.072
0.576	-0.00764	7.576	-0.0067	14.576	-0.08337	21.576	0.08157
0.577	-0.0126	7.577	0.00521	14.577	-0.08101	21.577	0.09118
0.578	-0.02013	7.578	0.01522	14.578	-0.07883	21.578	0.10145
0.579	-0.02879	7.579	0.02236	14.579	-0.07644	21.579	0.10998
0.58	-0.03778	7.58	0.02653	14.58	-0.07315	21.58	0.11797
0.581	-0.04615	7.581	0.02731	14.581	-0.06974	21.581	0.13439
0.582	-0.05276	7.582	0.0252	14.582	-0.06633	21.582	0.14829
0.583	-0.05602	7.583	0.02061	14.583	-0.06341	21.583	0.15647
0.584	-0.05579	7.584	0.01393	14.584	-0.05961	21.584	0.1616
0.585	-0.05122	7.585	0.00582	14.585	-0.05365	21.585	0.16998
0.586	-0.04292	7.586	-0.00193	14.586	-0.04653	21.586	0.17017
0.587	-0.03109	7.587	-0.00809	14.587	-0.04093	21.587	0.17157
0.588	-0.01822	7.588	-0.0117	14.588	-0.03816	21.588	0.17121
0.589	-0.00475	7.589	-0.01233	14.589	-0.03827	21.589	0.16919
0.59	0.00826	7.59	-0.00995	14.59	-0.04186	21.59	0.16092
0.591	0.01879	7.591	-0.00522	14.591	-0.04998	21.591	0.15613
0.592	0.02647	7.592	0.00182	14.592	-0.06181	21.592	0.14267
0.593	0.03054	7.593	0.01089	14.593	-0.07571	21.593	0.12964
0.594	0.03026	7.594	0.02106	14.594	-0.08859	21.594	0.11851
0.595	0.0258	7.595	0.03134	14.595	-0.09883	21.595	0.11041
0.596	0.0163	7.596	0.04143	14.596	-0.10664	21.596	0.09708
0.597	0.00238	7.597	0.05047	14.597	-0.11013	21.597	0.08388
0.598	-0.0155	7.598	0.05747	14.598	-0.11044	21.598	0.06776
0.599	-0.03466	7.599	0.06167	14.599	-0.10699	21.599	0.05703
0.6	-0.05333	7.6	0.06201	14.6	-0.1007	21.6	0.04765
0.601	-0.06975	7.601	0.05797	14.601	-0.09291	21.601	0.04221
0.602	-0.08217	7.602	0.05024	14.602	-0.0846	21.602	0.03082
0.603	-0.08961	7.603	0.04022	14.603	-0.07629	21.603	0.01769
0.604	-0.09137	7.604	0.02848	14.604	-0.06786	21.604	0.00808
0.605	-0.0884	7.605	0.0162	14.605	-0.05757	21.605	-0.00117
0.606	-0.08128	7.606	0.00468	14.606	-0.04746	21.606	-0.01076
0.607	-0.0711	7.607	-0.00522	14.607	-0.03789	21.607	-0.01555
0.608	-0.0589	7.608	-0.01295	14.608	-0.02969	21.608	-0.02176
0.609	-0.04508	7.609	-0.01816	14.609	-0.02299	21.609	-0.0255
0.61	-0.03103	7.61	-0.02141	14.61	-0.01957	21.61	-0.02768
0.611	-0.01854	7.611	-0.02267	14.611	-0.02026	21.611	-0.02442
0.612	-0.00889	7.612	-0.0214	14.612	-0.02512	21.612	-0.02784
0.613	-0.00311	7.613	-0.01693	14.613	-0.03324	21.613	-0.02642
0.614	-0.000861764	7.614	-0.00982	14.614	-0.04345	21.614	-0.02164
0.615	-0.00271	7.615	-0.000523371	14.615	-0.0534	21.615	-0.01974
0.616	-0.00791	7.616	0.01012	14.616	-0.06334	21.616	-0.01979
0.617	-0.01545	7.617	0.02163	14.617	-0.07198	21.617	-0.02096
0.618	-0.02434	7.618	0.03308	14.618	-0.07899	21.618	-0.02315
0.619	-0.03275	7.619	0.04338	14.619	-0.08362	21.619	-0.02145
0.62	-0.04048	7.62	0.05123	14.62	-0.08585	21.62	-0.02515
0.621	-0.04743	7.621	0.05676	14.621	-0.08561	21.621	-0.02933
0.622	-0.05323	7.622	0.06031	14.622	-0.08207	21.622	-0.03501
0.623	-0.05716	7.623	0.06224	14.623	-0.07595	21.623	-0.04209
0.624	-0.05839	7.624	0.06183	14.624	-0.06736	21.624	-0.05117
0.625	-0.05663	7.625	0.05918	14.625	-0.0564	21.625	-0.05929
0.626	-0.05239	7.626	0.05463	14.626	-0.04562	21.626	-0.06347
0.627	-0.04608	7.627	0.0495	14.627	-0.03584	21.627	-0.06657
0.628	-0.03919	7.628	0.04468	14.628	-0.02856	21.628	-0.07033
0.629	-0.03145	7.629	0.04112	14.629	-0.02413	21.629	-0.07065
0.63	-0.02468	7.63	0.03947	14.63	-0.02357	21.63	-0.06754
0.631	-0.02015	7.631	0.04088	14.631	-0.02734	21.631	-0.06579
0.632	-0.01889	7.632	0.04564	14.632	-0.03397	21.632	-0.06194
0.633	-0.02005	7.633	0.05356	14.633	-0.04241	21.633	-0.05621
0.634	-0.02425	7.634	0.06359	14.634	-0.05202	21.634	-0.04698
0.635	-0.03104	7.635	0.07517	14.635	-0.0616	21.635	-0.03845
0.636	-0.04001	7.636	0.08784	14.636	-0.0715	21.636	-0.02592
0.637	-0.05097	7.637	0.10163	14.637	-0.07969	21.637	-0.01706
0.638	-0.06344	7.638	0.11594	14.638	-0.08532	21.638	-0.00818
0.639	-0.07576	7.639	0.13032	14.639	-0.08739	21.639	-0.00399
0.64	-0.08794	7.64	0.14442	14.64	-0.08611	21.64	-0.00632
0.641	-0.09856	7.641	0.15802	14.641	-0.08162	21.641	-0.00578
0.642	-0.10588	7.642	0.17023	14.642	-0.07324	21.642	-0.00718
0.643	-0.10826	7.643	0.18066	14.643	-0.06162	21.643	-0.01348
0.644	-0.10639	7.644	0.18943	14.644	-0.0488	21.644	-0.02182
0.645	-0.10048	7.645	0.19759	14.645	-0.03564	21.645	-0.03005
0.646	-0.09124	7.646	0.20662	14.646	-0.02384	21.646	-0.03715
0.647	-0.07967	7.647	0.21807	14.647	-0.01466	21.647	-0.04323
0.648	-0.06697	7.648	0.23247	14.648	-0.00859	21.648	-0.05137
0.649	-0.05377	7.649	0.24989	14.649	-0.00493	21.649	-0.054
0.65	-0.04162	7.65	0.26968	14.65	-0.00439	21.65	-0.05297
0.651	-0.03121	7.651	0.29078	14.651	-0.00689	21.651	-0.05297
0.652	-0.02318	7.652	0.31122	14.652	-0.01134	21.652	-0.04439
0.653	-0.01731	7.653	0.32962	14.653	-0.01798	21.653	-0.03582
0.654	-0.01461	7.654	0.34422	14.654	-0.0272	21.654	-0.02876
0.655	-0.01521	7.655	0.35355	14.655	-0.0374	21.655	-0.02484
0.656	-0.01858	7.656	0.35664	14.656	-0.04765	21.656	-0.01486
0.657	-0.024	7.657	0.35309	14.657	-0.05738	21.657	-0.01406
0.658	-0.03075	7.658	0.34234	14.658	-0.06583	21.658	-0.01281
0.659	-0.03775	7.659	0.32382	14.659	-0.07159	21.659	-0.01695
0.66	-0.04418	7.66	0.29746	14.66	-0.074	21.66	-0.0235
0.661	-0.0491	7.661	0.26404	14.661	-0.07318	21.661	-0.02838
0.662	-0.05226	7.662	0.22502	14.662	-0.06872	21.662	-0.03628
0.663	-0.05264	7.663	0.18256	14.663	-0.06092	21.663	-0.04536
0.664	-0.05026	7.664	0.13859	14.664	-0.05109	21.664	-0.05746
0.665	-0.04576	7.665	0.0954	14.665	-0.04018	21.665	-0.06492
0.666	-0.0385	7.666	0.05526	14.666	-0.02962	21.666	-0.0713
0.667	-0.02917	7.667	0.02032	14.667	-0.02006	21.667	-0.07721
0.668	-0.01938	7.668	-0.00794	14.668	-0.01285	21.668	-0.07784
0.669	-0.00983	7.669	-0.02893	14.669	-0.00855	21.669	-0.07606
0.67	-0.000770892	7.67	-0.04283	14.67	-0.00752	21.67	-0.07175
0.671	0.00696	7.671	-0.05026	14.671	-0.01044	21.671	-0.06961
0.672	0.01257	7.672	-0.0519	14.672	-0.01671	21.672	-0.06015
0.673	0.01533	7.673	-0.04872	14.673	-0.0252	21.673	-0.05398
0.674	0.01437	7.674	-0.04237	14.674	-0.03538	21.674	-0.05234
0.675	0.00923	7.675	-0.03432	14.675	-0.04599	21.675	-0.04483
0.676	0.00163	7.676	-0.02588	14.676	-0.05581	21.676	-0.03523
0.677	-0.00861	7.677	-0.01812	14.677	-0.06374	21.677	-0.02885
0.678	-0.02119	7.678	-0.01232	14.678	-0.06891	21.678	-0.02042
0.679	-0.03409	7.679	-0.00944	14.679	-0.07044	21.679	-0.0184
0.68	-0.04595	7.68	-0.01032	14.68	-0.06834	21.68	-0.01821
0.681	-0.05586	7.681	-0.01496	14.681	-0.06257	21.681	-0.01525
0.682	-0.06194	7.682	-0.02275	14.682	-0.05348	21.682	-0.01434
0.683	-0.06348	7.683	-0.0331	14.683	-0.04085	21.683	-0.0173
0.684	-0.06045	7.684	-0.04555	14.684	-0.02572	21.684	-0.02129
0.685	-0.0532	7.685	-0.05903	14.685	-0.00945	21.685	-0.02344
0.686	-0.0409	7.686	-0.07221	14.686	0.00583	21.686	-0.02855
0.687	-0.02478	7.687	-0.08398	14.687	0.01879	21.687	-0.03194
0.688	-0.00617	7.688	-0.09342	14.688	0.02811	21.688	-0.0343
0.689	0.01503	7.689	-0.09986	14.689	0.03325	21.689	-0.03565
0.69	0.03778	7.69	-0.10306	14.69	0.03405	21.69	-0.03893
0.691	0.06081	7.691	-0.10228	14.691	0.03019	21.691	-0.03947
0.692	0.084	7.692	-0.09694	14.692	0.02253	21.692	-0.0391
0.693	0.10632	7.693	-0.08728	14.693	0.01291	21.693	-0.03964
0.694	0.12725	7.694	-0.07427	14.694	0.00139	21.694	-0.03755
0.695	0.14674	7.695	-0.05911	14.695	-0.01136	21.695	-0.03281
0.696	0.16594	7.696	-0.04288	14.696	-0.02392	21.696	-0.02716
0.697	0.18471	7.697	-0.02701	14.697	-0.03512	21.697	-0.02048
0.698	0.20326	7.698	-0.01289	14.698	-0.0444	21.698	-0.01861
0.699	0.22348	7.699	-0.00228	14.699	-0.05068	21.699	-0.01798
0.7	0.2451	7.7	0.00379	14.7	-0.05357	21.7	-0.01756
0.701	0.26772	7.701	0.0054	14.701	-0.05272	21.701	-0.01266
0.702	0.29173	7.702	0.00301	14.702	-0.04867	21.702	-0.01574
0.703	0.31588	7.703	-0.00308	14.703	-0.04049	21.703	-0.01742
0.704	0.3398	7.704	-0.01228	14.704	-0.03063	21.704	-0.01596
0.705	0.36216	7.705	-0.02328	14.705	-0.0207	21.705	-0.02157
0.706	0.38214	7.706	-0.03474	14.706	-0.01173	21.706	-0.02373
0.707	0.39869	7.707	-0.04583	14.707	-0.00406	21.707	-0.02551
0.708	0.41019	7.708	-0.05546	14.708	0.00118	21.708	-0.02887
0.709	0.41604	7.709	-0.06253	14.709	0.00346	21.709	-0.02807
0.71	0.41536	7.71	-0.06621	14.71	0.00263	21.71	-0.0262
0.711	0.40788	7.711	-0.06601	14.711	-0.00141	21.711	-0.02336
0.712	0.3939	7.712	-0.06193	14.712	-0.00798	21.712	-0.0215
0.713	0.37332	7.713	-0.05435	14.713	-0.01569	21.713	-0.01604
0.714	0.34628	7.714	-0.04394	14.714	-0.02432	21.714	-0.0089
0.715	0.31384	7.715	-0.03174	14.715	-0.03385	21.715	-0.00317
0.716	0.2783	7.716	-0.01915	14.716	-0.04275	21.716	0.00461
0.717	0.2406	7.717	-0.00797	14.717	-0.04908	21.717	0.0132
0.718	0.2014	7.718	0.00060546	14.718	-0.05251	21.718	0.01965
0.719	0.1635	7.719	0.00549	14.719	-0.05218	21.719	0.02211
0.72	0.12881	7.72	0.00622	14.72	-0.04806	21.72	0.02344
0.721	0.09849	7.721	0.00266	14.721	-0.04092	21.721	0.02651
0.722	0.07375	7.722	-0.00424	14.722	-0.02999	21.722	0.02353
0.723	0.05479	7.723	-0.01318	14.723	-0.01674	21.723	0.02758
0.724	0.04155	7.724	-0.0231	14.724	-0.00268	21.724	0.02079
0.725	0.03406	7.725	-0.03346	14.725	0.01007	21.725	0.00887
0.726	0.03165	7.726	-0.04372	14.726	0.02138	21.726	0.00694
0.727	0.03299	7.727	-0.05346	14.727	0.03102	21.727	0.00354
0.728	0.03582	7.728	-0.06195	14.728	0.03788	21.728	0.000416125
0.729	0.04046	7.729	-0.06861	14.729	0.04174	21.729	-0.00326
0.73	0.04546	7.73	-0.07247	14.73	0.04162	21.73	-0.00177
0.731	0.04985	7.731	-0.07302	14.731	0.03734	21.731	0.00253
0.732	0.05214	7.732	-0.06947	14.732	0.03059	21.732	0.00667
0.733	0.05173	7.733	-0.06191	14.733	0.02138	21.733	0.01177
0.734	0.04873	7.734	-0.05123	14.734	0.00966	21.734	0.01785
0.735	0.04285	7.735	-0.03904	14.735	-0.00419	21.735	0.02672
0.736	0.03429	7.736	-0.02621	14.736	-0.01845	21.736	0.03738
0.737	0.0233	7.737	-0.01367	14.737	-0.03079	21.737	0.04411
0.738	0.01044	7.738	-0.0026	14.738	-0.04045	21.738	0.04772
0.739	-0.00189	7.739	0.00591	14.739	-0.04637	21.739	0.04535
0.74	-0.013	7.74	0.01166	14.74	-0.04961	21.74	0.04478
0.741	-0.02211	7.741	0.01464	14.741	-0.04924	21.741	0.03958
0.742	-0.02873	7.742	0.01472	14.742	-0.04446	21.742	0.03099
0.743	-0.03135	7.743	0.01161	14.743	-0.03663	21.743	0.02196
0.744	-0.02953	7.744	0.00528	14.744	-0.02694	21.744	0.00474
0.745	-0.02429	7.745	-0.00384	14.745	-0.01749	21.745	-0.00363
0.746	-0.01646	7.746	-0.01435	14.746	-0.00812	21.746	-0.01039
0.747	-0.00707	7.747	-0.02503	14.747	0.00144	21.747	-0.01727
0.748	0.00307	7.748	-0.03497	14.748	0.01019	21.748	-0.02243
0.749	0.01342	7.749	-0.04339	14.749	0.01661	21.749	-0.02587
0.75	0.02185	7.75	-0.04873	14.75	0.01928	21.75	-0.02349
0.751	0.02767	7.751	-0.05021	14.751	0.01835	21.751	-0.01703
0.752	0.03043	7.752	-0.04796	14.752	0.01441	21.752	-0.01345
0.753	0.03015	7.753	-0.04284	14.753	0.00736	21.753	-0.00435
0.754	0.02694	7.754	-0.03557	14.754	-0.00253	21.754	0.00554
0.755	0.01923	7.755	-0.0267	14.755	-0.0141	21.755	0.01635
0.756	0.00799	7.756	-0.01648	14.756	-0.02485	21.756	0.02705
0.757	-0.00556	7.757	-0.00592	14.757	-0.03298	21.757	0.03366
0.758	-0.02025	7.758	0.00362	14.758	-0.03713	21.758	0.03985
0.759	-0.03555	7.759	0.011	14.759	-0.03763	21.759	0.04347
0.76	-0.05077	7.76	0.0159	14.76	-0.0341	21.76	0.04729
0.761	-0.06349	7.761	0.0175	14.761	-0.02571	21.761	0.04294
0.762	-0.07324	7.762	0.01507	14.762	-0.01409	21.762	0.03095
0.763	-0.07886	7.763	0.00864	14.763	-0.000276328	21.763	0.01598
0.764	-0.0803	7.764	-0.000827002	14.764	0.01451	21.764	-0.00136
0.765	-0.07806	7.765	-0.01199	14.765	0.02962	21.765	-0.02397
0.766	-0.07159	7.766	-0.02347	14.766	0.0446	21.766	-0.0464
0.767	-0.06208	7.767	-0.03428	14.767	0.05806	21.767	-0.07088
0.768	-0.0506	7.768	-0.04335	14.768	0.06942	21.768	-0.09919
0.769	-0.03898	7.769	-0.04975	14.769	0.07709	21.769	-0.1212
0.77	-0.02789	7.77	-0.05266	14.77	0.0807	21.77	-0.14392
0.771	-0.018	7.771	-0.05205	14.771	0.08116	21.771	-0.1626
0.772	-0.01029	7.772	-0.04821	14.772	0.07702	21.772	-0.17845
0.773	-0.00486	7.773	-0.04141	14.773	0.07018	21.773	-0.18725
0.774	-0.00279	7.774	-0.03217	14.774	0.06175	21.774	-0.19613
0.775	-0.00396	7.775	-0.02134	14.775	0.0532	21.775	-0.19801
0.776	-0.00763	7.776	-0.01009	14.776	0.04553	21.776	-0.19532
0.777	-0.01344	7.777	0.00076334	14.777	0.03908	21.777	-0.1905
0.778	-0.02079	7.778	0.01005	14.778	0.03537	21.778	-0.18494
0.779	-0.02901	7.779	0.01658	14.779	0.03401	21.779	-0.1718
0.78	-0.03634	7.78	0.01972	14.78	0.03543	21.78	-0.16078
0.781	-0.04263	7.781	0.01877	14.781	0.04005	21.781	-0.15769
0.782	-0.04711	7.782	0.01255	14.782	0.04677	21.782	-0.15623
0.783	-0.04846	7.783	0.000611406	14.783	0.05732	21.783	-0.15202
0.784	-0.047	7.784	-0.01615	14.784	0.06997	21.784	-0.14722
0.785	-0.04209	7.785	-0.03613	14.785	0.0835	21.785	-0.14511
0.786	-0.03445	7.786	-0.05726	14.786	0.09657	21.786	-0.1402
0.787	-0.02515	7.787	-0.07716	14.787	0.10876	21.787	-0.14129
0.788	-0.01556	7.788	-0.09423	14.788	0.12036	21.788	-0.1394
0.789	-0.00611	7.789	-0.10767	14.789	0.13066	21.789	-0.12916
0.79	0.00287	7.79	-0.11671	14.79	0.13956	21.79	-0.12519
0.791	0.00889	7.791	-0.12132	14.791	0.14859	21.791	-0.11657
0.792	0.01193	7.792	-0.12229	14.792	0.15768	21.792	-0.10731
0.793	0.01253	7.793	-0.12057	14.793	0.16912	21.793	-0.09659
0.794	0.00955	7.794	-0.11692	14.794	0.18079	21.794	-0.08956
0.795	0.00409	7.795	-0.11213	14.795	0.19287	21.795	-0.07896
0.796	-0.00429	7.796	-0.10705	14.796	0.20442	21.796	-0.07004
0.797	-0.01488	7.797	-0.10236	14.797	0.2158	21.797	-0.05966
0.798	-0.0264	7.798	-0.0993	14.798	0.22648	21.798	-0.05122
0.799	-0.03825	7.799	-0.09889	14.799	0.23633	21.799	-0.0392
0.8	-0.04855	7.8	-0.10169	14.8	0.24519	21.8	-0.03161
0.801	-0.05779	7.801	-0.10816	14.801	0.25387	21.801	-0.02804
0.802	-0.06408	7.802	-0.11866	14.802	0.26048	21.802	-0.02473
0.803	-0.0668	7.803	-0.13266	14.803	0.26438	21.803	-0.0226
0.804	-0.06618	7.804	-0.14883	14.804	0.26342	21.804	-0.02187
0.805	-0.06159	7.805	-0.16554	14.805	0.25718	21.805	-0.02459
0.806	-0.05423	7.806	-0.18112	14.806	0.24508	21.806	-0.02811
0.807	-0.04459	7.807	-0.19426	14.807	0.22775	21.807	-0.0298
0.808	-0.03382	7.808	-0.2044	14.808	0.20489	21.808	-0.02874
0.809	-0.02302	7.809	-0.21096	14.809	0.17895	21.809	-0.02687
0.81	-0.01318	7.81	-0.21361	14.81	0.15111	21.81	-0.02726
0.811	-0.00622	7.811	-0.21246	14.811	0.12289	21.811	-0.02167
0.812	-0.00176	7.812	-0.20776	14.812	0.09492	21.812	-0.02254
0.813	0.000180283	7.813	-0.19961	14.813	0.06723	21.813	-0.02038
0.814	-0.000782364	7.814	-0.18853	14.814	0.04034	21.814	-0.01988
0.815	-0.00485	7.815	-0.17513	14.815	0.01556	21.815	-0.01982
0.816	-0.01122	7.816	-0.1602	14.816	-0.00682	21.816	-0.01711
0.817	-0.01898	7.817	-0.14467	14.817	-0.02636	21.817	-0.01267
0.818	-0.02741	7.818	-0.12949	14.818	-0.04242	21.818	-0.01395
0.819	-0.03622	7.819	-0.11538	14.819	-0.05367	21.819	-0.01604
0.82	-0.04316	7.82	-0.10267	14.82	-0.06007	21.82	-0.01698
0.821	-0.04825	7.821	-0.09172	14.821	-0.06268	21.821	-0.0225
0.822	-0.05078	7.822	-0.08321	14.822	-0.06271	21.822	-0.03066
0.823	-0.05053	7.823	-0.07767	14.823	-0.06083	21.823	-0.04021
0.824	-0.04749	7.824	-0.0751	14.824	-0.05742	21.824	-0.05176
0.825	-0.04158	7.825	-0.07526	14.825	-0.05381	21.825	-0.06235
0.826	-0.03321	7.826	-0.07748	14.826	-0.05129	21.826	-0.06716
0.827	-0.02325	7.827	-0.08055	14.827	-0.04971	21.827	-0.07263
0.828	-0.01271	7.828	-0.08343	14.828	-0.04868	21.828	-0.07752
0.829	-0.00272	7.829	-0.08559	14.829	-0.04736	21.829	-0.07519
0.83	0.0068	7.83	-0.08615	14.83	-0.04711	21.83	-0.07503
0.831	0.01364	7.831	-0.08423	14.831	-0.04925	21.831	-0.06927
0.832	0.0171	7.832	-0.07972	14.832	-0.05273	21.832	-0.0667
0.833	0.01721	7.833	-0.07282	14.833	-0.05753	21.833	-0.06263
0.834	0.01423	7.834	-0.06393	14.834	-0.06392	21.834	-0.059
0.835	0.00816	7.835	-0.05342	14.835	-0.07134	21.835	-0.05418
0.836	-0.000198008	7.836	-0.0421	14.836	-0.07849	21.836	-0.0436
0.837	-0.01056	7.837	-0.03103	14.837	-0.08358	21.837	-0.03685
0.838	-0.02252	7.838	-0.02143	14.838	-0.08544	21.838	-0.03048
0.839	-0.03481	7.839	-0.0142	14.839	-0.08378	21.839	-0.02286
0.84	-0.04653	7.84	-0.00953	14.84	-0.07944	21.84	-0.01594
0.841	-0.05729	7.841	-0.00757	14.841	-0.07304	21.841	-0.01463
0.842	-0.06675	7.842	-0.00869	14.842	-0.06416	21.842	-0.01261
0.843	-0.07334	7.843	-0.01276	14.843	-0.0538	21.843	-0.0149
0.844	-0.07574	7.844	-0.01948	14.844	-0.04339	21.844	-0.01588
0.845	-0.07358	7.845	-0.02835	14.845	-0.03298	21.845	-0.01466
0.846	-0.06707	7.846	-0.03911	14.846	-0.02377	21.846	-0.01317
0.847	-0.05722	7.847	-0.05093	14.847	-0.0149	21.847	-0.01631
0.848	-0.04472	7.848	-0.06289	14.848	-0.00734	21.848	-0.01482
0.849	-0.03065	7.849	-0.07387	14.849	-0.00206	21.849	-0.01063
0.85	-0.01695	7.85	-0.08268	14.85	-0.000204372	21.85	-0.00967
0.851	-0.00573	7.851	-0.08868	14.851	-0.00291	21.851	-0.00542
0.852	0.00203	7.852	-0.09119	14.852	-0.00949	21.852	-0.0044
0.853	0.00622	7.853	-0.08975	14.853	-0.02001	21.853	-0.00661
0.854	0.00779	7.854	-0.08473	14.854	-0.03368	21.854	-0.0044
0.855	0.00567	7.855	-0.0771	14.855	-0.04829	21.855	-0.00245
0.856	7.29052e-05	7.856	-0.06791	14.856	-0.0625	21.856	-0.000669217
0.857	-0.00804	7.857	-0.05829	14.857	-0.07389	21.857	-0.0019
0.858	-0.01793	7.858	-0.04914	14.858	-0.08263	21.858	0.00232
0.859	-0.02845	7.859	-0.041	14.859	-0.08795	21.859	0.00159
0.86	-0.03873	7.86	-0.03451	14.86	-0.08945	21.86	-0.00388
0.861	-0.04765	7.861	-0.03035	14.861	-0.08712	21.861	-0.01102
0.862	-0.05439	7.862	-0.02847	14.862	-0.08115	21.862	-0.01674
0.863	-0.05714	7.863	-0.02884	14.863	-0.07243	21.863	-0.02565
0.864	-0.05464	7.864	-0.03183	14.864	-0.06075	21.864	-0.03283
0.865	-0.04794	7.865	-0.03731	14.865	-0.04714	21.865	-0.04358
0.866	-0.03739	7.866	-0.04476	14.866	-0.0331	21.866	-0.05196
0.867	-0.02437	7.867	-0.05284	14.867	-0.0193	21.867	-0.05797
0.868	-0.01077	7.868	-0.06021	14.868	-0.00823	21.868	-0.05683
0.869	0.0025	7.869	-0.06605	14.869	-0.000680868	21.869	-0.06157
0.87	0.01407	7.87	-0.07002	14.87	0.00229	21.87	-0.05619
0.871	0.02232	7.871	-0.07122	14.871	0.00041112	21.871	-0.05243
0.872	0.02595	7.872	-0.06841	14.872	-0.00551	21.872	-0.05213
0.873	0.0262	7.873	-0.06177	14.873	-0.01489	21.873	-0.04773
0.874	0.02353	7.874	-0.05273	14.874	-0.02631	21.874	-0.03935
0.875	0.01718	7.875	-0.04233	14.875	-0.03877	21.875	-0.03363
0.876	0.00777	7.876	-0.03123	14.876	-0.05047	21.876	-0.02413
0.877	-0.00391	7.877	-0.02037	14.877	-0.06008	21.877	-0.01209
0.878	-0.01796	7.878	-0.0112	14.878	-0.06709	21.878	-0.000486584
0.879	-0.03308	7.879	-0.00509	14.879	-0.07079	21.879	0.00476
0.88	-0.0484	7.88	-0.00271	14.88	-0.07033	21.88	0.00526
0.881	-0.06396	7.881	-0.00361	14.881	-0.06556	21.881	0.00848
0.882	-0.07951	7.882	-0.00702	14.882	-0.0565	21.882	0.00765
0.883	-0.09356	7.883	-0.01301	14.883	-0.04423	21.883	0.00553
0.884	-0.10588	7.884	-0.0218	14.884	-0.02861	21.884	0.00191
0.885	-0.11765	7.885	-0.03252	14.885	-0.01201	21.885	-0.00343
0.886	-0.12876	7.886	-0.04419	14.886	0.0044	21.886	-0.00661
0.887	-0.13841	7.887	-0.05603	14.887	0.01842	21.887	-0.00661
0.888	-0.14731	7.888	-0.06728	14.888	0.02862	21.888	-0.0064
0.889	-0.15409	7.889	-0.07677	14.889	0.034	21.889	-0.01077
0.89	-0.1594	7.89	-0.0836	14.89	0.03512	21.89	-0.00441
0.891	-0.16392	7.891	-0.08699	14.891	0.03129	21.891	-0.00447
0.892	-0.16795	7.892	-0.08672	14.892	0.02331	21.892	-0.00556
0.893	-0.17077	7.893	-0.08318	14.893	0.01177	21.893	-0.00184
0.894	-0.17361	7.894	-0.077	14.894	-0.0011	21.894	0.000147466
0.895	-0.17747	7.895	-0.06812	14.895	-0.01384	21.895	0.00408
0.896	-0.18361	7.896	-0.05751	14.896	-0.02502	21.896	0.01007
0.897	-0.19151	7.897	-0.04666	14.897	-0.0349	21.897	0.01351
0.898	-0.20263	7.898	-0.03672	14.898	-0.04308	21.898	0.01524
0.899	-0.21622	7.899	-0.028	14.899	-0.04864	21.899	0.01423
0.9	-0.23166	7.9	-0.02096	14.9	-0.05023	21.9	0.00875
0.901	-0.24785	7.901	-0.01613	14.901	-0.0488	21.901	0.00474
0.902	-0.26398	7.902	-0.01414	14.902	-0.04399	21.902	-0.000679947
0.903	-0.2783	7.903	-0.01556	14.903	-0.0367	21.903	-0.00739
0.904	-0.28991	7.904	-0.01989	14.904	-0.02681	21.904	-0.01414
0.905	-0.2973	7.905	-0.02632	14.905	-0.01481	21.905	-0.01901
0.906	-0.30091	7.906	-0.03444	14.906	-0.00283	21.906	-0.02658
0.907	-0.29956	7.907	-0.0436	14.907	0.00735	21.907	-0.0308
0.908	-0.29508	7.908	-0.05219	14.908	0.01483	21.908	-0.03627
0.909	-0.28785	7.909	-0.05901	14.909	0.01927	21.909	-0.04288
0.91	-0.27772	7.91	-0.06327	14.91	0.02086	21.91	-0.04653
0.911	-0.26573	7.911	-0.06447	14.911	0.0187	21.911	-0.04539
0.912	-0.25322	7.912	-0.06257	14.912	0.01423	21.912	-0.04528
0.913	-0.24042	7.913	-0.05757	14.913	0.00853	21.913	-0.04141
0.914	-0.22849	7.914	-0.04939	14.914	0.00222	21.914	-0.03661
0.915	-0.21769	7.915	-0.03853	14.915	-0.0039	21.915	-0.03264
0.916	-0.20883	7.916	-0.02661	14.916	-0.01018	21.916	-0.02764
0.917	-0.20063	7.917	-0.01466	14.917	-0.01583	21.917	-0.02459
0.918	-0.1941	7.918	-0.00343	14.918	-0.02009	21.918	-0.01879
0.919	-0.18779	7.919	0.00566	14.919	-0.02199	21.919	-0.01616
0.92	-0.17911	7.92	0.01109	14.92	-0.02153	21.92	-0.01683
0.921	-0.16819	7.921	0.01226	14.921	-0.01806	21.921	-0.01507
0.922	-0.15497	7.922	0.00926	14.922	-0.01034	21.922	-0.01098
0.923	-0.13856	7.923	0.00299	14.923	0.000952607	21.923	-0.01235
0.924	-0.11958	7.924	-0.0054	14.924	0.01406	21.924	-0.01161
0.925	-0.09806	7.925	-0.01524	14.925	0.0284	21.925	-0.01071
0.926	-0.07671	7.926	-0.02623	14.926	0.04078	21.926	-0.01455
0.927	-0.05596	7.927	-0.03703	14.927	0.04901	21.927	-0.0157
0.928	-0.03753	7.928	-0.04651	14.928	0.05266	21.928	-0.01437
0.929	-0.021	7.929	-0.05443	14.929	0.05087	21.929	-0.01363
0.93	-0.00604	7.93	-0.06054	14.93	0.04275	21.93	-0.01246
0.931	0.00507	7.931	-0.06465	14.931	0.02915	21.931	-0.00503
0.932	0.01259	7.932	-0.06694	14.932	0.01082	21.932	-0.00198
0.933	0.01678	7.933	-0.06661	14.933	-0.01181	21.933	0.00323
0.934	0.01697	7.934	-0.06302	14.934	-0.03799	21.934	0.00764
0.935	0.01415	7.935	-0.05664	14.935	-0.06589	21.935	0.00827
0.936	0.00732	7.936	-0.04885	14.936	-0.09425	21.936	0.01096
0.937	-0.00153	7.937	-0.0404	14.937	-0.12143	21.937	0.01089
0.938	-0.01178	7.938	-0.03264	14.938	-0.14569	21.938	0.01461
0.939	-0.02202	7.939	-0.02668	14.939	-0.16476	21.939	0.01445
0.94	-0.0305	7.94	-0.02305	14.94	-0.17793	21.94	0.01225
0.941	-0.03705	7.941	-0.02183	14.941	-0.18526	21.941	0.01097
0.942	-0.04059	7.942	-0.02325	14.942	-0.18811	21.942	0.01072
0.943	-0.04046	7.943	-0.02624	14.943	-0.18855	21.943	0.00763
0.944	-0.03703	7.944	-0.03011	14.944	-0.18811	21.944	6.1494e-05
0.945	-0.0298	7.945	-0.03419	14.945	-0.18743	21.945	-0.00777
0.946	-0.02042	7.946	-0.03838	14.946	-0.18791	21.946	-0.01944
0.947	-0.00888	7.947	-0.04198	14.947	-0.19037	21.947	-0.02432
0.948	0.00397	7.948	-0.04527	14.948	-0.19394	21.948	-0.0271
0.949	0.01734	7.949	-0.04795	14.949	-0.19754	21.949	-0.03249
0.95	0.03015	7.95	-0.04938	14.95	-0.2014	21.95	-0.03577
0.951	0.04006	7.951	-0.0486	14.951	-0.20485	21.951	-0.03411
0.952	0.04685	7.952	-0.0453	14.952	-0.2077	21.952	-0.03413
0.953	0.05049	7.953	-0.0388	14.953	-0.20992	21.953	-0.03125
0.954	0.04973	7.954	-0.02957	14.954	-0.20979	21.954	-0.02568
0.955	0.04452	7.955	-0.01819	14.955	-0.20712	21.955	-0.01878
0.956	0.03446	7.956	-0.00591	14.956	-0.20091	21.956	-0.0089
0.957	0.02114	7.957	0.00624	14.957	-0.19025	21.957	0.002
0.958	0.0066	7.958	0.01643	14.958	-0.17413	21.958	0.01381
0.959	-0.00841	7.959	0.02378	14.959	-0.1531	21.959	0.02345
0.96	-0.02169	7.96	0.02744	14.96	-0.12907	21.96	0.03257
0.961	-0.03233	7.961	0.02721	14.961	-0.10364	21.961	0.03909
0.962	-0.03943	7.962	0.02304	14.962	-0.07861	21.962	0.0475
0.963	-0.04224	7.963	0.01587	14.963	-0.05589	21.963	0.05166
0.964	-0.04045	7.964	0.00616	14.964	-0.03502	21.964	0.05011
0.965	-0.03416	7.965	-0.00516	14.965	-0.0176	21.965	0.04653
0.966	-0.02464	7.966	-0.01733	14.966	-0.0046	21.966	0.04272
0.967	-0.01266	7.967	-0.02931	14.967	0.00461	21.967	0.0442
0.968	0.00106	7.968	-0.04056	14.968	0.00934	21.968	0.04044
0.969	0.015	7.969	-0.05016	14.969	0.01038	21.969	0.04235
0.97	0.02764	7.97	-0.05706	14.97	0.00594	21.97	0.04478
0.971	0.03741	7.971	-0.06025	14.971	-0.00317	21.971	0.04673
0.972	0.04379	7.972	-0.0595	14.972	-0.01669	21.972	0.05255
0.973	0.04698	7.973	-0.05513	14.973	-0.0333	21.973	0.05826
0.974	0.0461	7.974	-0.04749	14.974	-0.0499	21.974	0.06935
0.975	0.04114	7.975	-0.03706	14.975	-0.06661	21.975	0.08437
0.976	0.0325	7.976	-0.02507	14.976	-0.08158	21.976	0.09718
0.977	0.02045	7.977	-0.01297	14.977	-0.09281	21.977	0.10929
0.978	0.0073	7.978	-0.0024	14.978	-0.1003	21.978	0.12038
0.979	-0.00685	7.979	0.00569	14.979	-0.10269	21.979	0.13013
0.98	-0.02063	7.98	0.01122	14.98	-0.10083	21.98	0.14004
0.981	-0.03237	7.981	0.01417	14.981	-0.09521	21.981	0.14695
0.982	-0.04095	7.982	0.014	14.982	-0.0883	21.982	0.15177
0.983	-0.0457	7.983	0.01041	14.983	-0.0801	21.983	0.15611
0.984	-0.04693	7.984	0.00456	14.984	-0.07159	21.984	0.1521
0.985	-0.04501	7.985	-0.00275	14.985	-0.06409	21.985	0.14535
0.986	-0.04024	7.986	-0.01094	14.986	-0.05885	21.986	0.14331
0.987	-0.0334	7.987	-0.01931	14.987	-0.05538	21.987	0.14117
0.988	-0.02425	7.988	-0.02698	14.988	-0.05494	21.988	0.13792
0.989	-0.01497	7.989	-0.03287	14.989	-0.05652	21.989	0.13489
0.99	-0.0065	7.99	-0.03561	14.99	-0.0614	21.99	0.12576
0.991	0.000808924	7.991	-0.03441	14.991	-0.06881	21.991	0.11729
0.992	0.00583	7.992	-0.02966	14.992	-0.07943	21.992	0.10899
0.993	0.00809	7.993	-0.02193	14.993	-0.0906	21.993	0.1029
0.994	0.00635	7.994	-0.01119	14.994	-0.10229	21.994	0.10118
0.995	0.000597173	7.995	0.00107	14.995	-0.11329	21.995	0.09773
0.996	-0.00852	7.996	0.01336	14.996	-0.12258	21.996	0.09185
0.997	-0.02076	7.997	0.02459	14.997	-0.12783	21.997	0.08938
0.998	-0.03397	7.998	0.03394	14.998	-0.13015	21.998	0.08492
0.999	-0.04881	7.999	0.04067	14.999	-0.12779	21.999	0.07717
1	-0.06377	8	0.0447	15	-0.12207	22	0.07137
1.001	-0.07583	8.001	0.04575	15.001	-0.11262	22.001	0.06212
1.002	-0.08413	8.002	0.04336	15.002	-0.10002	22.002	0.05352
1.003	-0.08874	8.003	0.03773	15.003	-0.08414	22.003	0.04428
1.004	-0.08977	8.004	0.02995	15.004	-0.06674	22.004	0.03197
1.005	-0.08635	8.005	0.02033	15.005	-0.04795	22.005	0.01997
1.006	-0.07916	8.006	0.01007	15.006	-0.03001	22.006	0.01099
1.007	-0.06884	8.007	0.000198418	15.007	-0.01329	22.007	0.000641972
1.008	-0.05567	8.008	-0.00807	15.008	0.000519376	22.008	-0.00534
1.009	-0.04221	8.009	-0.01377	15.009	0.01051	22.009	-0.01554
1.01	-0.02925	8.01	-0.01621	15.01	0.01505	22.01	-0.02024
1.011	-0.01726	8.011	-0.01547	15.011	0.0147	22.011	-0.02575
1.012	-0.00777	8.012	-0.01191	15.012	0.00993	22.012	-0.03074
1.013	-0.00248	8.013	-0.00581	15.013	0.000844517	22.013	-0.02732
1.014	-0.00199	8.014	0.00211	15.014	-0.01161	22.014	-0.02407
1.015	-0.00554	8.015	0.01064	15.015	-0.02473	22.015	-0.0164
1.016	-0.01266	8.016	0.01943	15.016	-0.03822	22.016	-0.01164
1.017	-0.02229	8.017	0.02818	15.017	-0.0496	22.017	-0.00467
1.018	-0.03292	8.018	0.03658	15.018	-0.05882	22.018	-0.00578
1.019	-0.04389	8.019	0.04364	15.019	-0.06413	22.019	-0.00824
1.02	-0.0536	8.02	0.04869	15.02	-0.06555	22.02	-0.00714
1.021	-0.06005	8.021	0.0511	15.021	-0.06239	22.021	-0.00991
1.022	-0.06347	8.022	0.05048	15.022	-0.05528	22.022	-0.01451
1.023	-0.06386	8.023	0.0473	15.023	-0.04616	22.023	-0.02552
1.024	-0.06149	8.024	0.04225	15.024	-0.03555	22.024	-0.03335
1.025	-0.05601	8.025	0.0362	15.025	-0.02438	22.025	-0.04921
1.026	-0.04875	8.026	0.0302	15.026	-0.01474	22.026	-0.06135
1.027	-0.0394	8.027	0.02523	15.027	-0.00768	22.027	-0.06681
1.028	-0.02957	8.028	0.02226	15.028	-0.00358	22.028	-0.07017
1.029	-0.0199	8.029	0.02183	15.029	-0.00293	22.029	-0.07786
1.03	-0.01085	8.03	0.02404	15.03	-0.00641	22.03	-0.07855
1.031	-0.00307	8.031	0.02868	15.031	-0.01236	22.031	-0.0799
1.032	0.00258	8.032	0.0356	15.032	-0.02068	22.032	-0.07709
1.033	0.0056	8.033	0.04487	15.033	-0.0324	22.033	-0.06523
1.034	0.00591	8.034	0.05575	15.034	-0.0442	22.034	-0.05461
1.035	0.0046	8.035	0.0677	15.035	-0.05534	22.035	-0.04788
1.036	0.00178	8.036	0.07985	15.036	-0.06532	22.036	-0.04607
1.037	-0.000664315	8.037	0.09172	15.037	-0.07293	22.037	-0.04447
1.038	-0.00388	8.038	0.10297	15.038	-0.07732	22.038	-0.04503
1.039	-0.00715	8.039	0.11269	15.039	-0.07859	22.039	-0.04132
1.04	-0.00955	8.04	0.12019	15.04	-0.07642	22.04	-0.03815
1.041	-0.01048	8.041	0.12536	15.041	-0.07051	22.041	-0.03848
1.042	-0.00874	8.042	0.12903	15.042	-0.06205	22.042	-0.04059
1.043	-0.00379	8.043	0.132	15.043	-0.05246	22.043	-0.0409
1.044	0.00407	8.044	0.13475	15.044	-0.0414	22.044	-0.04595
1.045	0.01562	8.045	0.13856	15.045	-0.03017	22.045	-0.05829
1.046	0.02915	8.046	0.14456	15.046	-0.0204	22.046	-0.06085
1.047	0.04541	8.047	0.15391	15.047	-0.01208	22.047	-0.06203
1.048	0.06172	8.048	0.1667	15.048	-0.00602	22.048	-0.0665
1.049	0.07809	8.049	0.18271	15.049	-0.00296	22.049	-0.06773
1.05	0.09487	8.05	0.20161	15.05	-0.00319	22.05	-0.06644
1.051	0.11124	8.051	0.22301	15.051	-0.0055	22.051	-0.0663
1.052	0.12805	8.052	0.24632	15.052	-0.00994	22.052	-0.05721
1.053	0.14448	8.053	0.26991	15.053	-0.01685	22.053	-0.0498
1.054	0.15897	8.054	0.29154	15.054	-0.02412	22.054	-0.04519
1.055	0.17211	8.055	0.30939	15.055	-0.03138	22.055	-0.04278
1.056	0.18115	8.056	0.32179	15.056	-0.0383	22.056	-0.04156
1.057	0.18798	8.057	0.32769	15.057	-0.04326	22.057	-0.03682
1.058	0.19131	8.058	0.32617	15.058	-0.04647	22.058	-0.03142
1.059	0.19258	8.059	0.31684	15.059	-0.04753	22.059	-0.027
1.06	0.19407	8.06	0.29973	15.06	-0.04531	22.06	-0.02629
1.061	0.1961	8.061	0.27581	15.061	-0.03962	22.061	-0.02919
1.062	0.20106	8.062	0.24639	15.062	-0.03127	22.062	-0.0309
1.063	0.20739	8.063	0.21236	15.063	-0.02175	22.063	-0.03427
1.064	0.21551	8.064	0.17503	15.064	-0.01144	22.064	-0.04513
1.065	0.22483	8.065	0.13641	15.065	-0.00152	22.065	-0.0595
1.066	0.23377	8.066	0.09826	15.066	0.00735	22.066	-0.06092
1.067	0.24284	8.067	0.0619	15.067	0.0146	22.067	-0.07125
1.068	0.24887	8.068	0.02879	15.068	0.01822	22.068	-0.07802
1.069	0.25185	8.069	0.000505873	15.069	0.01861	22.069	-0.08307
1.07	0.25333	8.07	-0.02184	15.07	0.01597	22.07	-0.08823
1.071	0.25099	8.071	-0.0376	15.071	0.01078	22.071	-0.0877
1.072	0.24518	8.072	-0.04668	15.072	0.00364	22.072	-0.08033
1.073	0.23394	8.073	-0.0501	15.073	-0.00683	22.073	-0.07675
1.074	0.21843	8.074	-0.04873	15.074	-0.01914	22.074	-0.0687
1.075	0.19843	8.075	-0.0437	15.075	-0.03145	22.075	-0.05925
1.076	0.17472	8.076	-0.03665	15.076	-0.04256	22.076	-0.04965
1.077	0.14933	8.077	-0.02927	15.077	-0.05179	22.077	-0.03702
1.078	0.12241	8.078	-0.02235	15.078	-0.05891	22.078	-0.02731
1.079	0.09608	8.079	-0.01643	15.079	-0.06253	22.079	-0.02358
1.08	0.07277	8.08	-0.01261	15.08	-0.06114	22.08	-0.01839
1.081	0.05244	8.081	-0.01163	15.081	-0.05493	22.081	-0.01492
1.082	0.03608	8.082	-0.01413	15.082	-0.04502	22.082	-0.01042
1.083	0.0238	8.083	-0.02007	15.083	-0.03394	22.083	-0.00979
1.084	0.01747	8.084	-0.02884	15.084	-0.02126	22.084	-0.01326
1.085	0.01543	8.085	-0.0395	15.085	-0.00785	22.085	-0.01818
1.086	0.01674	8.086	-0.05134	15.086	0.00515	22.086	-0.01598
1.087	0.02091	8.087	-0.06321	15.087	0.01605	22.087	-0.02474
1.088	0.02606	8.088	-0.07356	15.088	0.0243	22.088	-0.02578
1.089	0.03163	8.089	-0.08129	15.089	0.02984	22.089	-0.02413
1.09	0.03663	8.09	-0.08611	15.09	0.03302	22.09	-0.02285
1.091	0.03879	8.091	-0.08758	15.091	0.0326	22.091	-0.02092
1.092	0.0372	8.092	-0.08572	15.092	0.02871	22.092	-0.0155
1.093	0.03248	8.093	-0.08073	15.093	0.02071	22.093	-0.0077
1.094	0.02566	8.094	-0.07323	15.094	0.01081	22.094	-0.00405
1.095	0.01491	8.095	-0.0641	15.095	6.13468e-05	22.095	0.00493
1.096	0.00257	8.096	-0.05475	15.096	-0.01064	22.096	0.01046
1.097	-0.01038	8.097	-0.04583	15.097	-0.02054	22.097	0.01439
1.098	-0.02276	8.098	-0.03786	15.098	-0.02766	22.098	0.0167
1.099	-0.03361	8.099	-0.03158	15.099	-0.03169	22.099	0.01443
1.1	-0.04265	8.1	-0.02775	15.1	-0.03131	22.1	0.01341
1.101	-0.04923	8.101	-0.02636	15.101	-0.02751	22.101	0.00996
1.102	-0.05248	8.102	-0.02757	15.102	-0.0211	22.102	0.00397
1.103	-0.05163	8.103	-0.03087	15.103	-0.01276	22.103	4.0167e-05
1.104	-0.04673	8.104	-0.03569	15.104	-0.00314	22.104	-0.00491
1.105	-0.03931	8.105	-0.04106	15.105	0.0071	22.105	-0.00987
1.106	-0.02829	8.106	-0.04617	15.106	0.01696	22.106	-0.01564
1.107	-0.01506	8.107	-0.04998	15.107	0.02522	22.107	-0.01764
1.108	-0.000824995	8.108	-0.0521	15.108	0.03178	22.108	-0.01117
1.109	0.01208	8.109	-0.05201	15.109	0.0348	22.109	-0.0093
1.11	0.02274	8.11	-0.04984	15.11	0.03456	22.11	-0.00733
1.111	0.031	8.111	-0.0457	15.111	0.02974	22.111	-0.00365
1.112	0.03579	8.112	-0.04006	15.112	0.02069	22.112	0.00635
1.113	0.03764	8.113	-0.03263	15.113	0.0082	22.113	0.01304
1.114	0.03583	8.114	-0.02387	15.114	-0.00671	22.114	0.01806
1.115	0.03048	8.115	-0.01449	15.115	-0.02236	22.115	0.03252
1.116	0.02307	8.116	-0.0052	15.116	-0.03697	22.116	0.041
1.117	0.01314	8.117	0.00336	15.117	-0.04874	22.117	0.04706
1.118	0.0013	8.118	0.01035	15.118	-0.05659	22.118	0.0506
1.119	-0.01149	8.119	0.01507	15.119	-0.0606	22.119	0.04966
1.12	-0.02465	8.12	0.01682	15.12	-0.05934	22.12	0.04885
1.121	-0.03672	8.121	0.01522	15.121	-0.05411	22.121	0.0462
1.122	-0.04697	8.122	0.0099	15.122	-0.04514	22.122	0.04643
1.123	-0.05372	8.123	0.0017	15.123	-0.03318	22.123	0.04483
1.124	-0.05706	8.124	-0.00857	15.124	-0.01962	22.124	0.03967
1.125	-0.05609	8.125	-0.01998	15.125	-0.00477	22.125	0.03095
1.126	-0.05155	8.126	-0.03141	15.126	0.01001	22.126	0.02451
1.127	-0.04559	8.127	-0.04211	15.127	0.02288	22.127	0.02146
1.128	-0.03826	8.128	-0.05155	15.128	0.03263	22.128	0.01527
1.129	-0.02979	8.129	-0.05902	15.129	0.03903	22.129	0.00767
1.13	-0.02177	8.13	-0.06374	15.13	0.04167	22.13	0.00622
1.131	-0.01512	8.131	-0.06534	15.131	0.03966	22.131	0.00724
1.132	-0.01069	8.132	-0.06398	15.132	0.03408	22.132	0.01257
1.133	-0.00824	8.133	-0.05938	15.133	0.02533	22.133	0.01638
1.134	-0.00848	8.134	-0.05194	15.134	0.01476	22.134	0.02349
1.135	-0.01116	8.135	-0.04207	15.135	0.0038	22.135	0.03582
1.136	-0.01703	8.136	-0.03099	15.136	-0.00658	22.136	0.04001
1.137	-0.02492	8.137	-0.02054	15.137	-0.01506	22.137	0.04637
1.138	-0.03302	8.138	-0.01246	15.138	-0.02052	22.138	0.04919
1.139	-0.04053	8.139	-0.00736	15.139	-0.02175	22.139	0.04867
1.14	-0.04758	8.14	-0.00561	15.14	-0.01906	22.14	0.04801
1.141	-0.05232	8.141	-0.00738	15.141	-0.01226	22.141	0.04271
1.142	-0.05352	8.142	-0.01265	15.142	-0.00233	22.142	0.0378
1.143	-0.05061	8.143	-0.02033	15.143	0.00999	22.143	0.0295
1.144	-0.04515	8.144	-0.02947	15.144	0.0242	22.144	0.01886
1.145	-0.0361	8.145	-0.03896	15.145	0.03827	22.145	0.00628
1.146	-0.02561	8.146	-0.04811	15.146	0.05137	22.146	-0.00584
1.147	-0.01334	8.147	-0.05663	15.147	0.06224	22.147	-0.02156
1.148	-0.000461106	8.148	-0.06388	15.148	0.07045	22.148	-0.04013
1.149	0.01205	8.149	-0.06863	15.149	0.07485	22.149	-0.05599
1.15	0.02123	8.15	-0.07042	15.15	0.07494	22.15	-0.07298
1.151	0.02847	8.151	-0.06942	15.151	0.07132	22.151	-0.08829
1.152	0.03301	8.152	-0.06535	15.152	0.06347	22.152	-0.10382
1.153	0.03442	8.153	-0.05725	15.153	0.05291	22.153	-0.12329
1.154	0.03177	8.154	-0.04533	15.154	0.04094	22.154	-0.14288
1.155	0.02648	8.155	-0.03084	15.155	0.02821	22.155	-0.15703
1.156	0.01764	8.156	-0.01577	15.156	0.01616	22.156	-0.17378
1.157	0.00756	8.157	-0.00165	15.157	0.00635	22.157	-0.18952
1.158	-0.00448	8.158	0.01072	15.158	-3.92009e-06	22.158	-0.20739
1.159	-0.01615	8.159	0.02054	15.159	-0.00244	22.159	-0.21686
1.16	-0.02824	8.16	0.02636	15.16	-0.000308073	22.16	-0.22894
1.161	-0.03763	8.161	0.02738	15.161	0.00674	22.161	-0.23278
1.162	-0.04391	8.162	0.02436	15.162	0.01702	22.162	-0.23299
1.163	-0.04684	8.163	0.01836	15.163	0.03166	22.163	-0.22648
1.164	-0.04641	8.164	0.00992	15.164	0.0491	22.164	-0.22091
1.165	-0.04216	8.165	-0.00070364	15.165	0.06807	22.165	-0.2117
1.166	-0.03545	8.166	-0.01293	15.166	0.08756	22.166	-0.20101
1.167	-0.02641	8.167	-0.02583	15.167	0.10692	22.167	-0.1857
1.168	-0.01725	8.168	-0.03824	15.168	0.12433	22.168	-0.16743
1.169	-0.00744	8.169	-0.04937	15.169	0.13979	22.169	-0.14674
1.17	0.000437646	8.17	-0.05844	15.17	0.15378	22.17	-0.13082
1.171	0.0075	8.171	-0.06421	15.171	0.16599	22.171	-0.11274
1.172	0.012	8.172	-0.06563	15.172	0.17613	22.172	-0.09451
1.173	0.01293	8.173	-0.06294	15.173	0.18505	22.173	-0.0781
1.174	0.00972	8.174	-0.05659	15.174	0.19243	22.174	-0.0559
1.175	0.00282	8.175	-0.04737	15.175	0.19881	22.175	-0.03978
1.176	-0.00719	8.176	-0.03631	15.176	0.20362	22.176	-0.02732
1.177	-0.0183	8.177	-0.02508	15.177	0.20765	22.177	-0.02017
1.178	-0.03051	8.178	-0.01502	15.178	0.21004	22.178	-0.01479
1.179	-0.04159	8.179	-0.00741	15.179	0.21137	22.179	-0.00567
1.18	-0.05181	8.18	-0.00264	15.18	0.2115	22.18	-0.00845
1.181	-0.05847	8.181	-0.000738039	15.181	0.20989	22.181	-0.00803
1.182	-0.06142	8.182	-0.00155	15.182	0.20616	22.182	-0.01483
1.183	-0.06103	8.183	-0.00527	15.183	0.20025	22.183	-0.01957
1.184	-0.05829	8.184	-0.01139	15.184	0.19202	22.184	-0.02899
1.185	-0.05228	8.185	-0.01943	15.185	0.18099	22.185	-0.03555
1.186	-0.04262	8.186	-0.02849	15.186	0.16597	22.186	-0.04107
1.187	-0.03006	8.187	-0.03774	15.187	0.14895	22.187	-0.048
1.188	-0.01683	8.188	-0.04574	15.188	0.12963	22.188	-0.05521
1.189	-0.00297	8.189	-0.05089	15.189	0.10908	22.189	-0.06097
1.19	0.00909	8.19	-0.05184	15.19	0.08704	22.19	-0.06355
1.191	0.01939	8.191	-0.04856	15.191	0.06406	22.191	-0.06366
1.192	0.02569	8.192	-0.04167	15.192	0.04121	22.192	-0.0572
1.193	0.02637	8.193	-0.03149	15.193	0.01886	22.193	-0.05184
1.194	0.02185	8.194	-0.01829	15.194	-0.00114	22.194	-0.04104
1.195	0.01403	8.195	-0.00338	15.195	-0.01971	22.195	-0.03299
1.196	0.00343	8.196	0.01158	15.196	-0.0366	22.196	-0.02413
1.197	-0.00882	8.197	0.02538	15.197	-0.04972	22.197	-0.01628
1.198	-0.02197	8.198	0.03753	15.198	-0.05974	22.198	-0.01059
1.199	-0.03409	8.199	0.04739	15.199	-0.06548	22.199	-0.00224
1.2	-0.04441	8.2	0.05357	15.2	-0.0677	22.2	-0.00175
1.201	-0.05254	8.201	0.05465	15.201	-0.06726	22.201	-0.00433
1.202	-0.05804	8.202	0.04992	15.202	-0.06384	22.202	-0.01068
1.203	-0.06099	8.203	0.04009	15.203	-0.05757	22.203	-0.01314
1.204	-0.06037	8.204	0.026	15.204	-0.04876	22.204	-0.02121
1.205	-0.05557	8.205	0.00863	15.205	-0.03959	22.205	-0.02907
1.206	-0.04765	8.206	-0.0109	15.206	-0.0298	22.206	-0.03865
1.207	-0.03715	8.207	-0.03105	15.207	-0.01977	22.207	-0.04835
1.208	-0.02591	8.208	-0.05047	15.208	-0.01158	22.208	-0.05243
1.209	-0.01443	8.209	-0.0681	15.209	-0.00544	22.209	-0.05458
1.21	-0.00454	8.21	-0.08344	15.21	-0.002	22.21	-0.05296
1.211	0.00175	8.211	-0.09605	15.211	-0.00219	22.211	-0.05339
1.212	0.00429	8.212	-0.10563	15.212	-0.00464	22.212	-0.04994
1.213	0.00374	8.213	-0.11172	15.213	-0.00937	22.213	-0.04434
1.214	-0.000119183	8.214	-0.11453	15.214	-0.01639	22.214	-0.03465
1.215	-0.00675	8.215	-0.1143	15.215	-0.02441	22.215	-0.02361
1.216	-0.01597	8.216	-0.11201	15.216	-0.03213	22.216	-0.01991
1.217	-0.02591	8.217	-0.10884	15.217	-0.0399	22.217	-0.01222
1.218	-0.03611	8.218	-0.10625	15.218	-0.04784	22.218	-0.00819
1.219	-0.04518	8.219	-0.10522	15.219	-0.05441	22.219	-0.00783
1.22	-0.05299	8.22	-0.10702	15.22	-0.05956	22.22	-0.00939
1.221	-0.0597	8.221	-0.11202	15.221	-0.06321	22.221	-0.01413
1.222	-0.06321	8.222	-0.12008	15.222	-0.06379	22.222	-0.02102
1.223	-0.06188	8.223	-0.13019	15.223	-0.06137	22.223	-0.02423
1.224	-0.05703	8.224	-0.14167	15.224	-0.05627	22.224	-0.03143
1.225	-0.04863	8.225	-0.15336	15.225	-0.04889	22.225	-0.03965
1.226	-0.03685	8.226	-0.16469	15.226	-0.04031	22.226	-0.04296
1.227	-0.02269	8.227	-0.17496	15.227	-0.0327	22.227	-0.04595
1.228	-0.00785	8.228	-0.18372	15.228	-0.02698	22.228	-0.05024
1.229	0.00627	8.229	-0.18986	15.229	-0.0234	22.229	-0.05275
1.23	0.01747	8.23	-0.19269	15.23	-0.02245	22.23	-0.05522
1.231	0.02483	8.231	-0.19173	15.231	-0.02534	22.231	-0.05582
1.232	0.02899	8.232	-0.18698	15.232	-0.03127	22.232	-0.05749
1.233	0.02982	8.233	-0.17848	15.233	-0.03945	22.233	-0.05627
1.234	0.02619	8.234	-0.16636	15.234	-0.04968	22.234	-0.05041
1.235	0.01914	8.235	-0.15139	15.235	-0.05998	22.235	-0.04402
1.236	0.0094	8.236	-0.13516	15.236	-0.07086	22.236	-0.03821
1.237	-0.00292	8.237	-0.11972	15.237	-0.08152	22.237	-0.033
1.238	-0.01727	8.238	-0.10628	15.238	-0.0901	22.238	-0.03022
1.239	-0.03357	8.239	-0.09537	15.239	-0.09495	22.239	-0.02813
1.24	-0.05154	8.24	-0.08735	15.24	-0.09565	22.24	-0.02389
1.241	-0.07093	8.241	-0.08258	15.241	-0.09257	22.241	-0.02045
1.242	-0.09019	8.242	-0.08121	15.242	-0.0849	22.242	-0.02078
1.243	-0.10893	8.243	-0.08321	15.243	-0.07301	22.243	-0.01907
1.244	-0.12806	8.244	-0.08761	15.244	-0.05839	22.244	-0.0201
1.245	-0.14525	8.245	-0.09339	15.245	-0.042	22.245	-0.02215
1.246	-0.15942	8.246	-0.10005	15.246	-0.02666	22.246	-0.02236
1.247	-0.17021	8.247	-0.10747	15.247	-0.01317	22.247	-0.02922
1.248	-0.17637	8.248	-0.11441	15.248	-0.00297	22.248	-0.03343
1.249	-0.17894	8.249	-0.11951	15.249	0.00345	22.249	-0.03522
1.25	-0.17873	8.25	-0.12199	15.25	0.0049	22.25	-0.03652
1.251	-0.17607	8.251	-0.12158	15.251	0.00134	22.251	-0.03447
1.252	-0.17217	8.252	-0.11811	15.252	-0.00637	22.252	-0.03389
1.253	-0.16875	8.253	-0.11176	15.253	-0.0166	22.253	-0.02824
1.254	-0.16745	8.254	-0.10251	15.254	-0.02831	22.254	-0.02109
1.255	-0.16857	8.255	-0.09108	15.255	-0.03964	22.255	-0.01712
1.256	-0.17269	8.256	-0.07886	15.256	-0.04996	22.256	-0.0091
1.257	-0.18066	8.257	-0.06739	15.257	-0.05732	22.257	-0.00766
1.258	-0.19141	8.258	-0.05718	15.258	-0.06166	22.258	-0.0033
1.259	-0.20513	8.259	-0.0488	15.259	-0.06238	22.259	-0.00255
1.26	-0.22191	8.26	-0.04315	15.26	-0.05992	22.26	-0.000604729
1.261	-0.23973	8.261	-0.04099	15.261	-0.0546	22.261	-0.000325348
1.262	-0.25677	8.262	-0.04234	15.262	-0.04662	22.262	-0.00641
1.263	-0.27061	8.263	-0.0467	15.263	-0.03601	22.263	-0.01119
1.264	-0.27947	8.264	-0.05277	15.264	-0.02297	22.264	-0.01835
1.265	-0.28234	8.265	-0.05982	15.265	-0.00905	22.265	-0.02318
1.266	-0.27928	8.266	-0.06674	15.266	0.00437	22.266	-0.03234
1.267	-0.2697	8.267	-0.07256	15.267	0.01644	22.267	-0.03642
1.268	-0.25319	8.268	-0.07564	15.268	0.02472	22.268	-0.03359
1.269	-0.23325	8.269	-0.07571	15.269	0.0283	22.269	-0.03682
1.27	-0.21337	8.27	-0.07296	15.27	0.02776	22.27	-0.03832
1.271	-0.19397	8.271	-0.06789	15.271	0.0235	22.271	-0.03811
1.272	-0.17695	8.272	-0.06092	15.272	0.01515	22.272	-0.03617
1.273	-0.16343	8.273	-0.0526	15.273	0.00446	22.273	-0.03068
1.274	-0.15367	8.274	-0.04344	15.274	-0.00806	22.274	-0.02746
1.275	-0.14844	8.275	-0.03424	15.275	-0.02114	22.275	-0.02354
1.276	-0.14696	8.276	-0.02538	15.276	-0.034	22.276	-0.01779
1.277	-0.14711	8.277	-0.01747	15.277	-0.04609	22.277	-0.01431
1.278	-0.14777	8.278	-0.01136	15.278	-0.05699	22.278	-0.00952
1.279	-0.14934	8.279	-0.00798	15.279	-0.06535	22.279	-0.00824
1.28	-0.14904	8.28	-0.00758	15.28	-0.06935	22.28	-0.00394
1.281	-0.14405	8.281	-0.0102	15.281	-0.06881	22.281	-0.00242
1.282	-0.13536	8.282	-0.01586	15.282	-0.06394	22.282	-0.01023
1.283	-0.12346	8.283	-0.02408	15.283	-0.05426	22.283	-0.01389
1.284	-0.10904	8.284	-0.03394	15.284	-0.04092	22.284	-0.01818
1.285	-0.09384	8.285	-0.04465	15.285	-0.0251	22.285	-0.02016
1.286	-0.0785	8.286	-0.05495	15.286	-0.00883	22.286	-0.02819
1.287	-0.06296	8.287	-0.06426	15.287	0.00536	22.287	-0.02694
1.288	-0.04949	8.288	-0.07186	15.288	0.01683	22.288	-0.02889
1.289	-0.03908	8.289	-0.07759	15.289	0.02514	22.289	-0.03342
1.29	-0.0308	8.29	-0.08103	15.29	0.03098	22.29	-0.03115
1.291	-0.0238	8.291	-0.08223	15.291	0.0332	22.291	-0.02862
1.292	-0.01984	8.292	-0.08109	15.292	0.03158	22.292	-0.02754
1.293	-0.01891	8.293	-0.07743	15.293	0.02713	22.293	-0.02313
1.294	-0.02132	8.294	-0.07128	15.294	0.01991	22.294	-0.02303
1.295	-0.02743	8.295	-0.06332	15.295	0.01111	22.295	-0.02072
1.296	-0.03546	8.296	-0.05382	15.296	0.000879564	22.296	-0.01803
1.297	-0.04355	8.297	-0.04385	15.297	-0.00938	22.297	-0.01017
1.298	-0.05225	8.298	-0.03448	15.298	-0.01788	22.298	-0.00764
1.299	-0.06	8.299	-0.02681	15.299	-0.02297	22.299	-0.00566
1.3	-0.06434	8.3	-0.02123	15.3	-0.02315	22.3	-0.00237
1.301	-0.06647	8.301	-0.01874	15.301	-0.01998	22.301	-0.0036
1.302	-0.0658	8.302	-0.01985	15.302	-0.01428	22.302	-0.01049
1.303	-0.06136	8.303	-0.02425	15.303	-0.00613	22.303	-0.0124
1.304	-0.05393	8.304	-0.03122	15.304	0.00283	22.304	-0.02128
1.305	-0.04406	8.305	-0.04	15.305	0.01247	22.305	-0.02762
1.306	-0.03164	8.306	-0.04935	15.306	0.02008	22.306	-0.03255
1.307	-0.01695	8.307	-0.05841	15.307	0.02605	22.307	-0.03484
1.308	-0.000677966	8.308	-0.06636	15.308	0.02912	22.308	-0.03978
1.309	0.01627	8.309	-0.07214	15.309	0.03002	22.309	-0.04441
1.31	0.03211	8.31	-0.07467	15.31	0.02846	22.31	-0.04404
1.311	0.04407	8.311	-0.07368	15.311	0.02302	22.311	-0.04275
1.312	0.0523	8.312	-0.06901	15.312	0.01419	22.312	-0.04351
1.313	0.05576	8.313	-0.061	15.313	0.0033	22.313	-0.0405
1.314	0.05347	8.314	-0.05033	15.314	-0.0095	22.314	-0.03853
1.315	0.04631	8.315	-0.03831	15.315	-0.02258	22.315	-0.02921
1.316	0.03545	8.316	-0.02574	15.316	-0.03608	22.316	-0.02675
1.317	0.02219	8.317	-0.01359	15.317	-0.04844	22.317	-0.01684
1.318	0.00726	8.318	-0.00265	15.318	-0.0603	22.318	-0.01481
1.319	-0.00803	8.319	0.00622	15.319	-0.0707	22.319	-0.00932
1.32	-0.02177	8.32	0.01254	15.32	-0.0796	22.32	-0.00506
1.321	-0.0326	8.321	0.01565	15.321	-0.08677	22.321	-0.00674
1.322	-0.03923	8.322	0.01502	15.322	-0.09117	22.322	-0.00781
1.323	-0.04138	8.323	0.01043	15.323	-0.0923	22.323	-0.01493
1.324	-0.04031	8.324	0.00214	15.324	-0.09129	22.324	-0.02053
1.325	-0.03486	8.325	-0.00947	15.325	-0.08852	22.325	-0.02175
1.326	-0.02529	8.326	-0.0235	15.326	-0.08524	22.326	-0.02881
1.327	-0.01335	8.327	-0.03834	15.327	-0.0827	22.327	-0.03712
1.328	-0.00102	8.328	-0.05226	15.328	-0.0832	22.328	-0.04035
1.329	0.01013	8.329	-0.06392	15.329	-0.08611	22.329	-0.03678
1.33	0.01961	8.33	-0.0725	15.33	-0.09196	22.33	-0.03468
1.331	0.02659	8.331	-0.07745	15.331	-0.10085	22.331	-0.0328
1.332	0.03111	8.332	-0.0785	15.332	-0.11156	22.332	-0.03043
1.333	0.0325	8.333	-0.07572	15.333	-0.12418	22.333	-0.02575
1.334	0.03028	8.334	-0.0693	15.334	-0.13921	22.334	-0.02047
1.335	0.02538	8.335	-0.06035	15.335	-0.15661	22.335	-0.0145
1.336	0.0186	8.336	-0.04992	15.336	-0.17437	22.336	-0.01365
1.337	0.00989	8.337	-0.03859	15.337	-0.19102	22.337	-0.01026
1.338	-0.000292537	8.338	-0.02719	15.338	-0.20555	22.338	-0.00731
1.339	-0.01113	8.339	-0.01721	15.339	-0.21622	22.339	-0.00591
1.34	-0.0211	8.34	-0.00975	15.34	-0.22072	22.34	-0.00975
1.341	-0.02854	8.341	-0.00546	15.341	-0.21779	22.341	-0.01239
1.342	-0.0328	8.342	-0.00453	15.342	-0.20762	22.342	-0.01211
1.343	-0.03384	8.343	-0.00691	15.343	-0.19235	22.343	-0.01841
1.344	-0.03224	8.344	-0.01223	15.344	-0.17387	22.344	-0.02249
1.345	-0.02756	8.345	-0.02021	15.345	-0.15382	22.345	-0.02804
1.346	-0.02016	8.346	-0.02942	15.346	-0.13299	22.346	-0.03331
1.347	-0.01072	8.347	-0.03837	15.347	-0.11302	22.347	-0.0325
1.348	-0.000434731	8.348	-0.04643	15.348	-0.0951	22.348	-0.02732
1.349	0.00963	8.349	-0.05339	15.349	-0.08076	22.349	-0.02533
1.35	0.01918	8.35	-0.05803	15.35	-0.06883	22.35	-0.0295
1.351	0.02798	8.351	-0.05911	15.351	-0.06062	22.351	-0.02574
1.352	0.03413	8.352	-0.05599	15.352	-0.05655	22.352	-0.02069
1.353	0.03701	8.353	-0.04898	15.353	-0.05718	22.353	-0.01548
1.354	0.03578	8.354	-0.03912	15.354	-0.06194	22.354	-0.01123
1.355	0.03065	8.355	-0.02764	15.355	-0.06952	22.355	-0.00612
1.356	0.02194	8.356	-0.01568	15.356	-0.07756	22.356	-0.00299
1.357	0.00953	8.357	-0.00421	15.357	-0.08606	22.357	-0.00358
1.358	-0.00522	8.358	0.00529	15.358	-0.09268	22.358	-0.0038
1.359	-0.02077	8.359	0.01219	15.359	-0.09727	22.359	-0.0066
1.36	-0.0346	8.36	0.01616	15.36	-0.09834	22.36	-0.00843
1.361	-0.04569	8.361	0.01752	15.361	-0.09635	22.361	-0.00815
1.362	-0.0538	8.362	0.016	15.362	-0.09063	22.362	-0.0123
1.363	-0.05726	8.363	0.01133	15.363	-0.0826	22.363	-0.0173
1.364	-0.05632	8.364	0.00293	15.364	-0.07287	22.364	-0.02144
1.365	-0.05107	8.365	-0.0086	15.365	-0.06278	22.365	-0.02542
1.366	-0.04238	8.366	-0.02232	15.366	-0.05326	22.366	-0.0281
1.367	-0.03104	8.367	-0.0367	15.367	-0.04469	22.367	-0.03317
1.368	-0.01779	8.368	-0.05059	15.368	-0.03714	22.368	-0.03308
1.369	-0.00417	8.369	-0.06238	15.369	-0.03159	22.369	-0.03385
1.37	0.00935	8.37	-0.07083	15.37	-0.0276	22.37	-0.02723
1.371	0.0209	8.371	-0.07476	15.371	-0.02615	22.371	-0.02159
1.372	0.02887	8.372	-0.07411	15.372	-0.02737	22.372	-0.01764
1.373	0.03306	8.373	-0.06939	15.373	-0.03204	22.373	-0.00711
1.374	0.03286	8.374	-0.062	15.374	-0.04002	22.374	0.00294
1.375	0.02795	8.375	-0.05248	15.375	-0.05153	22.375	0.00954
1.376	0.01877	8.376	-0.04214	15.376	-0.06601	22.376	0.01074
1.377	0.00688	8.377	-0.03149	15.377	-0.08087	22.377	0.01287
1.378	-0.00571	8.378	-0.02173	15.378	-0.09435	22.378	0.01754
1.379	-0.01764	8.379	-0.01355	15.379	-0.10557	22.379	0.02109
1.38	-0.02787	8.38	-0.00807	15.38	-0.11323	22.38	0.02167
1.381	-0.03496	8.381	-0.0052	15.381	-0.11625	22.381	0.02285
1.382	-0.03774	8.382	-0.0056	15.382	-0.11404	22.382	0.02167
1.383	-0.03547	8.383	-0.00919	15.383	-0.10819	22.383	0.02109
1.384	-0.02929	8.384	-0.01585	15.384	-0.09906	22.384	0.01642
1.385	-0.02001	8.385	-0.02385	15.385	-0.08878	22.385	0.00949
1.386	-0.008	8.386	-0.03245	15.386	-0.07842	22.386	-0.000411229
1.387	0.00641	8.387	-0.03982	15.387	-0.06816	22.387	-0.00745
1.388	0.02324	8.388	-0.04528	15.388	-0.05788	22.388	-0.0105
1.389	0.04045	8.389	-0.04793	15.389	-0.04989	22.389	-0.01313
1.39	0.05696	8.39	-0.04773	15.39	-0.04517	22.39	-0.01535
1.391	0.0724	8.391	-0.04402	15.391	-0.04328	22.391	-0.01838
1.392	0.08607	8.392	-0.03737	15.392	-0.04489	22.392	-0.01764
1.393	0.09683	8.393	-0.02822	15.393	-0.05074	22.393	-0.01097
1.394	0.10355	8.394	-0.01757	15.394	-0.05943	22.394	-0.00432
1.395	0.10648	8.395	-0.00598	15.395	-0.07014	22.395	-0.00372
1.396	0.10626	8.396	0.00498	15.396	-0.081	22.396	0.00114
1.397	0.1047	8.397	0.01491	15.397	-0.09017	22.397	0.01105
1.398	0.10286	8.398	0.02276	15.398	-0.09615	22.398	0.02102
1.399	0.10186	8.399	0.02799	15.399	-0.0986	22.399	0.02773
1.4	0.10292	8.4	0.03014	15.4	-0.09772	22.4	0.04027
1.401	0.10755	8.401	0.0298	15.401	-0.0917	22.401	0.04983
1.402	0.11626	8.402	0.0268	15.402	-0.08207	22.402	0.05885
1.403	0.12855	8.403	0.02117	15.403	-0.06972	22.403	0.07035
1.404	0.1436	8.404	0.01317	15.404	-0.05591	22.404	0.07715
1.405	0.16026	8.405	0.00363	15.405	-0.04209	22.405	0.08444
1.406	0.17837	8.406	-0.00689	15.406	-0.0293	22.406	0.09145
1.407	0.19628	8.407	-0.01724	15.407	-0.01758	22.407	0.0997
1.408	0.2136	8.408	-0.02689	15.408	-0.00763	22.408	0.10957
1.409	0.22884	8.409	-0.035	15.409	-0.00175	22.409	0.12213
1.41	0.24097	8.41	-0.04077	15.41	-0.000304263	22.41	0.13491
1.411	0.24924	8.411	-0.0434	15.411	-0.00246	22.411	0.15206
1.412	0.25296	8.412	-0.04305	15.412	-0.00864	22.412	0.16538
1.413	0.25052	8.413	-0.03963	15.413	-0.01873	22.413	0.18098
1.414	0.241	8.414	-0.03329	15.414	-0.0309	22.414	0.19741
1.415	0.22533	8.415	-0.02499	15.415	-0.04339	22.415	0.20567
1.416	0.20439	8.416	-0.01616	15.416	-0.05452	22.416	0.21513
1.417	0.17967	8.417	-0.00742	15.417	-0.06284	22.417	0.22112
1.418	0.15346	8.418	0.000523745	15.418	-0.06765	22.418	0.22271
1.419	0.12758	8.419	0.00703	15.419	-0.07003	22.419	0.2191
1.42	0.10377	8.42	0.0116	15.42	-0.0694	22.42	0.20704
1.421	0.08263	8.421	0.01429	15.421	-0.06581	22.421	0.19167
1.422	0.06663	8.422	0.01484	15.422	-0.05984	22.422	0.17707
1.423	0.05453	8.423	0.01302	15.423	-0.05286	22.423	0.1537
1.424	0.0468	8.424	0.00898	15.424	-0.04412	22.424	0.12873
1.425	0.04394	8.425	0.00276	15.425	-0.03377	22.425	0.1028
1.426	0.04516	8.426	-0.00512	15.426	-0.02319	22.426	0.07596
1.427	0.04936	8.427	-0.01353	15.427	-0.01327	22.427	0.04895
1.428	0.05643	8.428	-0.02112	15.428	-0.00614	22.428	0.02664
1.429	0.06417	8.429	-0.02697	15.429	-0.00289	22.429	0.00619
1.43	0.07156	8.43	-0.0304	15.43	-0.00359	22.43	-0.00797
1.431	0.07711	8.431	-0.03091	15.431	-0.00749	22.431	-0.01976
1.432	0.08043	8.432	-0.0282	15.432	-0.0144	22.432	-0.02846
1.433	0.0795	8.433	-0.02256	15.433	-0.02443	22.433	-0.02972
1.434	0.07481	8.434	-0.01456	15.434	-0.03534	22.434	-0.02875
1.435	0.06685	8.435	-0.00548	15.435	-0.04542	22.435	-0.02714
1.436	0.05588	8.436	0.00411	15.436	-0.05419	22.436	-0.02364
1.437	0.04331	8.437	0.01386	15.437	-0.06145	22.437	-0.0207
1.438	0.03004	8.438	0.02347	15.438	-0.06714	22.438	-0.019
1.439	0.01534	8.439	0.03228	15.439	-0.07103	22.439	-0.01752
1.44	0.00151	8.44	0.03982	15.44	-0.07234	22.44	-0.02002
1.441	-0.01094	8.441	0.0456	15.441	-0.0707	22.441	-0.02037
1.442	-0.02065	8.442	0.04941	15.442	-0.06541	22.442	-0.02487
1.443	-0.02776	8.443	0.05064	15.443	-0.05805	22.443	-0.03271
1.444	-0.03113	8.444	0.04898	15.444	-0.04716	22.444	-0.03613
1.445	-0.03096	8.445	0.04429	15.445	-0.03483	22.445	-0.04451
1.446	-0.02705	8.446	0.03758	15.446	-0.02195	22.446	-0.05489
1.447	-0.02033	8.447	0.02976	15.447	-0.00948	22.447	-0.06512
1.448	-0.01283	8.448	0.02148	15.448	0.00126	22.448	-0.07061
1.449	-0.00572	8.449	0.01346	15.449	0.00877	22.449	-0.06963
1.45	0.00131	8.45	0.00667	15.45	0.01282	22.45	-0.06688
1.451	0.00648	8.451	0.00196	15.451	0.01371	22.451	-0.06522
1.452	0.00954	8.452	-0.000340486	15.452	0.0111	22.452	-0.05983
1.453	0.00966	8.453	-0.000296838	15.453	0.00461	22.453	-0.05246
1.454	0.0076	8.454	0.00196	15.454	-0.00403	22.454	-0.04229
1.455	0.00276	8.455	0.00594	15.455	-0.01433	22.455	-0.03502
1.456	-0.004	8.456	0.01146	15.456	-0.02451	22.456	-0.02873
1.457	-0.0131	8.457	0.0177	15.457	-0.03411	22.457	-0.02625
1.458	-0.0241	8.458	0.02375	15.458	-0.04171	22.458	-0.02464
1.459	-0.03582	8.459	0.02917	15.459	-0.04657	22.459	-0.02389
1.46	-0.04597	8.46	0.03351	15.46	-0.04833	22.46	-0.02696
1.461	-0.05476	8.461	0.03632	15.461	-0.04637	22.461	-0.03029
1.462	-0.06095	8.462	0.03703	15.462	-0.04147	22.462	-0.03572
1.463	-0.06376	8.463	0.03547	15.463	-0.03429	22.463	-0.04028
1.464	-0.06186	8.464	0.03168	15.464	-0.02521	22.464	-0.04682
1.465	-0.05575	8.465	0.02611	15.465	-0.01534	22.465	-0.05708
1.466	-0.04574	8.466	0.01959	15.466	-0.00549	22.466	-0.0681
1.467	-0.03394	8.467	0.01279	15.467	0.0035	22.467	-0.07393
1.468	-0.02183	8.468	0.00651	15.468	0.01024	22.468	-0.07692
1.469	-0.00896	8.469	0.00201	15.469	0.01307	22.469	-0.07868
1.47	0.00309	8.47	9.98008e-05	15.47	0.01208	22.47	-0.0784
1.471	0.01298	8.471	0.00144	15.471	0.00719	22.471	-0.08261
1.472	0.01984	8.472	0.00615	15.472	-0.00144	22.472	-0.07896
1.473	0.02231	8.473	0.01429	15.473	-0.01219	22.473	-0.07337
1.474	0.02152	8.474	0.02521	15.474	-0.02402	22.474	-0.06401
1.475	0.01697	8.475	0.03811	15.475	-0.03574	22.475	-0.06151
1.476	0.00917	8.476	0.05213	15.476	-0.04583	22.476	-0.05463
1.477	-0.00238	8.477	0.06597	15.477	-0.05351	22.477	-0.04931
1.478	-0.01513	8.478	0.07837	15.478	-0.05841	22.478	-0.04555
1.479	-0.02709	8.479	0.08895	15.479	-0.06036	22.479	-0.04222
1.48	-0.03744	8.48	0.09744	15.48	-0.05873	22.48	-0.04116
1.481	-0.04528	8.481	0.10392	15.481	-0.05426	22.481	-0.03767
1.482	-0.04967	8.482	0.1086	15.482	-0.04746	22.482	-0.03768
1.483	-0.05062	8.483	0.1125	15.483	-0.03794	22.483	-0.03649
1.484	-0.04748	8.484	0.11661	15.484	-0.0278	22.484	-0.03892
1.485	-0.04157	8.485	0.12236	15.485	-0.01704	22.485	-0.04323
1.486	-0.03397	8.486	0.13107	15.486	-0.00727	22.486	-0.0484
1.487	-0.02576	8.487	0.14312	15.487	0.00104	22.487	-0.05341
1.488	-0.01769	8.488	0.15874	15.488	0.00702	22.488	-0.0602
1.489	-0.01006	8.489	0.17834	15.489	0.00997	22.489	-0.06306
1.49	-0.00382	8.49	0.20191	15.49	0.01019	22.49	-0.06393
1.491	0.000351958	8.491	0.22827	15.491	0.00806	22.491	-0.06588
1.492	0.00198	8.492	0.25561	15.492	0.00447	22.492	-0.05657
1.493	0.000818066	8.493	0.28232	15.493	0.000224951	22.493	-0.05017
1.494	-0.00274	8.494	0.30665	15.494	-0.00494	22.494	-0.04487
1.495	-0.00946	8.495	0.32666	15.495	-0.00958	22.495	-0.03708
1.496	-0.01897	8.496	0.34007	15.496	-0.01377	22.496	-0.02793
1.497	-0.03	8.497	0.34508	15.497	-0.01621	22.497	-0.02397
1.498	-0.04127	8.498	0.34094	15.498	-0.0172	22.498	-0.02161
1.499	-0.05173	8.499	0.32821	15.499	-0.01587	22.499	-0.01914
1.5	-0.06009	8.5	0.30774	15.5	-0.01166	22.5	-0.01839
1.501	-0.06583	8.501	0.28047	15.501	-0.00532	22.501	-0.01639
1.502	-0.06843	8.502	0.24748	15.502	0.00314	22.502	-0.016
1.503	-0.06749	8.503	0.21027	15.503	0.01285	22.503	-0.02009
1.504	-0.06274	8.504	0.17091	15.504	0.02232	22.504	-0.02567
1.505	-0.05537	8.505	0.13136	15.505	0.03097	22.505	-0.03644
1.506	-0.04645	8.506	0.09328	15.506	0.03735	22.506	-0.04483
1.507	-0.03639	8.507	0.05793	15.507	0.04188	22.507	-0.0528
1.508	-0.02579	8.508	0.02701	15.508	0.04336	22.508	-0.05931
1.509	-0.01561	8.509	0.0021	15.509	0.04157	22.509	-0.06151
1.51	-0.00567	8.51	-0.01618	15.51	0.03739	22.51	-0.06124
1.511	0.00247	8.511	-0.0281	15.511	0.03031	22.511	-0.0585
1.512	0.00926	8.512	-0.03449	15.512	0.02119	22.512	-0.05145
1.513	0.014	8.513	-0.03618	15.513	0.01018	22.513	-0.04592
1.514	0.01603	8.514	-0.03399	15.514	-0.00182	22.514	-0.04006
1.515	0.01486	8.515	-0.02924	15.515	-0.01333	22.515	-0.03276
1.516	0.01019	8.516	-0.02305	15.516	-0.02427	22.516	-0.0288
1.517	0.00243	8.517	-0.01619	15.517	-0.03258	22.517	-0.0229
1.518	-0.00644	8.518	-0.00895	15.518	-0.03787	22.518	-0.01516
1.519	-0.01591	8.519	-0.00207	15.519	-0.03972	22.519	-0.01039
1.52	-0.02438	8.52	0.00319	15.52	-0.03729	22.52	-0.00686
1.521	-0.03148	8.521	0.00576	15.521	-0.03098	22.521	-0.0065
1.522	-0.03558	8.522	0.00475	15.522	-0.02092	22.522	-0.00658
1.523	-0.0362	8.523	-7.32349e-05	15.523	-0.00869	22.523	-0.00843
1.524	-0.03376	8.524	-0.00854	15.524	0.00562	22.524	-0.01226
1.525	-0.02891	8.525	-0.02008	15.525	0.02089	22.525	-0.01717
1.526	-0.02254	8.526	-0.03328	15.526	0.03547	22.526	-0.01744
1.527	-0.01515	8.527	-0.04672	15.527	0.04924	22.527	-0.02155
1.528	-0.00642	8.528	-0.05902	15.528	0.06042	22.528	-0.02193
1.529	0.0014	8.529	-0.06936	15.529	0.06859	22.529	-0.02055
1.53	0.0079	8.53	-0.07683	15.53	0.07383	22.53	-0.02117
1.531	0.0118	8.531	-0.08123	15.531	0.0756	22.531	-0.01452
1.532	0.01339	8.532	-0.08271	15.532	0.07483	22.532	-0.00847
1.533	0.01206	8.533	-0.08115	15.533	0.07091	22.533	-0.00324
1.534	0.00714	8.534	-0.07636	15.534	0.06624	22.534	0.00453
1.535	-0.00197	8.535	-0.06901	15.535	0.06133	22.535	0.00982
1.536	-0.0144	8.536	-0.06003	15.536	0.05696	22.536	0.02007
1.537	-0.02858	8.537	-0.05029	15.537	0.05441	22.537	0.03221
1.538	-0.04221	8.538	-0.04056	15.538	0.05363	22.538	0.03848
1.539	-0.05616	8.539	-0.03238	15.539	0.05557	22.539	0.04713
1.54	-0.06853	8.54	-0.02661	15.54	0.06017	22.54	0.05223
1.541	-0.07822	8.541	-0.0237	15.541	0.06763	22.541	0.05011
1.542	-0.08387	8.542	-0.02344	15.542	0.0784	22.542	0.0513
1.543	-0.08552	8.543	-0.02609	15.543	0.09029	22.543	0.05097
1.544	-0.08301	8.544	-0.03195	15.544	0.10386	22.544	0.04434
1.545	-0.07671	8.545	-0.04072	15.545	0.11733	22.545	0.03896
1.546	-0.06765	8.546	-0.05088	15.546	0.12934	22.546	0.03472
1.547	-0.05594	8.547	-0.0611	15.547	0.14074	22.547	0.02681
1.548	-0.04221	8.548	-0.0701	15.548	0.15056	22.548	0.01738
1.549	-0.02874	8.549	-0.07715	15.549	0.15883	22.549	0.014
1.55	-0.01638	8.55	-0.08079	15.55	0.16635	22.55	0.00888
1.551	-0.00577	8.551	-0.08045	15.551	0.17502	22.551	0.0145
1.552	0.00255	8.552	-0.07585	15.552	0.18539	22.552	0.01381
1.553	0.00733	8.553	-0.06802	15.553	0.19618	22.553	0.01639
1.554	0.00822	8.554	-0.05797	15.554	0.20857	22.554	0.02422
1.555	0.00503	8.555	-0.04658	15.555	0.22012	22.555	0.02686
1.556	-0.00159	8.556	-0.03428	15.556	0.23047	22.556	0.03588
1.557	-0.00957	8.557	-0.0218	15.557	0.23916	22.557	0.03912
1.558	-0.01765	8.558	-0.00973	15.558	0.24427	22.558	0.04232
1.559	-0.02532	8.559	0.000754001	15.559	0.24537	22.559	0.04835
1.56	-0.0322	8.56	0.00918	15.56	0.24302	22.56	0.04783
1.561	-0.03611	8.561	0.01476	15.561	0.23798	22.561	0.03913
1.562	-0.0372	8.562	0.01729	15.562	0.22999	22.562	0.02885
1.563	-0.03619	8.563	0.01588	15.563	0.21821	22.563	0.01119
1.564	-0.03226	8.564	0.01074	15.564	0.20387	22.564	-0.01308
1.565	-0.0254	8.565	0.00224	15.565	0.18567	22.565	-0.03556
1.566	-0.01616	8.566	-0.00813	15.566	0.16487	22.566	-0.06203
1.567	-0.00428	8.567	-0.01895	15.567	0.14197	22.567	-0.09356
1.568	0.00851	8.568	-0.02852	15.568	0.11757	22.568	-0.12003
1.569	0.02067	8.569	-0.03619	15.569	0.09271	22.569	-0.14138
1.57	0.0304	8.57	-0.04127	15.57	0.07004	22.57	-0.16524
1.571	0.03738	8.571	-0.04348	15.571	0.04981	22.571	-0.18329
1.572	0.03992	8.572	-0.04305	15.572	0.03226	22.572	-0.19797
1.573	0.03699	8.573	-0.04077	15.573	0.01585	22.573	-0.20517
1.574	0.02976	8.574	-0.03688	15.574	0.00112	22.574	-0.20619
1.575	0.01858	8.575	-0.03152	15.575	-0.01303	22.575	-0.20459
1.576	0.0039	8.576	-0.02481	15.576	-0.02628	22.576	-0.19626
1.577	-0.01125	8.577	-0.01748	15.577	-0.03765	22.577	-0.19027
1.578	-0.02704	8.578	-0.00992	15.578	-0.04714	22.578	-0.17681
1.579	-0.04256	8.579	-0.00357	15.579	-0.05393	22.579	-0.16148
1.58	-0.0563	8.58	0.00046618	15.58	-0.0562	22.58	-0.15112
1.581	-0.06613	8.581	0.00155	15.581	-0.05508	22.581	-0.14513
1.582	-0.07249	8.582	-0.000467208	15.582	-0.0498	22.582	-0.14017
1.583	-0.07479	8.583	-0.00567	15.583	-0.0417	22.583	-0.14022
1.584	-0.07162	8.584	-0.01382	15.584	-0.03159	22.584	-0.13806
1.585	-0.0636	8.585	-0.0243	15.585	-0.02175	22.585	-0.13596
1.586	-0.0519	8.586	-0.03571	15.586	-0.01267	22.586	-0.13617
1.587	-0.03719	8.587	-0.04681	15.587	-0.00521	22.587	-0.13628
1.588	-0.02242	8.588	-0.05623	15.588	-0.000707588	22.588	-0.13272
1.589	-0.00833	8.589	-0.06352	15.589	0.00038279	22.589	-0.13257
1.59	0.00461	8.59	-0.06789	15.59	-0.00221	22.59	-0.12686
1.591	0.01517	8.591	-0.06856	15.591	-0.00937	22.591	-0.11787
1.592	0.02196	8.592	-0.06538	15.592	-0.01925	22.592	-0.10295
1.593	0.02494	8.593	-0.05871	15.593	-0.03135	22.593	-0.08996
1.594	0.02436	8.594	-0.04937	15.594	-0.04509	22.594	-0.07914
1.595	0.01991	8.595	-0.03772	15.595	-0.06001	22.595	-0.066
1.596	0.01164	8.596	-0.02436	15.596	-0.07414	22.596	-0.05669
1.597	0.000775736	8.597	-0.01055	15.597	-0.08597	22.597	-0.05152
1.598	-0.01219	8.598	0.0023	15.598	-0.09488	22.598	-0.04132
1.599	-0.02497	8.599	0.01255	15.599	-0.10075	22.599	-0.03213
1.6	-0.03639	8.6	0.01942	15.6	-0.1032	22.6	-0.03356
1.601	-0.04539	8.601	0.02288	15.601	-0.10227	22.601	-0.03703
1.602	-0.05083	8.602	0.02251	15.602	-0.09692	22.602	-0.04174
1.603	-0.0534	8.603	0.01849	15.603	-0.08887	22.603	-0.048
1.604	-0.05275	8.604	0.01118	15.604	-0.07865	22.604	-0.05205
1.605	-0.04866	8.605	0.0018	15.605	-0.06756	22.605	-0.05962
1.606	-0.04289	8.606	-0.00918	15.606	-0.05538	22.606	-0.06152
1.607	-0.03603	8.607	-0.02074	15.607	-0.04327	22.607	-0.06278
1.608	-0.02924	8.608	-0.03179	15.608	-0.03361	22.608	-0.06248
1.609	-0.02254	8.609	-0.04153	15.609	-0.02714	22.609	-0.05787
1.61	-0.01718	8.61	-0.04889	15.61	-0.02449	22.61	-0.04722
1.611	-0.01384	8.611	-0.05298	15.611	-0.02497	22.611	-0.03635
1.612	-0.01286	8.612	-0.05365	15.612	-0.02799	22.612	-0.02813
1.613	-0.01624	8.613	-0.05094	15.613	-0.03425	22.613	-0.02072
1.614	-0.0236	8.614	-0.0453	15.614	-0.04253	22.614	-0.01891
1.615	-0.03544	8.615	-0.0371	15.615	-0.05139	22.615	-0.01036
1.616	-0.05233	8.616	-0.0275	15.616	-0.05911	22.616	-0.00569
1.617	-0.07344	8.617	-0.01725	15.617	-0.06564	22.617	-0.00673
1.618	-0.09728	8.618	-0.00784	15.618	-0.07071	22.618	-0.00113
1.619	-0.12208	8.619	-0.000604007	15.619	-0.07287	22.619	-0.00432
1.62	-0.14715	8.62	0.00394	15.62	-0.07202	22.62	-0.01101
1.621	-0.1694	8.621	0.00562	15.621	-0.06715	22.621	-0.01843
1.622	-0.18858	8.622	0.00395	15.622	-0.05827	22.622	-0.02261
1.623	-0.2041	8.623	-0.000907237	15.623	-0.04683	22.623	-0.0264
1.624	-0.21396	8.624	-0.00818	15.624	-0.03342	22.624	-0.03807
1.625	-0.21783	8.625	-0.01688	15.625	-0.01823	22.625	-0.04403
1.626	-0.21653	8.626	-0.0263	15.626	-0.00299	22.626	-0.04599
1.627	-0.21006	8.627	-0.03553	15.627	0.00982	22.627	-0.0504
1.628	-0.19874	8.628	-0.04422	15.628	0.01842	22.628	-0.05244
1.629	-0.18393	8.629	-0.05134	15.629	0.02312	22.629	-0.04915
1.63	-0.16839	8.63	-0.05549	15.63	0.02295	22.63	-0.04523
1.631	-0.15376	8.631	-0.0557	15.631	0.01788	22.631	-0.03997
1.632	-0.14288	8.632	-0.05204	15.632	0.00948	22.632	-0.04113
1.633	-0.13793	8.633	-0.04428	15.633	-0.00256	22.633	-0.03646
1.634	-0.1387	8.634	-0.03273	15.634	-0.01646	22.634	-0.03201
1.635	-0.14645	8.635	-0.01815	15.635	-0.03027	22.635	-0.02125
1.636	-0.16066	8.636	-0.0023	15.636	-0.04427	22.636	-0.02019
1.637	-0.17995	8.637	0.01301	15.637	-0.05748	22.637	-0.01946
1.638	-0.20203	8.638	0.02601	15.638	-0.06851	22.638	-0.0115
1.639	-0.22463	8.639	0.03586	15.639	-0.07487	22.639	-0.00877
1.64	-0.24704	8.64	0.04236	15.64	-0.07705	22.64	-0.00474
1.641	-0.26663	8.641	0.04486	15.641	-0.07436	22.641	-0.00422
1.642	-0.28194	8.642	0.0431	15.642	-0.06695	22.642	-0.0025
1.643	-0.29151	8.643	0.0379	15.643	-0.05595	22.643	-0.00622
1.644	-0.29407	8.644	0.03024	15.644	-0.04244	22.644	-0.01378
1.645	-0.29028	8.645	0.02031	15.645	-0.027	22.645	-0.01291
1.646	-0.27968	8.646	0.00825	15.646	-0.01253	22.646	-0.01862
1.647	-0.26423	8.647	-0.00487	15.647	0.000738477	22.647	-0.02337
1.648	-0.24429	8.648	-0.01737	15.648	0.01108	22.648	-0.02441
1.649	-0.22275	8.649	-0.02752	15.649	0.01947	22.649	-0.02183
1.65	-0.20216	8.65	-0.03417	15.65	0.02384	22.65	-0.0186
1.651	-0.18238	8.651	-0.03735	15.651	0.02405	22.651	-0.01473
1.652	-0.16419	8.652	-0.03695	15.652	0.02106	22.652	-0.01319
1.653	-0.14804	8.653	-0.03275	15.653	0.01436	22.653	-0.00446
1.654	-0.13307	8.654	-0.02552	15.654	0.00451	22.654	0.00205
1.655	-0.11998	8.655	-0.01703	15.655	-0.00627	22.655	0.00349
1.656	-0.10884	8.656	-0.0087	15.656	-0.01863	22.656	0.00526
1.657	-0.09963	8.657	-0.00125	15.657	-0.03065	22.657	0.00921
1.658	-0.09179	8.658	0.00465	15.658	-0.04145	22.658	0.01186
1.659	-0.08634	8.659	0.00777	15.659	-0.04785	22.659	0.01047
1.66	-0.08343	8.66	0.00677	15.66	-0.05037	22.66	0.00515
1.661	-0.08073	8.661	0.00026898	15.661	-0.04884	22.661	-0.00113
1.662	-0.07762	8.662	-0.01146	15.662	-0.04274	22.662	-0.00471
1.663	-0.07372	8.663	-0.02778	15.663	-0.03375	22.663	-0.01313
1.664	-0.06773	8.664	-0.04797	15.664	-0.02222	22.664	-0.0222
1.665	-0.06092	8.665	-0.07107	15.665	-0.00891	22.665	-0.03252
1.666	-0.05314	8.666	-0.09498	15.666	0.00321	22.666	-0.04408
1.667	-0.0446	8.667	-0.11764	15.667	0.01368	22.667	-0.04923
1.668	-0.03564	8.668	-0.13809	15.668	0.0212	22.668	-0.05153
1.669	-0.02768	8.669	-0.15602	15.669	0.02677	22.669	-0.04903
1.67	-0.02085	8.67	-0.17122	15.67	0.02836	22.67	-0.04747
1.671	-0.01418	8.671	-0.18371	15.671	0.02631	22.671	-0.04488
1.672	-0.00861	8.672	-0.19257	15.672	0.02168	22.672	-0.04116
1.673	-0.00373	8.673	-0.19743	15.673	0.01496	22.673	-0.03804
1.674	-0.00103	8.674	-0.19838	15.674	0.0062	22.674	-0.03553
1.675	-0.000905397	8.675	-0.19568	15.675	-0.00208	22.675	-0.03005
1.676	-0.00362	8.676	-0.18935	15.676	-0.01029	22.676	-0.0216
1.677	-0.00894	8.677	-0.18065	15.677	-0.01759	22.677	-0.01601
1.678	-0.01637	8.678	-0.17191	15.678	-0.02249	22.678	-0.01441
1.679	-0.02527	8.679	-0.16461	15.679	-0.02362	22.679	-0.0121
1.68	-0.03345	8.68	-0.15962	15.68	-0.02213	22.68	-0.01389
1.681	-0.03877	8.681	-0.15738	15.681	-0.01757	22.681	-0.01578
1.682	-0.04102	8.682	-0.15783	15.682	-0.01017	22.682	-0.01308
1.683	-0.03871	8.683	-0.16055	15.683	-0.00112	22.683	-0.01939
1.684	-0.03277	8.684	-0.16472	15.684	0.00861	22.684	-0.02531
1.685	-0.02338	8.685	-0.16944	15.685	0.01919	22.685	-0.02982
1.686	-0.01133	8.686	-0.17408	15.686	0.02818	22.686	-0.03364
1.687	0.00207	8.687	-0.17869	15.687	0.03522	22.687	-0.03746
1.688	0.01518	8.688	-0.18337	15.688	0.04023	22.688	-0.03844
1.689	0.02606	8.689	-0.18689	15.689	0.04229	22.689	-0.03484
1.69	0.03423	8.69	-0.18788	15.69	0.04063	22.69	-0.03627
1.691	0.03885	8.691	-0.18529	15.691	0.03478	22.691	-0.03161
1.692	0.03812	8.692	-0.17849	15.692	0.02464	22.692	-0.02873
1.693	0.03297	8.693	-0.16714	15.693	0.01086	22.693	-0.02304
1.694	0.02248	8.694	-0.15155	15.694	-0.00557	22.694	-0.01466
1.695	0.00839	8.695	-0.13267	15.695	-0.02261	22.695	-0.00358
1.696	-0.00856	8.696	-0.1123	15.696	-0.04117	22.696	0.00437
1.697	-0.0272	8.697	-0.09232	15.697	-0.05983	22.697	0.01287
1.698	-0.04578	8.698	-0.0743	15.698	-0.07764	22.698	0.01426
1.699	-0.06332	8.699	-0.05886	15.699	-0.09421	22.699	0.01619
1.7	-0.07768	8.7	-0.04682	15.7	-0.10798	22.7	0.01387
1.701	-0.08841	8.701	-0.03887	15.701	-0.11916	22.701	0.01383
1.702	-0.0947	8.702	-0.0354	15.702	-0.12784	22.702	0.01249
1.703	-0.0952	8.703	-0.03619	15.703	-0.13253	22.703	0.00518
1.704	-0.09128	8.704	-0.04077	15.704	-0.13383	22.704	-0.00343
1.705	-0.08242	8.705	-0.04827	15.705	-0.1325	22.705	-0.01231
1.706	-0.06999	8.706	-0.05811	15.706	-0.13236	22.706	-0.01972
1.707	-0.05537	8.707	-0.06893	15.707	-0.13362	22.707	-0.02935
1.708	-0.03964	8.708	-0.07927	15.708	-0.13798	22.708	-0.0324
1.709	-0.02538	8.709	-0.0872	15.709	-0.14741	22.709	-0.03541
1.71	-0.0131	8.71	-0.09185	15.71	-0.16081	22.71	-0.03654
1.711	-0.00455	8.711	-0.09273	15.711	-0.17751	22.711	-0.02731
1.712	-0.000566355	8.712	-0.08953	15.712	-0.19598	22.712	-0.0265
1.713	-0.000353652	8.713	-0.08205	15.713	-0.21329	22.713	-0.01971
1.714	-0.00491	8.714	-0.07092	15.714	-0.22838	22.714	-0.01633
1.715	-0.01319	8.715	-0.05721	15.715	-0.24044	22.715	-0.01338
1.716	-0.02433	8.716	-0.04216	15.716	-0.24937	22.716	-0.00915
1.717	-0.03772	8.717	-0.02673	15.717	-0.2539	22.717	-0.00486
1.718	-0.05136	8.718	-0.01238	15.718	-0.2541	22.718	8.30258e-05
1.719	-0.06473	8.719	-0.00059086	15.719	-0.24898	22.719	0.000878184
1.72	-0.07574	8.72	0.00766	15.72	-0.23742	22.72	0.00335
1.721	-0.084	8.721	0.01177	15.721	-0.21923	22.721	0.00269
1.722	-0.08795	8.722	0.01163	15.722	-0.19456	22.722	-0.0012
1.723	-0.08795	8.723	0.00705	15.723	-0.16371	22.723	-0.00189
1.724	-0.08447	8.724	-0.002	15.724	-0.12991	22.724	-0.00604
1.725	-0.07712	8.725	-0.01478	15.725	-0.09739	22.725	-0.00965
1.726	-0.06652	8.726	-0.03023	15.726	-0.06898	22.726	-0.0117
1.727	-0.05472	8.727	-0.04693	15.727	-0.04542	22.727	-0.01527
1.728	-0.04277	8.728	-0.06382	15.728	-0.02966	22.728	-0.0128
1.729	-0.03267	8.729	-0.07956	15.729	-0.02154	22.729	-0.01093
1.73	-0.02515	8.73	-0.09227	15.73	-0.01959	22.73	-0.00497
1.731	-0.02106	8.731	-0.10053	15.731	-0.02313	22.731	0.00212
1.732	-0.02149	8.732	-0.10344	15.732	-0.03096	22.732	0.00145
1.733	-0.02711	8.733	-0.10126	15.733	-0.04206	22.733	0.00525
1.734	-0.03661	8.734	-0.09453	15.734	-0.0563	22.734	0.00679
1.735	-0.04838	8.735	-0.08403	15.735	-0.07244	22.735	0.01248
1.736	-0.0615	8.736	-0.0711	15.736	-0.08751	22.736	0.0205
1.737	-0.07581	8.737	-0.05728	15.737	-0.1006	22.737	0.02798
1.738	-0.0897	8.738	-0.04427	15.738	-0.11173	22.738	0.0339
1.739	-0.10261	8.739	-0.03329	15.739	-0.11813	22.739	0.0306
1.74	-0.11322	8.74	-0.02509	15.74	-0.11896	22.74	0.03228
1.741	-0.12084	8.741	-0.02036	15.741	-0.11452	22.741	0.02943
1.742	-0.12571	8.742	-0.01938	15.742	-0.10609	22.742	0.02686
1.743	-0.12726	8.743	-0.02278	15.743	-0.09498	22.743	0.02284
1.744	-0.12398	8.744	-0.03037	15.744	-0.0826	22.744	0.01451
1.745	-0.11648	8.745	-0.04095	15.745	-0.07071	22.745	0.00484
1.746	-0.10521	8.746	-0.05338	15.746	-0.06045	22.746	-0.000239236
1.747	-0.09182	8.747	-0.06679	15.747	-0.05345	22.747	-0.009
1.748	-0.07682	8.748	-0.07956	15.748	-0.05046	22.748	-0.01366
1.749	-0.06197	8.749	-0.08969	15.749	-0.05045	22.749	-0.01525
1.75	-0.04856	8.75	-0.09594	15.75	-0.05372	22.75	-0.01836
1.751	-0.03799	8.751	-0.09816	15.751	-0.05996	22.751	-0.02174
1.752	-0.03079	8.752	-0.09636	15.752	-0.06842	22.752	-0.02541
1.753	-0.02698	8.753	-0.09118	15.753	-0.07833	22.753	-0.02465
1.754	-0.02538	8.754	-0.08301	15.754	-0.08895	22.754	-0.01765
1.755	-0.02653	8.755	-0.0721	15.755	-0.09829	22.755	-0.01378
1.756	-0.0297	8.756	-0.05951	15.756	-0.10498	22.756	-0.00824
1.757	-0.03539	8.757	-0.04649	15.757	-0.10901	22.757	-0.00401
1.758	-0.04269	8.758	-0.03419	15.758	-0.11015	22.758	-0.00118
1.759	-0.05083	8.759	-0.02337	15.759	-0.10754	22.759	0.00186
1.76	-0.05887	8.76	-0.01514	15.76	-0.10191	22.76	0.01338
1.761	-0.06629	8.761	-0.01051	15.761	-0.09382	22.761	0.01621
1.762	-0.07136	8.762	-0.01014	15.762	-0.08396	22.762	0.01619
1.763	-0.07274	8.763	-0.01388	15.763	-0.07291	22.763	0.01422
1.764	-0.06948	8.764	-0.0208	15.764	-0.06205	22.764	0.01112
1.765	-0.06188	8.765	-0.02957	15.765	-0.05088	22.765	0.01125
1.766	-0.05062	8.766	-0.03946	15.766	-0.04062	22.766	0.01429
1.767	-0.03705	8.767	-0.04944	15.767	-0.03178	22.767	0.01155
1.768	-0.02221	8.768	-0.05838	15.768	-0.02476	22.768	0.01987
1.769	-0.00775	8.769	-0.06511	15.769	-0.02046	22.769	0.02105
1.77	0.00503	8.77	-0.06938	15.77	-0.01949	22.77	0.02416
1.771	0.01476	8.771	-0.07093	15.771	-0.02176	22.771	0.02868
1.772	0.02163	8.772	-0.06973	15.772	-0.02676	22.772	0.03447
1.773	0.0243	8.773	-0.06578	15.773	-0.03346	22.773	0.04683
1.774	0.02298	8.774	-0.05931	15.774	-0.04222	22.774	0.06041
1.775	0.01733	8.775	-0.05089	15.775	-0.0507	22.775	0.07344
1.776	0.008	8.776	-0.04141	15.776	-0.05786	22.776	0.09182
1.777	-0.0041	8.777	-0.03165	15.777	-0.06204	22.777	0.10835
1.778	-0.01711	8.778	-0.02259	15.778	-0.06383	22.778	0.12721
1.779	-0.02904	8.779	-0.01528	15.779	-0.06311	22.779	0.14969
1.78	-0.03796	8.78	-0.01084	15.78	-0.05965	22.78	0.1677
1.781	-0.04237	8.781	-0.00974	15.781	-0.05418	22.781	0.17856
1.782	-0.04046	8.782	-0.01222	15.782	-0.0462	22.782	0.18723
1.783	-0.0326	8.783	-0.01766	15.783	-0.03684	22.783	0.19269
1.784	-0.01811	8.784	-0.02561	15.784	-0.02648	22.784	0.19768
1.785	0.00265	8.785	-0.03564	15.785	-0.01507	22.785	0.20038
1.786	0.02824	8.786	-0.04713	15.786	-0.00413	22.786	0.19424
1.787	0.05832	8.787	-0.05871	15.787	0.00484	22.787	0.18765
1.788	0.09226	8.788	-0.06926	15.788	0.0099	22.788	0.18069
1.789	0.12816	8.789	-0.0775	15.789	0.01035	22.789	0.1641
1.79	0.16446	8.79	-0.08283	15.79	0.00673	22.79	0.15423
1.791	0.19875	8.791	-0.08478	15.791	-0.000607725	22.791	0.13363
1.792	0.22976	8.792	-0.0835	15.792	-0.01061	22.792	0.1152
1.793	0.25613	8.793	-0.07887	15.793	-0.02309	22.793	0.10061
1.794	0.27798	8.794	-0.0713	15.794	-0.03605	22.794	0.0858
1.795	0.2945	8.795	-0.0615	15.795	-0.04897	22.795	0.07153
1.796	0.30595	8.796	-0.04996	15.796	-0.0597	22.796	0.06039
1.797	0.31386	8.797	-0.03735	15.797	-0.06856	22.797	0.04546
1.798	0.3195	8.798	-0.02488	15.798	-0.07538	22.798	0.03517
1.799	0.32273	8.799	-0.01385	15.799	-0.08002	22.799	0.03097
1.8	0.32509	8.8	-0.00536	15.8	-0.0806	22.8	0.02012
1.801	0.32629	8.801	6.0228e-05	15.801	-0.07732	22.801	0.01289
1.802	0.32702	8.802	0.00193	15.802	-0.0704	22.802	0.00225
1.803	0.32786	8.803	0.000503016	15.803	-0.06056	22.803	-0.01125
1.804	0.32965	8.804	-0.00422	15.804	-0.0481	22.804	-0.01954
1.805	0.33142	8.805	-0.01192	15.805	-0.03571	22.805	-0.0281
1.806	0.33285	8.806	-0.02157	15.806	-0.02342	22.806	-0.03662
1.807	0.33335	8.807	-0.03182	15.807	-0.01382	22.807	-0.03896
1.808	0.33219	8.808	-0.04122	15.808	-0.00737	22.808	-0.04438
1.809	0.3268	8.809	-0.04909	15.809	-0.00528	22.809	-0.04626
1.81	0.31732	8.81	-0.0546	15.81	-0.00563	22.81	-0.04276
1.811	0.3022	8.811	-0.0568	15.811	-0.00951	22.811	-0.04266
1.812	0.28286	8.812	-0.05528	15.812	-0.01588	22.812	-0.03647
1.813	0.26022	8.813	-0.05019	15.813	-0.02445	22.813	-0.02889
1.814	0.23438	8.814	-0.04274	15.814	-0.0337	22.814	-0.02092
1.815	0.20507	8.815	-0.03417	15.815	-0.04384	22.815	-0.01544
1.816	0.17453	8.816	-0.02547	15.816	-0.05288	22.816	-0.00764
1.817	0.14344	8.817	-0.01664	15.817	-0.0608	22.817	-0.00334
1.818	0.11321	8.818	-0.00825	15.818	-0.06612	22.818	0.00225
1.819	0.0841	8.819	-0.00133	15.819	-0.06826	22.819	0.00742
1.82	0.05879	8.82	0.00357	15.82	-0.06559	22.82	0.00521
1.821	0.03684	8.821	0.00655	15.821	-0.0593	22.821	0.00398
1.822	0.02067	8.822	0.00693	15.822	-0.04975	22.822	-0.00279
1.823	0.01008	8.823	0.00407	15.823	-0.03786	22.823	-0.01213
1.824	0.00433	8.824	-0.0026	15.824	-0.02506	22.824	-0.01813
1.825	0.00217	8.825	-0.01286	15.825	-0.01322	22.825	-0.0272
1.826	0.00473	8.826	-0.0257	15.826	-0.00329	22.826	-0.03923
1.827	0.00911	8.827	-0.03888	15.827	0.00341	22.827	-0.0483
1.828	0.01399	8.828	-0.05054	15.828	0.00622	22.828	-0.05614
1.829	0.0186	8.829	-0.05962	15.829	0.00551	22.829	-0.05782
1.83	0.02338	8.83	-0.06492	15.83	0.00221	22.83	-0.05785
1.831	0.02615	8.831	-0.06571	15.831	-0.00438	22.831	-0.05885
1.832	0.02769	8.832	-0.06267	15.832	-0.01252	22.832	-0.06061
1.833	0.02729	8.833	-0.05687	15.833	-0.02218	22.833	-0.05822
1.834	0.02472	8.834	-0.04951	15.834	-0.03305	22.834	-0.05924
1.835	0.01982	8.835	-0.04095	15.835	-0.04412	22.835	-0.05703
1.836	0.01396	8.836	-0.03124	15.836	-0.05504	22.836	-0.05444
1.837	0.00527	8.837	-0.02009	15.837	-0.06405	22.837	-0.05137
1.838	-0.0054	8.838	-0.0085	15.838	-0.07107	22.838	-0.04883
1.839	-0.01647	8.839	0.00244	15.839	-0.07492	22.839	-0.04489
1.84	-0.02644	8.84	0.0119	15.84	-0.0752	22.84	-0.04596
1.841	-0.03561	8.841	0.01876	15.841	-0.07248	22.841	-0.04541
1.842	-0.04205	8.842	0.02168	15.842	-0.06719	22.842	-0.04907
1.843	-0.0452	8.843	0.02014	15.843	-0.06012	22.843	-0.05396
1.844	-0.04522	8.844	0.01418	15.844	-0.05188	22.844	-0.06079
1.845	-0.04161	8.845	0.00485	15.845	-0.0436	22.845	-0.06671
1.846	-0.03415	8.846	-0.00597	15.846	-0.03612	22.846	-0.07183
1.847	-0.02552	8.847	-0.01624	15.847	-0.02911	22.847	-0.07511
1.848	-0.01567	8.848	-0.02518	15.848	-0.02357	22.848	-0.07739
1.849	-0.0052	8.849	-0.03227	15.849	-0.01917	22.849	-0.07223
1.85	0.00407	8.85	-0.03725	15.85	-0.01591	22.85	-0.07038
1.851	0.00993	8.851	-0.03997	15.851	-0.01532	22.851	-0.06723
1.852	0.0134	8.852	-0.04059	15.852	-0.01688	22.852	-0.063
1.853	0.01449	8.853	-0.03888	15.853	-0.02045	22.853	-0.05496
1.854	0.01204	8.854	-0.03501	15.854	-0.02617	22.854	-0.04615
1.855	0.00599	8.855	-0.02867	15.855	-0.03331	22.855	-0.03671
1.856	-0.00336	8.856	-0.02039	15.856	-0.0406	22.856	-0.02673
1.857	-0.01605	8.857	-0.01103	15.857	-0.04651	22.857	-0.01744
1.858	-0.0295	8.858	-0.00229	15.858	-0.05039	22.858	-0.00896
1.859	-0.04276	8.859	0.00492	15.859	-0.0513	22.859	-0.00069065
1.86	-0.05472	8.86	0.00973	15.86	-0.04897	22.86	0.00329
1.861	-0.06487	8.861	0.01134	15.861	-0.04417	22.861	0.00409
1.862	-0.07077	8.862	0.00912	15.862	-0.03569	22.862	-0.00195
1.863	-0.07184	8.863	0.00316	15.863	-0.02469	22.863	-0.00841
1.864	-0.06945	8.864	-0.00603	15.864	-0.01237	22.864	-0.01355
1.865	-0.0638	8.865	-0.01712	15.865	0.000397617	22.865	-0.02096
1.866	-0.05542	8.866	-0.02915	15.866	0.01266	22.866	-0.03122
1.867	-0.04521	8.867	-0.04121	15.867	0.02383	22.867	-0.04137
1.868	-0.03388	8.868	-0.05239	15.868	0.03211	22.868	-0.04662
1.869	-0.02299	8.869	-0.06114	15.869	0.03637	22.869	-0.05408
1.87	-0.01342	8.87	-0.06634	15.87	0.03697	22.87	-0.05897
1.871	-0.00604	8.871	-0.06747	15.871	0.03243	22.871	-0.06058
1.872	-0.00132	8.872	-0.06438	15.872	0.02408	22.872	-0.06246
1.873	0.000589608	8.873	-0.05732	15.873	0.01233	22.873	-0.05981
1.874	-0.00163	8.874	-0.04675	15.874	-0.00205	22.874	-0.05367
1.875	-0.00694	8.875	-0.03317	15.875	-0.01756	22.875	-0.05157
1.876	-0.01438	8.876	-0.01786	15.876	-0.03273	22.876	-0.04576
1.877	-0.02287	8.877	-0.0027	15.877	-0.04522	22.877	-0.03908
1.878	-0.03134	8.878	0.0109	15.878	-0.05509	22.878	-0.03257
1.879	-0.03884	8.879	0.02255	15.879	-0.0615	22.879	-0.02611
1.88	-0.04374	8.88	0.03155	15.88	-0.06456	22.88	-0.0237
1.881	-0.04613	8.881	0.03686	15.881	-0.06517	22.881	-0.02461
1.882	-0.0449	8.882	0.03801	15.882	-0.06154	22.882	-0.02773
1.883	-0.04003	8.883	0.03512	15.883	-0.05509	22.883	-0.03079
1.884	-0.0327	8.884	0.02888	15.884	-0.04589	22.884	-0.0338
1.885	-0.02326	8.885	0.02042	15.885	-0.03506	22.885	-0.04452
1.886	-0.01177	8.886	0.01072	15.886	-0.02376	22.886	-0.05255
1.887	0.00115	8.887	0.000797325	15.887	-0.01239	22.887	-0.06064
1.888	0.0136	8.888	-0.00799	15.888	-0.00301	22.888	-0.06319
1.889	0.02518	8.889	-0.0142	15.889	0.00443	22.889	-0.06817
1.89	0.03408	8.89	-0.01774	15.89	0.00828	22.89	-0.05865
1.891	0.03935	8.891	-0.01859	15.891	0.00816	22.891	-0.05189
1.892	0.04107	8.892	-0.01669	15.892	0.00522	22.892	-0.048
1.893	0.03865	8.893	-0.01214	15.893	0.000564384	22.893	-0.03473
1.894	0.03178	8.894	-0.00522	15.894	-0.00535	22.894	-0.02098
1.895	0.02139	8.895	0.004	15.895	-0.01157	22.895	-0.009
1.896	0.0085	8.896	0.0146	15.896	-0.01764	22.896	0.00121
1.897	-0.00537	8.897	0.02496	15.897	-0.02224	22.897	0.01077
1.898	-0.01899	8.898	0.0343	15.898	-0.02527	22.898	0.01857
1.899	-0.03032	8.899	0.04219	15.899	-0.02485	22.899	0.02345
1.9	-0.04015	8.9	0.04776	15.9	-0.02225	22.9	0.0236
1.901	-0.0463	8.901	0.0504	15.901	-0.01621	22.901	0.01891
1.902	-0.04872	8.902	0.04988	15.902	-0.00597	22.902	0.01099
1.903	-0.04759	8.903	0.04652	15.903	0.00709	22.903	0.000759919
1.904	-0.04359	8.904	0.04092	15.904	0.02172	22.904	-0.00606
1.905	-0.03767	8.905	0.03396	15.905	0.03602	22.905	-0.02092
1.906	-0.0299	8.906	0.02586	15.906	0.04803	22.906	-0.02861
1.907	-0.02034	8.907	0.01724	15.907	0.05703	22.907	-0.03759
1.908	-0.01048	8.908	0.00922	15.908	0.06186	22.908	-0.03908
1.909	-0.00119	8.909	0.00276	15.909	0.06237	22.909	-0.03778
1.91	0.00589	8.91	-0.00188	15.91	0.0575	22.91	-0.03175
1.911	0.01111	8.911	-0.00419	15.911	0.04888	22.911	-0.03036
1.912	0.01367	8.912	-0.00387	15.912	0.03715	22.912	-0.02525
1.913	0.01206	8.913	-0.000421276	15.913	0.02293	22.913	-0.01347
1.914	0.00672	8.914	0.00621	15.914	0.00709	22.914	-0.00255
1.915	-0.00226	8.915	0.01576	15.915	-0.00881	22.915	0.00535
1.916	-0.01328	8.916	0.02696	15.916	-0.02342	22.916	0.0091
1.917	-0.02498	8.917	0.03872	15.917	-0.03542	22.917	0.01523
1.918	-0.03668	8.918	0.04997	15.918	-0.04279	22.918	0.01538
1.919	-0.04722	8.919	0.05992	15.919	-0.04533	22.919	0.01241
1.92	-0.05585	8.92	0.06753	15.92	-0.04305	22.92	0.00793
1.921	-0.061	8.921	0.07232	15.921	-0.03596	22.921	0.00653
1.922	-0.06308	8.922	0.07391	15.922	-0.02452	22.922	0.00158
1.923	-0.06267	8.923	0.07258	15.923	-0.00965	22.923	-0.00408
1.924	-0.05897	8.924	0.06853	15.924	0.00705	22.924	-0.00941
1.925	-0.05204	8.925	0.06198	15.925	0.02506	22.925	-0.01268
1.926	-0.04173	8.926	0.05353	15.926	0.0419	22.926	-0.01575
1.927	-0.02896	8.927	0.04436	15.927	0.05644	22.927	-0.02114
1.928	-0.01524	8.928	0.0354	15.928	0.06938	22.928	-0.02131
1.929	-0.00252	8.929	0.02742	15.929	0.07837	22.929	-0.01821
1.93	0.00888	8.93	0.02157	15.93	0.08362	22.93	-0.01306
1.931	0.01771	8.931	0.01871	15.931	0.085	22.931	-0.00894
1.932	0.02213	8.932	0.01923	15.932	0.08332	22.932	-0.00014262
1.933	0.02204	8.933	0.02316	15.933	0.07926	22.933	0.00659
1.934	0.01788	8.934	0.0298	15.934	0.07295	22.934	0.01759
1.935	0.01003	8.935	0.03809	15.935	0.06675	22.935	0.02853
1.936	-0.000617076	8.936	0.04743	15.936	0.06077	22.936	0.03807
1.937	-0.01324	8.937	0.05717	15.937	0.05629	22.937	0.04784
1.938	-0.02656	8.938	0.06618	15.938	0.05495	22.938	0.05179
1.939	-0.03958	8.939	0.07371	15.939	0.05627	22.939	0.05565
1.94	-0.05031	8.94	0.07969	15.94	0.06226	22.94	0.06043
1.941	-0.05899	8.941	0.08387	15.941	0.07279	22.941	0.06501
1.942	-0.06448	8.942	0.08638	15.942	0.08871	22.942	0.06539
1.943	-0.06601	8.943	0.08761	15.943	0.10873	22.943	0.06354
1.944	-0.06353	8.944	0.08825	15.944	0.13265	22.944	0.05597
1.945	-0.05769	8.945	0.08937	15.945	0.1616	22.945	0.05058
1.946	-0.04923	8.946	0.09276	15.946	0.19219	22.946	0.03694
1.947	-0.03876	8.947	0.09979	15.947	0.22457	22.947	0.02661
1.948	-0.02732	8.948	0.11143	15.948	0.25799	22.948	0.01819
1.949	-0.01659	8.949	0.12816	15.949	0.28925	22.949	0.00935
1.95	-0.00717	8.95	0.15043	15.95	0.31728	22.95	-0.000293057
1.951	-0.000685205	8.951	0.17734	15.951	0.33962	22.951	-0.0158
1.952	0.00274	8.952	0.20763	15.952	0.35449	22.952	-0.03345
1.953	0.0037	8.953	0.23926	15.953	0.36017	22.953	-0.04954
1.954	0.00216	8.954	0.27041	15.954	0.35706	22.954	-0.05952
1.955	-0.00256	8.955	0.29913	15.955	0.3462	22.955	-0.07479
1.956	-0.00883	8.956	0.32378	15.956	0.32729	22.956	-0.09071
1.957	-0.01587	8.957	0.34246	15.957	0.3026	22.957	-0.10743
1.958	-0.0227	8.958	0.35376	15.958	0.2732	22.958	-0.12879
1.959	-0.02953	8.959	0.35649	15.959	0.24018	22.959	-0.14924
1.96	-0.0364	8.96	0.35028	15.96	0.20623	22.96	-0.16505
1.961	-0.04423	8.961	0.33496	15.961	0.17238	22.961	-0.18386
1.962	-0.05306	8.962	0.31185	15.962	0.13961	22.962	-0.19847
1.963	-0.06226	8.963	0.28215	15.963	0.10931	22.963	-0.21429
1.964	-0.07316	8.964	0.24789	15.964	0.08334	22.964	-0.22619
1.965	-0.08619	8.965	0.21107	15.965	0.06279	22.965	-0.23087
1.966	-0.09942	8.966	0.17387	15.966	0.04603	22.966	-0.23639
1.967	-0.11145	8.967	0.13816	15.967	0.03314	22.967	-0.23488
1.968	-0.12179	8.968	0.10559	15.968	0.02251	22.968	-0.23286
1.969	-0.13065	8.969	0.07688	15.969	0.01296	22.969	-0.22575
1.97	-0.13766	8.97	0.05264	15.97	0.00261	22.97	-0.21499
1.971	-0.14324	8.971	0.03325	15.971	-0.00869	22.971	-0.20215
1.972	-0.14798	8.972	0.01938	15.972	-0.02147	22.972	-0.18592
1.973	-0.15161	8.973	0.01049	15.973	-0.03541	22.973	-0.16572
1.974	-0.15519	8.974	0.00611	15.974	-0.04956	22.974	-0.14024
1.975	-0.16042	8.975	0.00479	15.975	-0.06369	22.975	-0.11994
1.976	-0.16476	8.976	0.00552	15.976	-0.07653	22.976	-0.10067
1.977	-0.17044	8.977	0.00695	15.977	-0.08713	22.977	-0.08673
1.978	-0.1787	8.978	0.00823	15.978	-0.09463	22.978	-0.07235
1.979	-0.19166	8.979	0.00802	15.979	-0.0989	22.979	-0.05645
1.98	-0.20837	8.98	0.00559	15.98	-0.09931	22.98	-0.04436
1.981	-0.228	8.981	0.00050363	15.981	-0.0945	22.981	-0.03479
1.982	-0.24898	8.982	-0.00667	15.982	-0.08521	22.982	-0.02887
1.983	-0.26783	8.983	-0.01575	15.983	-0.07215	22.983	-0.0259
1.984	-0.28525	8.984	-0.02649	15.984	-0.05663	22.984	-0.02448
1.985	-0.29244	8.985	-0.03884	15.985	-0.04026	22.985	-0.02861
1.986	-0.28487	8.986	-0.05172	15.986	-0.02459	22.986	-0.03574
1.987	-0.26747	8.987	-0.06446	15.987	-0.01173	22.987	-0.04038
1.988	-0.2438	8.988	-0.07592	15.988	-0.00245	22.988	-0.04642
1.989	-0.21838	8.989	-0.08585	15.989	0.00161	22.989	-0.04998
1.99	-0.19343	8.99	-0.09331	15.99	0.000714726	22.99	-0.05371
1.991	-0.17095	8.991	-0.0974	15.991	-0.00371	22.991	-0.05302
1.992	-0.15267	8.992	-0.09682	15.992	-0.01145	22.992	-0.05467
1.993	-0.13926	8.993	-0.09171	15.993	-0.02198	22.993	-0.04752
1.994	-0.1331	8.994	-0.0829	15.994	-0.03444	22.994	-0.03752
1.995	-0.12803	8.995	-0.07165	15.995	-0.04762	22.995	-0.03231
1.996	-0.12492	8.996	-0.05903	15.996	-0.06078	22.996	-0.02651
1.997	-0.12804	8.997	-0.04626	15.997	-0.0729	22.997	-0.02011
1.998	-0.13694	8.998	-0.03409	15.998	-0.08262	22.998	-0.01187
[truncated: 8,762 more rows]
