# Supplementary material for: Flexible iontronics based on 2D nanofluidic material
Source: Nat Commun. 2022 Aug 24;13:4965. doi: 10.1038/s41467-022-32699-x (PMC9402920; doi:10.1038/s41467-022-32699-x)
Supplement: Supplementary file 7 — Source Data [file 41467_2022_32699_MOESM7_ESM.zip › Source Data Supplementary Fig. 7.xlsx]

## Sheet: S7c
KOH concentration (M)	Voc (V)	yEr±	K content (%)	yEr±
0	0	0	0	0
0.005	4.8	1	4.8	1
0.01	6.41	0.6	6.41	0.6
0.05	12.6	2.5	12.6	2.5
0.1	17.3	3	17.3	3

## Sheet: S7d
	RTIL		without RTIL
Voltage (V)	Current (μA)	Voltage (V)	Current (μA)
0	-19.5716	0	-14.3906
0.00134	-19.2984	0.00134	-14.2644
0.0026	-18.9943	0.0026	-14.1448
0.00387	-18.6593	0.00387	-14.032
0.00387	-18.4089	0.00387	-13.9259
0.00513	-17.8458	0.00513	-13.8264
0.0064	-17.4452	0.0064	-13.752
0.00766	-17.0683	0.00766	-13.6646
0.00892	-16.4415	0.00892	-13.5727
0.01019	-15.7411	0.01019	-13.4845
0.01145	-15.1281	0.01145	-13.373
0.01272	-14.9908	0.01272	-13.2675
0.01398	-14.8574	0.01398	-13.1493
0.01398	-14.6768	0.01398	-13.029
0.01524	-14.4238	0.01524	-12.9113
0.01524	-14.0896	0.01524	-12.7821
0.01651	-13.6917	0.01651	-12.6565
0.01777	-13.1955	0.01777	-12.5063
0.01904	-12.5278	0.01904	-12.357
0.0203	-12.1848	0.0203	-12.2319
0.02157	-11.4932	0.02157	-12.1124
0.02283	-11.4462	0.02283	-12.0276
0.02409	-11.2308	0.02409	-11.9506
0.02536	-10.9839	0.02536	-11.8898
0.02662	-10.7346	0.02662	-11.8242
0.02662	-10.4703	0.02662	-11.7597
0.02789	-10.1828	0.02789	-11.673
0.02915	-9.88243	0.02915	-11.568
0.03042	-9.56451	0.03042	-11.4609
0.03168	-9.21388	0.03168	-11.362
0.03294	-8.81464	0.03294	-11.2549
0.03421	-8.65476	0.03421	-11.1581
0.03547	-8.41862	0.03547	-11.0695
0.03674	-8.153	0.03674	-10.9865
0.038	-7.90695	0.038	-10.907
0.03927	-7.67934	0.03927	-10.8287
0.04053	-7.42708	0.04053	-10.7409
0.04179	-7.20292	0.04179	-10.6601
0.04306	-6.95988	0.04306	-10.5815
0.04432	-6.73411	0.04432	-10.5007
0.04559	-6.53253	0.04559	-10.4129
0.04685	-6.32012	0.04685	-10.3263
0.04811	-6.11578	0.04811	-10.2489
0.04938	-5.90084	0.04938	-10.1761
0.05064	-5.70456	0.05064	-10.1033
0.05191	-5.52095	0.05191	-10.0259
0.05317	-5.33135	0.05317	-9.93094
0.05444	-5.13576	0.05444	-9.85353
0.0557	-4.94017	0.0557	-9.78073
0.05696	-4.74227	0.05696	-9.69964
0.05823	-4.55244	0.05823	-9.62431
0.05949	-4.36837	0.05949	-9.54782
0.06076	-4.17946	0.06076	-9.47595
0.06202	-4.00207	0.06202	-9.41444
0.06329	-3.8233	0.06329	-9.35638
0.06455	-3.6572	0.06455	-9.29487
0.06581	-3.49686	0.06581	-9.22299
0.06708	-3.32707	0.06708	-9.14651
0.06834	-3.18055	0.06834	-9.07117
0.06961	-3.01284	0.06961	-8.99008
0.07087	-2.86263	0.07087	-8.90899
0.07213	-2.71243	0.07213	-8.83366
0.0734	-2.54471	0.0734	-8.75717
0.07466	-2.38161	0.07466	-8.69359
0.07593	-2.21597	0.07593	-8.62171
0.07719	-2.0759	0.07719	-8.55559
0.07846	-1.94159	0.07846	-8.48003
0.07972	-1.79323	0.07972	-8.40677
0.08098	-1.65062	0.08098	-8.34756
0.08225	-1.51263	0.08225	-8.27891
0.08351	-1.37809	0.08351	-8.21256
0.08478	-1.24585	0.08478	-8.16027
0.08604	-1.0938	0.08604	-8.10682
0.08731	-0.93945	0.08731	-8.03702
0.08857	-0.8003	0.08857	-7.9626
0.08983	-0.66692	0.08983	-7.89533
0.0911	-0.52984	0.0911	-7.81171
0.09236	-0.38563	0.09236	-7.74444
0.09363	-0.24947	0.09363	-7.67003
0.09489	-0.1283	0.09489	-7.60022
0.09616	-0.00804	0.09616	-7.54677
0.09742	0.0901	0.09742	-7.48619
0.09868	0.20114	0.09868	-7.4302
0.09995	0.31218	0.09995	-7.36962
0.10121	0.41032	0.10121	-7.30787
0.10248	0.53058	0.10248	-7.24844
0.10374	0.66005	0.10374	-7.1738
0.105	0.79413	0.105	-7.11436
0.10627	0.92821	0.10627	-7.05262
0.10753	1.05768	0.10753	-6.99203
0.1088	1.17794	0.1088	-6.93605
0.11006	1.27608	0.11006	-6.86716
0.11133	1.38712	0.11133	-6.81579
0.11259	1.49816	0.11259	-6.76442
0.11385	1.61289	0.11385	-6.69553
0.11512	1.729	0.11512	-6.63955
0.11638	1.8299	0.11638	-6.57896
0.11765	1.93426	0.11765	-6.51722
0.11891	2.03978	0.11891	-6.45779
0.12018	2.14414	0.12018	-6.38314
0.12144	2.24504	0.12144	-6.32371
0.1227	2.34019	0.1227	-6.26197
0.12397	2.44823	0.12397	-6.20138
0.12523	2.56089	0.12523	-6.1454
0.1265	2.67815	0.1265	-6.08481
0.12776	2.77905	0.12776	-6.02307
0.12903	2.86959	0.12903	-5.96363
0.13029	2.97672	0.13029	-5.88899
0.13155	3.07347	0.13155	-5.82955
0.13282	3.16217	0.13282	-5.75951
0.13408	3.2451	0.13408	-5.70929
0.13535	3.32458	0.13535	-5.65308
0.13661	3.40291	0.13661	-5.60032
0.13787	3.48239	0.13787	-5.56047
0.13914	3.56533	0.13914	-5.50771
0.1404	3.65402	0.1404	-5.4515
0.14167	3.75078	0.14167	-5.39299
0.14293	3.8662	0.14293	-5.33332
0.1442	3.96296	0.1442	-5.28194
0.14546	4.05165	0.14546	-5.22136
0.14672	4.13459	0.14672	-5.15501
0.14799	4.21407	0.14799	-5.08635
0.14925	4.2924	0.14925	-5.01885
0.15052	4.38017	0.15052	-4.95596
0.15178	4.46103	0.15178	-4.88017
0.15305	4.53959	0.15305	-4.82188
0.15431	4.62875	0.15431	-4.7553
0.15557	4.71445	0.15557	-4.71084
0.15684	4.78264	0.15684	-4.66269
0.1581	4.84622	0.1581	-4.6203
0.15937	4.9098	0.15937	-4.56386
0.16063	4.978	0.16063	-4.52147
0.1619	5.0554	0.1619	-4.47332
0.16316	5.15492	0.16316	-4.42057
0.16442	5.24155	0.16442	-4.36436
0.16569	5.32817	0.16569	-4.30584
0.16695	5.42769	0.16695	-4.24617
0.16822	5.5051	0.16822	-4.1865
0.16948	5.58158	0.16948	-4.12799
0.17074	5.64309	0.17074	-4.07178
0.17201	5.69654	0.17201	-4.01902
0.17327	5.74884	0.17327	-3.97087
0.17454	5.81518	0.17454	-3.92848
0.1758	5.88384	0.1758	-3.88033
0.17707	5.94304	0.17707	-3.82758
0.17833	6.0163	0.17833	-3.76307
0.17959	6.09187	0.17959	-3.71492
0.18086	6.15798	0.18086	-3.65503
0.18212	6.22986	0.18212	-3.61149
0.18339	6.30174	0.18339	-3.56449
0.18465	6.36786	0.18465	-3.51519
0.18592	6.44342	0.18592	-3.46474
0.18718	6.51668	0.18718	-3.41428
0.18844	6.57589	0.18844	-3.35669
0.18971	6.63624	0.18971	-3.2991
0.19097	6.71296	0.19097	-3.24864
0.19224	6.77332	0.19224	-3.19819
0.1935	6.83253	0.1935	-3.14889
0.19477	6.90579	0.19477	-3.10189
0.19603	6.98135	0.19603	-3.05835
0.19729	7.05576	0.19729	-3.00675
0.19856	7.12556	0.19856	-2.94823
0.19982	7.18731	0.19982	-2.88396
0.20109	7.23753	0.20109	-2.81507
0.20235	7.28545	0.20235	-2.7637
0.20361	7.34857	0.20361	-2.70403
0.20488	7.39649	0.20488	-2.63722
0.20614	7.44671	0.20614	-2.59138
0.20741	7.51674	0.20741	-2.54669
0.20867	7.58447	0.20867	-2.5043
0.20994	7.64875	0.20994	-2.46536
0.2112	7.70012	0.2112	-2.41007
0.21246	7.7644	0.21246	-2.36653
0.21373	7.81116	0.21373	-2.30663
0.21499	7.86622	0.21499	-2.25019
0.21626	7.92013	0.21626	-2.19605
0.21752	7.96344	0.21752	-2.14307
0.21879	8.02196	0.21879	-2.10275
0.22005	8.08623	0.22005	-2.07395
0.22131	8.15512	0.22131	-2.04285
0.22258	8.20649	0.22258	-2.0083
0.22384	8.26616	0.22384	-1.96913
0.22511	8.32467	0.22511	-1.92421
0.22637	8.37259	0.22637	-1.86408
0.22763	8.43571	0.22763	-1.81455
0.2289	8.48363	0.2289	-1.76617
0.23016	8.54215	0.23016	-1.71779
0.23143	8.61011	0.23143	-1.67655
0.23269	8.65941	0.23269	-1.63532
0.23396	8.70986	0.23396	-1.59523
0.23522	8.76031	0.23522	-1.53649
0.23648	8.80962	0.23648	-1.48719
0.23775	8.85661	0.23775	-1.41922
0.23901	8.90015	0.23901	-1.35242
0.24028	8.96005	0.24028	-1.29828
0.24154	9.0082	0.24154	-1.25566
0.24281	9.07271	0.24281	-1.2317
0.24407	9.13375	0.24407	-1.19829
0.24533	9.17154	0.24533	-1.16258
0.2466	9.20586	0.2466	-1.12342
0.24786	9.25655	0.24786	-1.07965
0.24913	9.29548	0.24913	-1.03012
0.25039	9.35077	0.25039	-0.97368
0.25166	9.4026	0.25166	-0.90917
0.25292	9.45213	0.25292	-0.84812
0.25418	9.49222	0.25418	-0.81034
0.25545	9.55097	0.25545	-0.77601
0.25671	9.60856	0.25671	-0.72533
0.25798	9.64519	0.25798	-0.6781
0.25924	9.68896	0.25924	-0.62489
0.2605	9.73273	0.2605	-0.59148
0.26177	9.77766	0.26177	-0.54748
0.26303	9.82488	0.26303	-0.51868
0.2643	9.87557	0.2643	-0.47468
0.26556	9.90989	0.26556	-0.44128
0.26683	9.95597	0.26683	-0.40902
0.26809	10.0067	0.26809	-0.37677
0.26935	10.0631	0.26935	-0.3224
0.27062	10.1138	0.27062	-0.27172
0.27188	10.1599	0.27188	-0.21528
0.27315	10.2025	0.27315	-0.17289
0.27441	10.2428	0.27441	-0.11645
0.27568	10.282	0.27568	-0.06576
0.27694	10.3294	0.27694	-0.01969
0.2782	10.3594	0.2782	0.01464
0.27947	10.3939	0.27947	0.06532
0.28073	10.4342	0.28073	0.10425
0.282	10.4815	0.282	0.15954
0.28326	10.5367	0.28326	0.20309
0.28453	10.5886	0.28453	0.26298
0.28579	10.6381	0.28579	0.31943
0.28705	10.6865	0.28705	0.37356
0.28832	10.7432	0.28832	0.42655
0.28958	10.7823	0.28958	0.46687
0.29085	10.8134	0.29085	0.49566
0.29211	10.8376	0.29211	0.53506
0.29337	10.877	0.29337	0.55925
0.29464	10.9141	0.29464	0.59864
0.2959	10.9523	0.2959	0.63573
0.29717	10.9869	0.29717	0.67398
0.29843	11.0272	0.29843	0.71683
0.2997	11.0827	0.2997	0.74677
0.30096	11.1277	0.30096	0.79423
0.30222	11.1631	0.30222	0.8334
0.30349	11.2173	0.30349	0.87371
0.30475	11.2703	0.30475	0.92462
0.30602	11.3232	0.30602	0.96863
0.30728	11.3774	0.30728	1.00917
0.30855	11.4212	0.30855	1.04972
0.30981	11.464	0.30981	1.07276
0.31107	11.5011	0.31107	1.1087
0.31234	11.5276	0.31234	1.14003
0.3136	11.5529	0.3136	1.17021
0.31487	11.5866	0.31487	1.20269
0.31613	11.6237	0.31613	1.24093
0.3174	11.6677	0.3174	1.28839
0.31866	11.7094	0.31866	1.32755
0.31992	11.7522	0.31992	1.36787
0.32119	11.7914	0.32119	1.41878
0.32245	11.8363	0.32245	1.45449
0.32372	11.8672	0.32372	1.5054
0.32498	11.9121	0.32498	1.55401
0.32624	11.9722	0.32624	1.58281
0.32751	12.03	0.32751	1.6222
0.32877	12.0681	0.32877	1.64639
0.33004	12.1167	0.33004	1.68579
0.3313	12.1584	0.3313	1.71459
0.33257	12.1756	0.33257	1.76319
0.33383	12.1989	0.33383	1.81411
0.33509	12.2316	0.33509	1.84982
0.33636	12.2503	0.33636	1.90073
0.33762	12.2793	0.33762	1.94105
0.33889	12.3222	0.33889	1.98021
0.34015	12.3696	0.34015	2.01937
0.34142	12.4125	0.34142	2.05969
0.34268	12.4542	0.34268	2.1106
0.34394	12.4982	0.34394	2.14631
0.34521	12.5353	0.34521	2.19722
0.34647	12.5689	0.34647	2.24583
0.34774	12.6025	0.34774	2.27463
0.349	12.6187	0.349	2.31402
0.35026	12.6477	0.35026	2.33821
0.35153	12.6931	0.35153	2.37761
0.35279	12.7313	0.35279	2.4147
0.35406	12.7742	0.35406	2.46124
0.35532	12.8124	0.35532	2.49372
0.35659	12.8495	0.35659	2.5156
0.35785	12.8889	0.35785	2.5573
0.35911	12.9214	0.35911	2.6013
0.36038	12.9504	0.36038	2.6301
0.36164	12.9794	0.36164	2.6741
0.36291	13.0202	0.36291	2.7158
0.36417	13.0492	0.36417	2.76694
0.36544	13.0783	0.36544	2.80404
0.3667	13.1107	0.3667	2.83882
0.36796	13.1501	0.36796	2.8538
0.36923	13.1872	0.36923	2.87937
0.37049	13.2338	0.37049	2.91899
0.37176	13.2662	0.37176	2.95747
0.37302	13.2964	0.37302	2.97958
0.37429	13.3278	0.37429	3.01805
0.37555	13.3637	0.37555	3.04939
0.37681	13.395	0.37681	3.07703
0.37808	13.4252	0.37808	3.11044
0.37934	13.4577	0.37934	3.15905
0.38061	13.4959	0.38061	3.19706
0.38187	13.5434	0.38187	3.25488
0.38313	13.5908	0.38313	3.31501
0.3844	13.6291	0.3844	3.35993
0.38566	13.6616	0.38566	3.3991
0.38693	13.6918	0.38693	3.44195
0.38819	13.7314	0.38819	3.47097
0.38946	13.7569	0.38946	3.48964
0.39072	13.7802	0.39072	3.52235
0.39198	13.8046	0.39198	3.55391
0.39325	13.8337	0.39325	3.57741
0.39451	13.879	0.39451	3.5986
0.39578	13.9256	0.39578	3.62325
0.39704	13.9581	0.39704	3.63615
0.39831	13.9883	0.39831	3.67002
0.39957	14.0279	0.39957	3.70135
0.40083	14.0534	0.40083	3.7419
0.4021	14.0767	0.4021	3.77415
0.40336	14.1094	0.40336	3.82852
0.40463	14.1281	0.40463	3.8875
0.40589	14.1654	0.40589	3.93357
0.40716	14.2062	0.40716	3.97619
0.40842	14.2435	0.40842	4.0248
0.40968	14.2622	0.40968	4.06189
0.41095	14.2949	0.41095	4.09092
0.41221	14.3181	0.41221	4.11534
0.41348	14.3437	0.41348	4.13861
0.41474	14.3833	0.41474	4.16418
0.416	14.4135	0.416	4.2038
0.41727	14.446	0.41727	4.24227
0.41853	14.4925	0.41853	4.26439
0.4198	14.5296	0.4198	4.30286
0.42106	14.569	0.42106	4.33419
0.42233	14.6015	0.42233	4.37013
0.42359	14.6305	0.42359	4.39317
0.42485	14.6596	0.42485	4.43372
0.42612	14.7003	0.42612	4.47426
0.42738	14.7377	0.42738	4.52656
0.42865	14.7563	0.42865	4.56711
0.42991	14.789	0.42991	4.60765
0.43118	14.8123	0.43118	4.63069
0.43244	14.8379	0.43244	4.66663
0.4337	14.8775	0.4337	4.69796
0.43497	14.9077	0.43497	4.73643
0.43623	14.9402	0.43623	4.75855
0.4375	14.9867	0.4375	4.79702
0.43876	15.0238	0.43876	4.82835
0.44003	15.0632	0.44003	4.86429
0.44129	15.0957	0.44129	4.89562
0.44255	15.1247	0.44255	4.9258
0.44382	15.1537	0.44382	4.95828
0.44508	15.1945	0.44508	5.00482
0.44635	15.2318	0.44635	5.04191
0.44761	15.2505	0.44761	5.08131
0.44887	15.2832	0.44887	5.10549
0.45014	15.3065	0.45014	5.14489
0.4514	15.332	0.4514	5.18198
0.45267	15.3717	0.45267	5.22022
0.45393	15.4018	0.45393	5.26307
0.4552	15.4343	0.4552	5.30131
0.45646	15.4809	0.45646	5.3467
0.45772	15.5179	0.45772	5.37573
0.45899	15.5573	0.45899	5.40015
0.46025	15.5898	0.46025	5.43171
0.46152	15.6271	0.46152	5.44691
0.46278	15.6458	0.46278	5.47847
0.46405	15.6785	0.46405	5.51119
0.46531	15.7101	0.46531	5.53814
0.46657	15.7336	0.46657	5.57339
0.46784	15.7548	0.46784	5.59574
0.4691	15.7794	0.4691	5.61094
0.47037	15.8006	0.47037	5.63075
0.47163	15.8241	0.47163	5.65863
0.4729	15.8474	0.4729	5.69802
0.47416	15.8822	0.47416	5.73972
0.47542	15.9193	0.47542	5.78718
0.47669	15.9621	0.47669	5.84385
0.47795	16.0142	0.47795	5.90052
0.47922	16.0662	0.47922	5.93969
0.48048	16.1091	0.48048	5.97079
0.48174	16.1545	0.48174	6.00327
0.48301	16.1789	0.48301	6.04059
0.48427	16.1941	0.48427	6.05925
0.48554	16.2118	0.48554	6.09197
0.4868	16.2296	0.4868	6.11523
0.48807	16.2531	0.48807	6.14081
0.48933	16.2754	0.48933	6.18043
0.49059	16.3024	0.49059	6.21061
0.49186	16.3397	0.49186	6.24309
0.49312	16.3805	0.49312	6.28963
0.49439	16.4178	0.49439	6.33501
0.49565	16.4365	0.49565	6.36404
0.49692	16.4692	0.49692	6.38846
0.49818	16.5007	0.49818	6.42002
0.49944	16.5159	0.49944	6.43523
0.50071	16.5475	0.50071	6.46679
0.50197	16.5802	0.50197	6.49121
0.50324	16.5989	0.50324	6.52024
0.5045	16.6362	0.5045	6.55733
0.50576	16.677	0.50576	6.60594
0.50703	16.706	0.50703	6.65685
0.50829	16.735	0.50829	6.70085
0.50956	16.7758	0.50956	6.7414
0.51082	16.8131	0.51082	6.78194
0.51209	16.8318	0.51209	6.80498
0.51335	16.8645	0.51335	6.84092
0.51461	16.8878	0.51461	6.87225
0.51588	16.9133	0.51588	6.90243
0.51714	16.953	0.51714	6.93491
0.51841	16.9914	0.51841	6.98145
0.51967	17.0218	0.51967	7.02683
0.52094	17.0499	0.52094	7.06415
0.5222	17.0815	0.5222	7.07821
0.52346	17.1096	0.52346	7.10171
0.52473	17.1273	0.52473	7.11115
0.52599	17.1405	0.52599	7.13926
0.52726	17.1548	0.52726	7.16253
0.52852	17.176	0.52852	7.1927
0.52979	17.2098	0.52979	7.24154
0.53105	17.2494	0.53105	7.29384
0.53231	17.2879	0.53231	7.33439
0.53358	17.31	0.53358	7.36664
0.53484	17.3402	0.53484	7.40004
0.53611	17.3819	0.53611	7.44405
0.53737	17.4259	0.53737	7.48114
0.53863	17.463	0.53863	7.51477
0.5399	17.5049	0.5399	7.54841
0.54116	17.5365	0.54116	7.59379
0.54243	17.5718	0.54243	7.62742
0.54369	17.5895	0.54369	7.66106
0.54496	17.6038	0.54496	7.67719
0.54622	17.5994	0.54622	7.70621
0.54748	17.6091	0.54748	7.7516
0.54875	17.6386	0.54875	7.79813
0.55001	17.6667	0.55001	7.83891
0.55128	17.7074	0.55128	7.85872
0.55254	17.7457	0.55254	7.89028
0.55381	17.7931	0.55381	7.9101
0.55507	17.8406	0.55507	7.92991
0.55633	17.8788	0.55633	7.96147
0.5576	17.9196	0.5576	7.98128
0.55886	17.9477	0.55886	8.02206
0.56013	17.9689	0.56013	8.0686
0.56139	17.989	0.56139	8.11398
0.56266	17.9927	0.56266	8.14301
0.56392	18.0127	0.56392	8.16743
0.56518	18.0339	0.56518	8.19069
0.56645	18.062	0.56645	8.21627
0.56771	18.1028	0.56771	8.25589
0.56898	18.1493	0.56898	8.28607
0.57024	18.1947	0.57024	8.31855
0.5715	18.2237	0.5715	8.36509
0.57277	18.2481	0.57277	8.40218
0.57403	18.2797	0.57403	8.44157
0.5753	18.3032	0.5753	8.47406
0.57656	18.3244	0.57656	8.50309
0.57783	18.349	0.57783	8.53211
0.57909	18.3702	0.57909	8.57289
0.58035	18.3937	0.58035	8.61021
0.58162	18.4253	0.58162	8.62887
0.58288	18.458	0.58288	8.66158
0.58415	18.4767	0.58415	8.68485
0.58541	18.514	0.58541	8.71042
0.58668	18.5548	0.58668	8.75005
0.58794	18.5921	0.58794	8.78023
0.5892	18.6107	0.5892	8.81271
0.59047	18.6435	0.59047	8.85095
0.59173	18.675	0.59173	8.89841
0.593	18.6985	0.593	8.94587
0.59426	18.7197	0.59426	8.98411
0.59553	18.7444	0.59553	9.01659
0.59679	18.7656	0.59679	9.04677
0.59805	18.7974	0.59805	9.0864
0.59932	18.8268	0.59932	9.12026
0.60058	18.8494	0.60058	9.14146
0.60185	18.8522	0.60185	9.15574
0.60311	18.8619	0.60311	9.16058
0.60437	18.8842	0.60437	9.18869
0.60564	18.9123	0.60564	9.22485
0.6069	18.931	0.6069	9.25388
0.60817	18.9729	0.60817	9.28752
0.60943	19.0229	0.60943	9.33751
0.6107	19.074	0.6107	9.38036
0.61196	19.1111	0.61196	9.42782
0.61322	19.1459	0.61322	9.47067
0.61449	19.1692	0.61449	9.4914
0.61575	19.1927	0.61575	9.52043
0.61702	19.2139	0.61702	9.5612
0.61828	19.2385	0.61828	9.59852
0.61955	19.2597	0.61955	9.61719
0.62081	19.2832	0.62081	9.6499
0.62207	19.3148	0.62207	9.68146
0.62334	19.3475	0.62334	9.69667
0.6246	19.3662	0.6246	9.72823
0.62587	19.4035	0.62587	9.76094
0.62713	19.4443	0.62713	9.7796
0.6284	19.4733	0.6284	9.81692
0.62966	19.5023	0.62966	9.8577
0.63092	19.5431	0.63092	9.88673
0.63219	19.5804	0.63219	9.91575
0.63345	19.6074	0.63345	9.95653
0.63472	19.6297	0.63472	9.98556
0.63598	19.6532	0.63598	10.0146
0.63724	19.6626	0.63724	10.0554
0.63851	19.6908	0.63851	10.0844
0.63977	19.7223	0.63977	10.1134
0.64104	19.7504	0.64104	10.1542
0.6423	19.7891	0.6423	10.1832
0.64357	19.8172	0.64357	10.2122
0.64483	19.8488	0.64483	10.253
0.64609	19.8686	0.64609	10.282
0.64736	19.8884	0.64736	10.3111
0.64862	19.92	0.64862	10.3519
0.64989	19.9481	0.64989	10.3809
0.65115	19.9785	0.65115	10.4099
0.65242	20.017	0.65242	10.4507
0.65368	20.0566	0.65368	10.4797
0.65494	20.0905	0.65494	10.5087
0.65621	20.1117	0.65621	10.5495
0.65747	20.1342	0.65747	10.5868
0.65874	20.137	0.65874	10.6055
0.66	20.1467	0.66	10.6382
0.66126	20.169	0.66126	10.6698
0.66253	20.1971	0.66253	10.6933
0.66379	20.2241	0.66379	10.7145
0.66506	20.2556	0.66506	10.7391
0.66632	20.2976	0.66632	10.752
0.66759	20.3429	0.66759	10.7859
0.66885	20.3849	0.66885	10.8255
0.67011	20.4081	0.67011	10.8557
0.67138	20.4245	0.67138	10.8882
0.67264	20.4457	0.67264	10.9347
0.67391	20.4692	0.67391	10.9801
0.67517	20.5008	0.67517	11.0091
0.67644	20.5335	0.67644	11.0335
0.6777	20.5604	0.6777	11.0651
0.67896	20.5874	0.67896	11.0803
0.68023	20.6201	0.68023	11.1119
0.68149	20.6517	0.68149	11.1363
0.68276	20.6751	0.68276	11.1653
0.68402	20.6963	0.68402	11.2107
0.68529	20.721	0.68529	11.2489
0.68655	20.7422	0.68655	11.2918
0.68781	20.7657	0.68781	11.33
0.68908	20.7972	0.68908	11.3754
0.69034	20.83	0.69034	11.4045
0.69161	20.8569	0.69161	11.4289
0.69287	20.8839	0.69287	11.4604
0.69413	20.9166	0.69413	11.4756
0.6954	20.9398	0.6954	11.5072
0.69666	20.9654	0.69666	11.5316
0.69793	21.0051	0.69793	11.5606
0.69919	21.0435	0.69919	11.606
0.70046	21.0656	0.70046	11.6526
0.70172	21.1041	0.70172	11.6933
0.70298	21.1437	0.70298	11.7132
0.70425	21.1693	0.70425	11.7447
0.70551	21.1926	0.70551	11.7645
0.70678	21.2253	0.70678	11.7843
0.70804	21.2522	0.70804	11.8159
0.70931	21.2792	0.70931	11.8357
0.71057	21.3119	0.71057	11.8765
0.71183	21.3435	0.71183	11.923
0.7131	21.367	0.7131	11.9684
0.71436	21.3965	0.71436	11.9974
0.71563	21.4107	0.71563	12.0219
0.71689	21.4156	0.71689	12.0534
0.71816	21.4437	0.71816	12.0769
0.71942	21.4798	0.71942	12.0981
0.72068	21.5089	0.72068	12.1228
0.72195	21.5425	0.72195	12.144
0.72321	21.5925	0.72321	12.1758
0.72448	21.6354	0.72448	12.1969
0.72574	21.6828	0.72574	12.2133
0.727	21.7257	0.727	12.2366
0.72827	21.7547	0.72827	12.2785
0.72953	21.7816	0.72953	12.3239
0.7308	21.804	0.7308	12.3575
0.73206	21.8275	0.73206	12.3911
0.73333	21.8452	0.73333	12.4365
0.73459	21.8713	0.73459	12.4702
0.73585	21.8927	0.73585	12.5038
0.73712	21.8966	0.73712	12.5282
0.73838	21.918	0.73838	12.5552
0.73965	21.9358	0.73965	12.5821
0.74091	21.9639	0.74091	12.6148
0.74218	21.9954	0.74218	12.6464
0.74344	22.0153	0.74344	12.6616
0.7447	22.056	0.7447	12.6932
0.74597	22.1026	0.74597	12.7176
0.74723	22.148	0.74723	12.7466
0.7485	22.177	0.7485	12.792
0.74976	22.2014	0.74976	12.8302
0.75103	22.2329	0.75103	12.8731
0.75229	22.2482	0.75229	12.9113
0.75355	22.2797	0.75355	12.9567
0.75482	22.3124	0.75482	12.9857
0.75608	22.3394	0.75608	13.0102
0.75735	22.3663	0.75735	13.0334
0.75861	22.3991	0.75861	13.059
0.75987	22.4306	0.75987	13.0986
0.76114	22.4458	0.76114	13.1371
0.7624	22.4774	0.7624	13.1675
0.76367	22.5101	0.76367	13.1956
0.76493	22.5371	0.76493	13.2272
0.7662	22.564	0.7662	13.247
0.76746	22.5967	0.76746	13.2668
0.76872	22.6283	0.76872	13.2901
0.76999	22.6435	0.76999	13.3202
0.77125	22.675	0.77125	13.3691
0.77252	22.7078	0.77252	13.4131
0.77378	22.7264	0.77378	13.464
0.77505	22.7637	0.77505	13.5126
0.77631	22.8045	0.77631	13.5414
0.77757	22.8335	0.77757	13.5808
0.77884	22.8626	0.77884	13.6133
0.7801	22.9033	0.7801	13.6506
0.78137	22.9407	0.78137	13.6693
0.78263	22.9593	0.78263	13.702
0.7839	22.992	0.7839	13.7253
0.78516	23.0236	0.78516	13.7508
0.78642	23.0471	0.78642	13.7904
0.78769	23.0683	0.78769	13.8289
0.78895	23.0929	0.78895	13.851
0.79022	23.1059	0.79022	13.8895
0.79148	23.1397	0.79148	13.9208
0.79274	23.1711	0.79274	13.9568
0.79401	23.2116	0.79401	13.9881
0.79527	23.2521	0.79527	14.0183
0.79654	23.3044	0.79654	14.0508
0.7978	23.345	0.7978	14.0973
0.79907	23.3855	0.79907	14.1344
0.80033	23.4169	0.80033	14.1738
0.80159	23.4507	0.80159	14.198
0.80286	23.4636	0.80286	14.2374
0.80412	23.48	0.80412	14.2662
0.80539	23.5033	0.80539	14.3148
0.80665	23.5452	0.80665	14.3657
0.80792	23.5906	0.80792	14.4097
0.80918	23.6242	0.80918	14.4503
0.81044	23.6578	0.81044	14.4908
0.81171	23.7032	0.81171	14.5138
0.81297	23.7451	0.81297	14.5498
0.81424	23.7767	0.81424	14.5811
0.8155	23.7827	0.8155	14.6113
0.81676	23.7958	0.81676	14.6438
0.81803	23.8136	0.81803	14.682
0.81929	23.8417	0.81929	14.7295
0.82056	23.8732	0.82056	14.7769
0.82182	23.893	0.82182	14.8152
0.82309	23.9255	0.82309	14.8476
0.82435	23.9741	0.82435	14.8778
0.82561	24.0297	0.82561	14.9175
0.82688	24.0829	0.82688	14.943
0.82814	24.1163	0.82814	14.9663
0.82941	24.1603	0.82941	14.9907
0.83067	24.1974	0.83067	15.0197
0.83194	24.231	0.83194	15.0651
0.8332	24.2646	0.8332	15.1117
0.83446	24.2891	0.83446	15.1441
0.83573	24.3077	0.83573	15.1743
0.83699	24.345	0.83699	15.2057
0.83826	24.3858	0.83826	15.2333
0.83952	24.4231	0.83952	15.2667
0.84079	24.4418	0.84079	15.3153
0.84205	24.4662	0.84205	15.3533
0.84331	24.4999	0.84331	15.4111
0.84458	24.5335	0.84458	15.4713
0.84584	24.5789	0.84584	15.5162
0.84711	24.6208	0.84711	15.5554
0.84837	24.6441	0.84837	15.5982
0.84963	24.6731	0.84963	15.6189
0.8509	24.7113	0.8509	15.648
0.85216	24.7496	0.85216	15.6805
0.85343	24.7703	0.85343	15.7198
0.85469	24.804	0.85469	15.7486
0.85596	24.854	0.85596	15.7973
0.85722	24.9051	0.85722	15.8482
0.85848	24.9422	0.85848	15.8839
0.85975	24.9687	0.85975	15.9348
0.86101	24.994	0.86101	15.9834
0.86228	25.0277	0.86228	16.0122
0.86354	25.073	0.86354	16.0516
0.86481	25.1067	0.86481	16.0758
0.86607	25.1403	0.86607	16.1152
0.86733	25.1774	0.86733	16.1523
0.8686	25.2214	0.8686	16.1905
0.86986	25.2548	0.86986	16.2334
0.87113	25.2871	0.87113	16.2633
0.87239	25.3276	0.87239	16.3108
0.87366	25.3799	0.87366	16.3582
0.87492	25.4204	0.87492	16.3882
0.87618	25.461	0.87618	16.431
0.87745	25.484	0.87745	16.461
0.87871	25.52	0.87871	16.5084
0.87998	25.5513	0.87998	16.5476
0.88124	25.5815	0.88124	16.5879
0.8825	25.614	0.8825	16.6388
0.88377	25.6605	0.88377	16.6745
0.88503	25.6976	0.88503	16.7254
0.8863	25.737	0.8863	16.7658
0.88756	25.7695	0.88756	16.8049
0.88883	25.7985	0.88883	16.8524
0.89009	25.8275	0.89009	16.8823
0.89135	25.8683	0.89135	16.9252
0.89262	25.8973	0.89262	16.9551
0.89388	25.9263	0.89388	17.0026
0.89515	25.9588	0.89515	17.05
0.89641	25.9982	0.89641	17.08
0.89768	26.0353	0.89768	17.1228
0.89894	26.0818	0.89894	17.1611
0.9002	26.1143	0.9002	17.1982
0.90147	26.1362	0.90147	17.2293
0.90273	26.1779	0.90273	17.2638
0.904	26.2136	0.904	17.303
0.90526	26.2528	0.90526	17.3479
0.90653	26.3049	0.90653	17.408
0.90779	26.344	0.90779	17.4576
0.90905	26.4007	0.90905	17.506
0.91032	26.4574	0.91032	17.5543
0.91158	26.4965	0.91158	17.6039
0.91285	26.5276	0.91285	17.643
0.91411	26.5518	0.91411	17.673
0.91537	26.5912	0.91537	17.7158
0.91664	26.6283	0.91664	17.7458
0.9179	26.6666	0.9179	17.7932
0.91917	26.7094	0.91917	17.8407
0.92043	26.7476	0.92043	17.8707
0.9217	26.7847	0.9217	17.9135
0.92296	26.8241	0.92296	17.9434
0.92422	26.8483	0.92422	17.9909
0.92549	26.8877	0.92549	18.0384
0.92675	26.9248	0.92675	18.0683
0.92802	26.963	0.92802	18.1112
0.92928	27.0059	0.92928	18.1494
0.93055	27.0358	0.93055	18.1865
0.93181	27.0833	0.93181	18.2176
0.93307	27.1225	0.93307	18.2522
0.93434	27.1628	0.93434	18.2996
0.9356	27.2137	0.9356	18.3342
0.93687	27.2494	0.93687	18.3862
0.93813	27.3003	0.93813	18.43
0.93939	27.3406	0.93939	18.4749
0.94066	27.3798	0.94066	18.5221
0.94192	27.419	0.94192	18.5728
0.94319	27.451	0.94319	18.6155
0.94445	27.504	0.94445	18.6595
0.94572	27.5581	0.94572	18.7
0.94698	27.6228	0.94698	18.7405
0.94824	27.6724	0.94824	18.7636
0.94951	27.7161	0.94951	18.7912
0.95077	27.7553	0.95077	18.8246
0.95204	27.791	0.95204	18.8732
0.9533	27.8244	0.9533	18.9113
0.95457	27.8567	0.95457	18.9691
0.95583	27.8972	0.95583	19.0209
0.95709	27.9412	0.95709	19.0762
0.95836	27.9838	0.95836	19.1151
0.95962	28.0345	0.95962	19.1658
0.96089	28.0817	0.96089	19.2002
0.96215	28.1267	0.96215	19.2462
0.96342	28.1704	0.96342	19.3052
0.96468	28.2142	0.96468	19.3596
0.96594	28.2508	0.96594	19.3918
0.96721	28.3084	0.96721	19.4324
0.96847	28.3672	0.96847	19.4637
0.96974	28.4073	0.96974	19.4893
0.971	28.4485	0.971	19.5125
0.97226	28.5107	0.97226	19.537
0.97353	28.5741	0.97353	19.5577
0.97479	28.6188	0.97479	19.5969
0.97606	28.6729	0.97606	19.6556
0.97732	28.7084	0.97732	19.7224
0.97859	28.7533	0.97859	19.7692
0.97985	28.8005	0.97985	19.8427
0.98111	28.8512	0.98111	19.9208
0.98238	28.8855	0.98238	19.9897
0.98364	28.9316	0.98364	20.0565
0.98491	28.9823	0.98491	20.1014
0.98617	29.0387	0.98617	20.1339
0.98744	29.0811	0.98744	20.1491
0.9887	29.1376	0.9887	20.1714
0.98996	29.1883	0.98996	20.1857
0.99123	29.2343	0.99123	20.185
0.99249	29.2687	0.99249	20.2044
0.99376	29.3193	0.99376	20.2249
0.99502	29.3666	0.99502	20.2378
0.99629	29.4115	0.99629	20.2495
0.99755	29.4552	0.99755	20.2601
0.99881	29.4984	0.99881	20.2696
1.00008	29.5415	1.00008	20.3078
1.00008	29.2886	1.00008	20.3241
0.99881	29.486	0.99881	19.993
0.99755	28.9094	0.99755	19.8274
0.99629	27.5456	0.99629	19.6619
0.99502	26.5464	0.99502	19.4963
0.99376	25.5494	0.99376	19.3298
0.99249	24.4663	0.99249	19.1678
0.99123	23.9482	0.99123	19.0012
0.98996	23.1797	0.98996	18.8335
0.9887	23.2993	0.9887	18.6681
0.98744	23.1502	0.98744	18.5085
0.98617	22.4429	0.98617	18.3497
0.98491	22.2218	0.98491	18.2141
0.98364	21.5083	0.98364	18.069
0.98238	21.0722	0.98238	17.9172
0.98111	20.7329	0.98111	17.7808
0.97985	20.3912	0.97985	17.6281
0.97859	19.9825	0.97859	17.4791
0.97732	19.6125	0.97732	17.3058
0.97606	19.2145	0.97606	17.1224
0.97479	18.8505	0.97479	16.9076
0.97353	18.4478	0.97353	16.6882
0.97226	18.0481	0.97226	16.4827
0.971	17.6465	0.971	16.3094
0.96974	17.3021	0.96974	16.1366
0.96847	16.9807	0.96847	15.9841
0.96721	16.6483	0.96721	15.8672
0.96594	16.3389	0.96594	15.807
0.96468	16.0408	0.96468	15.7474
0.96342	15.7565	0.96342	15.6948
0.96215	15.4427	0.96215	15.6178
0.96089	15.1078	0.96089	15.5246
0.95962	14.7845	0.95962	15.4152
0.95836	14.4961	0.95836	15.2897
0.95709	14.2469	0.95709	15.1481
0.95583	13.9656	0.95583	15.0113
0.95457	13.7098	0.95457	14.8943
0.9533	13.4645	0.9533	14.8018
0.95204	13.206	0.95204	14.6987
0.95077	12.9648	0.95077	14.5895
0.94951	12.7084	0.94951	14.4767
0.94824	12.4649	0.94824	14.3768
0.94698	12.2271	0.94698	14.2712
0.94572	11.9671	0.94572	14.1621
0.94445	11.7231	0.94445	14.0518
0.94319	11.4835	0.94319	13.9343
0.94192	11.2635	0.94192	13.8308
0.94066	11.0573	0.94066	13.741
0.93939	10.8382	0.93939	13.6441
0.93813	10.6401	0.93813	13.5461
0.93687	10.4406	0.93687	13.4656
0.9356	10.2233	0.9356	13.3943
0.93434	10.0176	0.93434	13.3112
0.93307	9.80243	0.93307	13.2224
0.93181	9.61306	0.93181	13.1255
0.93055	9.42254	0.93055	13.0099
0.92928	9.22488	0.92928	12.9213
0.92802	9.04933	0.92802	12.8304
0.92675	8.84798	0.92675	12.7289
0.92549	8.64779	0.92549	12.6355
0.92422	8.44644	0.92422	12.5478
0.92296	8.22505	0.92296	12.4636
0.9217	8.03959	0.9217	12.3806
0.92043	7.87718	0.92043	12.2964
0.91917	7.73319	0.91917	12.2087
0.9179	7.58207	0.9179	12.1153
0.91664	7.41689	0.91664	12.0264
0.91537	7.27037	0.91537	11.9316
0.91411	7.09804	0.91411	11.8345
0.91285	6.93862	0.91285	11.7514
0.91158	6.7663	0.91158	11.6636
0.91032	6.58223	0.91032	11.5872
0.90905	6.43548	0.90905	11.5177
0.90779	6.30855	0.90779	11.4506
0.90653	6.16525	0.90653	11.3812
0.90526	6.00906	0.90526	11.3048
0.904	5.84111	0.904	11.2086
0.90273	5.68952	0.90273	11.1276
0.90147	5.52619	0.90147	11.049
0.9002	5.37091	0.9002	10.968
0.89894	5.22255	0.89894	10.8801
0.89768	5.07995	0.89768	10.8017
0.89641	4.95462	0.89641	10.7137
0.89515	4.84542	0.89515	10.6328
0.89388	4.70927	0.89388	10.5541
0.89262	4.57796	0.89262	10.4648
0.89135	4.43973	0.89135	10.379
0.89009	4.30381	0.89009	10.3107
0.88883	4.15844	0.88883	10.247
0.88756	4.01883	0.88756	10.1834
0.8863	3.90019	0.8863	10.1068
0.88503	3.7698	0.88503	10.0313
0.88377	3.64286	0.88377	9.95012
0.8825	3.52629	0.8825	9.86892
0.88124	3.41433	0.88124	9.79348
0.87998	3.30121	0.87998	9.71689
0.87871	3.17289	0.87871	9.64491
0.87745	3.04227	0.87745	9.58331
0.87618	2.92224	0.87618	9.52517
0.87492	2.79047	0.87492	9.46357
0.87366	2.68081	0.87366	9.38329
0.87239	2.55825	0.87239	9.31708
0.87113	2.43569	0.87113	9.24971
0.86986	2.31774	0.86986	9.16597
0.8686	2.209	0.8686	9.0986
0.86733	2.09312	0.86733	9.02409
0.86607	1.9807	0.86607	8.95419
0.86481	1.87403	0.86481	8.90066
0.86354	1.77543	0.86354	8.84829
0.86228	1.67452	0.86228	8.78185
0.86101	1.58191	0.86101	8.7131
0.85975	1.47295	0.85975	8.64551
0.85848	1.34992	0.85848	8.58253
0.85722	1.23381	0.85722	8.51493
0.85596	1.12462	0.85596	8.45449
0.85469	1.02233	0.85469	8.37766
0.85343	0.92695	0.85343	8.31722
0.85216	0.83849	0.85216	8.24962
0.8509	0.75694	0.8509	8.18664
0.84963	0.68229	0.84963	8.11905
0.84837	0.5936	0.84837	8.0503
0.84711	0.50513	0.84711	7.98385
0.84584	0.39594	0.84584	7.92318
0.84458	0.27867	0.84458	7.87173
0.84331	0.16602	0.84331	7.82029
0.84205	0.05797	0.84205	7.75131
0.84079	-0.04546	0.84079	7.69525
0.83952	-0.1443	0.83952	7.63457
0.83826	-0.23852	0.83826	7.57274
0.83699	-0.32814	0.83699	7.51322
0.83573	-0.41315	0.83573	7.43848
0.83446	-0.49355	0.83446	7.37895
0.8332	-0.5986	0.8332	7.31713
0.83194	-0.70365	0.83194	7.25645
0.83067	-0.79235	0.83067	7.20039
0.82941	-0.87528	0.82941	7.13972
0.82814	-0.95476	0.82814	7.07789
0.82688	-1.04138	0.82688	7.01837
0.82561	-1.11879	0.82561	6.94362
0.82435	-1.19159	0.82435	6.87579
0.82309	-1.26439	0.82309	6.81604
0.82182	-1.34179	0.82182	6.77382
0.82056	-1.42841	0.82056	6.7233
0.81929	-1.50789	0.81929	6.67393
0.81803	-1.59083	0.81803	6.63517
0.81676	-1.68782	0.81676	6.58119
0.8155	-1.7825	0.8155	6.52144
0.81424	-1.87949	0.81424	6.46538
0.81297	-1.96243	0.81297	6.38717
0.81171	-2.0502	0.81171	6.31726
0.81044	-2.12645	0.81044	6.25082
0.80918	-2.1958	0.80918	6.1913
0.80792	-2.26284	0.80792	6.12117
0.80665	-2.33218	0.80665	6.07088
0.80539	-2.41673	0.80539	6.01458
0.80412	-2.50243	0.80412	5.96175
0.80286	-2.57523	0.80286	5.92184
0.80159	-2.65632	0.80159	5.86901
0.80033	-2.73165	0.80033	5.81272
0.79907	-2.80814	0.79907	5.75412
0.7978	-2.88002	0.7978	5.69437
0.79654	-2.94153	0.79654	5.63462
0.79527	-2.99958	0.79527	5.57602
0.79401	-3.06109	0.79401	5.52803
0.79274	-3.13297	0.79274	5.46482
0.79148	-3.20945	0.79148	5.40853
0.79022	-3.28479	0.79022	5.36031
0.78895	-3.36588	0.78895	5.30864
0.78769	-3.44697	0.78769	5.25465
0.78642	-3.5223	0.78642	5.19951
0.78516	-3.59879	0.78516	5.14438
0.7839	-3.66237	0.7839	5.08209
0.78263	-3.73425	0.78263	5.04079
0.78137	-3.80037	0.78137	5.00065
0.7801	-3.87593	0.7801	4.94182
0.77884	-3.94919	0.77884	4.89245
0.77757	-4.0084	0.77757	4.84539
0.77631	-4.07705	0.77631	4.80178
0.77505	-4.15169	0.77505	4.7418
0.77378	-4.20192	0.77378	4.69359
0.77252	-4.24523	0.77252	4.62899
0.77125	-4.29084	0.77125	4.57616
0.76999	-4.35627	0.76999	4.52794
0.76872	-4.4111	0.76872	4.48549
0.76746	-4.47284	0.76746	4.42897
0.7662	-4.52974	0.7662	4.37822
0.76493	-4.6053	0.76493	4.33208
0.76367	-4.68778	0.76367	4.2894
0.7624	-4.77371	0.7624	4.24902
0.76114	-4.83868	0.76114	4.21811
0.75987	-4.89788	0.75987	4.16851
0.75861	-4.96653	0.75861	4.12837
0.75735	-5.03288	0.75735	4.06954
0.75608	-5.09347	0.75608	4.02017
0.75482	-5.14485	0.75482	3.95211
0.75355	-5.19622	0.75355	3.89351
0.75229	-5.2651	0.75229	3.83722
0.75103	-5.32108	0.75103	3.77608
0.74976	-5.38997	0.74976	3.73825
0.7485	-5.44134	0.7485	3.69557
0.74723	-5.49271	0.74723	3.6552
0.74597	-5.5616	0.74597	3.61598
0.7447	-5.61758	0.7447	3.56845
0.74344	-5.67817	0.74344	3.53846
0.74218	-5.73991	0.74218	3.50386
0.74091	-5.80764	0.74091	3.46348
0.73965	-5.87191	0.73965	3.41619
0.73838	-5.92329	0.73838	3.36082
0.73712	-5.98756	0.73712	3.30891
0.73585	-6.03433	0.73585	3.25931
0.73459	-6.08939	0.73459	3.21917
0.73333	-6.1433	0.73333	3.16034
0.73206	-6.18661	0.73206	3.11097
0.7308	-6.24512	0.7308	3.06391
0.72953	-6.31769	0.72953	3.012
0.72827	-6.37621	0.72827	2.9624
0.727	-6.42781	0.727	2.92226
0.72574	-6.47135	0.72574	2.86343
0.72448	-6.51835	0.72448	2.81406
0.72321	-6.56765	0.72321	2.767
0.72195	-6.6181	0.72195	2.72339
0.72068	-6.66855	0.72068	2.66341
0.71942	-6.71786	0.71942	2.60689
0.71816	-6.78582	0.71816	2.55267
0.71689	-6.84433	0.71689	2.49961
0.71563	-6.90054	0.71563	2.45924
0.71436	-6.9533	0.71436	2.4304
0.7131	-7.00145	0.7131	2.39095
0.71183	-7.04384	0.71183	2.36673
0.71057	-7.10028	0.71057	2.32728
0.70931	-7.15096	0.70931	2.29844
0.70804	-7.19704	0.70804	2.24976
0.70678	-7.23136	0.70678	2.20708
0.70551	-7.27375	0.70551	2.16094
0.70425	-7.32305	0.70425	2.11019
0.70298	-7.38641	0.70298	2.05367
0.70172	-7.43571	0.70172	2.00291
0.70046	-7.49077	0.70046	1.95677
0.69919	-7.55044	0.69919	1.91409
0.69793	-7.62185	0.69793	1.87372
0.69666	-7.67691	0.69666	1.8345
0.6954	-7.72276	0.6954	1.78697
0.69413	-7.75823	0.69413	1.75698
0.69287	-7.79486	0.69287	1.71407
0.69161	-7.85246	0.69161	1.68408
0.69034	-7.9112	0.69034	1.64486
0.68908	-7.95129	0.68908	1.59526
0.68781	-8.00082	0.68781	1.54681
0.68655	-8.05266	0.68655	1.49837
0.68529	-8.10795	0.68529	1.44877
0.68402	-8.14688	0.68402	1.39686
0.68276	-8.19756	0.68276	1.34149
0.68149	-8.23189	0.68149	1.2942
0.68023	-8.27796	0.68023	1.25382
0.67896	-8.32865	0.67896	1.21922
0.6777	-8.38509	0.6777	1.18923
0.67644	-8.43577	0.67644	1.1417
0.67517	-8.48185	0.67517	1.09418
0.67391	-8.52447	0.67391	1.06419
0.67264	-8.56478	0.67264	1.02128
0.67138	-8.59565	0.67138	0.99128
0.67011	-8.64518	0.67011	0.94376
0.66885	-8.69356	0.66885	0.90454
0.66759	-8.74194	0.66759	0.86417
0.66632	-8.79147	0.66632	0.81318
0.66506	-8.8516	0.66506	0.77742
0.66379	-8.89652	0.66379	0.72644
0.66253	-8.93569	0.66253	0.68607
0.66126	-8.97024	0.66126	0.64685
0.66	-8.99305	0.66	0.60763
0.65874	-9.03222	0.65874	0.56725
0.65747	-9.0806	0.65747	0.51627
0.65621	-9.13934	0.65621	0.48051
0.65494	-9.19694	0.65494	0.42953
0.65368	-9.25453	0.65368	0.38915
0.65242	-9.31328	0.65242	0.34993
0.65115	-9.36165	0.65115	0.31071
0.64989	-9.40082	0.64989	0.27034
0.64862	-9.43192	0.64862	0.21936
0.64736	-9.45611	0.64736	0.17529
0.64609	-9.4955	0.64609	0.13469
0.64483	-9.5243	0.64483	0.09409
0.64357	-9.57291	0.64357	0.07101
0.6423	-9.61553	0.6423	0.03503
0.64104	-9.6616	0.64104	0.00365
0.63977	-9.71229	0.63977	-0.02657
0.63851	-9.76873	0.63851	-0.0591
0.63724	-9.81941	0.63724	-0.0974
0.63598	-9.86549	0.63598	-0.14492
0.63472	-9.90811	0.63472	-0.18414
0.63345	-9.95672	0.63345	-0.22451
0.63219	-9.98551	0.63219	-0.2755
0.63092	-10.0249	0.63092	-0.31126
0.62966	-10.0491	0.62966	-0.36224
0.6284	-10.0885	0.6284	-0.40262
0.62713	-10.1256	0.62713	-0.44184
0.62587	-10.1638	0.62587	-0.48936
0.6246	-10.2067	0.6246	-0.52766
0.62334	-10.2366	0.62334	-0.56019
0.62207	-10.2841	0.62207	-0.5821
0.62081	-10.3232	0.62081	-0.62386
0.61955	-10.3636	0.61955	-0.65962
0.61828	-10.4145	0.61828	-0.69884
0.61702	-10.4502	0.61702	-0.75098
0.61575	-10.4928	0.61575	-0.7985
0.61449	-10.5435	0.61449	-0.84487
0.61322	-10.5907	0.61322	-0.89355
0.61196	-10.6356	0.61196	-0.927
0.6107	-10.6794	0.6107	-0.95469
0.60943	-10.7315	0.60943	-0.98606
0.60817	-10.7743	0.60817	-1.01628
0.6069	-10.8114	0.6069	-1.04881
0.60564	-10.8462	0.60564	-1.09541
0.60437	-10.8695	0.60437	-1.13256
0.60311	-10.8847	0.60311	-1.17201
0.60185	-10.9162	0.60185	-1.19623
0.60058	-10.9406	0.60058	-1.23568
0.59932	-10.9697	0.59932	-1.27282
0.59805	-11.0151	0.59805	-1.31112
0.59679	-11.0533	0.59679	-1.35403
0.59553	-11.0879	0.59553	-1.38402
0.59426	-11.1282	0.59426	-1.43155
0.593	-11.1837	0.593	-1.47907
0.59173	-11.2286	0.59173	-1.50906
0.59047	-11.2724	0.59047	-1.55197
0.5892	-11.3245	0.5892	-1.59027
0.58794	-11.3673	0.58794	-1.62741
0.58668	-11.4044	0.58668	-1.66686
0.58541	-11.4392	0.58541	-1.69108
0.58415	-11.4625	0.58415	-1.73053
0.58288	-11.4777	0.58288	-1.76768
0.58162	-11.5092	0.58162	-1.81428
0.58035	-11.5419	0.58035	-1.84681
0.57909	-11.5606	0.57909	-1.87703
0.57783	-11.5896	0.57783	-1.90841
0.57656	-11.6325	0.57656	-1.9444
0.5753	-11.6799	0.5753	-1.97577
0.57403	-11.7145	0.57403	-2.00599
0.57277	-11.7666	0.57277	-2.03852
0.5715	-11.8186	0.5715	-2.07682
0.57024	-11.8615	0.57024	-2.12434
0.56898	-11.8986	0.56898	-2.17187
0.56771	-11.9334	0.56771	-2.20186
0.56645	-11.9483	0.56645	-2.24477
0.56518	-11.9739	0.56518	-2.28307
0.56392	-12.0135	0.56392	-2.32021
0.56266	-12.052	0.56266	-2.35966
0.56139	-12.0741	0.56139	-2.39219
0.56013	-12.1043	0.56013	-2.42126
0.55886	-12.146	0.55886	-2.45032
0.5576	-12.19	0.5576	-2.49116
0.55633	-12.2188	0.55633	-2.52023
0.55507	-12.2628	0.55507	-2.5493
0.55381	-12.3045	0.55381	-2.59013
0.55254	-12.3473	0.55254	-2.6192
0.55128	-12.3948	0.55128	-2.63996
0.55001	-12.4376	0.55001	-2.68287
0.54875	-12.4667	0.54875	-2.7304
0.54748	-12.4853	0.54748	-2.77331
0.54622	-12.518	0.54622	-2.82337
0.54496	-12.5496	0.54496	-2.85705
0.54369	-12.5648	0.54369	-2.88612
0.54243	-12.5964	0.54243	-2.91403
0.54116	-12.6291	0.54116	-2.94426
0.5399	-12.6477	0.5399	-2.96756
0.53863	-12.6851	0.53863	-2.9874
0.53737	-12.7175	0.53737	-3.02823
0.53611	-12.7569	0.53611	-3.07483
0.53484	-12.794	0.53484	-3.11198
0.53358	-12.8406	0.53358	-3.15143
0.53231	-12.873	0.53231	-3.17565
0.53105	-12.9032	0.53105	-3.2151
0.52979	-12.9428	0.52979	-3.25224
0.52852	-12.9684	0.52852	-3.29885
0.52726	-12.9917	0.52726	-3.33137
0.52599	-13.0244	0.52599	-3.3616
0.52473	-13.0431	0.52473	-3.40128
0.52346	-13.0804	0.52346	-3.42688
0.5222	-13.1129	0.5222	-3.45019
0.52094	-13.1523	0.52094	-3.48295
0.51967	-13.1894	0.51967	-3.50163
0.51841	-13.2359	0.51841	-3.53901
0.51714	-13.2767	0.51714	-3.57153
0.51588	-13.2965	0.51588	-3.61098
0.51461	-13.328	0.51461	-3.64813
0.51335	-13.3561	0.51335	-3.68642
0.51209	-13.3656	0.51209	-3.72933
0.51082	-13.3891	0.51082	-3.76763
0.50956	-13.4114	0.50956	-3.80477
0.50829	-13.4384	0.50829	-3.84422
0.50703	-13.4757	0.50703	-3.87675
0.50576	-13.5082	0.50576	-3.90582
0.5045	-13.5476	0.5045	-3.93489
0.50324	-13.5847	0.50324	-3.97572
0.50197	-13.6229	0.50197	-4.00479
0.50071	-13.6658	0.50071	-4.03386
0.49944	-13.704	0.49944	-4.0747
0.49818	-13.7494	0.49818	-4.11207
0.49692	-13.7784	0.49692	-4.13076
0.49565	-13.8028	0.49565	-4.16352
0.49439	-13.8344	0.49439	-4.18682
0.49312	-13.8579	0.49312	-4.21242
0.49186	-13.8791	0.49186	-4.25211
0.49059	-13.9038	0.49059	-4.29063
0.48933	-13.925	0.48933	-4.31278
0.48807	-13.9567	0.48807	-4.35131
0.4868	-13.9779	0.4868	-4.39099
0.48554	-14.0026	0.48554	-4.4249
0.48427	-14.0155	0.48427	-4.43782
0.48301	-14.0494	0.48301	-4.4542
0.48174	-14.089	0.48174	-4.4775
0.48048	-14.1274	0.48048	-4.51949
0.47922	-14.1579	0.47922	-4.56494
0.47795	-14.186	0.47795	-4.59862
0.47669	-14.2175	0.47669	-4.6323
0.47542	-14.2456	0.47542	-4.67775
0.47416	-14.2634	0.47416	-4.71974
0.4729	-14.2765	0.4729	-4.74304
0.47163	-14.2908	0.47163	-4.75942
0.47037	-14.3203	0.47037	-4.78064
0.4691	-14.3521	0.4691	-4.80417
0.46784	-14.3733	0.46784	-4.83578
0.46657	-14.3979	0.46657	-4.86854
0.46531	-14.4191	0.46531	-4.89553
0.46405	-14.4426	0.46405	-4.92252
0.46278	-14.4742	0.46278	-4.94698
0.46152	-14.5069	0.46152	-4.98066
0.46025	-14.5255	0.46025	-5.00604
0.45899	-14.5629	0.45899	-5.05356
0.45772	-14.6036	0.45772	-5.1057
0.45646	-14.641	0.45646	-5.15323
0.4552	-14.6679	0.4552	-5.1996
0.45393	-14.6903	0.45393	-5.24828
0.45267	-14.7138	0.45267	-5.29003
0.4514	-14.7232	0.4514	-5.30733
0.45014	-14.7513	0.45014	-5.33064
0.44887	-14.7829	0.44887	-5.3634
0.44761	-14.811	0.44761	-5.39039
0.44635	-14.8497	0.44635	-5.42568
0.44508	-14.8778	0.44508	-5.44806
0.44382	-14.9093	0.44382	-5.47159
0.44255	-14.9375	0.44255	-5.48105
0.44129	-14.9552	0.44129	-5.5092
0.44003	-14.9683	0.44003	-5.5408
0.43876	-14.9826	0.43876	-5.56065
0.4375	-15.0121	0.4375	-5.60148
0.43623	-15.0439	0.43623	-5.64808
0.43497	-15.0651	0.43497	-5.69353
0.4337	-15.0897	0.4337	-5.7226
0.43244	-15.1109	0.43244	-5.74705
0.43118	-15.1427	0.43118	-5.77866
0.42991	-15.1722	0.42991	-5.79388
0.42865	-15.1865	0.42865	-5.82549
0.42738	-15.1996	0.42738	-5.85825
0.42612	-15.2256	0.42612	-5.88524
0.42485	-15.2434	0.42485	-5.92054
0.42359	-15.2669	0.42359	-5.94292
0.42233	-15.2892	0.42233	-5.96645
0.42106	-15.3245	0.42106	-5.97591
0.4198	-15.3514	0.4198	-6.00405
0.41853	-15.3841	0.41853	-6.03566
0.41727	-15.4157	0.41727	-6.0555
0.416	-15.4392	0.416	-6.09633
0.41474	-15.4604	0.41474	-6.14294
0.41348	-15.4851	0.41348	-6.18838
0.41221	-15.5062	0.41221	-6.22576
0.41095	-15.538	0.41095	-6.23983
0.40968	-15.5592	0.40968	-6.26336
0.40842	-15.5839	0.40842	-6.27282
0.40716	-15.6051	0.40716	-6.30097
0.40589	-15.6369	0.40589	-6.33257
0.40463	-15.6664	0.40463	-6.35241
0.40336	-15.6806	0.40336	-6.39325
0.4021	-15.6938	0.4021	-6.43985
0.40083	-15.7198	0.40083	-6.4853
0.39957	-15.7458	0.39957	-6.51437
0.39831	-15.759	0.39831	-6.53882
0.39704	-15.7733	0.39704	-6.57043
0.39578	-15.8027	0.39578	-6.58565
0.39451	-15.8345	0.39451	-6.61726
0.39325	-15.864	0.39325	-6.65002
0.39198	-15.8783	0.39198	-6.67701
0.39072	-15.8914	0.39072	-6.704
0.38946	-15.9175	0.38946	-6.73676
0.38819	-15.9435	0.38819	-6.76006
0.38693	-15.9566	0.38693	-6.78567
0.38566	-15.9709	0.38566	-6.82535
0.3844	-16.0004	0.3844	-6.86388
0.38313	-16.0322	0.38313	-6.88603
0.38187	-16.0617	0.38187	-6.92455
0.38061	-16.0843	0.38061	-6.96423
0.37934	-16.087	0.37934	-6.98984
0.37808	-16.105	0.37808	-7.01314
0.37681	-16.1253	0.37681	-7.0459
0.37555	-16.1432	0.37555	-7.0729
0.37429	-16.1543	0.37429	-7.09989
0.37302	-16.1665	0.37302	-7.13265
0.37176	-16.1879	0.37176	-7.16425
0.37049	-16.2057	0.37049	-7.17948
0.36923	-16.2338	0.36923	-7.21109
0.36796	-16.2653	0.36796	-7.24385
0.3667	-16.2934	0.3667	-7.27084
0.36544	-16.3321	0.36544	-7.29783
0.36417	-16.3685	0.36417	-7.33059
0.36291	-16.398	0.36291	-7.3622
0.36164	-16.4077	0.36164	-7.38573
0.36038	-16.4116	0.36038	-7.40695
0.35911	-16.4238	0.35911	-7.43164
0.35785	-16.4231	0.35785	-7.45286
0.35659	-16.4446	0.35659	-7.47639
0.35532	-16.4752	0.35532	-7.508
0.35406	-16.5105	0.35406	-7.53245
0.35279	-16.5457	0.35279	-7.56152
0.35153	-16.5681	0.35153	-7.60697
0.35026	-16.5916	0.35026	-7.65357
0.349	-16.6093	0.349	-7.6861
0.34774	-16.6353	0.34774	-7.71632
0.34647	-16.6567	0.34647	-7.756
0.34521	-16.669	0.34521	-7.78161
0.34394	-16.6883	0.34394	-7.80491
0.34268	-16.7042	0.34268	-7.83767
0.34142	-16.7061	0.34142	-7.86466
0.34015	-16.7102	0.34015	-7.89996
0.33889	-16.712	0.33889	-7.92234
0.33762	-16.7279	0.33762	-7.94587
0.33636	-16.739	0.33636	-7.96363
0.33509	-16.7616	0.33509	-7.9814
0.33383	-16.7911	0.33383	-8.00493
0.33257	-16.8228	0.33257	-8.02731
0.3313	-16.8523	0.3313	-8.06261
0.33004	-16.8749	0.33004	-8.0896
0.32877	-16.8777	0.32877	-8.12236
0.32751	-16.8956	0.32751	-8.15396
0.32624	-16.9159	0.32624	-8.16919
0.32498	-16.9339	0.32498	-8.2008
0.32372	-16.9449	0.32372	-8.23356
0.32245	-16.9655	0.32245	-8.25224
0.32119	-16.9765	0.32119	-8.28962
0.31992	-16.9945	0.31992	-8.33045
0.31866	-17.0148	0.31866	-8.36782
0.3174	-17.0244	0.3174	-8.38651
0.31613	-17.0376	0.31613	-8.41927
0.31487	-17.0682	0.31487	-8.45088
0.3136	-17.1034	0.3136	-8.47441
0.31234	-17.1387	0.31234	-8.49563
0.31107	-17.1693	0.31107	-8.52032
0.30981	-17.1908	0.30981	-8.54154
0.30855	-17.1984	0.30855	-8.56507
0.30728	-17.2002	0.30728	-8.59668
0.30602	-17.2044	0.30602	-8.62113
0.30475	-17.2062	0.30475	-8.6502
0.30349	-17.2221	0.30349	-8.69565
0.30222	-17.2415	0.30222	-8.74225
0.30096	-17.2537	0.30096	-8.78309
0.2997	-17.2751	0.2997	-8.80293
0.29843	-17.3011	0.29843	-8.83453
0.29717	-17.3271	0.29717	-8.86268
0.2959	-17.3486	0.2959	-8.87214
0.29464	-17.3608	0.29464	-8.89567
0.29337	-17.3718	0.29337	-8.91805
0.29211	-17.3898	0.29211	-8.95335
0.29085	-17.4101	0.29085	-8.98864
0.28958	-17.4198	0.28958	-9.01102
0.28832	-17.4329	0.28832	-9.03455
0.28705	-17.4635	0.28705	-9.04401
0.28579	-17.4988	0.28579	-9.07216
0.28453	-17.534	0.28453	-9.10376
0.28326	-17.5647	0.28326	-9.13191
0.282	-17.5861	0.282	-9.17067
0.28073	-17.5937	0.28073	-9.19881
0.27947	-17.5955	0.27947	-9.23042
0.2782	-17.5997	0.2782	-9.25856
0.27694	-17.6015	0.27694	-9.26802
0.27568	-17.6174	0.27568	-9.29155
0.27441	-17.6368	0.27441	-9.30563
0.27315	-17.6573	0.27315	-9.343
0.27188	-17.6766	0.27188	-9.38845
0.27062	-17.6925	0.27062	-9.43505
0.26935	-17.6944	0.26935	-9.47588
0.26809	-17.6985	0.26809	-9.49572
0.26683	-17.7004	0.26683	-9.52733
0.26556	-17.708	0.26556	-9.54717
0.2643	-17.7294	0.2643	-9.56701
0.26303	-17.76	0.26303	-9.59862
0.26177	-17.7953	0.26177	-9.62676
0.2605	-17.8305	0.2605	-9.66552
0.25924	-17.8529	0.25924	-9.69367
0.25798	-17.8764	0.25798	-9.72527
0.25671	-17.8941	0.25671	-9.75342
0.25545	-17.9201	0.25545	-9.76288
0.25418	-17.9416	0.25418	-9.78641
0.25292	-17.9538	0.25292	-9.80048
0.25166	-17.9731	0.25166	-9.83786
0.25039	-17.989	0.25039	-9.8833
0.24913	-17.9992	0.24913	-9.92991
0.24786	-17.9929	0.24786	-9.96243
0.2466	-17.9867	0.2466	-9.99266
0.24533	-17.9968	0.24533	-10.0323
0.24407	-18.0128	0.24407	-10.0579
0.24281	-18.0321	0.24281	-10.0813
0.24154	-18.0526	0.24154	-10.114
0.24028	-18.072	0.24028	-10.141
0.23901	-18.0796	0.23901	-10.168
0.23775	-18.0918	0.23775	-10.2007
0.23648	-18.104	0.23648	-10.2324
0.23522	-18.1116	0.23522	-10.2559
0.23396	-18.1309	0.23396	-10.2771
0.23269	-18.1514	0.23269	-10.3018
0.23143	-18.1625	0.23143	-10.323
0.23016	-18.1805	0.23016	-10.3466
0.2289	-18.2007	0.2289	-10.3782
0.22763	-18.2187	0.22763	-10.4109
0.22637	-18.2298	0.22637	-10.4379
0.22511	-18.2503	0.22511	-10.4649
0.22384	-18.2696	0.22384	-10.4977
0.22258	-18.2772	0.22258	-10.5293
0.22131	-18.2894	0.22131	-10.5445
0.22005	-18.3016	0.22005	-10.5761
0.21879	-18.301	0.21879	-10.6089
0.21752	-18.3224	0.21752	-10.6275
0.21626	-18.353	0.21626	-10.6649
0.21499	-18.3883	0.21499	-10.7058
0.21373	-18.4235	0.21373	-10.7431
0.21246	-18.4541	0.21246	-10.7618
0.2112	-18.4756	0.2112	-10.7946
0.20994	-18.4832	0.20994	-10.8179
0.20867	-18.485	0.20867	-10.8435
0.20741	-18.4892	0.20741	-10.8832
0.20614	-18.491	0.20614	-10.9217
0.20488	-18.5069	0.20488	-10.9521
0.20361	-18.5263	0.20361	-10.9803
0.20235	-18.5468	0.20235	-11.0036
0.20109	-18.5661	0.20109	-11.0338
0.19982	-18.582	0.19982	-11.0617
0.19856	-18.5921	0.19856	-11.0991
0.19729	-18.5942	0.19729	-11.1307
0.19603	-18.5776	0.19603	-11.1623
0.19477	-18.5797	0.19477	-11.1997
0.1935	-18.5898	0.1935	-11.2359
0.19224	-18.5974	0.19224	-11.2558
0.19097	-18.6189	0.19097	-11.271
0.18971	-18.6495	0.18971	-11.2934
0.18844	-18.6848	0.18844	-11.3203
0.18718	-18.72	0.18718	-11.3577
0.18592	-18.7506	0.18592	-11.3986
0.18465	-18.7721	0.18465	-11.4359
0.18339	-18.7797	0.18339	-11.4546
0.18212	-18.7898	0.18212	-11.4874
0.18086	-18.7836	0.18086	-11.519
0.17959	-18.7774	0.17959	-11.5342
0.17833	-18.7875	0.17833	-11.5658
0.17707	-18.8034	0.17707	-11.5986
0.1758	-18.8227	0.1758	-11.6173
0.17454	-18.8433	0.17454	-11.6546
0.17327	-18.8543	0.17327	-11.6872
0.17201	-18.8723	0.17201	-11.7266
0.17074	-18.8925	0.17074	-11.7637
0.16948	-18.9105	0.16948	-11.8104
0.16822	-18.9216	0.16822	-11.8512
0.16695	-18.9338	0.16695	-11.871
0.16569	-18.9552	0.16569	-11.9026
0.16442	-18.9812	0.16442	-11.9308
0.16316	-19.0073	0.16316	-11.9485
0.1619	-19.0204	0.1619	-11.9617
0.16063	-19.0347	0.16063	-11.976
0.15937	-19.0642	0.15937	-12.0055
0.1581	-19.096	0.1581	-12.0291
0.15684	-19.1255	0.15684	-12.0607
0.15557	-19.148	0.15557	-12.0851
0.15431	-19.1591	0.15431	-12.1142
0.15305	-19.175	0.15305	-12.1596
0.15178	-19.1851	0.15178	-12.1979
0.15052	-19.1789	0.15052	-12.2408
0.14925	-19.1727	0.14925	-12.2791
0.14799	-19.1828	0.14799	-12.3163
0.14672	-19.1987	0.14672	-12.3557
0.14546	-19.2181	0.14546	-12.3883
0.1442	-19.2386	0.1442	-12.4173
0.14293	-19.2579	0.14293	-12.4464
0.14167	-19.2738	0.14167	-12.4872
0.1404	-19.284	0.1404	-12.5246
0.13914	-19.2777	0.13914	-12.5516
0.13787	-19.2715	0.13787	-12.574
0.13661	-19.2817	0.13661	-12.5975
0.13535	-19.2893	0.13535	-12.6153
0.13408	-19.3107	0.13408	-12.633
0.13282	-19.3413	0.13282	-12.6566
0.13155	-19.3766	0.13155	-12.6706
0.13029	-19.4118	0.13029	-12.708
0.12903	-19.4425	0.12903	-12.7535
0.12776	-19.4639	0.12776	-12.7918
0.1265	-19.4632	0.1265	-12.8347
0.12523	-19.4754	0.12523	-12.873
0.12397	-19.4876	0.12397	-12.9101
0.1227	-19.4952	0.1227	-12.9496
0.12144	-19.5063	0.12144	-12.9821
0.12018	-19.5288	0.12018	-13.0112
0.11891	-19.5583	0.11891	-13.0402
0.11765	-19.5901	0.11765	-13.0811
0.11638	-19.6196	0.11638	-13.1101
0.11512	-19.6422	0.11512	-13.1392
0.11385	-19.6533	0.11385	-13.18
0.11259	-19.6691	0.11259	-13.2174
0.11133	-19.6793	0.11133	-13.2361
0.11006	-19.6731	0.11006	-13.2689
0.1088	-19.6669	0.1088	-13.3005
0.10753	-19.677	0.10753	-13.3157
0.10627	-19.6929	0.10627	-13.3473
0.105	-19.7122	0.105	-13.3801
0.10374	-19.7327	0.10374	-13.3987
0.10248	-19.7521	0.10248	-13.4361
0.10121	-19.7597	0.10121	-13.4769
0.09995	-19.7719	0.09995	-13.506
0.09868	-19.7841	0.09868	-13.5351
0.09742	-19.7917	0.09742	-13.5676
0.09616	-19.8028	0.09616	-13.6071
0.09489	-19.8254	0.09489	-13.6442
0.09363	-19.8548	0.09363	-13.6908
0.09236	-19.8866	0.09236	-13.7233
0.0911	-19.9161	0.0911	-13.7536
0.08983	-19.9387	0.08983	-13.7932
0.08857	-19.9498	0.08857	-13.8188
0.08731	-19.9657	0.08731	-13.8422
0.08604	-19.9675	0.08604	-13.8666
0.08478	-19.9716	0.08478	-13.8957
0.08351	-19.9735	0.08351	-13.9411
0.08225	-19.9894	0.08225	-13.9877
0.08098	-20.0087	0.08098	-14.0285
0.07972	-20.0292	0.07972	-14.0484
0.07846	-20.0486	0.07846	-14.0717
0.07719	-20.0562	0.07719	-14.1019
0.07593	-20.0684	0.07593	-14.1298
0.07466	-20.0806	0.07466	-14.1589
0.0734	-20.0799	0.0734	-14.1926
0.07213	-20.1013	0.07213	-14.2343
0.07087	-20.132	0.07087	-14.2876
0.06961	-20.1672	0.06961	-14.3432
0.06834	-20.2025	0.06834	-14.3836
0.06708	-20.2331	0.06708	-14.4182
0.06581	-20.2462	0.06581	-14.4565
0.06455	-20.2559	0.06455	-14.502
0.06329	-20.2762	0.06329	-14.531
0.06202	-20.2942	0.06202	-14.5555
0.06076	-20.3052	0.06076	-14.5788
0.05949	-20.3174	0.05949	-14.6044
0.05823	-20.3389	0.05823	-14.6441
0.05696	-20.3649	0.05696	-14.6743
0.0557	-20.3909	0.0557	-14.7068
0.05444	-20.4123	0.05444	-14.7534
0.05317	-20.4246	0.05317	-14.7906
0.05191	-20.4439	0.05191	-14.83
0.05064	-20.4515	0.05064	-14.8542
0.04938	-20.4637	0.04938	-14.8937
0.04811	-20.4759	0.04811	-14.9308
0.04685	-20.4835	0.04685	-14.9774
0.04559	-20.5029	0.04559	-15.01
0.04432	-20.5234	0.04432	-15.0402
0.04306	-20.5344	0.04306	-15.0716
0.04179	-20.5524	0.04179	-15.1075
0.04053	-20.5727	0.04053	-15.1389
0.03927	-20.5824	0.03927	-15.1691
0.038	-20.5955	0.038	-15.2017
0.03674	-20.6261	0.03674	-15.2483
0.03547	-20.6614	0.03547	-15.2854
0.03421	-20.6966	0.03421	-15.3166
0.03294	-20.7273	0.03294	-15.3512
0.03168	-20.7487	0.03168	-15.3987
0.03042	-20.7563	0.03042	-15.4333
0.02915	-20.7581	0.02915	-15.4854
0.02789	-20.7623	0.02789	-15.5293
0.02662	-20.7641	0.02662	-15.5742
0.02662	-20.7717	0.02662	-15.6298
0.02536	-20.7932	0.02536	-15.6785
0.02409	-20.8238	0.02409	-15.7028
0.02283	-20.859	0.02283	-15.733
0.02157	-20.8943	0.02157	-15.7727
0.0203	-20.9249	0.0203	-15.7983
0.01904	-20.9381	0.01904	-15.8133
0.01777	-20.9477	0.01777	-15.8481
0.01651	-20.968	0.01651	-15.8769
0.01524	-20.986	0.01524	-15.9302
0.01524	-20.997	0.01524	-15.9904
0.01398	-21.0093	0.01398	-16.0483
0.01398	-21.0307	0.01398	-16.0864
0.01272	-21.0567	0.01272	-16.1351
0.01145	-21.0744	0.01145	-16.1685
0.01019	-21.098	0.01019	-16.1962
0.00892	-21.1203	0.00892	-16.2276
0.00766	-21.1555	0.00766	-16.2744
0.0064	-21.1908	0.0064	-16.2945
0.00513	-21.2214	0.00513	-16.3229
0.00387	-21.24	0.00387	-16.3417
0.00387	-21.2526	0.00387	-16.355
0.0026	-21.2592	0.0026	-16.3627
0.00134	-21.2598	0.00134	-16.365
0	-21.2544	0	-16.3616

## Sheet: S7e
	without RTIL		BMIMTFSI		TESTFSI		EMIMBF4
Voltage (V)	Current (μA)	Voltage (V)	Current (μA)	Voltage (V)	Current (μA)	Voltage (V)	Current (μA)
0.00185	-9.1039	0.0027	-269.701	0.00439	-610.692	0.00101	-846.87
0.00354	-9.0721	0.00439	-269.033	0.00608	-609.514	0.0027	-844.602
0.00524	-9.04041	0.00609	-268.366	0.00777	-608.309	0.00439	-842.408
0.00693	-9.00883	0.00778	-267.698	0.00946	-607.077	0.00609	-840.287
0.00862	-8.97736	0.00947	-267.031	0.01115	-605.817	0.00778	-838.239
0.01031	-8.946	0.01117	-266.363	0.01284	-604.529	0.00947	-836.266
0.012	-8.91474	0.01286	-265.816	0.01454	-603.231	0.01117	-834.414
0.01369	-8.8836	0.01455	-265.174	0.01623	-601.903	0.01286	-832.716
0.01538	-8.85256	0.01624	-264.532	0.01792	-600.543	0.01455	-830.876
0.01707	-8.82163	0.01794	-263.875	0.01961	-599.154	0.01624	-829.239
0.01876	-8.79082	0.01963	-263.077	0.0213	-597.733	0.01794	-827.399
0.02045	-8.76011	0.02132	-262.481	0.02299	-596.282	0.01963	-825.591
0.02214	-8.72951	0.02301	-261.961	0.02468	-595.079	0.02132	-823.766
0.02383	-8.69902	0.02471	-261.503	0.02637	-593.766	0.02301	-821.881
0.02553	-8.66863	0.0264	-261.09	0.02806	-592.452	0.02471	-820.057
0.02722	-8.63836	0.02809	-260.708	0.02975	-591.139	0.0264	-818.248
0.02891	-8.6082	0.02978	-260.063	0.03144	-589.826	0.02809	-816.409
0.0306	-8.57814	0.03148	-259.387	0.03313	-588.513	0.02978	-814.771
0.03229	-8.5482	0.03317	-258.913	0.03483	-587.199	0.03148	-812.932
0.03398	-8.51836	0.03486	-258.238	0.03652	-585.886	0.03317	-811.123
0.03567	-8.48863	0.03656	-257.703	0.03821	-584.573	0.03486	-809.299
0.03736	-8.45901	0.03825	-257.183	0.0399	-583.259	0.03656	-807.414
0.03905	-8.4295	0.03994	-256.664	0.04159	-581.946	0.03825	-805.589
0.04074	-8.4001	0.04163	-256.129	0.04328	-580.633	0.03994	-803.67
0.04243	-8.37081	0.04333	-255.563	0.04497	-579.319	0.04163	-801.969
0.04413	-8.34163	0.04502	-254.952	0.04666	-578.006	0.04333	-800.329
0.04582	-8.31255	0.04671	-254.169	0.04835	-576.693	0.04502	-798.704
0.04751	-8.28359	0.0484	-253.558	0.05004	-575.49	0.04671	-797.048
0.0492	-8.25473	0.0501	-252.992	0.05173	-574.039	0.0484	-795.316
0.05089	-8.22599	0.05179	-252.457	0.05343	-572.618	0.0501	-793.461
0.05258	-8.19735	0.05348	-251.938	0.05512	-571.228	0.05179	-791.606
0.05427	-8.16882	0.05517	-251.418	0.05681	-569.869	0.05348	-789.706
0.05596	-8.1404	0.05687	-250.883	0.0585	-568.54	0.05517	-787.713
0.05765	-8.11209	0.05856	-250.207	0.06019	-567.242	0.05687	-785.861
0.05934	-8.08389	0.06025	-249.734	0.06188	-565.975	0.05856	-784.025
0.06103	-8.05579	0.06195	-249.058	0.06357	-564.738	0.06025	-782.078
0.06273	-8.02781	0.06364	-248.523	0.06526	-563.532	0.06195	-780.254
0.06442	-7.99994	0.06533	-248.003	0.06695	-562.357	0.06364	-778.506
0.06611	-7.97217	0.06702	-247.484	0.06864	-560.933	0.06533	-776.789
0.0678	-7.94451	0.06872	-246.949	0.07033	-559.51	0.06702	-774.947
0.06949	-7.91697	0.07041	-246.273	0.07203	-558.334	0.06872	-773.181
0.07118	-7.88953	0.0721	-245.799	0.07372	-557.128	0.07041	-771.694
0.07287	-7.8622	0.07379	-245.124	0.07541	-555.891	0.0721	-770.051
0.07456	-7.83498	0.07549	-244.479	0.0771	-554.624	0.07379	-768.564
0.07625	-7.80787	0.07718	-244.097	0.07879	-553.326	0.07549	-766.798
0.07794	-7.78086	0.07887	-243.684	0.08048	-551.887	0.07718	-764.955
0.07963	-7.75397	0.08056	-243.226	0.08217	-550.555	0.07887	-763.239
0.08132	-7.72718	0.08226	-242.596	0.08386	-549.3	0.08056	-761.491
0.08302	-7.70051	0.08395	-242.137	0.08555	-548.091	0.08226	-759.557
0.08471	-7.67394	0.08564	-241.446	0.08724	-546.897	0.08395	-757.637
0.0864	-7.64749	0.08734	-240.866	0.08893	-545.966	0.08564	-755.826
0.08809	-7.62114	0.08903	-240.27	0.09062	-544.91	0.08734	-754.323
0.08978	-7.5949	0.09072	-239.643	0.09232	-543.808	0.08903	-752.695
0.09147	-7.56877	0.09241	-238.97	0.09401	-542.629	0.09072	-751.254
0.09316	-7.54275	0.09411	-238.405	0.0957	-541.344	0.09241	-749.565
0.09485	-7.51683	0.0958	-237.821	0.09739	-539.92	0.09411	-747.83
0.09654	-7.49103	0.09749	-237.283	0.09908	-538.607	0.0958	-746.251
0.09823	-7.46534	0.09918	-236.745	0.10077	-537.294	0.09749	-744.393
0.09992	-7.43975	0.10088	-236.439	0.10246	-535.87	0.09918	-742.459
0.10162	-7.41427	0.10257	-236.072	0.10415	-534.695	0.10088	-740.54
0.10331	-7.38891	0.10426	-235.629	0.10584	-533.488	0.10257	-738.728
0.105	-7.36365	0.10595	-235.094	0.10753	-532.252	0.10426	-737.225
0.10669	-7.3385	0.10765	-234.452	0.10922	-530.874	0.10595	-735.597
0.10838	-7.31346	0.10934	-233.688	0.11092	-529.604	0.10765	-734.046
0.11007	-7.28853	0.11103	-232.786	0.11261	-528.41	0.10934	-732.495
0.11176	-7.26371	0.11273	-231.9	0.1143	-527.262	0.11103	-730.867
0.11345	-7.23899	0.11442	-231.292	0.11599	-526.129	0.11273	-729.254
0.11514	-7.21439	0.11611	-230.588	0.11768	-524.981	0.11442	-727.47
0.11683	-7.18989	0.1178	-230.054	0.11937	-523.787	0.11611	-725.686
0.11852	-7.16551	0.1195	-229.671	0.12106	-522.795	0.1178	-724.073
0.12022	-7.14123	0.12119	-229.149	0.12275	-521.506	0.1195	-722.445
0.12191	-7.11706	0.12288	-228.828	0.12444	-520.358	0.12119	-720.894
0.1236	-7.093	0.12457	-228.305	0.12613	-518.932	0.12288	-719.343
0.12529	-7.06905	0.12627	-227.923	0.12782	-517.723	0.12457	-717.715
0.12698	-7.04521	0.12796	-227.278	0.12951	-516.7	0.12627	-716.102
0.12867	-7.02148	0.12965	-226.712	0.13121	-515.476	0.12796	-714.428
0.13036	-6.99786	0.13134	-226.101	0.1329	-514.297	0.12965	-712.616
0.13205	-6.97434	0.13304	-225.428	0.13459	-513.134	0.13134	-710.758
0.13374	-6.95094	0.13473	-224.68	0.13628	-511.955	0.13304	-708.947
0.13543	-6.92764	0.13642	-224.007	0.13797	-510.731	0.13473	-707.273
0.13712	-6.90446	0.13812	-223.396	0.13966	-509.429	0.13642	-705.55
0.13881	-6.88138	0.13981	-222.83	0.14135	-508.19	0.13812	-704.06
0.14051	-6.85841	0.1415	-222.295	0.14304	-506.98	0.13981	-702.616
0.1422	-6.83555	0.14319	-221.776	0.14473	-505.771	0.1415	-701.031
0.14389	-6.8128	0.14489	-221.146	0.14642	-504.7	0.14319	-699.476
0.14558	-6.79016	0.14658	-220.638	0.14811	-503.457	0.14489	-698.124
0.14727	-6.76762	0.14827	-220.207	0.14981	-502.37	0.14658	-696.509
0.14896	-6.7452	0.14996	-219.917	0.1515	-501.299	0.14827	-694.801
0.15065	-6.72289	0.15166	-219.364	0.15319	-500.212	0.14996	-693.063
0.15234	-6.70068	0.15335	-218.89	0.15488	-499.079	0.15166	-691.355
0.15403	-6.67858	0.15504	-218.37	0.15657	-497.87	0.15335	-689.85
0.15572	-6.6566	0.15673	-217.789	0.15826	-496.554	0.15504	-688.47
0.15741	-6.63472	0.15843	-217.132	0.15995	-495.268	0.15673	-686.781
0.15911	-6.61295	0.16012	-216.383	0.16164	-493.872	0.15843	-684.984
0.1608	-6.59129	0.16181	-215.527	0.16333	-492.693	0.16012	-683.173
0.16249	-6.56973	0.16351	-214.717	0.16502	-491.591	0.16181	-681.437
0.16418	-6.54829	0.1652	-214.216	0.16671	-490.535	0.16351	-679.592
0.16587	-6.52696	0.16689	-213.65	0.16841	-489.494	0.1652	-677.918
0.16756	-6.50573	0.16858	-213.005	0.1701	-488.438	0.16689	-676.229
0.16925	-6.48462	0.17028	-212.623	0.17179	-487.336	0.16858	-674.616
0.17094	-6.46361	0.17197	-212.211	0.17348	-486.047	0.17028	-673.172
0.17263	-6.44271	0.17366	-211.752	0.17517	-484.789	0.17197	-671.71
0.17432	-6.42193	0.17535	-211.122	0.17686	-483.5	0.17366	-670.232
0.17601	-6.40125	0.17705	-210.664	0.17855	-482.398	0.17535	-668.631
0.17771	-6.38068	0.17874	-210.083	0.18024	-481.342	0.17705	-666.97
0.1794	-6.36021	0.18043	-209.365	0.18193	-480.301	0.17874	-665.419
0.18109	-6.33986	0.18212	-208.662	0.18362	-479.245	0.18043	-663.791
0.18278	-6.31962	0.18382	-207.959	0.18531	-478.143	0.18212	-662.178
0.18447	-6.29948	0.18551	-207.24	0.187	-476.964	0.18382	-660.394
0.18616	-6.27946	0.1872	-206.659	0.1887	-475.678	0.18551	-658.609
0.18785	-6.25954	0.1889	-206.201	0.19039	-474.145	0.1872	-656.886
0.18954	-6.26377	0.19059	-205.571	0.19208	-472.969	0.1889	-655.396
0.19123	-6.25076	0.19228	-205.113	0.19377	-471.653	0.19059	-653.952
0.19292	-6.23793	0.19397	-204.7	0.19546	-470.444	0.19228	-652.367
0.19461	-6.22528	0.19567	-204.318	0.19715	-469.311	0.19397	-650.813
0.1963	-6.21283	0.19736	-203.673	0.19884	-468.224	0.19567	-649.351
0.198	-6.20061	0.19905	-203.107	0.20053	-467.153	0.19736	-647.873
0.19969	-6.18862	0.20074	-202.496	0.20222	-465.956	0.19905	-646.273
0.20138	-6.17688	0.20244	-201.823	0.20391	-464.961	0.20074	-644.611
0.20307	-6.1654	0.20413	-201.074	0.2056	-463.748	0.20244	-642.949
0.20476	-6.15419	0.20582	-200.512	0.2073	-462.536	0.20413	-641.459
0.20645	-6.14328	0.20751	-199.763	0.20899	-461.541	0.20582	-639.954
0.20814	-6.13267	0.20921	-199.201	0.21068	-460.344	0.20751	-638.246
0.20983	-6.13109	0.2109	-198.452	0.21237	-459.273	0.20921	-636.508
0.21152	-6.12944	0.21259	-197.779	0.21406	-458.186	0.2109	-634.801
0.21321	-6.12775	0.21429	-197.168	0.21575	-457.053	0.21259	-633.295
0.2149	-6.12603	0.21598	-196.602	0.21744	-455.734	0.21429	-631.805
0.2166	-6.1243	0.21767	-195.957	0.21913	-454.445	0.21598	-630.144
0.21829	-6.12258	0.21936	-195.575	0.22082	-453.404	0.21767	-628.482
0.21998	-6.12089	0.22106	-195.052	0.22251	-452.192	0.21936	-626.882
0.22167	-6.11924	0.22275	-194.731	0.2242	-451.136	0.22106	-625.514
0.22336	-6.11765	0.22444	-194.319	0.2259	-450.095	0.22275	-623.914
0.22505	-6.11615	0.22613	-193.799	0.22759	-449.039	0.22444	-622.252
0.22674	-6.11475	0.22783	-193.157	0.22928	-447.937	0.22613	-620.591
0.22843	-6.11347	0.22952	-192.378	0.23097	-446.758	0.22783	-618.99
0.23012	-6.11232	0.23121	-191.613	0.23266	-445.472	0.22952	-617.513
0.23181	-6.11133	0.2329	-190.849	0.23435	-443.939	0.23121	-616.05
0.2335	-6.11051	0.2346	-190.07	0.23604	-442.653	0.2329	-614.496
0.23519	-6.10988	0.23629	-189.538	0.23773	-441.474	0.2346	-612.911
0.23689	-6.10947	0.23798	-188.881	0.23942	-440.372	0.23629	-611.356
0.23858	-6.10928	0.23968	-188.471	0.24111	-439.206	0.23798	-610.004
0.24027	-6.10023	0.24137	-187.936	0.2428	-438.303	0.23968	-608.499
0.24196	-6.09104	0.24306	-187.261	0.24449	-437.244	0.24137	-606.764
0.24365	-6.07262	0.24475	-186.787	0.24619	-436.246	0.24306	-604.78
0.24534	-6.05368	0.24645	-186.221	0.24788	-435.248	0.24475	-602.999
0.24703	-6.03423	0.24814	-185.549	0.24957	-434.188	0.24645	-601.344
0.24872	-6.01428	0.24983	-184.922	0.25126	-432.896	0.24814	-599.547
0.25041	-5.99385	0.25152	-184.326	0.25295	-431.947	0.24983	-597.701
0.2521	-5.97294	0.25322	-183.745	0.25464	-430.922	0.25152	-596.089
0.25379	-5.95157	0.25491	-183.164	0.25633	-429.789	0.25322	-594.522
0.25549	-5.92974	0.2566	-182.568	0.25802	-428.519	0.25491	-593.094
0.25718	-5.90747	0.25829	-181.942	0.25971	-427.248	0.2566	-591.616
0.25887	-5.88476	0.25999	-181.269	0.2614	-425.837	0.25829	-590.092
0.26056	-5.86164	0.26168	-180.704	0.26309	-424.613	0.25999	-588.415
0.26225	-5.83811	0.26337	-180.23	0.26479	-423.434	0.26168	-586.925
0.26394	-5.81417	0.26507	-179.554	0.26648	-422.271	0.26337	-585.325
0.26563	-5.78985	0.26676	-179.019	0.26817	-421.092	0.26507	-583.507
0.26732	-5.76926	0.26845	-178.5	0.26986	-420.146	0.26676	-581.891
0.26901	-5.74845	0.27014	-177.98	0.27155	-419.044	0.26845	-580.539
0.2707	-5.72743	0.27184	-177.445	0.27324	-417.755	0.27014	-578.985
0.27239	-5.7062	0.27353	-176.879	0.27493	-416.497	0.27184	-577.4
0.27409	-5.68475	0.27522	-176.268	0.27662	-415.208	0.27353	-575.956
0.27578	-5.66308	0.27691	-175.596	0.27831	-414.106	0.27522	-574.466
0.27747	-5.6412	0.27861	-174.847	0.28	-413.05	0.27691	-572.743
0.27916	-5.61911	0.2803	-174.174	0.28169	-412.009	0.27861	-570.959
0.28085	-5.59681	0.28199	-173.563	0.28338	-410.953	0.2803	-569.174
0.28254	-5.57428	0.28368	-172.997	0.28508	-409.851	0.28199	-567.451
0.28423	-5.55155	0.28538	-172.462	0.28677	-408.562	0.28368	-565.961
0.28592	-5.5286	0.28707	-171.943	0.28846	-407.304	0.28538	-564.517
0.28761	-5.50544	0.28876	-171.423	0.29015	-406.015	0.28707	-562.932
0.2893	-5.48206	0.29046	-170.888	0.29184	-404.913	0.28876	-561.378
0.29099	-5.45847	0.29215	-170.212	0.29353	-403.857	0.29046	-560.026
0.29268	-5.43466	0.29384	-169.739	0.29522	-402.816	0.29215	-558.3
0.29438	-5.41064	0.29553	-169.173	0.29691	-401.76	0.29384	-556.73
0.29607	-5.38641	0.29723	-168.501	0.2986	-400.658	0.29553	-555.099
0.29776	-5.36196	0.29892	-167.984	0.30029	-399.369	0.29723	-553.468
0.29945	-5.3373	0.30061	-167.25	0.30198	-398.111	0.29892	-552.009
0.30114	-5.31242	0.3023	-166.562	0.30368	-396.822	0.30061	-550.534
0.30283	-5.28733	0.304	-165.905	0.30537	-395.72	0.3023	-548.857
0.30452	-5.26202	0.30569	-165.263	0.30706	-394.664	0.304	-547.15
0.30621	-5.2365	0.30738	-164.621	0.30875	-393.623	0.30569	-545.473
0.3079	-5.21077	0.30907	-163.964	0.31044	-392.456	0.30738	-543.888
0.30959	-5.18482	0.31077	-163.444	0.31213	-391.382	0.30907	-542.287
0.31128	-5.15866	0.31246	-163.047	0.31382	-390.338	0.31077	-540.843
0.31298	-5.13228	0.31415	-162.479	0.31551	-389.374	0.31246	-539.258
0.31467	-5.10569	0.31585	-162.081	0.3172	-388.07	0.31415	-537.704
0.31636	-5.07889	0.31754	-161.561	0.31889	-386.922	0.31585	-536.352
0.31805	-5.05187	0.31923	-160.904	0.32058	-385.789	0.31754	-534.736
0.31974	-5.02463	0.32092	-160.262	0.32228	-384.641	0.31923	-533.029
0.32143	-4.99719	0.32262	-159.62	0.32397	-383.337	0.32092	-531.29
0.32312	-4.96953	0.32431	-159.073	0.32566	-382.204	0.32262	-529.693
0.32481	-4.94165	0.326	-158.248	0.32735	-380.823	0.32431	-528.05
0.3265	-4.91356	0.32769	-157.407	0.32904	-379.691	0.326	-526.452
0.32819	-4.88526	0.32939	-156.814	0.33073	-378.665	0.32769	-524.714
0.32988	-4.85674	0.33108	-156.096	0.33242	-377.716	0.32939	-523.007
0.33158	-4.828	0.33277	-155.515	0.33411	-376.535	0.33108	-521.501
0.33327	-4.79906	0.33446	-155.056	0.3358	-375.448	0.33277	-520.011
0.33496	-4.7699	0.33616	-154.537	0.33749	-374.315	0.33446	-518.35
0.33665	-4.74052	0.33785	-153.941	0.33918	-373.106	0.33616	-516.688
0.33834	-4.71093	0.33954	-153.531	0.34087	-371.789	0.33785	-515.088
0.34003	-4.68113	0.34124	-152.935	0.34257	-370.504	0.33954	-513.72
0.34172	-4.65111	0.34293	-152.247	0.34426	-369.108	0.34124	-512.12
0.34341	-4.62088	0.34462	-151.452	0.34595	-367.929	0.34293	-510.458
0.3451	-4.59043	0.34631	-150.703	0.34764	-366.827	0.34462	-508.797
0.34679	-4.55977	0.34801	-149.985	0.34933	-365.771	0.34631	-507.307
0.34848	-4.5289	0.3497	-149.282	0.35102	-364.73	0.34801	-505.801
0.35017	-4.49781	0.35139	-148.747	0.35271	-363.674	0.3497	-504.094
0.35187	-4.46651	0.35308	-148.365	0.3544	-362.572	0.35139	-502.466
0.35356	-4.43499	0.35478	-147.952	0.35609	-361.283	0.35308	-500.731
0.35525	-4.40326	0.35647	-147.494	0.35778	-360.025	0.35478	-498.98
0.35694	-4.37131	0.35816	-146.864	0.35947	-358.736	0.35647	-497.306
0.35863	-4.33915	0.35985	-146.406	0.36117	-357.634	0.35816	-495.522
0.36032	-4.30678	0.36155	-145.715	0.36286	-356.578	0.35985	-493.909
0.36201	-4.27419	0.36324	-145.134	0.36455	-355.537	0.36155	-492.281
0.3637	-4.24139	0.36493	-144.648	0.36624	-354.481	0.36324	-490.73
0.36539	-4.20837	0.36663	-143.884	0.36793	-353.379	0.36493	-489.179
0.36708	-4.17514	0.36832	-143.104	0.36962	-352.2	0.36663	-487.551
0.36877	-4.14169	0.37001	-142.572	0.37131	-350.914	0.36832	-485.938
0.37047	-4.10803	0.3717	-141.915	0.373	-349.491	0.37001	-484.154
0.37216	-4.07416	0.3734	-141.227	0.37469	-348.178	0.3717	-482.48
0.37385	-4.04007	0.37509	-140.494	0.37638	-346.754	0.3734	-480.729
0.37554	-4.00577	0.37678	-139.867	0.37807	-345.468	0.37509	-478.994
0.37723	-3.97126	0.37847	-139.332	0.37977	-344.29	0.37678	-477.366
0.37892	-3.93652	0.38017	-138.983	0.38146	-343.188	0.37847	-475.769
0.38061	-3.90158	0.38186	-138.449	0.38315	-342.131	0.38017	-474.126
0.3823	-3.86642	0.38355	-137.712	0.38484	-341.091	0.38186	-472.639
0.38399	-3.83105	0.38524	-137.116	0.38653	-340.034	0.38355	-470.873
0.38568	-3.79546	0.38694	-136.535	0.38822	-338.932	0.38524	-469.03
0.38737	-3.75966	0.38863	-135.954	0.38991	-337.644	0.38694	-467.203
0.38906	-3.72365	0.39032	-135.358	0.3916	-336.385	0.38863	-465.483
0.39076	-3.68742	0.39202	-134.731	0.39329	-335.097	0.39032	-463.794
0.39245	-3.65097	0.39371	-134.059	0.39498	-333.994	0.39202	-462.059
0.39414	-3.61431	0.3954	-133.603	0.39667	-332.938	0.39371	-460.369
0.39583	-3.57744	0.39709	-132.992	0.39836	-331.897	0.3954	-458.929
0.39752	-3.54035	0.39879	-132.209	0.40006	-330.841	0.39709	-457.301
0.39921	-3.50305	0.40048	-131.598	0.40175	-329.739	0.39879	-455.688
0.4009	-3.46554	0.40217	-131.033	0.40344	-328.561	0.40048	-454.014
0.40259	-3.42781	0.40386	-130.498	0.40513	-327.275	0.40217	-452.202
0.40428	-3.38987	0.40556	-129.978	0.40682	-325.851	0.40386	-450.344
0.40597	-3.35171	0.40725	-129.458	0.40851	-324.538	0.40556	-448.643
0.40766	-3.31334	0.40894	-128.923	0.4102	-323.225	0.40725	-446.941
0.40936	-3.27475	0.41063	-128.358	0.41189	-321.911	0.40894	-445.083
0.41105	-3.23595	0.41233	-127.746	0.41358	-320.488	0.41063	-443.272
0.41274	-3.19694	0.41402	-127.074	0.41527	-319.202	0.41233	-441.708
0.41443	-3.15771	0.41571	-126.325	0.41696	-318.024	0.41402	-439.957
0.41612	-3.11827	0.41741	-125.763	0.41866	-316.921	0.41571	-438.222
0.41781	-3.07861	0.4191	-125.014	0.42035	-315.976	0.41741	-436.705
0.4195	-3.03874	0.42079	-124.341	0.42204	-314.797	0.4191	-434.969
0.42119	-2.99865	0.42248	-123.73	0.42373	-313.634	0.42079	-433.329
0.42288	-2.95835	0.42418	-123.274	0.42542	-312.455	0.42248	-431.628
0.42457	-2.91784	0.42587	-122.602	0.42711	-311.23	0.42418	-429.708
0.42626	-2.87711	0.42756	-121.975	0.4288	-309.929	0.42587	-427.774
0.42796	-2.83617	0.42925	-121.379	0.43049	-308.521	0.42756	-425.916
0.42965	-2.79501	0.43095	-120.908	0.43218	-307.254	0.42925	-424.337
0.43134	-2.75364	0.43264	-120.19	0.43387	-305.907	0.43095	-422.602
0.43303	-2.71206	0.43433	-119.597	0.43556	-304.728	0.43264	-420.913
0.43472	-2.67026	0.43602	-118.756	0.43726	-303.687	0.43433	-419.472
0.43641	-2.62825	0.43772	-118.041	0.43895	-302.585	0.43602	-417.844
0.4381	-2.58602	0.43941	-117.356	0.44064	-301.502	0.43772	-416.342
0.43979	-2.54358	0.4411	-116.607	0.44233	-300.216	0.43941	-414.53
0.44148	-2.50092	0.4428	-115.889	0.44402	-298.976	0.4411	-412.611
0.44317	-2.45805	0.44449	-115.186	0.44571	-297.751	0.4428	-410.786
0.44486	-2.41497	0.44618	-114.761	0.4474	-296.512	0.44449	-408.901
0.44655	-2.37167	0.44787	-114.241	0.44909	-295.226	0.44618	-407.187
0.44825	-2.32816	0.44957	-113.722	0.45078	-293.864	0.44787	-405.24
0.44994	-2.28443	0.45126	-113.187	0.45247	-292.673	0.44957	-403.294
0.45163	-2.24049	0.45295	-112.621	0.45416	-291.543	0.45126	-401.58
		0.45464	-112.01	0.45585	-290.475	0.45295	-399.694
		0.45634	-111.337	0.45755	-289.189	0.45464	-397.981
		0.45803	-110.588	0.45924	-287.765	0.45634	-396.034
		0.45972	-110.026	0.46093	-286.452	0.45803	-394.087
		0.46141	-109.277	0.46262	-285.139	0.45972	-392.373
		0.46311	-108.604	0.46431	-283.826	0.46141	-390.488
		0.4648	-107.993	0.466	-282.512	0.46311	-388.664
		0.46649	-107.538	0.46769	-281.199	0.4648	-386.855
		0.46819	-106.865	0.46938	-279.775	0.46649	-385.126
		0.46988	-106.348	0.47107	-278.49	0.46819	-383.351
		0.47157	-105.615	0.47276	-277.421	0.46988	-381.404
		0.47326	-105.037	0.47445	-276.292	0.47157	-379.518
		0.47496	-104.242	0.47615	-275.101	0.47326	-377.648
		0.47665	-103.493	0.47784	-273.849	0.47496	-375.858
		0.47834	-102.775	0.47953	-272.535	0.47665	-374.022
		0.48003	-102.072	0.48122	-271.161	0.47834	-372.124
		0.48173	-101.647	0.48291	-269.725	0.48003	-370.039
		0.48342	-101.127	0.4846	-268.228	0.48173	-368.279
		0.48511	-100.498	0.48629	-266.67	0.48342	-366.55
		0.4868	-100.1	0.48798	-265.219	0.48511	-364.557
		0.4885	-99.6416	0.48967	-264.154	0.4868	-362.644
		0.49019	-99.1067	0.49136	-262.837	0.4885	-360.685
		0.49188	-98.48	0.49305	-261.738	0.49019	-358.944
		0.49358	-97.7464	0.49474	-260.578	0.49188	-357.046
		0.49527	-97.1686	0.49644	-259.356	0.49358	-354.977
		0.49696	-96.3739	0.49813	-258.074	0.49527	-353.079
		0.49865	-95.735	0.49982	-256.73	0.49696	-351.059
		0.50035	-94.879	0.50151	-255.325	0.49865	-349.179
		0.50204	-94.069	0.5032	-253.858	0.50035	-347.236
		0.50373	-93.5677	0.50489	-252.331	0.50204	-345.323
		0.50542	-93.0021	0.50658	-251.02	0.50373	-343.535
		0.50712	-92.4672	0.50827	-249.569	0.50542	-341.5
		0.50881	-92.0576	0.50996	-248.366	0.50712	-339.59
		0.5105	-91.4003	0.51165	-247.053	0.50881	-337.431
		0.51219	-90.8684	0.51334	-245.74	0.5105	-335.399
		0.51389	-90.0889	0.51504	-244.426	0.51219	-333.397
		0.51558	-89.4348	0.51673	-243.223	0.51389	-331.441
		0.51727	-88.533	0.51842	-241.882	0.51558	-329.377
		0.51897	-87.7566	0.52011	-240.324	0.51727	-327.222
		0.52066	-87.1207	0.5218	-238.937	0.51897	-325.269
		0.52235	-86.2831	0.52349	-237.474	0.52066	-323.175
		0.52404	-85.5373	0.52518	-235.965	0.52235	-320.956
		0.52574	-84.8984	0.52687	-234.44	0.52404	-318.984
		0.52743	-84.1036	0.52856	-232.931	0.52574	-316.998
		0.52912	-83.5259	0.53025	-231.468	0.52743	-315.122
		0.53081	-82.9022	0.53194	-230.081	0.52912	-313.012
		0.53251	-82.2481	0.53364	-228.801	0.53081	-310.964
		0.5342	-81.5786	0.53533	-227.381	0.53251	-308.993
		0.53589	-80.9092	0.53702	-225.93	0.5342	-306.945
		0.53758	-80.255	0.53871	-224.727	0.53589	-304.946
		0.53928	-79.3532	0.5404	-223.524	0.53758	-302.653
		0.54097	-78.5768	0.54209	-222.183	0.53928	-300.36
		0.54266	-77.8309	0.54378	-220.735	0.54097	-298.361
		0.54436	-77.1309	0.54547	-219.21	0.54266	-296.423
		0.54605	-76.492	0.54716	-217.64	0.54436	-294.314
		0.54774	-75.9296	0.54885	-216.054	0.54605	-292.159
		0.54943	-75.2907	0.55054	-214.484	0.54774	-290.083
		0.55113	-74.5906	0.55223	-213.069	0.54943	-288.133
		0.55282	-73.8448	0.55393	-211.594	0.55113	-285.997
		0.55451	-73.0683	0.55562	-210.118	0.55282	-283.829
		0.5562	-72.2766	0.55731	-208.704	0.55451	-281.508
		0.5579	-71.4849	0.559	-207.133	0.5562	-279.191
		0.55959	-70.7084	0.56069	-205.658	0.5579	-276.842
		0.56128	-69.9625	0.56238	-204.06	0.55959	-274.54
		0.56297	-69.2625	0.56407	-202.401	0.56128	-272.191
		0.56467	-68.6236	0.56576	-200.741	0.56297	-269.874
		0.56636	-68.0612	0.56745	-199.143	0.56467	-267.663
		0.56805	-67.4223	0.56914	-197.778	0.56636	-265.468
		0.56975	-66.7223	0.57083	-196.18	0.56805	-263.086
		0.57144	-65.9764	0.57253	-194.521	0.56975	-260.952
		0.57313	-65.31	0.57422	-192.862	0.57144	-258.864
		0.57482	-64.3807	0.57591	-191.374	0.57313	-256.731
		0.57652	-63.5921	0.5776	-189.871	0.57482	-254.459
		0.57821	-62.7117	0.57929	-188.165	0.57652	-252.236
		0.5799	-61.7854	0.58098	-186.43	0.57821	-249.78
		0.58159	-60.7492	0.58267	-184.835	0.5799	-247.279
		0.58329	-60.0063	0.58436	-183.194	0.58159	-244.918
		0.58498	-59.3247	0.58605	-181.599	0.58329	-242.527
		0.58667	-58.5819	0.58774	-179.863	0.58498	-240.043
		0.58836	-57.8237	0.58943	-178.268	0.58667	-237.686
		0.59006	-57.0962	0.59113	-176.627	0.58836	-235.313
		0.59175	-56.1669	0.59282	-175.032	0.59006	-232.894
		0.59344	-55.4394	0.59451	-173.407	0.59175	-230.399
		0.59514	-54.6813	0.5962	-171.674	0.59344	-227.685
		0.59683	-53.6603	0.59789	-169.926	0.59514	-224.972
		0.59852	-52.7799	0.59958	-168.365	0.59683	-222.477
		0.60021	-52.086	0.60127	-166.556	0.59852	-220.168
		0.60191	-51.2668	0.60296	-164.7	0.60021	-217.657
		0.6036	-50.4781	0.60465	-163.001	0.60191	-215.303
		0.60529	-49.5977	0.60634	-161.302	0.6036	-212.825
		0.60698	-48.6715	0.60803	-159.557	0.60529	-210.226
		0.60868	-47.7453	0.60972	-157.721	0.60698	-207.393
		0.61037	-46.9749	0.61142	-156.025	0.60868	-204.686
		0.61206	-46.1588	0.61311	-154.065	0.61037	-201.825
		0.61375	-45.095	0.6148	-152.186	0.61206	-199.091
		0.61545	-44.1076	0.61649	-150.26	0.61375	-196.402
		0.61714	-43.3526	0.61818	-148.273	0.61545	-193.79
		0.61883	-42.3499	0.61987	-146.21	0.61714	-191.006
		0.62053	-41.5337	0.62156	-144.333	0.61883	-188.44
		0.62222	-40.5922	0.62325	-142.27	0.62053	-185.733
		0.62391	-39.6813	0.62494	-140.394	0.62222	-183.106
		0.6256	-38.9568	0.62663	-138.33	0.62391	-180.31
		0.6273	-38.217	0.62832	-136.454	0.6256	-177.655
		0.62899	-37.3703	0.63002	-134.501	0.6273	-174.813
		0.63068	-36.3248	0.63171	-132.486	0.62899	-171.925
		0.63237	-35.1571	0.6334	-130.426	0.63068	-169.132
		0.63407	-34.2217	0.63509	-128.445	0.63237	-166.216
		0.63576	-33.0693	0.63678	-126.311	0.63407	-163.35
		0.63745	-31.9963	0.63847	-124.071	0.63576	-160.345
		0.63914	-30.8316	0.64016	-121.769	0.63745	-157.295
		0.64084	-29.7923	0.64185	-119.561	0.63914	-154.401
		0.64253	-28.6276	0.64354	-117.247	0.64084	-151.228
		0.64422	-27.5547	0.64523	-115.012	0.64253	-148.088
		0.64592	-26.5123	0.64692	-112.686	0.64422	-144.826
		0.64761	-25.5494	0.64861	-110.096	0.64592	-141.675
		0.6493	-24.3572	0.65031	-107.708	0.64761	-138.618
		0.65099	-23.1834	0.652	-105.351	0.6493	-135.282
		0.65269	-21.9178	0.65369	-102.963	0.65099	-132.042
		0.65438	-20.5606	0.65538	-100.483	0.65269	-128.633
		0.65607	-19.2217	0.65707	-98.0188	0.65438	-125.07
		0.65776	-17.7636	0.65876	-95.6769	0.65607	-121.649
		0.65946	-15.9692	0.66045	-93.3962	0.65776	-118.246
		0.66115	-14.1779	0.66214	-91.2257	0.65946	-114.659
		0.66284	-12.3712	0.66383	-88.8563	0.66115	-110.965
		0.66453	-10.6484	0.66552	-86.3674	0.66284	-107.46
		0.66623	-8.91333	0.66721	-83.7592	0.66453	-103.837
		0.66792	-7.16602	0.66891	-81.0622	0.66623	-99.9247
		0.66961	-5.40649	0.6706	-78.1692	0.66792	-95.7552
		0.67131	-3.63474	0.67229	-74.8936	0.66961	-91.3896
				0.67398	-71.4374	0.67131	-86.5303
				0.67567	-68.0332	0.673	-81.9071
				0.67736	-64.6963	0.67469	-77.2532
				0.67905	-61.335	0.67638	-72.5227
				0.68074	-57.5298	0.67808	-68.0589
				0.68243	-53.6388	0.67977	-63.7668
				0.68412	-49.7448	0.68146	-59.303
				0.68581	-45.1651	0.68315	-54.7933
				0.68751	-39.9731	0.68485	-50.4153
				0.6892	-34.2423	0.68654	-45.4395
				0.69089	-28.7932	0.68823	-39.8629
				0.69258	-23.8039	0.68992	-34.2095
				0.69427	-18.9125	0.69162	-28.7248
				0.69596	-14.1191	0.69331	-23.6914
				0.69765	-9.42361	0.695	-18.8021
				0.69934	-4.82612	0.6967	-14.0569
						0.69839	-9.45576
						0.70008	-4.99872
