# Supplementary material for: Flexible iontronics based on 2D nanofluidic material
Source: Nat Commun. 2022 Aug 24;13:4965. doi: 10.1038/s41467-022-32699-x (PMC9402920; doi:10.1038/s41467-022-32699-x)
Supplement: Supplementary file 7 — Source Data [file 41467_2022_32699_MOESM7_ESM.zip › Source Data Supplementary Fig. 9.xlsx]

## Sheet: S9a
Voltage (V)	Current (μA)	Voltage (V)	Current (μA)	Voltage (V)	Current (μA)
0	-19.5716	0	-20.1973	0	-15.9363
0.00134	-19.2984	0.00134	-18.9969	0.00134	-15.6246
0.0026	-18.9943	0.0026	-18.1775	0.0026	-15.3264
0.00387	-18.6593	0.00387	-17.957	0.00387	-15.0227
0.00387	-18.4089	0.00387	-17.5705	0.00387	-14.7782
0.00513	-17.8458	0.00513	-17.3255	0.00513	-14.6224
0.0064	-17.4452	0.0064	-16.8247	0.0064	-14.3698
0.00766	-17.0683	0.00766	-16.1224	0.00766	-14.0903
0.00892	-16.4415	0.00892	-15.303	0.00892	-13.8377
0.01019	-15.7411	0.01019	-14.8811	0.01019	-13.6899
0.01145	-15.1281	0.01145	-14.5272	0.01145	-13.4132
0.01272	-14.9908	0.01272	-14.1298	0.01272	-13.08
0.01398	-14.8574	0.01398	-13.6426	0.01398	-12.6769
0.01398	-14.6768	0.01398	-13.1526	0.01398	-12.2631
0.01524	-14.4238	0.01524	-12.7035	0.01524	-11.809
0.01524	-14.0896	0.01524	-12.2108	0.01524	-11.3602
0.01651	-13.6917	0.01651	-11.7725	0.01651	-11.0109
0.01777	-13.1955	0.01777	-11.4023	0.01777	-10.6858
0.01904	-12.5278	0.01904	-10.9613	0.01904	-10.4063
0.0203	-12.1848	0.0203	-10.553	0.0203	-10.0839
0.02157	-11.4932	0.02157	-10.1692	0.02157	-9.80173
0.02283	-11.4462	0.02283	-9.89972	0.02283	-9.55183
0.02409	-11.2308	0.02409	-9.64657	0.02409	-9.32343
0.02536	-10.9839	0.02536	-9.40703	0.02536	-9.04129
0.02662	-10.7346	0.02662	-9.15388	0.02662	-8.7054
0.02662	-10.4703	0.02662	-8.85989	0.02662	-8.38295
0.02789	-10.1828	0.02789	-8.56591	0.02789	-8.14918
0.02915	-9.88243	0.02915	-8.31276	0.02915	-7.88047
0.03042	-9.56451	0.03042	-8.07321	0.03042	-7.58489
0.03168	-9.21388	0.03168	-7.82006	0.03168	-7.25438
0.03294	-8.81464	0.03294	-7.51791	0.03294	-7.01254
0.03421	-8.65476	0.03421	-7.25659	0.03421	-6.77608
0.03547	-8.41862	0.03547	-7.04155	0.03547	-6.51812
0.03674	-8.153	0.03674	-6.85917	0.03674	-6.2521
0.038	-7.90695	0.038	-6.66863	0.038	-6.04788
0.03927	-7.67934	0.03927	-6.48625	0.03927	-5.8356
0.04053	-7.42708	0.04053	-6.25487	0.04053	-5.60989
0.04179	-7.20292	0.04179	-6.05072	0.04179	-5.3573
0.04306	-6.95988	0.04306	-5.86562	0.04306	-5.13159
0.04432	-6.73411	0.04432	-5.74857	0.04432	-4.91125
0.04559	-6.53253	0.04559	-5.59613	0.04559	-4.72315
0.04685	-6.32012	0.04685	-5.43825	0.04685	-4.57537
0.04811	-6.11578	0.04811	-5.24771	0.04811	-4.40071
0.04938	-5.90084	0.04938	-5.0245	0.04938	-4.19111
0.05064	-5.70456	0.05064	-4.77951	0.05064	-3.99496
0.05191	-5.52095	0.05191	-4.59713	0.05191	-3.85254
0.05317	-5.33135	0.05317	-4.4202	0.05317	-3.72894
0.05444	-5.13576	0.05444	-4.24871	0.05444	-3.57846
0.0557	-4.94017	0.0557	-4.07177	0.0557	-3.41455
0.05696	-4.74227	0.05696	-3.88939	0.05696	-3.25064
0.05823	-4.55244	0.05823	-3.64441	0.05823	-3.10016
0.05949	-4.36837	0.05949	-3.41303	0.05949	-2.97655
0.06076	-4.17946	0.06076	-3.26332	0.06076	-2.82608
0.06202	-4.00207	0.06202	-3.11905	0.06202	-2.66217
0.06329	-3.8233	0.06329	-2.953	0.06329	-2.49826
0.06455	-3.6572	0.06455	-2.78695	0.06455	-2.34778
0.06581	-3.49686	0.06581	-2.63452	0.06581	-2.22417
0.06708	-3.32707	0.06708	-2.5093	0.06708	-2.06564
0.06834	-3.18055	0.06834	-2.3487	0.06834	-1.93397
0.06961	-3.01284	0.06961	-2.21532	0.06961	-1.81574
0.07087	-2.86263	0.07087	-2.09555	0.07087	-1.69751
0.07213	-2.71243	0.07213	-1.97578	0.07213	-1.56584
0.0734	-2.54471	0.0734	-1.8424	0.0734	-1.4073
0.07466	-2.38161	0.07466	-1.68179	0.07466	-1.2837
0.07593	-2.21597	0.07593	-1.55658	0.07593	-1.12516
0.07719	-2.0759	0.07719	-1.40414	0.07719	-0.99349
0.07846	-1.94159	0.07846	-1.2381	0.07846	-0.8672
0.07972	-1.79323	0.07972	-1.06388	0.07972	-0.78121
0.08098	-1.65062	0.08098	-0.94411	0.08098	-0.68717
0.08225	-1.51263	0.08225	-0.85701	0.08225	-0.60118
0.08351	-1.37809	0.08351	-0.7699	0.08351	-0.47489
0.08478	-1.24585	0.08478	-0.64196	0.08478	-0.33516
0.08604	-1.0938	0.08604	-0.50858	0.08604	-0.20887
0.08731	-0.93945	0.08731	-0.34798	0.08731	-0.12288
0.08857	-0.8003	0.08857	-0.2146	0.08857	-0.03689
0.08983	-0.66692	0.08983	-0.09483	0.08983	0.0894
0.0911	-0.52984	0.0911	0.02494	0.0911	0.22913
0.09236	-0.38563	0.09236	0.15832	0.09236	0.35542
0.09363	-0.24947	0.09363	0.31893	0.09363	0.44141
0.09489	-0.1283	0.09489	0.45231	0.09489	0.53545
0.09616	-0.00804	0.09616	0.58025	0.09616	0.6295
0.09742	0.0901	0.09742	0.66735	0.09742	0.72355
0.09868	0.20114	0.09868	0.76262	0.09868	0.82566
0.09995	0.31218	0.09995	0.84973	0.09995	0.88746
0.10121	0.41032	0.10121	0.98583	0.10121	0.93583
0.10248	0.53058	0.10248	1.08655	0.10248	1.00569
0.10374	0.66005	0.10374	1.20088	0.10374	1.07556
0.105	0.79413	0.105	1.30159	0.105	1.12392
0.10627	0.92821	0.10627	1.42953	0.10627	1.18573
0.10753	1.05768	0.10753	1.5493	0.10753	1.2959
0.1088	1.17794	0.1088	1.69085	0.1088	1.3577
0.11006	1.27608	0.11006	1.81879	0.11006	1.40607
0.11133	1.38712	0.11133	1.90589	0.11133	1.47593
0.11259	1.49816	0.11259	1.993	0.11259	1.5458
0.11385	1.61289	0.11385	2.12094	0.11385	1.59416
0.11512	1.729	0.11512	2.26248	0.11512	1.66403
0.11638	1.8299	0.11638	2.39042	0.11638	1.73389
0.11765	1.93426	0.11765	2.47753	0.11765	1.78226
0.11891	2.03978	0.11891	2.5728	0.11891	1.85212
0.12018	2.14414	0.12018	2.65991	0.12018	1.92199
0.12144	2.24504	0.12144	2.78784	0.12144	1.97035
0.1227	2.34019	0.1227	2.92939	0.1227	2.04022
0.12397	2.44823	0.12397	3.0655	0.12397	2.11008
0.12523	2.56089	0.12523	3.11994	0.12523	2.15845
0.1265	2.67815	0.1265	3.16893	0.1265	2.22831
0.12776	2.77905	0.12776	3.23154	0.12776	2.30624
0.12903	2.86959	0.12903	3.33498	0.12903	2.32236
0.13029	2.97672	0.13029	3.43025	0.13029	2.33848
0.13155	3.07347	0.13155	3.52552	0.13155	2.40835
0.13282	3.16217	0.13282	3.6208	0.13282	2.51852
0.13408	3.2451	0.13408	3.72424	0.13408	2.58032
0.13535	3.32458	0.13535	3.78684	0.13535	2.62869
0.13661	3.40291	0.13661	3.83584	0.13661	2.69049
0.13787	3.48239	0.13787	3.90661	0.13787	2.80066
0.13914	3.56533	0.13914	3.97739	0.13914	2.86246
0.1404	3.65402	0.1404	4.02639	0.1404	2.91083
0.14167	3.75078	0.14167	4.08899	0.14167	2.98069
0.14293	3.8662	0.14293	4.19243	0.14293	3.05056
0.1442	3.96296	0.1442	4.2877	0.1442	3.10699
0.14546	4.05165	0.14546	4.38298	0.14546	3.13655
0.14672	4.13459	0.14672	4.47825	0.14672	3.19297
0.14799	4.21407	0.14799	4.57352	0.14799	3.25478
0.14925	4.2924	0.14925	4.67696	0.14925	3.36495
0.15052	4.38017	0.15052	4.73957	0.15052	3.42675
0.15178	4.46103	0.15178	4.78857	0.15178	3.48318
0.15305	4.53959	0.15305	4.85117	0.15305	3.51274
0.15431	4.62875	0.15431	4.95461	0.15431	3.56916
0.15557	4.71445	0.15557	5.05805	0.15557	3.63903
0.15684	4.78264	0.15684	5.12066	0.15684	3.70889
0.1581	4.84622	0.1581	5.16965	0.1581	3.76532
0.15937	4.9098	0.15937	5.24043	0.15937	3.79488
0.16063	4.978	0.16063	5.3112	0.16063	3.85131
0.1619	5.0554	0.1619	5.3602	0.1619	3.92117
0.16316	5.15492	0.16316	5.42281	0.16316	3.99104
0.16442	5.24155	0.16442	5.52625	0.16442	4.04746
0.16569	5.32817	0.16569	5.62152	0.16569	4.07702
0.16695	5.42769	0.16695	5.72496	0.16695	4.13345
0.16822	5.5051	0.16822	5.78756	0.16822	4.20331
0.16948	5.58158	0.16948	5.83656	0.16948	4.27318
0.17074	5.64309	0.17074	5.89917	0.17074	4.32961
0.17201	5.69654	0.17201	6.01077	0.17201	4.35917
0.17327	5.74884	0.17327	6.07338	0.17327	4.42366
0.17454	5.81518	0.17454	6.12238	0.17454	4.45321
0.1758	5.88384	0.1758	6.19315	0.1758	4.5177
0.17707	5.94304	0.17707	6.26393	0.17707	4.54726
0.17833	6.0163	0.17833	6.31292	0.17833	4.61175
0.17959	6.09187	0.17959	6.3837	0.17959	4.64131
0.18086	6.15798	0.18086	6.45447	0.18086	4.7058
0.18212	6.22986	0.18212	6.50347	0.18212	4.73536
0.18339	6.30174	0.18339	6.56608	0.18339	4.79178
0.18465	6.36786	0.18465	6.66952	0.18465	4.86165
0.18592	6.44342	0.18592	6.77295	0.18592	4.93151
0.18718	6.51668	0.18718	6.83556	0.18718	4.98794
0.18844	6.57589	0.18844	6.88456	0.18844	5.0175
0.18971	6.63624	0.18971	6.95533	0.18971	5.08199
0.19097	6.71296	0.19097	7.02611	0.19097	5.11155
0.19224	6.77332	0.19224	7.08327	0.19224	5.17604
0.1935	6.83253	0.1935	7.11321	0.1935	5.20559
0.19477	6.90579	0.19477	7.17038	0.19477	5.27008
0.19603	6.98135	0.19603	7.24115	0.19603	5.29964
0.19729	7.05576	0.19729	7.31192	0.19729	5.35607
0.19856	7.12556	0.19856	7.36092	0.19856	5.42593
0.19982	7.18731	0.19982	7.43169	0.19982	5.4958
0.20109	7.23753	0.20109	7.50247	0.20109	5.55223
0.20235	7.28545	0.20235	7.55963	0.20235	5.58179
0.20361	7.34857	0.20361	7.58957	0.20361	5.64628
0.20488	7.39649	0.20488	7.64674	0.20488	5.68389
0.20614	7.44671	0.20614	7.71751	0.20614	5.70808
0.20741	7.51674	0.20741	7.78829	0.20741	5.7242
0.20867	7.58447	0.20867	7.83728	0.20867	5.80213
0.20994	7.64875	0.20994	7.90806	0.20994	5.87199
0.2112	7.70012	0.2112	7.987	0.2112	5.92842
0.21246	7.7644	0.21246	8.00333	0.21246	5.95798
0.21373	7.81116	0.21373	8.01966	0.21373	6.02247
0.21499	7.86622	0.21499	8.0986	0.21499	6.06008
0.21626	7.92013	0.21626	8.16938	0.21626	6.08427
0.21752	7.96344	0.21752	8.22654	0.21752	6.10845
0.21879	8.02196	0.21879	8.25648	0.21879	6.14607
0.22005	8.08623	0.22005	8.31365	0.22005	6.2025
0.22131	8.15512	0.22131	8.38442	0.22131	6.27236
0.22258	8.20649	0.22258	8.45519	0.22258	6.35029
0.22384	8.26616	0.22384	8.51236	0.22384	6.37447
0.22511	8.32467	0.22511	8.5423	0.22511	6.35835
0.22637	8.37259	0.22637	8.59946	0.22637	6.38253
0.22763	8.43571	0.22763	8.67024	0.22763	6.46046
0.2289	8.48363	0.2289	8.74101	0.2289	6.53032
0.23016	8.54215	0.23016	8.79817	0.23016	6.58675
0.23143	8.61011	0.23143	8.82812	0.23143	6.61631
0.23269	8.65941	0.23269	8.89345	0.23269	6.6808
0.23396	8.70986	0.23396	8.92339	0.23396	6.71036
0.23522	8.76031	0.23522	8.98872	0.23522	6.77485
0.23648	8.80962	0.23648	9.01866	0.23648	6.81247
0.23775	8.85661	0.23775	9.08399	0.23775	6.84471
0.23901	8.90015	0.23901	9.11393	0.23901	6.82859
0.24028	8.96005	0.24028	9.1711	0.24028	6.85277
0.24154	9.0082	0.24154	9.24187	0.24154	6.9307
0.24281	9.07271	0.24281	9.31264	0.24281	7.00056
0.24407	9.13375	0.24407	9.36981	0.24407	7.05699
0.24533	9.17154	0.24533	9.39975	0.24533	7.08655
0.2466	9.20586	0.2466	9.46508	0.2466	7.14298
0.24786	9.25655	0.24786	9.49502	0.24786	7.21284
0.24913	9.29548	0.24913	9.56035	0.24913	7.29077
0.25039	9.35077	0.25039	9.59846	0.25039	7.30689
0.25166	9.4026	0.25166	9.62296	0.25166	7.33107
0.25292	9.45213	0.25292	9.63929	0.25292	7.37675
0.25418	9.49222	0.25418	9.71823	0.25418	7.40094
0.25545	9.55097	0.25545	9.78901	0.25545	7.42512
0.25671	9.60856	0.25671	9.84617	0.25671	7.46274
0.25798	9.64519	0.25798	9.87611	0.25798	7.52723
0.25924	9.68896	0.25924	9.94144	0.25924	7.56485
0.2605	9.73273	0.2605	9.97139	0.2605	7.58903
0.26177	9.77766	0.26177	10.0367	0.26177	7.60515
0.26303	9.82488	0.26303	10.0667	0.26303	7.68308
0.2643	9.87557	0.2643	10.132	0.2643	7.761
0.26556	9.90989	0.26556	10.1619	0.26556	7.77713
0.26683	9.95597	0.26683	10.2273	0.26683	7.79325
0.26809	10.0067	0.26809	10.2654	0.26809	7.87117
0.26935	10.0631	0.26935	10.2899	0.26935	7.9491
0.27062	10.1138	0.27062	10.3144	0.27062	7.97328
0.27188	10.1599	0.27188	10.3525	0.27188	7.95716
0.27315	10.2025	0.27315	10.4178	0.27315	7.98941
0.27441	10.2428	0.27441	10.4477	0.27441	8.02703
0.27568	10.282	0.27568	10.5131	0.27568	8.08345
0.27694	10.3294	0.27694	10.543	0.27694	8.15332
0.2782	10.3594	0.2782	10.6083	0.2782	8.22318
0.27947	10.3939	0.27947	10.6383	0.27947	8.27961
0.28073	10.4342	0.28073	10.7036	0.28073	8.30917
0.282	10.4815	0.282	10.7336	0.282	8.37366
0.28326	10.5367	0.28326	10.7989	0.28326	8.41128
0.28453	10.5886	0.28453	10.837	0.28453	8.44352
0.28579	10.6381	0.28579	10.8615	0.28579	8.4274
0.28705	10.6865	0.28705	10.886	0.28705	8.45964
0.28832	10.7432	0.28832	10.9241	0.28832	8.50532
0.28958	10.7823	0.28958	10.9894	0.28958	8.52951
0.29085	10.8134	0.29085	11.0194	0.29085	8.55369
0.29211	10.8376	0.29211	11.0847	0.29211	8.59131
0.29337	10.877	0.29337	11.1146	0.29337	8.6558
0.29464	10.9141	0.29464	11.18	0.29464	8.69342
0.2959	10.9523	0.2959	11.2181	0.2959	8.7176
0.29717	10.9869	0.29717	11.2426	0.29717	8.73373
0.29843	11.0272	0.29843	11.2671	0.29843	8.81165
0.2997	11.0827	0.2997	11.3052	0.2997	8.88152
0.30096	11.1277	0.30096	11.3705	0.30096	8.93794
0.30222	11.1631	0.30222	11.4086	0.30222	8.97556
0.30349	11.2173	0.30349	11.4331	0.30349	8.99975
0.30475	11.2703	0.30475	11.4576	0.30475	9.02393
0.30602	11.3232	0.30602	11.4957	0.30602	9.06961
0.30728	11.3774	0.30728	11.5611	0.30728	9.09379
0.30855	11.4212	0.30855	11.5992	0.30855	9.11798
0.30981	11.464	0.30981	11.6237	0.30981	9.16366
0.31107	11.5011	0.31107	11.6482	0.31107	9.18784
0.31234	11.5276	0.31234	11.6945	0.31234	9.21203
0.3136	11.5529	0.3136	11.7189	0.3136	9.24965
0.31487	11.5866	0.31487	11.7434	0.31487	9.31414
0.31613	11.6237	0.31613	11.7816	0.31613	9.34369
0.3174	11.6677	0.3174	11.8469	0.3174	9.40818
0.31866	11.7094	0.31866	11.8768	0.31866	9.4458
0.31992	11.7522	0.31992	11.9422	0.31992	9.46999
0.32119	11.7914	0.32119	11.9721	0.32119	9.49417
0.32245	11.8363	0.32245	12.0374	0.32245	9.53179
0.32372	11.8672	0.32372	12.0755	0.32372	9.59628
0.32498	11.9121	0.32498	12.1	0.32498	9.6339
0.32624	11.9722	0.32624	12.1245	0.32624	9.66614
0.32751	12.03	0.32751	12.1708	0.32751	9.65002
0.32877	12.0681	0.32877	12.1953	0.32877	9.6742
0.33004	12.1167	0.33004	12.2198	0.33004	9.75213
0.3313	12.1584	0.3313	12.2579	0.3313	9.82199
0.33257	12.1756	0.33257	12.3232	0.33257	9.87842
0.33383	12.1989	0.33383	12.3614	0.33383	9.91604
0.33509	12.2316	0.33509	12.394	0.33509	9.94829
0.33636	12.2503	0.33636	12.3777	0.33636	9.93216
0.33762	12.2793	0.33762	12.4104	0.33762	9.96441
0.33889	12.3222	0.33889	12.4485	0.33889	10.002
0.34015	12.3696	0.34015	12.5138	0.34015	10.0665
0.34142	12.4125	0.34142	12.5437	0.34142	10.0961
0.34268	12.4542	0.34268	12.6091	0.34268	10.1606
0.34394	12.4982	0.34394	12.6472	0.34394	10.1982
0.34521	12.5353	0.34521	12.6717	0.34521	10.2224
0.34647	12.5689	0.34647	12.6962	0.34647	10.2465
0.34774	12.6025	0.34774	12.7343	0.34774	10.2842
0.349	12.6187	0.349	12.7996	0.349	10.3487
0.35026	12.6477	0.35026	12.8377	0.35026	10.3863
0.35153	12.6931	0.35153	12.8622	0.35153	10.4105
0.35279	12.7313	0.35279	12.8867	0.35279	10.4346
0.35406	12.7742	0.35406	12.933	0.35406	10.4723
0.35532	12.8124	0.35532	12.9575	0.35532	10.5367
0.35659	12.8495	0.35659	12.982	0.35659	10.5744
0.35785	12.8889	0.35785	13.0201	0.35785	10.5986
0.35911	12.9214	0.35911	13.0854	0.35911	10.6227
0.36038	12.9504	0.36038	13.1235	0.36038	10.6684
0.36164	12.9794	0.36164	13.1562	0.36164	10.6926
0.36291	13.0202	0.36291	13.1399	0.36291	10.7168
0.36417	13.0492	0.36417	13.1725	0.36417	10.7625
0.36544	13.0783	0.36544	13.2106	0.36544	10.7866
0.3667	13.1107	0.3667	13.276	0.3667	10.8108
0.36796	13.1501	0.36796	13.3141	0.36796	10.8485
0.36923	13.1872	0.36923	13.3386	0.36923	10.913
0.37049	13.2338	0.37049	13.3631	0.37049	10.9425
0.37176	13.2662	0.37176	13.4012	0.37176	11.007
0.37302	13.2964	0.37302	13.4665	0.37302	11.0446
0.37429	13.3278	0.37429	13.5046	0.37429	11.0688
0.37555	13.3637	0.37555	13.5373	0.37555	11.093
0.37681	13.395	0.37681	13.521	0.37681	11.1306
0.37808	13.4252	0.37808	13.5536	0.37808	11.1951
0.37934	13.4577	0.37934	13.5999	0.37934	11.2327
0.38061	13.4959	0.38061	13.6244	0.38061	11.2569
0.38187	13.5434	0.38187	13.6489	0.38187	11.2811
0.38313	13.5908	0.38313	13.687	0.38313	11.3268
0.3844	13.6291	0.3844	13.7523	0.3844	11.3509
0.38566	13.6616	0.38566	13.7904	0.38566	11.3751
0.38693	13.6918	0.38693	13.8149	0.38693	11.4208
0.38819	13.7314	0.38819	13.8394	0.38819	11.445
0.38946	13.7569	0.38946	13.8857	0.38946	11.4692
0.39072	13.7802	0.39072	13.9102	0.39072	11.5148
0.39198	13.8046	0.39198	13.9347	0.39198	11.539
0.39325	13.8337	0.39325	13.981	0.39325	11.5552
0.39451	13.879	0.39451	14.0055	0.39451	11.6331
0.39578	13.9256	0.39578	14.03	0.39578	11.711
0.39704	13.9581	0.39704	14.0681	0.39704	11.7271
0.39831	13.9883	0.39831	14.1334	0.39831	11.7513
0.39957	14.0279	0.39957	14.1715	0.39957	11.797
0.40083	14.0534	0.40083	14.2042	0.40083	11.8212
0.4021	14.0767	0.4021	14.1879	0.4021	11.8454
0.40336	14.1094	0.40336	14.2205	0.40336	11.883
0.40463	14.1281	0.40463	14.2668	0.40463	11.9475
0.40589	14.1654	0.40589	14.2913	0.40589	11.9851
0.40716	14.2062	0.40716	14.3158	0.40716	12.0093
0.40842	14.2435	0.40842	14.3621	0.40842	12.0335
0.40968	14.2622	0.40968	14.3866	0.40968	12.0711
0.41095	14.2949	0.41095	14.4029	0.41095	12.1356
0.41221	14.3181	0.41221	14.4819	0.41221	12.1732
0.41348	14.3437	0.41348	14.5608	0.41348	12.1974
0.41474	14.3833	0.41474	14.5853	0.41474	12.2216
0.416	14.4135	0.416	14.5771	0.416	12.2672
0.41727	14.446	0.41727	14.569	0.41727	12.2914
0.41853	14.4925	0.41853	14.6016	0.41853	12.3156
0.4198	14.5296	0.4198	14.6479	0.4198	12.3532
0.42106	14.569	0.42106	14.6724	0.42106	12.4177
0.42233	14.6015	0.42233	14.6969	0.42233	12.4553
0.42359	14.6305	0.42359	14.7432	0.42359	12.4876
0.42485	14.6596	0.42485	14.7677	0.42485	12.4715
0.42612	14.7003	0.42612	14.7922	0.42612	12.5037
0.42738	14.7377	0.42738	14.8303	0.42738	12.5413
0.42865	14.7563	0.42865	14.8956	0.42865	12.6058
0.42991	14.789	0.42991	14.9337	0.42991	12.6354
0.43118	14.8123	0.43118	14.9582	0.43118	12.6998
0.43244	14.8379	0.43244	14.9827	0.43244	12.7375
0.4337	14.8775	0.4337	15.029	0.4337	12.7616
0.43497	14.9077	0.43497	15.0617	0.43497	12.7858
0.43623	14.9402	0.43623	15.0453	0.43623	12.8235
0.4375	14.9867	0.4375	15.078	0.4375	12.888
0.43876	15.0238	0.43876	15.1161	0.43876	12.9256
0.44003	15.0632	0.44003	15.1814	0.44003	12.9578
0.44129	15.0957	0.44129	15.2195	0.44129	12.9417
0.44255	15.1247	0.44255	15.2522	0.44255	12.9739
0.44382	15.1537	0.44382	15.2359	0.44382	13.0115
0.44508	15.1945	0.44508	15.2685	0.44508	13.076
0.44635	15.2318	0.44635	15.3148	0.44635	13.1137
0.44761	15.2505	0.44761	15.3393	0.44761	13.1379
0.44887	15.2832	0.44887	15.3638	0.44887	13.162
0.45014	15.3065	0.45014	15.4019	0.45014	13.1997
0.4514	15.332	0.4514	15.4672	0.4514	13.2561
0.45267	15.3717	0.45267	15.5053	0.45267	13.3259
0.45393	15.4018	0.45393	15.5298	0.45393	13.4039
0.4552	15.4343	0.4552	15.5543	0.4552	13.4281
0.45646	15.4809	0.45646	15.6006	0.45646	13.4119
0.45772	15.5179	0.45772	15.6251	0.45772	13.4442
0.45899	15.5573	0.45899	15.6496	0.45899	13.4818
0.46025	15.5898	0.46025	15.6959	0.46025	13.5463
0.46152	15.6271	0.46152	15.7286	0.46152	13.5839
0.46278	15.6458	0.46278	15.7122	0.46278	13.6161
0.46405	15.6785	0.46405	15.7449	0.46405	13.6
0.46531	15.7101	0.46531	15.7912	0.46531	13.6323
0.46657	15.7336	0.46657	15.8157	0.46657	13.6779
0.46784	15.7548	0.46784	15.8402	0.46784	13.7021
0.4691	15.7794	0.4691	15.8783	0.4691	13.7182
0.47037	15.8006	0.47037	15.9436	0.47037	13.7962
0.47163	15.8241	0.47163	15.9817	0.47163	13.8741
0.4729	15.8474	0.4729	16.0144	0.4729	13.8902
0.47416	15.8822	0.47416	16.0062	0.47416	13.9144
0.47542	15.9193	0.47542	16.0062	0.47542	13.9601
0.47669	15.9621	0.47669	15.998	0.47669	13.9843
0.47795	16.0142	0.47795	16.0307	0.47795	14.0085
0.47922	16.0662	0.47922	16.0688	0.47922	14.0541
0.48048	16.1091	0.48048	16.1342	0.48048	14.0783
0.48174	16.1545	0.48174	16.1723	0.48174	14.1025
0.48301	16.1789	0.48301	16.1968	0.48301	14.1482
0.48427	16.1941	0.48427	16.2213	0.48427	14.1724
0.48554	16.2118	0.48554	16.2675	0.48554	14.1966
0.4868	16.2296	0.4868	16.3002	0.4868	14.2342
0.48807	16.2531	0.48807	16.292	0.48807	14.2987
0.48933	16.2754	0.48933	16.292	0.48933	14.3363
0.49059	16.3024	0.49059	16.2839	0.49059	14.3605
0.49186	16.3397	0.49186	16.3165	0.49186	14.3847
0.49312	16.3805	0.49312	16.3546	0.49312	14.4223
0.49439	16.4178	0.49439	16.42	0.49439	14.4868
0.49565	16.4365	0.49565	16.4581	0.49565	14.5163
0.49692	16.4692	0.49692	16.4826	0.49692	14.5808
0.49818	16.5007	0.49818	16.5071	0.49818	14.6184
0.49944	16.5159	0.49944	16.5533	0.49944	14.6426
0.50071	16.5475	0.50071	16.5779	0.50071	14.6668
0.50197	16.5802	0.50197	16.6024	0.50197	14.7044
0.50324	16.5989	0.50324	16.6486	0.50324	14.7689
0.5045	16.6362	0.5045	16.6731	0.5045	14.8065
0.50576	16.677	0.50576	16.6976	0.50576	14.8307
0.50703	16.706	0.50703	16.7439	0.50703	14.8549
0.50829	16.735	0.50829	16.7766	0.50829	14.9006
0.50956	16.7758	0.50956	16.7602	0.50956	14.9247
0.51082	16.8131	0.51082	16.7929	0.51082	14.9409
0.51209	16.8318	0.51209	16.8392	0.51209	15.0188
0.51335	16.8645	0.51335	16.8637	0.51335	15.0887
0.51461	16.8878	0.51461	16.8882	0.51461	15.1451
0.51588	16.9133	0.51588	16.9344	0.51588	15.1827
0.51714	16.953	0.51714	16.9671	0.51714	15.215
0.51841	16.9914	0.51841	16.9508	0.51841	15.1988
0.51967	17.0218	0.51967	16.9834	0.51967	15.2311
0.52094	17.0499	0.52094	17.0297	0.52094	15.2768
0.5222	17.0815	0.5222	17.0542	0.5222	15.3009
0.52346	17.1096	0.52346	17.0787	0.52346	15.3171
0.52473	17.1273	0.52473	17.125	0.52473	15.395
0.52599	17.1405	0.52599	17.1577	0.52599	15.4729
0.52726	17.1548	0.52726	17.1413	0.52726	15.489
0.52852	17.176	0.52852	17.174	0.52852	15.5132
0.52979	17.2098	0.52979	17.2203	0.52979	15.5589
0.53105	17.2494	0.53105	17.2529	0.53105	15.5831
0.53231	17.2879	0.53231	17.2366	0.53231	15.6073
0.53358	17.31	0.53358	17.2692	0.53358	15.6449
0.53484	17.3402	0.53484	17.3155	0.53484	15.7094
0.53611	17.3819	0.53611	17.34	0.53611	15.747
0.53737	17.4259	0.53737	17.3645	0.53737	15.7712
0.53863	17.463	0.53863	17.4108	0.53863	15.7954
0.5399	17.5049	0.5399	17.4353	0.5399	15.833
0.54116	17.5365	0.54116	17.4598	0.54116	15.8975
0.54243	17.5718	0.54243	17.5061	0.54243	15.927
0.54369	17.5895	0.54369	17.5306	0.54369	15.9915
0.54496	17.6038	0.54496	17.5551	0.54496	16.0291
0.54622	17.5994	0.54622	17.5932	0.54622	16.0533
0.54748	17.6091	0.54748	17.6585	0.54748	16.0775
0.54875	17.6386	0.54875	17.6966	0.54875	16.1151
0.55001	17.6667	0.55001	17.7293	0.55001	16.1796
0.55128	17.7074	0.55128	17.7129	0.55128	16.2172
0.55254	17.7457	0.55254	17.7456	0.55254	16.2414
0.55381	17.7931	0.55381	17.7919	0.55381	16.2656
0.55507	17.8406	0.55507	17.8246	0.55507	16.3032
0.55633	17.8788	0.55633	17.8164	0.55633	16.3677
0.5576	17.9196	0.5576	17.8082	0.5576	16.4053
0.55886	17.9477	0.55886	17.8409	0.55886	16.4295
0.56013	17.9689	0.56013	17.8872	0.56013	16.4537
0.56139	17.989	0.56139	17.9117	0.56139	16.4994
0.56266	17.9927	0.56266	17.9362	0.56266	16.5236
0.56392	18.0127	0.56392	17.9824	0.56392	16.5397
0.56518	18.0339	0.56518	18.0069	0.56518	16.6176
0.56645	18.062	0.56645	18.0314	0.56645	16.6875
0.56771	18.1028	0.56771	18.0777	0.56771	16.7439
0.56898	18.1493	0.56898	18.1104	0.56898	16.7735
0.57024	18.1947	0.57024	18.094	0.57024	16.8379
0.5715	18.2237	0.5715	18.1267	0.5715	16.8756
0.57277	18.2481	0.57277	18.1648	0.57277	16.8998
0.57403	18.2797	0.57403	18.2301	0.57403	16.9239
0.5753	18.3032	0.5753	18.2682	0.5753	16.9696
0.57656	18.3244	0.57656	18.3009	0.57656	16.9938
0.57783	18.349	0.57783	18.2928	0.57783	17.0099
0.57909	18.3702	0.57909	18.2846	0.57909	17.0878
0.58035	18.3937	0.58035	18.3173	0.58035	17.1658
0.58162	18.4253	0.58162	18.3635	0.58162	17.1819
0.58288	18.458	0.58288	18.388	0.58288	17.2061
0.58415	18.4767	0.58415	18.4125	0.58415	17.2437
0.58541	18.514	0.58541	18.4588	0.58541	17.3082
0.58668	18.5548	0.58668	18.4915	0.58668	17.3377
0.58794	18.5921	0.58794	18.4833	0.58794	17.4022
0.5892	18.6107	0.5892	18.4751	0.5892	17.4399
0.59047	18.6435	0.59047	18.5078	0.59047	17.464
0.59173	18.675	0.59173	18.5459	0.59173	17.4882
0.593	18.6985	0.593	18.6112	0.593	17.5258
0.59426	18.7197	0.59426	18.6493	0.59426	17.5903
0.59553	18.7444	0.59553	18.6738	0.59553	17.6279
0.59679	18.7656	0.59679	18.6983	0.59679	17.6521
0.59805	18.7974	0.59805	18.7446	0.59805	17.6683
0.59932	18.8268	0.59932	18.7773	0.59932	17.7462
0.60058	18.8494	0.60058	18.7691	0.60058	17.8161
0.60185	18.8522	0.60185	18.7691	0.60185	17.8725
0.60311	18.8619	0.60311	18.761	0.60311	17.9101
0.60437	18.8842	0.60437	18.7936	0.60437	17.9343
0.60564	18.9123	0.60564	18.8399	0.60564	17.9504
0.6069	18.931	0.6069	18.8726	0.6069	18.0283
0.60817	18.9729	0.60817	18.8562	0.60817	18.0982
0.60943	19.0229	0.60943	18.8889	0.60943	18.1546
0.6107	19.074	0.6107	18.9352	0.6107	18.1842
0.61196	19.1111	0.61196	18.9678	0.61196	18.2487
0.61322	19.1459	0.61322	18.9515	0.61322	18.2782
0.61449	19.1692	0.61449	18.9842	0.61449	18.3427
0.61575	19.1927	0.61575	19.0223	0.61575	18.3723
0.61702	19.2139	0.61702	19.0876	0.61702	18.4368
0.61828	19.2385	0.61828	19.1257	0.61828	18.4663
0.61955	19.2597	0.61955	19.1584	0.61955	18.5308
0.62081	19.2832	0.62081	19.142	0.62081	18.5684
0.62207	19.3148	0.62207	19.1747	0.62207	18.6007
0.62334	19.3475	0.62334	19.2128	0.62334	18.5926
0.6246	19.3662	0.6246	19.2781	0.6246	18.5926
0.62587	19.4035	0.62587	19.3163	0.62587	18.5765
0.62713	19.4443	0.62713	19.3407	0.62713	18.641
0.6284	19.4733	0.6284	19.3652	0.6284	18.7243
0.62966	19.5023	0.62966	19.4034	0.62966	18.813
0.63092	19.5431	0.63092	19.4687	0.63092	18.8909
0.63219	19.5804	0.63219	19.5068	0.63219	18.9554
0.63345	19.6074	0.63345	19.5395
0.63472	19.6297	0.63472	19.5313	0.63219	18.7708
0.63598	19.6532	0.63598	19.5231	0.63092	18.1954
0.63724	19.6626	0.63724	19.5558	0.62966	16.9375
0.63851	19.6908	0.63851	19.6021	0.6284	16.544
0.63977	19.7223	0.63977	19.6347	0.62713	15.8829
0.64104	19.7504	0.64104	19.6266	0.62587	15.1469
0.6423	19.7891	0.6423	19.6266	0.6246	14.344
0.64357	19.8172	0.64357	19.6184	0.62334	13.6106
0.64483	19.8488	0.64483	19.6511	0.62207	12.9255
0.64609	19.8686	0.64609	19.6973	0.62081	12.4009
0.64736	19.8884	0.64736	19.7218	0.61955	11.9512
0.64862	19.92	0.64862	19.7463	0.61828	11.357
0.64989	19.9481	0.64989	19.7926	0.61702	10.886
0.65115	19.9785	0.65115	19.8171	0.61575	10.3614
0.65242	20.017	0.65242	19.8416	0.61449	9.97867
0.65368	20.0566	0.65368	19.8879	0.61322	9.612
0.65494	20.0905	0.65494	19.9205	0.61196	9.23729
0.65621	20.1117	0.65621	19.9124	0.6107	8.86259
0.65747	20.1342	0.65747	19.9124	0.60943	8.47986
0.65874	20.137	0.65874	19.9042	0.60817	8.12121
0.66	20.1467	0.66	19.9369	0.6069	7.85624
0.66126	20.169	0.66126	19.975	0.60564	7.59662
0.66253	20.1971	0.66253	20.0403	0.60437	7.31024
0.66379	20.2241	0.66379	20.0784	0.60311	6.95695
0.66506	20.2556	0.66506	20.1029	0.60185	6.62239
0.66632	20.2976	0.66632	20.1274	0.60058	6.37348
0.66759	20.3429	0.66759	20.1737	0.59932	6.19148
0.66885	20.3849	0.66885	20.1982	0.59805	5.97469
0.67011	20.4081	0.67011	20.2227	0.59679	5.6776
0.67138	20.4245	0.67138	20.269	0.59553	5.38855
0.67264	20.4457	0.67264	20.3016	0.59426	5.13963
0.67391	20.4692	0.67391	20.2935	0.593	4.89608
0.67517	20.5008	0.67517	20.2853	0.59173	4.67125
0.67644	20.5335	0.67644	20.318	0.59047	4.45178
0.6777	20.5604	0.6777	20.3642	0.5892	4.26443
0.67896	20.5874	0.67896	20.3888	0.58794	4.11723
0.68023	20.6201	0.68023	20.4132	0.58668	3.94326
0.68149	20.6517	0.68149	20.4595	0.58541	3.73449
0.68276	20.6751	0.68276	20.4922	0.58415	3.54714
0.68402	20.6963	0.68402	20.4759	0.58288	3.3812
0.68529	20.721	0.68529	20.5085	0.58162	3.18047
0.68655	20.7422	0.68655	20.5548	0.58035	2.95297
0.68781	20.7657	0.68781	20.5875	0.57909	2.76561
0.68908	20.7972	0.68908	20.5711	0.57783	2.61038
0.69034	20.83	0.69034	20.6038	0.57656	2.4605
0.69161	20.8569	0.69161	20.6501	0.5753	2.34541
0.69287	20.8839	0.69287	20.6746	0.57403	2.15538
0.69413	20.9166	0.69413	20.6991	0.57277	1.97874
0.6954	20.9398	0.6954	20.7453	0.5715	1.82885
0.69666	20.9654	0.69666	20.778	0.57024	1.71912
0.69793	21.0051	0.69793	20.7698	0.56898	1.596
0.69919	21.0435	0.69919	20.7617	0.56771	1.40597
0.70046	21.0656	0.70046	20.7943	0.56645	1.22933
0.70172	21.1041	0.70172	20.8324	0.56518	1.07944
0.70298	21.1437	0.70298	20.8978	0.56392	0.96971
0.70425	21.1693	0.70425	20.9277	0.56266	0.83053
0.70551	21.1926	0.70551	20.9931	0.56139	0.71277
0.70678	21.2253	0.70678	21.0312	0.56013	0.59501
0.70804	21.2522	0.70804	21.0638	0.55886	0.46386
0.70931	21.2792	0.70931	21.0556	0.5576	0.30595
0.71057	21.3119	0.71057	21.0475	0.55633	0.1748
0.71183	21.3435	0.71183	21.0801	0.55507	0.04901
0.7131	21.367	0.7131	21.1264	0.55381	-0.03664
0.71436	21.3965	0.71436	21.1591	0.55254	-0.12229
0.71563	21.4107	0.71563	21.1428	0.55128	-0.24808
0.71689	21.4156	0.71689	21.1754	0.55001	-0.37923
0.71816	21.4437	0.71816	21.2217	0.54875	-0.53714
0.71942	21.4798	0.71942	21.2462	0.54748	-0.66828
0.72068	21.5089	0.72068	21.2707	0.54622	-0.79408
0.72195	21.5425	0.72195	21.317	0.54496	-0.87972
0.72321	21.5925	0.72321	21.3496	0.54369	-0.9734
0.72448	21.6354	0.72448	21.3415	0.54243	-1.06708
0.72574	21.6828	0.72574	21.3333	0.54116	-1.16075
0.727	21.7257	0.727	21.3578	0.5399	-1.2464
0.72827	21.7547	0.72827	21.4367	0.53863	-1.37219
0.72953	21.7816	0.72953	21.5157	0.53737	-1.51137
0.7308	21.804	0.7308	21.5402	0.53611	-1.63716
0.73206	21.8275	0.73206	21.532	0.53484	-1.72281
0.73333	21.8452	0.73333	21.5238	0.53358	-1.81649
0.73459	21.8713	0.73459	21.5565	0.53231	-1.91016
0.73585	21.8927	0.73585	21.5946	0.53105	-2.00384
0.73712	21.8966	0.73712	21.6599	0.52979	-2.09751
0.73838	21.918	0.73838	21.6981	0.52852	-2.19119
0.73965	21.9358	0.73965	21.7307	0.52726	-2.28487
0.74091	21.9639	0.74091	21.7226	0.52599	-2.37854
0.74218	21.9954	0.74218	21.7144	0.52473	-2.47222
0.74344	22.0153	0.74344	21.7471	0.52346	-2.57392
0.7447	22.056	0.7447	21.7933	0.5222	-2.63548
0.74597	22.1026	0.74597	21.8178	0.52094	-2.68366
0.74723	22.148	0.74723	21.8423	0.51967	-2.74522
0.7485	22.177	0.7485	21.8886	0.51841	-2.84692
0.74976	22.2014	0.74976	21.9131	0.51714	-2.9406
0.75103	22.2329	0.75103	21.9376	0.51588	-3.03427
0.75229	22.2482	0.75229	21.9839	0.51461	-3.12795
0.75355	22.2797	0.75355	22.0165	0.51335	-3.22163
0.75482	22.3124	0.75482	22.0002	0.51209	-3.32333
0.75608	22.3394	0.75608	22.0329	0.51082	-3.38489
0.75735	22.3663	0.75735	22.071	0.50956	-3.43307
0.75861	22.3991	0.75861	22.1363	0.50829	-3.50265
0.75987	22.4306	0.75987	22.1744	0.50703	-3.57224
0.76114	22.4458	0.76114	22.2071	0.50576	-3.62042
0.7624	22.4774	0.7624	22.1908	0.5045	-3.68198
0.76367	22.5101	0.76367	22.2234	0.50324	-3.79171
0.76493	22.5371	0.76493	22.2697	0.50197	-3.84524
0.7662	22.564	0.7662	22.3024	0.50071	-3.93356
0.76746	22.5967	0.76746	22.286	0.49944	-4.00851
0.76872	22.6283	0.76872	22.3187	0.49818	-4.09683
0.76999	22.6435	0.76999	22.365	0.49692	-4.15839
0.77125	22.675	0.77125	22.3976	0.49565	-4.22798
0.77252	22.7078	0.77252	22.3813	0.49439	-4.27615
0.77378	22.7264	0.77378	22.414	0.49312	-4.34574
0.77505	22.7637	0.77505	22.4602	0.49186	-4.41533
0.77631	22.8045	0.77631	22.4929	0.49059	-4.4635
0.77757	22.8335	0.77757	22.4847	0.48933	-4.52506
0.77884	22.8626	0.77884	22.4766	0.48807	-4.6348
0.7801	22.9033	0.7801	22.5092	0.4868	-4.69636
0.78137	22.9407	0.78137	22.5474	0.48554	-4.75256
0.78263	22.9593	0.78263	22.6127	0.48427	-4.782
0.7839	22.992	0.7839	22.6426	0.48301	-4.83821
0.78516	23.0236	0.78516	22.708	0.48174	-4.89977
0.78642	23.0471	0.78642	22.7461	0.48048	-5.0095
0.78769	23.0683	0.78769	22.7706	0.47922	-5.07106
0.78895	23.0929	0.78895	22.7951	0.47795	-5.12727
0.79022	23.1059	0.79022	22.8413	0.47669	-5.15671
0.79148	23.1397	0.79148	22.874	0.47542	-5.22094
0.79274	23.1711	0.79274	22.8577	0.47416	-5.25038
0.79401	23.2116	0.79401	22.8903	0.4729	-5.30659
0.79527	23.2521	0.79527	22.9366	0.47163	-5.36815
0.79654	23.3044	0.79654	22.9611	0.47037	-5.47788
0.7978	23.345	0.7978	22.9856	0.4691	-5.53944
0.79907	23.3855	0.79907	23.0319	0.46784	-5.58762
0.80033	23.4169	0.80033	23.0645	0.46657	-5.65721
0.80159	23.4507	0.80159	23.0482	0.46531	-5.73482
0.80286	23.4636	0.80286	23.0809	0.46405	-5.75088
0.80412	23.48	0.80412	23.1272	0.46278	-5.76694
0.80539	23.5033	0.80539	23.1517	0.46152	-5.83653
0.80665	23.5452	0.80665	23.1761	0.46025	-5.94626
0.80792	23.5906	0.80792	23.2224	0.45899	-6.00782
0.80918	23.6242	0.80918	23.2469	0.45772	-6.06403
0.81044	23.6578	0.81044	23.2714	0.45646	-6.09347
0.81171	23.7032	0.81171	23.3177	0.4552	-6.1577
0.81297	23.7451	0.81297	23.3422	0.45393	-6.18714
0.81424	23.7767	0.81424	23.3667	0.45267	-6.25138
0.8155	23.7827	0.8155	23.413	0.4514	-6.28082
0.81676	23.7958	0.81676	23.4375	0.45014	-6.34506
0.81803	23.8136	0.81803	23.462	0.44887	-6.38253
0.81929	23.8417	0.81929	23.5082	0.44761	-6.40661
0.82056	23.8732	0.82056	23.5409	0.44635	-6.4307
0.82182	23.893	0.82182	23.5246	0.44508	-6.46817
0.82309	23.9255	0.82309	23.5572	0.44382	-6.52438
0.82435	23.9741	0.82435	23.5953	0.44255	-6.59397
0.82561	24.0297	0.82561	23.6607	0.44129	-6.67158
0.82688	24.0829	0.82688	23.6988	0.44003	-6.68764
0.82814	24.1163	0.82814	23.7233	0.43876	-6.71173
0.82941	24.1603	0.82941	23.7478	0.4375	-6.7492
0.83067	24.1974	0.83067	23.7859	0.43623	-6.80541
0.83194	24.231	0.83194	23.8512	0.43497	-6.87499
0.8332	24.2646	0.8332	23.8812	0.4337	-6.94458
0.83446	24.2891	0.83446	23.9465	0.43244	-7.00079
0.83573	24.3077	0.83573	23.9846	0.43118	-7.03023
0.83699	24.345	0.83699	24.0173	0.42991	-7.09446
0.83826	24.3858	0.83826	24.0009	0.42865	-7.12391
0.83952	24.4231	0.83952	24.0336	0.42738	-7.18814
0.84079	24.4418	0.84079	24.0799	0.42612	-7.22561
0.84205	24.4662	0.84205	24.1044	0.42485	-7.2497
0.84331	24.4999	0.84331	24.1425	0.42359	-7.27379
0.84458	24.5335	0.84458	24.1806	0.42233	-7.31929
0.84584	24.5789			0.42106	-7.34337
0.84711	24.6208	0.84458	23.791	0.4198	-7.36746
0.84837	24.6441	0.84331	23.7169	0.41853	-7.41296
0.84963	24.6731	0.84205	23.4875	0.41727	-7.43705
0.8509	24.7113	0.84079	22.9063	0.416	-7.45311
0.85216	24.7496	0.83952	22.7576	0.41474	-7.53073
0.85343	24.7703	0.83826	22.4349	0.41348	-7.60834
0.85469	24.804	0.83699	21.4229	0.41221	-7.6244
0.85596	24.854	0.83573	20.7809	0.41095	-7.64849
0.85722	24.9051	0.83446	20.4687	0.40968	-7.69399
0.85848	24.9422	0.8332	19.976	0.40842	-7.71808
0.85975	24.9687	0.83194	19.3617	0.40716	-7.74217
0.86101	24.994	0.83067	18.8757	0.40589	-7.77964
0.86228	25.0277	0.82941	18.3375	0.40463	-7.84387
0.86354	25.073	0.82814	17.7863	0.40336	-7.88134
0.86481	25.1067	0.82688	17.2235	0.4021	-7.90543
0.86607	25.1403	0.82561	16.6702	0.40083	-7.92149
0.86733	25.1774	0.82435	16.0946	0.39957	-7.99911
0.8686	25.2214	0.82309	15.6333	0.39831	-8.07672
0.86986	25.2548	0.82182	15.252	0.39704	-8.10081
0.87113	25.2871	0.82056	14.8749	0.39578	-8.08475
0.87239	25.3276	0.81929	14.3786	0.39451	-8.11687
0.87366	25.3799	0.81803	13.9892	0.39325	-8.15434
0.87492	25.4204	0.81676	13.6861	0.39198	-8.21858
0.87618	25.461	0.8155	13.4178	0.39072	-8.24802
0.87745	25.484	0.81424	13.0932	0.38946	-8.31225
0.87871	25.52	0.81297	12.7752	0.38819	-8.34972
0.87998	25.5513	0.81171	12.4665	0.38693	-8.38184
0.88124	25.5815	0.81044	12.1654	0.38566	-8.36578
0.8825	25.614	0.80918	11.8759	0.3844	-8.3979
0.88377	25.6605	0.80792	11.5889	0.38313	-8.4434
0.88503	25.6976	0.80665	11.3076	0.38187	-8.46749
0.8863	25.737	0.80539	11.0331	0.38061	-8.49158
0.88756	25.7695	0.80412	10.7687	0.37934	-8.53708
0.88883	25.7985	0.80286	10.5125	0.37808	-8.56116
0.89009	25.8275	0.80159	10.2617	0.37681	-8.58525
0.89135	25.8683	0.80033	10.0206	0.37555	-8.62272
0.89262	25.8973	0.79907	9.78526	0.37429	-8.68696
0.89388	25.9263	0.7978	9.5501	0.37302	-8.7164
0.89515	25.9588	0.79654	9.31508	0.37176	-8.78063
0.89641	25.9982	0.79527	9.08703	0.37049	-8.8181
0.89768	26.0353	0.79401	8.87102	0.36923	-8.85022
0.89894	26.0818	0.79274	8.66328	0.36796	-8.84219
0.9002	26.1143	0.79148	8.45294	0.3667	-8.84219
0.90147	26.1362	0.79022	8.24069	0.36544	-8.84219
0.90273	26.1779	0.78895	8.03106	0.36417	-8.83416
0.904	26.2136	0.78769	7.83241	0.36291	-8.86628
0.90526	26.2528	0.78642	7.64281	0.36164	-8.90375
0.90653	26.3049	0.78516	7.45248	0.36038	-8.96799
0.90779	26.344	0.7839	7.26215	0.35911	-9.00546
0.90905	26.4007	0.78263	7.07318	0.35785	-9.02954
0.91032	26.4574	0.78137	6.88958	0.35659	-9.05363
0.91158	26.4965	0.7801	6.70796	0.35532	-9.09913
0.91285	26.5276	0.77884	6.53003	0.35406	-9.13125
0.91411	26.5518	0.77757	6.35641	0.35279	-9.12322
0.91537	26.5912	0.77631	6.18344	0.35153	-9.11519
0.91664	26.6283	0.77505	6.01151	0.35026	-9.14731
0.9179	26.6666	0.77378	5.83858	0.349	-9.19281
0.91917	26.7094	0.77252	5.66604	0.34774	-9.2169
0.92043	26.7476	0.77125	5.49844	0.34647	-9.24098
0.9217	26.7847	0.76999	5.33711	0.34521	-9.28648
0.92296	26.8241	0.76872	5.17508	0.34394	-9.3186
0.92422	26.8483	0.76746	5.00833	0.34268	-9.30254
0.92549	26.8877	0.7662	4.8407	0.34142	-9.33466
0.92675	26.9248	0.76493	4.68159	0.34015	-9.37213
0.92802	26.963	0.76367	4.53143	0.33889	-9.43637
0.92928	27.0059	0.7624	4.38436	0.33762	-9.47384
0.93055	27.0358	0.76114	4.23326	0.33636	-9.50595
0.93181	27.0833	0.75987	4.08079	0.33509	-9.4899
0.93307	27.1225	0.75861	3.93517	0.33383	-9.52201
0.93434	27.1628	0.75735	3.79581	0.33257	-9.56751
0.9356	27.2137	0.75608	3.65657	0.3313	-9.59963
0.93687	27.2494	0.75482	3.51831	0.33004	-9.58357
0.93813	27.3003	0.75355	3.38418	0.32877	-9.61569
0.93939	27.3406	0.75229	3.25222	0.32751	-9.66119
0.94066	27.3798	0.75103	3.11571	0.32624	-9.69331
0.94192	27.419	0.74976	2.97754	0.32498	-9.67725
0.94319	27.451	0.7485	2.84514	0.32372	-9.70937
0.94445	27.504	0.74723	2.72014	0.32245	-9.75487
0.94572	27.5581	0.74597	2.59747	0.32119	-9.78698
0.94698	27.6228	0.7447	2.47027	0.31992	-9.77092
0.94824	27.6724	0.74344	2.34077	0.31866	-9.80304
0.94951	27.7161	0.74218	2.21583	0.3174	-9.84854
0.95077	27.7553	0.74091	2.09572	0.31613	-9.88066
0.95204	27.791	0.73965	1.97764	0.31487	-9.8646
0.9533	27.8244	0.73838	1.85945	0.3136	-9.89672
0.95457	27.8567	0.73712	1.74058	0.31234	-9.94222
0.95583	27.8972	0.73585	1.62255	0.31107	-9.97433
0.95709	27.9412	0.73459	1.50889	0.30981	-9.95828
0.95836	27.9838	0.73333	1.40006	0.30855	-9.99039
0.95962	28.0345	0.73206	1.28812	0.30728	-10.0359
0.96089	28.0817	0.7308	1.17267	0.30602	-10.068
0.96215	28.1267	0.72953	1.05788	0.30475	-10.06
0.96342	28.1704	0.72827	0.94325	0.30349	-10.0519
0.96468	28.2142	0.727	0.82966	0.30222	-10.0841
0.96594	28.2508	0.72574	0.71794	0.30096	-10.1296
0.96721	28.3084	0.72448	0.60646	0.2997	-10.1617
0.96847	28.3672	0.72321	0.49663	0.29843	-10.1537
0.96974	28.4073	0.72195	0.38638	0.29717	-10.1456
0.971	28.4485	0.72068	0.27531	0.2959	-10.1777
0.97226	28.5107	0.71942	0.16459	0.29464	-10.2233
0.97353	28.5741	0.71816	0.06112	0.29337	-10.2554
0.97479	28.6188	0.71689	-0.03703	0.29211	-10.2393
0.97606	28.6729	0.71563	-0.13514	0.29085	-10.2714
0.97732	28.7084	0.71436	-0.23691	0.28958	-10.3089
0.97859	28.7533	0.7131	-0.3385	0.28832	-10.3731
0.97985	28.8005	0.71183	-0.43904	0.28705	-10.4106
0.98111	28.8512	0.71057	-0.53577	0.28579	-10.4427
0.98238	28.8855	0.70931	-0.6332	0.28453	-10.4347
0.98364	28.9316	0.70804	-0.73211	0.28326	-10.4347
0.98491	28.9823	0.70678	-0.83513	0.282	-10.4267
0.98617	29.0387	0.70551	-0.93693	0.28073	-10.4588
0.98744	29.0811	0.70425	-1.03463	0.27947	-10.5043
0.9887	29.1376	0.70298	-1.12895	0.2782	-10.5364
0.98996	29.1883	0.70172	-1.21962	0.27694	-10.5284
0.99123	29.2343	0.70046	-1.30702	0.27568	-10.5203
0.99249	29.2687	0.69919	-1.39705	0.27441	-10.5525
0.99376	29.3193	0.69793	-1.48803	0.27315	-10.598
0.99502	29.3666	0.69666	-1.58037	0.27188	-10.622
0.99629	29.4115	0.6954	-1.66882	0.27062	-10.6461
0.99755	29.4552	0.69413	-1.75655	0.26935	-10.6916
0.99881	29.4984	0.69287	-1.8434	0.26809	-10.7237
1.00008	29.5415	0.69161	-1.93262	0.26683	-10.7157
		0.69034	-2.02132	0.26556	-10.7157
1.00008	29.2886	0.68908	-2.10906	0.2643	-10.7157
0.99881	29.486	0.68781	-2.19242	0.26303	-10.7077
0.99755	28.9094	0.68655	-2.27543	0.26177	-10.7398
0.99629	27.5456	0.68529	-2.36024	0.2605	-10.7853
0.99502	26.5464	0.68402	-2.44817	0.25924	-10.8094
0.99376	25.5494	0.68276	-2.53456	0.25798	-10.8335
0.99249	24.4663	0.68149	-2.6182	0.25671	-10.879
0.99123	23.9482	0.68023	-2.69717	0.25545	-10.9111
0.98996	23.1797	0.67896	-2.77429	0.25418	-10.9031
0.9887	23.2993	0.6777	-2.85196	0.25292	-10.895
0.98744	23.1502	0.67644	-2.9312	0.25166	-10.9271
0.98617	22.4429	0.67517	-3.00566	0.25039	-10.9726
0.98491	22.2218	0.67391	-3.08171	0.24913	-11.0048
0.98364	21.5083	0.67264	-3.15815	0.24786	-10.9967
0.98238	21.0722	0.67138	-3.23559	0.2466	-10.9887
0.98111	20.7329	0.67011	-3.31138	0.24533	-11.0208
0.97985	20.3912	0.66885	-3.38793	0.24407	-11.0663
0.97859	19.9825	0.66759	-3.46338	0.24281	-11.0984
0.97732	19.6125	0.66632	-3.53534	0.24154	-11.0824
0.97606	19.2145	0.66506	-3.60599	0.24028	-11.1145
0.97479	18.8505	0.66379	-3.67749	0.23901	-11.16
0.97353	18.4478	0.66253	-3.75061	0.23775	-11.1921
0.97226	18.0481	0.66126	-3.82774	0.23648	-11.1841
0.971	17.6465	0.66	-3.90346	0.23522	-11.1841
0.96974	17.3021	0.65874	-3.97556	0.23396	-11.1761
0.96847	16.9807	0.65747	-4.04197	0.23269	-11.2082
0.96721	16.6483	0.65621	-4.107	0.23143	-11.2537
0.96594	16.3389	0.65494	-4.17424	0.23016	-11.2858
0.96468	16.0408	0.65368	-4.24565	0.2289	-11.2778
0.96342	15.7565	0.65242	-4.31693	0.22763	-11.2778
0.96215	15.4427	0.65115	-4.38741	0.22637	-11.2697
0.96089	15.1078	0.64989	-4.45475	0.22511	-11.3019
0.95962	14.7845	0.64862	-4.52254	0.22384	-11.3474
0.95836	14.4961	0.64736	-4.5869	0.22258	-11.3795
0.95709	14.2469	0.64609	-4.65327	0.22131	-11.3634
0.95583	13.9656	0.64483	-4.7204	0.22005	-11.3955
0.95457	13.7098	0.64357	-4.7862	0.21879	-11.441
0.9533	13.4645	0.6423	-4.85287	0.21752	-11.4732
0.95204	13.206	0.64104	-4.92121	0.21626	-11.4651
0.95077	12.9648	0.63977	-4.99089	0.21499	-11.4651
0.94951	12.7084	0.63851	-5.06042	0.21373	-11.4571
0.94824	12.4649	0.63724	-5.13127	0.21246	-11.4892
0.94698	12.2271	0.63598	-5.20358	0.2112	-11.5267
0.94572	11.9671	0.63472	-5.27198	0.20994	-11.5909
0.94445	11.7231	0.63345	-5.33661	0.20867	-11.6284
0.94319	11.4835	0.63219	-5.39774	0.20741	-11.6605
0.94192	11.2635	0.63092	-5.46018	0.20614	-11.6525
0.94066	11.0573	0.62966	-5.5235	0.20488	-11.6525
0.93939	10.8382	0.6284	-5.5857	0.20361	-11.6445
0.93813	10.6401	0.62713	-5.64698	0.20235	-11.6766
0.93687	10.4406	0.62587	-5.70709	0.20109	-11.7221
0.9356	10.2233	0.6246	-5.76653	0.19982	-11.7542
0.93434	10.0176	0.62334	-5.82504	0.19856	-11.7381
0.93307	9.80243	0.62207	-5.88166	0.19729	-11.7702
0.93181	9.61306	0.62081	-5.94094	0.19603	-11.8157
0.93055	9.42254	0.61955	-6.00124	0.19477	-11.8479
0.92928	9.22488	0.61828	-6.06272	0.1935	-11.8398
0.92802	9.04933	0.61702	-6.1244	0.19224	-11.8398
0.92675	8.84798	0.61575	-6.18576	0.19097	-11.8398
0.92549	8.64779	0.61449	-6.2456	0.18971	-11.8398
0.92422	8.44644	0.61322	-6.30652	0.18844	-11.8318
0.92296	8.22505	0.61196	-6.37024	0.18718	-11.8639
0.9217	8.03959	0.6107	-6.4335	0.18592	-11.9094
0.92043	7.87718	0.60943	-6.49304	0.18465	-11.9415
0.91917	7.73319	0.60817	-6.55058	0.18339	-11.9255
0.9179	7.58207	0.6069	-6.60872	0.18212	-11.9576
0.91664	7.41689	0.60564	-6.66625	0.18086	-12.0031
0.91537	7.27037	0.60437	-6.7215	0.17959	-12.0272
0.91411	7.09804	0.60311	-6.78001	0.17833	-12.0513
0.91285	6.93862	0.60185	-6.8403	0.17707	-12.0968
0.91158	6.7663	0.60058	-6.89906	0.1758	-12.1289
0.91032	6.58223	0.59932	-6.95631	0.17454	-12.1209
0.90905	6.43548	0.59805	-7.01188	0.17327	-12.1128
0.90779	6.30855	0.59679	-7.06485	0.17201	-12.1449
0.90653	6.16525	0.59553	-7.11857	0.17074	-12.1904
0.90526	6.00906	0.59426	-7.17214	0.16948	-12.2226
0.904	5.84111	0.593	-7.22538	0.16822	-12.2065
0.90273	5.68952	0.59173	-7.27712	0.16695	-12.2386
0.90147	5.52619	0.59047	-7.33036	0.16569	-12.2841
0.9002	5.37091	0.5892	-7.38348	0.16442	-12.3162
0.89894	5.22255	0.58794	-7.43925	0.16316	-12.3082
0.89768	5.07995	0.58668	-7.49427	0.1619	-12.3002
0.89641	4.95462	0.58541	-7.54852	0.16063	-12.3323
0.89515	4.84542	0.58415	-7.60082	0.15937	-12.3778
0.89388	4.70927	0.58288	-7.65475	0.1581	-12.4099
0.89262	4.57796	0.58162	-7.70866	0.15684	-12.4019
0.89135	4.43973	0.58035	-7.76064	0.15557	-12.3939
0.89009	4.30381	0.57909	-7.81263	0.15431	-12.426
0.88883	4.15844	0.57783	-7.87024	0.15305	-12.4715
0.88756	4.01883	0.57656	-7.9277	0.15178	-12.4956
0.8863	3.90019	0.5753	-7.97996	0.15052	-12.5197
0.88503	3.7698	0.57403	-8.02813	0.14925	-12.5651
0.88377	3.64286	0.57277	-8.07756	0.14799	-12.5973
0.8825	3.52629	0.5715	-8.12836	0.14672	-12.5892
0.88124	3.41433	0.57024	-8.17659	0.14546	-12.5892
0.87998	3.30121	0.56898	-8.22238	0.1442	-12.5812
0.87871	3.17289	0.56771	-8.26894	0.14293	-12.6133
0.87745	3.04227	0.56645	-8.31815	0.14167	-12.6508
0.87618	2.92224	0.56518	-8.36988	0.1404	-12.715
0.87492	2.79047	0.56392	-8.42164	0.13914	-12.7525
0.87366	2.68081	0.56266	-8.47146	0.13787	-12.7846
0.87239	2.55825	0.56139	-8.51782	0.13661	-12.7766
0.87113	2.43569	0.56013	-8.56755	0.13535	-12.7686
0.86986	2.31774	0.55886	-8.61701	0.13408	-12.8007
0.8686	2.209	0.5576	-8.66422	0.13282	-12.8462
0.86733	2.09312	0.55633	-8.70811	0.13155	-12.8783
0.86607	1.9807	0.55507	-8.75185	0.13029	-12.8703
0.86481	1.87403	0.55381	-8.7986	0.12903	-12.8622
0.86354	1.77543	0.55254	-8.84729	0.12776	-12.8943
0.86228	1.67452	0.55128	-8.89595	0.1265	-12.9318
0.86101	1.58191	0.55001	-8.94092	0.12523	-12.9961
0.85975	1.47295	0.54875	-8.98906	0.12397	-13.0335
0.85848	1.34992	0.54748	-9.03882	0.1227	-13.0656
0.85722	1.23381	0.54622	-9.0878	0.12144	-13.0576
0.85596	1.12462	0.54496	-9.13528	0.12018	-13.0576
0.85469	1.02233	0.54369	-9.1849	0.11891	-13.0496
0.85343	0.92695	0.54243	-9.23506	0.11765	-13.0817
0.85216	0.83849	0.54116	-9.28667	0.11638	-13.1192
0.8509	0.75694	0.5399	-9.33781	0.11512	-13.1834
0.84963	0.68229	0.53863	-9.38573	0.11385	-13.2209
0.84837	0.5936	0.53737	-9.42781	0.11259	-13.253
0.84711	0.50513	0.53611	-9.46826	0.11133	-13.2369
0.84584	0.39594	0.53484	-9.50905	0.11006	-13.2691
0.84458	0.27867	0.53358	-9.54742	0.1088	-13.3146
0.84331	0.16602	0.53231	-9.5837	0.10753	-13.3467
0.84205	0.05797	0.53105	-9.62283	0.10627	-13.3386
0.84079	-0.04546	0.52979	-9.66449	0.105	-13.3306
0.83952	-0.1443	0.52852	-9.70703	0.10374	-13.3627
0.83826	-0.23852	0.52726	-9.74691	0.10248	-13.4082
0.83699	-0.32814	0.52599	-9.789	0.10121	-13.4323
0.83573	-0.41315	0.52473	-9.83154	0.09995	-13.4564
0.83446	-0.49355	0.52346	-9.87708	0.09868	-13.5019
0.8332	-0.5986	0.5222	-9.9191	0.09742	-13.534
0.83194	-0.70365	0.52094	-9.96154	0.09616	-13.518
0.83067	-0.79235	0.51967	-10.0074	0.09489	-13.5501
0.82941	-0.87528	0.51841	-10.0541	0.09363	-13.5956
0.82814	-0.95476	0.51714	-10.0995	0.09236	-13.6197
0.82688	-1.04138	0.51588	-10.1435	0.0911	-13.6438
0.82561	-1.11879	0.51461	-10.1864	0.08983	-13.6893
0.82435	-1.19159	0.51335	-10.228	0.08857	-13.7214
0.82309	-1.26439	0.51209	-10.2683	0.08731	-13.7053
0.82182	-1.34179	0.51082	-10.3073	0.08604	-13.7374
0.82056	-1.42841	0.50956	-10.3452	0.08478	-13.7829
0.81929	-1.50789	0.50829	-10.3856	0.08351	-13.815
0.81803	-1.59083	0.50703	-10.426	0.08225	-13.799
0.81676	-1.68782	0.50576	-10.4675	0.08098	-13.8311
0.8155	-1.7825	0.5045	-10.5097	0.07972	-13.8766
0.81424	-1.87949	0.50324	-10.5513	0.07846	-13.9007
0.81297	-1.96243	0.50197	-10.5916	0.07719	-13.9248
0.81171	-2.0502	0.50071	-10.6316	0.07593	-13.9703
0.81044	-2.12645	0.49944	-10.6722	0.07466	-14.0024
0.80918	-2.1958	0.49818	-10.71	0.0734	-13.9863
0.80792	-2.26284	0.49692	-10.7458	0.07213	-14.0185
0.80665	-2.33218	0.49565	-10.7845	0.07087	-14.0559
0.80539	-2.41673	0.49439	-10.8298	0.06961	-14.1202
0.80412	-2.50243	0.49312	-10.8729	0.06834	-14.1576
0.80286	-2.57523	0.49186	-10.9135	0.06708	-14.1898
0.80159	-2.65632	0.49059	-10.9508	0.06581	-14.1737
0.80033	-2.73165	0.48933	-10.9896	0.06455	-14.2058
0.79907	-2.80814	0.48807	-11.029	0.06329	-14.2513
0.7978	-2.88002	0.4868	-11.0676	0.06202	-14.2834
0.79654	-2.94153	0.48554	-11.1035	0.06076	-14.2674
0.79527	-2.99958	0.48427	-11.1362	0.05949	-14.2995
0.79401	-3.06109	0.48301	-11.1708	0.05823	-14.337
0.79274	-3.13297	0.48174	-11.2029	0.05696	-14.4012
0.79148	-3.20945	0.48048	-11.2377	0.0557	-14.4387
0.79022	-3.28479	0.47922	-11.2744	0.05444	-14.4708
0.78895	-3.36588	0.47795	-11.3114	0.05317	-14.4628
0.78769	-3.44697	0.47669	-11.3466	0.05191	-14.4547
0.78642	-3.5223	0.47542	-11.3823	0.05064	-14.4869
0.78516	-3.59879	0.47416	-11.4203	0.04938	-14.5323
0.7839	-3.66237	0.4729	-11.4571	0.04811	-14.5564
0.78263	-3.73425	0.47163	-11.4969	0.04685	-14.5805
0.78137	-3.80037	0.47037	-11.5382	0.04559	-14.626
0.7801	-3.87593	0.4691	-11.5789	0.04432	-14.6501
0.77884	-3.94919	0.46784	-11.6163	0.04306	-14.6742
0.77757	-4.0084	0.46657	-11.6525	0.04179	-14.7197
0.77631	-4.07705	0.46531	-11.6868	0.04053	-14.7438
0.77505	-4.15169	0.46405	-11.7202	0.03927	-14.7679
0.77378	-4.20192	0.46278	-11.7537	0.038	-14.8054
0.77252	-4.24523	0.46152	-11.7869	0.03674	-14.8696
0.77125	-4.29084	0.46025	-11.8192	0.03547	-14.907
0.76999	-4.35627	0.45899	-11.8501	0.03421	-14.9392
0.76872	-4.4111	0.45772	-11.8807	0.03294	-14.9231
0.76746	-4.47284	0.45646	-11.9113	0.03168	-14.9552
0.7662	-4.52974	0.4552	-11.9451	0.03042	-15.0007
0.76493	-4.6053	0.45393	-11.9835	0.02915	-15.0248
0.76367	-4.68778	0.45267	-12.021	0.02789	-15.0489
0.7624	-4.77371	0.4514	-12.0566	0.02662	-15.0864
0.76114	-4.83868	0.45014	-12.093	0.02662	-15.1506
0.75987	-4.89788	0.44887	-12.1315	0.02536	-15.1881
0.75861	-4.96653	0.44761	-12.1674	0.02409	-15.2202
0.75735	-5.03288	0.44635	-12.2023	0.02283	-15.2041
0.75608	-5.09347	0.44508	-12.2334	0.02157	-15.2363
0.75482	-5.14485	0.44382	-12.263	0.0203	-15.2737
0.75355	-5.19622	0.44255	-12.2936	0.01904	-15.338
0.75229	-5.2651	0.44129	-12.3234	0.01777	-15.3754
0.75103	-5.32108	0.44003	-12.3511	0.01651	-15.3995
0.74976	-5.38997	0.43876	-12.3763	0.01524	-15.4236
0.7485	-5.44134	0.4375	-12.4041	0.01524	-15.4691
0.74723	-5.49271	0.43623	-12.4335	0.01398	-15.4932
0.74597	-5.5616	0.43497	-12.4661	0.01398	-15.5173
0.7447	-5.61758	0.4337	-12.4975	0.01272	-15.5548
0.74344	-5.67817	0.43244	-12.5278	0.01145	-15.619
0.74218	-5.73991	0.43118	-12.5609	0.01019	-15.6565
0.74091	-5.80764	0.42991	-12.5984	0.00892	-15.6806
0.73965	-5.87191	0.42865	-12.6359	0.00766	-15.7046
0.73838	-5.92329	0.42738	-12.669	0.0064	-15.7501
0.73712	-5.98756	0.42612	-12.6994	0.00513	-15.7822
0.73585	-6.03433	0.42485	-12.7307	0.00387	-15.7662
0.73459	-6.08939	0.42359	-12.7634	0.00387	-15.7983
0.73333	-6.1433	0.42233	-12.7927	0.0026	-15.8438
0.73206	-6.18661	0.42106	-12.82	0.00134	-15.8652
0.7308	-6.24512	0.4198	-12.8468	0	-15.8733
0.72953	-6.31769	0.41853	-12.8784
0.72827	-6.37621	0.41727	-12.9092
0.727	-6.42781	0.416	-12.9382
0.72574	-6.47135	0.41474	-12.9639
0.72448	-6.51835	0.41348	-12.9899
0.72321	-6.56765	0.41221	-13.0194
0.72195	-6.6181	0.41095	-13.0534
0.72068	-6.66855	0.40968	-13.0904
0.71942	-6.71786	0.40842	-13.1231
0.71816	-6.78582	0.40716	-13.1534
0.71689	-6.84433	0.40589	-13.1847
0.71563	-6.90054	0.40463	-13.216
0.71436	-6.9533	0.40336	-13.242
0.7131	-7.00145	0.4021	-13.267
0.71183	-7.04384	0.40083	-13.2914
0.71057	-7.10028	0.39957	-13.3166
0.70931	-7.15096	0.39831	-13.3426
0.70804	-7.19704	0.39704	-13.371
0.70678	-7.23136	0.39578	-13.4004
0.70551	-7.27375	0.39451	-13.4294
0.70425	-7.32305	0.39325	-13.4575
0.70298	-7.38641	0.39198	-13.4794
0.70172	-7.43571	0.39072	-13.5008
0.70046	-7.49077	0.38946	-13.5227
0.69919	-7.55044	0.38819	-13.5508
0.69793	-7.62185	0.38693	-13.5798
0.69666	-7.67691	0.38566	-13.6092
0.6954	-7.72276	0.3844	-13.6372
0.69413	-7.75823	0.38313	-13.6652
0.69287	-7.79486	0.38187	-13.6917
0.69161	-7.85246	0.38061	-13.7174
0.69034	-7.9112	0.37934	-13.7425
0.68908	-7.95129	0.37808	-13.7696
0.68781	-8.00082	0.37681	-13.7966
0.68655	-8.05266	0.37555	-13.8218
0.68529	-8.10795	0.37429	-13.847
0.68402	-8.14688	0.37302	-13.8741
0.68276	-8.19756	0.37176	-13.9012
0.68149	-8.23189	0.37049	-13.927
0.68023	-8.27796	0.36923	-13.9501
0.67896	-8.32865	0.36796	-13.9716
0.6777	-8.38509	0.3667	-13.9934
0.67644	-8.43577	0.36544	-14.0205
0.67517	-8.48185	0.36417	-14.0504
0.67391	-8.52447	0.36291	-14.0826
0.67264	-8.56478	0.36164	-14.1098
0.67138	-8.59565	0.36038	-14.1352
0.67011	-8.64518	0.35911	-14.159
0.66885	-8.69356	0.35785	-14.1837
0.66759	-8.74194	0.35659	-14.2059
0.66632	-8.79147	0.35532	-14.2307
0.66506	-8.8516	0.35406	-14.2586
0.66379	-8.89652	0.35279	-14.2857
0.66253	-8.93569	0.35153	-14.3075
0.66126	-8.97024	0.35026	-14.3288
0.66	-8.99305	0.349	-14.3511
0.65874	-9.03222	0.34774	-14.3719
0.65747	-9.0806	0.34647	-14.3925
0.65621	-9.13934	0.34521	-14.4172
0.65494	-9.19694	0.34394	-14.4435
0.65368	-9.25453	0.34268	-14.471
0.65242	-9.31328	0.34142	-14.4985
0.65115	-9.36165	0.34015	-14.5254
0.64989	-9.40082	0.33889	-14.55
0.64862	-9.43192	0.33762	-14.575
0.64736	-9.45611	0.33636	-14.5949
0.64609	-9.4955	0.33509	-14.6123
0.64483	-9.5243	0.33383	-14.6268
0.64357	-9.57291	0.33257	-14.6442
0.6423	-9.61553	0.3313	-14.6641
0.64104	-9.6616	0.33004	-14.6891
0.63977	-9.71229	0.32877	-14.7148
0.63851	-9.76873	0.32751	-14.7371
0.63724	-9.81941	0.32624	-14.7578
0.63598	-9.86549	0.32498	-14.78
0.63472	-9.90811	0.32372	-14.8051
0.63345	-9.95672	0.32245	-14.832
0.63219	-9.98551	0.32119	-14.8595
0.63092	-10.0249	0.31992	-14.887
0.62966	-10.0491	0.31866	-14.9128
0.6284	-10.0885	0.3174	-14.9391
0.62713	-10.1256	0.31613	-14.9636
0.62587	-10.1638	0.31487	-14.9853
0.6246	-10.2067	0.3136	-15.0055
0.62334	-10.2366	0.31234	-15.0254
0.62207	-10.2841	0.31107	-15.0434
0.62081	-10.3232	0.30981	-15.0615
0.61955	-10.3636	0.30855	-15.0774
0.61828	-10.4145	0.30728	-15.0942
0.61702	-10.4502	0.30602	-15.1101
0.61575	-10.4928	0.30475	-15.1282
0.61449	-10.5435	0.30349	-15.1462
0.61322	-10.5907	0.30222	-15.1655
0.61196	-10.6356	0.30096	-15.1878
0.6107	-10.6794	0.2997	-15.2113
0.60943	-10.7315	0.29843	-15.2355
0.60817	-10.7743	0.29717	-15.2585
0.6069	-10.8114	0.2959	-15.282
0.60564	-10.8462	0.29464	-15.3071
0.60437	-10.8695	0.29337	-15.3349
0.60311	-10.8847	0.29211	-15.3622
0.60185	-10.9162	0.29085	-15.3854
0.60058	-10.9406	0.28958	-15.4051
0.59932	-10.9697	0.28832	-15.4269
0.59805	-11.0151	0.28705	-15.4485
0.59679	-11.0533	0.28579	-15.4691
0.59553	-11.0879	0.28453	-15.487
0.59426	-11.1282	0.28326	-15.504
0.593	-11.1837	0.282	-15.5209
0.59173	-11.2286	0.28073	-15.5384
0.59047	-11.2724	0.27947	-15.5563
0.5892	-11.3245	0.2782	-15.5736
0.58794	-11.3673	0.27694	-15.5927
0.58668	-11.4044	0.27568	-15.6106
0.58541	-11.4392	0.27441	-15.6254
0.58415	-11.4625	0.27315	-15.6413
0.58288	-11.4777	0.27188	-15.6625
0.58162	-11.5092	0.27062	-15.6872
0.58035	-11.5419	0.26935	-15.7122
0.57909	-11.5606	0.26809	-15.7343
0.57783	-11.5896	0.26683	-15.7517
0.57656	-11.6325	0.26556	-15.7686
0.5753	-11.6799	0.2643	-15.7893
0.57403	-11.7145	0.26303	-15.8125
0.57277	-11.7666	0.26177	-15.8312
0.5715	-11.8186	0.2605	-15.8483
0.57024	-11.8615	0.25924	-15.8675
0.56898	-11.8986	0.25798	-15.8886
0.56771	-11.9334	0.25671	-15.9075
0.56645	-11.9483	0.25545	-15.9255
0.56518	-11.9739	0.25418	-15.9436
0.56392	-12.0135	0.25292	-15.963
0.56266	-12.052	0.25166	-15.9845
0.56139	-12.0741	0.25039	-16.0068
0.56013	-12.1043	0.24913	-16.027
0.55886	-12.146	0.24786	-16.0471
0.5576	-12.19	0.2466	-16.0685
0.55633	-12.2188	0.24533	-16.0908
0.55507	-12.2628	0.24407	-16.1124
0.55381	-12.3045	0.24281	-16.132
0.55254	-12.3473	0.24154	-16.149
0.55128	-12.3948	0.24028	-16.165
0.55001	-12.4376	0.23901	-16.1813
0.54875	-12.4667	0.23775	-16.1976
0.54748	-12.4853	0.23648	-16.2116
0.54622	-12.518	0.23522	-16.2255
0.54496	-12.5496	0.23396	-16.2404
0.54369	-12.5648	0.23269	-16.2553
0.54243	-12.5964	0.23143	-16.2678
0.54116	-12.6291	0.23016	-16.2799
0.5399	-12.6477	0.2289	-16.294
0.53863	-12.6851	0.22763	-16.3073
0.53737	-12.7175	0.22637	-16.3191
0.53611	-12.7569	0.22511	-16.3303
0.53484	-12.794	0.22384	-16.3425
0.53358	-12.8406	0.22258	-16.3575
0.53231	-12.873	0.22131	-16.3738
0.53105	-12.9032	0.22005	-16.3912
0.52979	-12.9428	0.21879	-16.4083
0.52852	-12.9684	0.21752	-16.4281
0.52726	-12.9917	0.21626	-16.4455
0.52599	-13.0244	0.21499	-16.4627
0.52473	-13.0431	0.21373	-16.4831
0.52346	-13.0804	0.21246	-16.5091
0.5222	-13.1129	0.2112	-16.5365
0.52094	-13.1523	0.20994	-16.5623
0.51967	-13.1894	0.20867	-16.5853
0.51841	-13.2359	0.20741	-16.6065
0.51714	-13.2767	0.20614	-16.627
0.51588	-13.2965	0.20488	-16.6477
0.51461	-13.328	0.20361	-16.6696
0.51335	-13.3561	0.20235	-16.691
0.51209	-13.3656	0.20109	-16.7115
0.51082	-13.3891	0.19982	-16.7327
0.50956	-13.4114	0.19856	-16.7543
0.50829	-13.4384	0.19729	-16.7706
0.50703	-13.4757	0.19603	-16.7805
0.50576	-13.5082	0.19477	-16.7891
0.5045	-13.5476	0.1935	-16.7982
0.50324	-13.5847	0.19224	-16.8068
0.50197	-13.6229	0.19097	-16.8129
0.50071	-13.6658	0.18971	-16.8224
0.49944	-13.704	0.18844	-16.8356
0.49818	-13.7494	0.18718	-16.8523
0.49692	-13.7784	0.18592	-16.8667
0.49565	-13.8028	0.18465	-16.8779
0.49439	-13.8344	0.18339	-16.8903
0.49312	-13.8579	0.18212	-16.9084
0.49186	-13.8791	0.18086	-16.9313
0.49059	-13.9038	0.17959	-16.9531
0.48933	-13.925	0.17833	-16.9735
0.48807	-13.9567	0.17707	-16.9943
0.4868	-13.9779	0.1758	-17.015
0.48554	-14.0026	0.17454	-17.0339
0.48427	-14.0155	0.17327	-17.0519
0.48301	-14.0494	0.17201	-17.07
0.48174	-14.089	0.17074	-17.0894
0.48048	-14.1274	0.16948	-17.1108
0.47922	-14.1579	0.16822	-17.1327
0.47795	-14.186	0.16695	-17.155
0.47669	-14.2175	0.16569	-17.1768
0.47542	-14.2456	0.16442	-17.1979
0.47416	-14.2634	0.16316	-17.2169
0.4729	-14.2765	0.1619	-17.2362
0.47163	-14.2908	0.16063	-17.2533
0.47037	-14.3203	0.15937	-17.2703
0.4691	-14.3521	0.1581	-17.2882
0.46784	-14.3733	0.15684	-17.307
0.46657	-14.3979	0.15557	-17.3206
0.46531	-14.4191	0.15431	-17.3282
0.46405	-14.4426	0.15305	-17.3343
0.46278	-14.4742	0.15178	-17.3434
0.46152	-14.5069	0.15052	-17.3533
0.46025	-14.5255	0.14925	-17.3644
0.45899	-14.5629	0.14799	-17.3762
0.45772	-14.6036	0.14672	-17.3885
0.45646	-14.641	0.14546	-17.4005
0.4552	-14.6679	0.1442	-17.4148
0.45393	-14.6903	0.14293	-17.4303
0.45267	-14.7138	0.14167	-17.4437
0.4514	-14.7232	0.1404	-17.4535
0.45014	-14.7513	0.13914	-17.4646
0.44887	-14.7829	0.13787	-17.4791
0.44761	-14.811	0.13661	-17.4959
0.44635	-14.8497	0.13535	-17.5136
0.44508	-14.8778	0.13408	-17.5348
0.44382	-14.9093	0.13282	-17.5575
0.44255	-14.9375	0.13155	-17.581
0.44129	-14.9552	0.13029	-17.6008
0.44003	-14.9683	0.12903	-17.6193
0.43876	-14.9826	0.12776	-17.6397
0.4375	-15.0121	0.1265	-17.6644
0.43623	-15.0439	0.12523	-17.689
0.43497	-15.0651	0.12397	-17.7131
0.4337	-15.0897	0.1227	-17.7323
0.43244	-15.1109	0.12144	-17.749
0.43118	-15.1427	0.12018	-17.7663
0.42991	-15.1722	0.11891	-17.7867
0.42865	-15.1865	0.11765	-17.8058
0.42738	-15.1996	0.11638	-17.8224
0.42612	-15.2256	0.11512	-17.8362
0.42485	-15.2434	0.11385	-17.8486
0.42359	-15.2669	0.11259	-17.8604
0.42233	-15.2892	0.11133	-17.8744
0.42106	-15.3245	0.11006	-17.8916
0.4198	-15.3514	0.1088	-17.9113
0.41853	-15.3841	0.10753	-17.9301
0.41727	-15.4157	0.10627	-17.9479
0.416	-15.4392	0.105	-17.9607
0.41474	-15.4604	0.10374	-17.9715
0.41348	-15.4851	0.10248	-17.9815
0.41221	-15.5062	0.10121	-17.9935
0.41095	-15.538	0.09995	-18.0055
0.40968	-15.5592	0.09868	-18.0201
0.40842	-15.5839	0.09742	-18.0351
0.40716	-15.6051	0.09616	-18.05
0.40589	-15.6369	0.09489	-18.0662
0.40463	-15.6664	0.09363	-18.0853
0.40336	-15.6806	0.09236	-18.1068
0.4021	-15.6938	0.0911	-18.1292
0.40083	-15.7198	0.08983	-18.1511
0.39957	-15.7458	0.08857	-18.172
0.39831	-15.759	0.08731	-18.1933
0.39704	-15.7733	0.08604	-18.217
0.39578	-15.8027	0.08478	-18.2401
0.39451	-15.8345	0.08351	-18.2615
0.39325	-15.864	0.08225	-18.2819
0.39198	-15.8783	0.08098	-18.3032
0.39072	-15.8914	0.07972	-18.3224
0.38946	-15.9175	0.07846	-18.3414
0.38819	-15.9435	0.07719	-18.3605
0.38693	-15.9566	0.07593	-18.3799
0.38566	-15.9709	0.07466	-18.3983
0.3844	-16.0004	0.0734	-18.4176
0.38313	-16.0322	0.07213	-18.4381
0.38187	-16.0617	0.07087	-18.4548
0.38061	-16.0843	0.06961	-18.4702
0.37934	-16.087	0.06834	-18.4876
0.37808	-16.105	0.06708	-18.5092
0.37681	-16.1253	0.06581	-18.5307
0.37555	-16.1432	0.06455	-18.5518
0.37429	-16.1543	0.06329	-18.5679
0.37302	-16.1665	0.06202	-18.5815
0.37176	-16.1879	0.06076	-18.5957
0.37049	-16.2057	0.05949	-18.6124
0.36923	-16.2338	0.05823	-18.6307
0.36796	-16.2653	0.05696	-18.6498
0.3667	-16.2934	0.0557	-18.6698
0.36544	-16.3321	0.05444	-18.6868
0.36417	-16.3685	0.05317	-18.7037
0.36291	-16.398	0.05191	-18.7206
0.36164	-16.4077	0.05064	-18.7386
0.36038	-16.4116	0.04938	-18.7588
0.35911	-16.4238	0.04811	-18.7819
0.35785	-16.4231	0.04685	-18.8075
0.35659	-16.4446	0.04559	-18.8287
0.35532	-16.4752	0.04432	-18.8483
0.35406	-16.5105	0.04306	-18.8694
0.35279	-16.5457	0.04179	-18.8946
0.35153	-16.5681	0.04053	-18.9198
0.35026	-16.5916	0.03927	-18.9417
0.349	-16.6093	0.038	-18.9586
0.34774	-16.6353	0.03674	-18.9748
0.34647	-16.6567	0.03547	-18.9944
0.34521	-16.669	0.03421	-19.0158
0.34394	-16.6883	0.03294	-19.0352
0.34268	-16.7042	0.03168	-19.0515
0.34142	-16.7061	0.03042	-19.0644
0.34015	-16.7102	0.02915	-19.0745
0.33889	-16.712	0.02789	-19.0872
0.33762	-16.7279	0.02662	-19.1018
0.33636	-16.739	0.02662	-19.1179
0.33509	-16.7616	0.02536	-19.1343
0.33383	-16.7911	0.02409	-19.1513
0.33257	-16.8228	0.02283	-19.1672
0.3313	-16.8523	0.02157	-19.182
0.33004	-16.8749	0.0203	-19.2009
0.32877	-16.8777	0.01904	-19.224
0.32751	-16.8956	0.01777	-19.2504
0.32624	-16.9159	0.01651	-19.2773
0.32498	-16.9339	0.01524	-19.2985
0.32372	-16.9449	0.01524	-19.3148
0.32245	-16.9655	0.01398	-19.3292
0.32119	-16.9765	0.01398	-19.3494
0.31992	-16.9945	0.01272	-19.3754
0.31866	-17.0148	0.01145	-19.4069
0.3174	-17.0244	0.01019	-19.441
0.31613	-17.0376	0.00892	-19.4767
0.31487	-17.0682	0.00766	-19.5145
0.3136	-17.1034	0.0064	-19.5544
0.31234	-17.1387	0.00513	-19.5964
0.31107	-17.1693	0.00387	-19.6405
0.30981	-17.1908	0.00387	-19.6868
0.30855	-17.1984	0.0026	-19.7351
0.30728	-17.2002	0.00134	-19.7856
0.30602	-17.2044	0	-19.8381
0.30475	-17.2062
0.30349	-17.2221
0.30222	-17.2415
0.30096	-17.2537
0.2997	-17.2751
0.29843	-17.3011
0.29717	-17.3271
0.2959	-17.3486
0.29464	-17.3608
0.29337	-17.3718
0.29211	-17.3898
0.29085	-17.4101
0.28958	-17.4198
0.28832	-17.4329
0.28705	-17.4635
0.28579	-17.4988
0.28453	-17.534
0.28326	-17.5647
0.282	-17.5861
0.28073	-17.5937
0.27947	-17.5955
0.2782	-17.5997
0.27694	-17.6015
0.27568	-17.6174
0.27441	-17.6368
0.27315	-17.6573
0.27188	-17.6766
0.27062	-17.6925
0.26935	-17.6944
0.26809	-17.6985
0.26683	-17.7004
0.26556	-17.708
0.2643	-17.7294
0.26303	-17.76
0.26177	-17.7953
0.2605	-17.8305
0.25924	-17.8529
0.25798	-17.8764
0.25671	-17.8941
0.25545	-17.9201
0.25418	-17.9416
0.25292	-17.9538
0.25166	-17.9731
0.25039	-17.989
0.24913	-17.9992
0.24786	-17.9929
0.2466	-17.9867
0.24533	-17.9968
0.24407	-18.0128
0.24281	-18.0321
0.24154	-18.0526
0.24028	-18.072
0.23901	-18.0796
0.23775	-18.0918
0.23648	-18.104
0.23522	-18.1116
0.23396	-18.1309
0.23269	-18.1514
0.23143	-18.1625
0.23016	-18.1805
0.2289	-18.2007
0.22763	-18.2187
0.22637	-18.2298
0.22511	-18.2503
0.22384	-18.2696
0.22258	-18.2772
0.22131	-18.2894
0.22005	-18.3016
0.21879	-18.301
0.21752	-18.3224
0.21626	-18.353
0.21499	-18.3883
0.21373	-18.4235
0.21246	-18.4541
0.2112	-18.4756
0.20994	-18.4832
0.20867	-18.485
0.20741	-18.4892
0.20614	-18.491
0.20488	-18.5069
0.20361	-18.5263
0.20235	-18.5468
0.20109	-18.5661
0.19982	-18.582
0.19856	-18.5921
0.19729	-18.5942
0.19603	-18.5776
0.19477	-18.5797
0.1935	-18.5898
0.19224	-18.5974
0.19097	-18.6189
0.18971	-18.6495
0.18844	-18.6848
0.18718	-18.72
0.18592	-18.7506
0.18465	-18.7721
0.18339	-18.7797
0.18212	-18.7898
0.18086	-18.7836
0.17959	-18.7774
0.17833	-18.7875
0.17707	-18.8034
0.1758	-18.8227
0.17454	-18.8433
0.17327	-18.8543
0.17201	-18.8723
0.17074	-18.8925
0.16948	-18.9105
0.16822	-18.9216
0.16695	-18.9338
0.16569	-18.9552
0.16442	-18.9812
0.16316	-19.0073
0.1619	-19.0204
0.16063	-19.0347
0.15937	-19.0642
0.1581	-19.096
0.15684	-19.1255
0.15557	-19.148
0.15431	-19.1591
0.15305	-19.175
0.15178	-19.1851
0.15052	-19.1789
0.14925	-19.1727
0.14799	-19.1828
0.14672	-19.1987
0.14546	-19.2181
0.1442	-19.2386
0.14293	-19.2579
0.14167	-19.2738
0.1404	-19.284
0.13914	-19.2777
0.13787	-19.2715
0.13661	-19.2817
0.13535	-19.2893
0.13408	-19.3107
0.13282	-19.3413
0.13155	-19.3766
0.13029	-19.4118
0.12903	-19.4425
0.12776	-19.4639
0.1265	-19.4632
0.12523	-19.4754
0.12397	-19.4876
0.1227	-19.4952
0.12144	-19.5063
0.12018	-19.5288
0.11891	-19.5583
0.11765	-19.5901
0.11638	-19.6196
0.11512	-19.6422
0.11385	-19.6533
0.11259	-19.6691
0.11133	-19.6793
0.11006	-19.6731
0.1088	-19.6669
0.10753	-19.677
0.10627	-19.6929
0.105	-19.7122
0.10374	-19.7327
0.10248	-19.7521
0.10121	-19.7597
0.09995	-19.7719
0.09868	-19.7841
0.09742	-19.7917
0.09616	-19.8028
0.09489	-19.8254
0.09363	-19.8548
0.09236	-19.8866
0.0911	-19.9161
0.08983	-19.9387
0.08857	-19.9498
0.08731	-19.9657
0.08604	-19.9675
0.08478	-19.9716
0.08351	-19.9735
0.08225	-19.9894
0.08098	-20.0087
0.07972	-20.0292
0.07846	-20.0486
0.07719	-20.0562
0.07593	-20.0684
0.07466	-20.0806
0.0734	-20.0799
0.07213	-20.1013
0.07087	-20.132
0.06961	-20.1672
0.06834	-20.2025
0.06708	-20.2331
0.06581	-20.2462
0.06455	-20.2559
0.06329	-20.2762
0.06202	-20.2942
0.06076	-20.3052
0.05949	-20.3174
0.05823	-20.3389
0.05696	-20.3649
0.0557	-20.3909
0.05444	-20.4123
0.05317	-20.4246
0.05191	-20.4439
0.05064	-20.4515
0.04938	-20.4637
0.04811	-20.4759
0.04685	-20.4835
0.04559	-20.5029
0.04432	-20.5234
0.04306	-20.5344
0.04179	-20.5524
0.04053	-20.5727
0.03927	-20.5824
0.038	-20.5955
0.03674	-20.6261
0.03547	-20.6614
0.03421	-20.6966
0.03294	-20.7273
0.03168	-20.7487
0.03042	-20.7563
0.02915	-20.7581
0.02789	-20.7623
0.02662	-20.7641
0.02662	-20.7717
0.02536	-20.7932
0.02409	-20.8238
0.02283	-20.859
0.02157	-20.8943
0.0203	-20.9249
0.01904	-20.9381
0.01777	-20.9477
0.01651	-20.968
0.01524	-20.986
0.01524	-20.997
0.01398	-21.0093
0.01398	-21.0307
0.01272	-21.0567
0.01145	-21.0744
0.01019	-21.098
0.00892	-21.1203
0.00766	-21.1555
0.0064	-21.1908
0.00513	-21.2214
0.00387	-21.24
0.00387	-21.2526
0.0026	-21.2592
0.00134	-21.2598
0	-21.2544

## Sheet: S9b
Times (s)	Voltage (V)	Times (s)	Voltage (V)	Times (s)	Voltage (V)
1.36098	0.10838	1.36098	0.10704	1.36098	0.09287
2.40157	0.11337	2.40157	0.11196	2.40157	0.09714
3.44216	0.13165	3.44216	0.13001	3.44216	0.11281
4.48274	0.14494	4.48274	0.14314	4.48274	0.1242
5.52333	0.1599	5.52333	0.15791	5.52333	0.13701
6.56392	0.17153	6.56392	0.1694	6.56392	0.14698
7.6045	0.18316	7.6045	0.18088	7.6045	0.15695
8.64509	0.19978	8.64509	0.19729	8.64509	0.17119
9.68568	0.20643	9.68568	0.20386	9.68568	0.17688
10.7263	0.2164	10.7263	0.2137	10.7263	0.18543
11.7668	0.22138	11.7668	0.21863	11.7668	0.1897
12.8074	0.23135	12.8074	0.22847	12.8074	0.19824
13.848	0.23966	13.848	0.23668	13.848	0.20536
14.8886	0.24465	14.8886	0.2416	14.8886	0.20963
15.9292	0.25129	15.9292	0.24817	15.9292	0.21533
16.9698	0.25462	16.9698	0.25145	16.9698	0.21818
18.0104	0.2596	18.0104	0.25637	18.0104	0.22245
19.051	0.26293	19.051	0.25965	19.051	0.2253
20.0915	0.2729	20.0915	0.2695	20.0915	0.23384
21.1321	0.27622	21.1321	0.27278	21.1321	0.23669
22.1727	0.2812	22.1727	0.27771	22.1727	0.24096
23.2133	0.28453	23.2133	0.28099	23.2133	0.24381
24.2539	0.28785	24.2539	0.28427	24.2539	0.24666
25.2945	0.29284	25.2945	0.28919	25.2945	0.25093
26.3351	0.29616	26.3351	0.29247	26.3351	0.25377
27.3757	0.30115	27.3757	0.2974	27.3757	0.25805
28.4162	0.30281	28.4162	0.29904	28.4162	0.25947
29.4568	0.30779	29.4568	0.30396	29.4568	0.26374
30.4974	0.31112	30.4974	0.30724	30.4974	0.26659
31.538	0.31444	31.538	0.31053	31.538	0.26944
32.5786	0.31942	32.5786	0.31545	32.5786	0.27371
33.6192	0.32109	33.6192	0.31709	33.6192	0.27513
34.6598	0.32607	34.6598	0.32201	34.6598	0.27941
35.7003	0.32939	35.7003	0.3253	35.7003	0.28225
36.7409	0.33272	36.7409	0.32858	36.7409	0.2851
37.7815	0.3377	37.7815	0.3335	37.7815	0.28937
38.8221	0.33937	38.8221	0.33514	38.8221	0.2908
39.8627	0.34435	39.8627	0.34007	39.8627	0.29507
40.9033	0.34601	40.9033	0.34171	40.9033	0.29649
41.9439	0.34934	41.9439	0.34499	41.9439	0.29934
42.9845	0.35266	42.9845	0.34827	42.9845	0.30219
44.025	0.35598	44.025	0.35155	44.025	0.30504
45.0656	0.35931	45.0656	0.35484	45.0656	0.30788
46.1062	0.36263	46.1062	0.35812	46.1062	0.31073
47.1468	0.36595	47.1468	0.3614	47.1468	0.31358
48.1874	0.37094	48.1874	0.36632	48.1874	0.31785
49.228	0.3726	49.228	0.36796	49.228	0.31927
50.2685	0.37592	50.2685	0.37125	50.2685	0.32212
51.3091	0.37925	51.3091	0.37453	51.3091	0.32497
52.3497	0.38091	52.3497	0.37617	52.3497	0.32639
53.3903	0.38589	53.3903	0.38109	53.3903	0.33067
54.4309	0.38756	54.4309	0.38273	54.4309	0.33209
55.4715	0.39088	55.4715	0.38602	55.4715	0.33494
56.5121	0.3942	56.5121	0.3893	56.5121	0.33779
57.5527	0.39586	57.5527	0.39094	57.5527	0.33921
58.5932	0.39919	58.5932	0.39422	58.5932	0.34206
59.6338	0.40085	59.6338	0.39586	59.6338	0.34348
60.6744	0.40583	60.6744	0.40078	60.6744	0.34775
61.715	0.4075	61.715	0.40243	61.715	0.34918
62.7556	0.41082	62.7556	0.40571	62.7556	0.35202
63.7962	0.41414	63.7962	0.40899	63.7962	0.35487
64.8368	0.41581	64.8368	0.41063	64.8368	0.3563
65.8774	0.41913	65.8774	0.41391	65.8774	0.35914
66.9179	0.42245	66.9179	0.4172	66.9179	0.36199
67.9585	0.42411	67.9585	0.41884	67.9585	0.36342
68.9991	0.42744	68.9991	0.42212	68.9991	0.36626
70.0397	0.43076	70.0397	0.4254	70.0397	0.36911
71.0803	0.43408	71.0803	0.42868	71.0803	0.37196
72.1209	0.43575	72.1209	0.43032	72.1209	0.37338
73.1615	0.43907	73.1615	0.43361	73.1615	0.37623
74.202	0.44073	74.202	0.43525	74.202	0.37766
75.2426	0.44239	75.2426	0.43689	75.2426	0.37908
76.2832	0.44572	76.2832	0.44017	76.2832	0.38193
77.3238	0.44904	77.3238	0.44345	77.3238	0.38478
78.3644	0.4507	78.3644	0.44509	78.3644	0.3862
79.405	0.45402	79.405	0.44838	79.405	0.38905
80.4456	0.45569	80.4456	0.45002	80.4456	0.39047
81.4861	0.45901	81.4861	0.4533	81.4861	0.39332
82.5267	0.46233	82.5267	0.45658	82.5267	0.39617
83.5673	0.464	83.5673	0.45822	83.5673	0.39759
84.6079	0.46732	84.6079	0.4615	84.6079	0.40044
85.6485	0.46898	85.6485	0.46314	85.6485	0.40186
86.6891	0.47064	86.6891	0.46479	86.6891	0.40329
87.7297	0.47397	87.7297	0.46807	87.7297	0.40613
88.7703	0.47563	88.7703	0.46971	88.7703	0.40756
89.8109	0.47895	89.8109	0.47299	89.8109	0.41041
90.8514	0.48061	90.8514	0.47463	90.8514	0.41183
91.892	0.48394	91.892	0.47791	91.892	0.41468
92.9326	0.4856	92.9326	0.47956	92.9326	0.4161
93.9732	0.48726	93.9732	0.4812	93.9732	0.41753
95.0138	0.49224	95.0138	0.48612	95.0138	0.4218
96.0544	0.49391	96.0544	0.48776	96.0544	0.42322
97.0949	0.49723	97.0949	0.49104	97.0949	0.42607
98.1355	0.49889	98.1355	0.49268	98.1355	0.42749
99.1761	0.50055	99.1761	0.49433	99.1761	0.42892
100.217	0.50388	100.217	0.49761	100.217	0.43176
101.257	0.50554	101.257	0.49925	101.257	0.43319
102.298	0.5072	102.298	0.50089	102.298	0.43461
103.338	0.51052	103.338	0.50417	103.338	0.43746
104.379	0.51219	104.379	0.50581	104.379	0.43888
105.42	0.51385	105.42	0.50745	105.42	0.44031
106.46	0.51551	106.46	0.50909	106.46	0.44173
107.501	0.51883	107.501	0.51238	107.501	0.44458
108.541	0.52216	108.541	0.51566	108.541	0.44743
109.582	0.52382	109.582	0.5173	109.582	0.44885
110.623	0.52548	110.623	0.51894	110.623	0.45028
111.663	0.52714	111.663	0.52058	111.663	0.4517
112.704	0.53046	112.704	0.52386	112.704	0.45455
113.744	0.53213	113.744	0.52551	113.744	0.45597
114.785	0.53545	114.785	0.52879	114.785	0.45882
115.826	0.53711	115.826	0.53043	115.826	0.46024
116.866	0.53877	116.866	0.53207	116.866	0.46167
117.907	0.54044	117.907	0.53371	117.907	0.46309
118.947	0.54376	118.947	0.53699	118.947	0.46594
119.988	0.54542	119.988	0.53863	119.988	0.46736
121.028	0.54708	121.028	0.54027	121.028	0.46879
122.069	0.54874	122.069	0.54192	122.069	0.47021
123.11	0.55207	123.11	0.5452	123.11	0.47306
124.15	0.55373	124.15	0.54684	124.15	0.47448
125.191	0.55539	125.191	0.54848	125.191	0.47591
126.231	0.55705	126.231	0.55012	126.231	0.47733
127.272	0.55871	127.272	0.55176	127.272	0.47875
128.313	0.56204	128.313	0.55504	128.313	0.4816
129.353	0.5637	129.353	0.55669	129.353	0.48303
130.394	0.56536	130.394	0.55833	130.394	0.48445
131.434	0.56868	131.434	0.56161	131.434	0.4873
132.475	0.57035	132.475	0.56325	132.475	0.48872
133.515	0.57201	133.515	0.56489	133.515	0.49014
134.556	0.57367	134.556	0.56653	134.556	0.49157
135.597	0.57533	135.597	0.56817	135.597	0.49299
136.637	0.57699	136.637	0.56981	136.637	0.49442
137.678	0.58032	137.678	0.5731	137.678	0.49726
138.718	0.58198	138.718	0.57474	138.718	0.49869
139.759	0.58364	139.759	0.57638	139.759	0.50011
140.8	0.5853	140.8	0.57802	140.8	0.50154
141.84	0.58696	141.84	0.57966	141.84	0.50296
142.881	0.58863	142.881	0.5813	142.881	0.50438
143.921	0.59029	143.921	0.58294	143.921	0.50581
144.962	0.59361	144.962	0.58622	144.962	0.50866
146.003	0.59527	146.003	0.58787	146.003	0.51008
147.043	0.59693	147.043	0.58951	147.043	0.5115
148.084	0.5986	148.084	0.59115	148.084	0.51293
149.124	0.60026	149.124	0.59279	149.124	0.51435
150.165	0.60192	150.165	0.59443	150.165	0.51578
151.205	0.60358	151.205	0.59607	151.205	0.5172
152.246	0.6069	152.246	0.59935	152.246	0.52005
153.287	0.60857	153.287	0.60099	153.287	0.52147
154.327	0.61023	154.327	0.60263	154.327	0.52289
155.368	0.61189	155.368	0.60428	155.368	0.52432
156.408	0.61355	156.408	0.60592	156.408	0.52574
157.449	0.61688	157.449	0.6092	157.449	0.52859
158.49	0.61854	158.49	0.61084	158.49	0.53001
159.53	0.6202	159.53	0.61248	159.53	0.53144
160.571	0.62186	160.571	0.61412	160.571	0.53286
161.611	0.62352	161.611	0.61576	161.611	0.53429
162.652	0.62518	162.652	0.6174	162.652	0.53571
163.692	0.62685	163.692	0.61905	163.692	0.53713
164.733	0.62851	164.733	0.62069	164.733	0.53856
165.774	0.63017	165.774	0.62233	165.774	0.53998
166.814	0.63183	166.814	0.62397	166.814	0.54141
167.855	0.63349	167.855	0.62561	167.855	0.54283
168.895	0.63515	168.895	0.62725	168.895	0.54425
169.936	0.63682	169.936	0.62889	169.936	0.54568
170.977	0.63848	170.977	0.63053	170.977	0.5471
172.017	0.64014	172.017	0.63217	172.017	0.54853
173.058	0.6418	173.058	0.63382	173.058	0.54995
174.098	0.64346	174.098	0.63546	174.098	0.55137
175.139	0.64512	175.139	0.6371	175.139	0.5528
176.18	0.64845	176.18	0.64038	176.18	0.55564
177.22	0.65011	177.22	0.64202	177.22	0.55707
178.261	0.65177	178.261	0.64366	178.261	0.55849
179.301	0.65343	179.301	0.6453	179.301	0.55992
180.342	0.6551	180.342	0.64694	180.342	0.56134
181.382	0.65676	181.382	0.64858	181.382	0.56276
182.423	0.65842	182.423	0.65023	182.423	0.56419
183.464	0.66008	183.464	0.65187	183.464	0.56561
184.504	0.66174	184.504	0.65351	184.504	0.56704
185.545	0.6634	185.545	0.65515	185.545	0.56846
186.585	0.66507	186.585	0.65679	186.585	0.56988
187.626	0.66673	187.626	0.65843	187.626	0.57131
188.667	0.66839	188.667	0.66007	188.667	0.57273
189.707	0.67005	189.707	0.66171	189.707	0.57416
190.748	0.67171	190.748	0.66335	190.748	0.57558
191.788	0.67337	191.788	0.665	191.788	0.577
192.829	0.67504	192.829	0.66664	192.829	0.57843
193.87	0.6767	193.87	0.66828	193.87	0.57985
194.91	0.67836	194.91	0.66992	194.91	0.58128
195.951	0.68002	195.951	0.67156	195.951	0.5827
196.991	0.68168	196.991	0.6732	196.991	0.58412
198.032	0.68334	198.032	0.67484	198.032	0.58555
199.072	0.68501	199.072	0.67648	199.072	0.50326
200.113	0.68667	200.113	0.67812	200.113	0.49304
201.154	0.68833	201.154	0.67976	201.154	0.48321
202.194	0.68999	202.194	0.68141	202.194	0.47345
203.235	0.69165	203.235	0.68305	203.235	0.46571
204.275	0.69331	204.275	0.68469	204.275	0.45798
205.316	0.69498	205.316	0.68633	205.316	0.45054
206.357	0.6983	206.357	0.68961	206.357	0.44372
207.397	0.69996	207.397	0.69125	207.397	0.43638
208.438	0.70162	208.438	0.69289	208.438	0.42996
209.478	0.70329	209.478	0.69453	209.478	0.42368
210.519	0.70329	210.519	0.69453	210.519	0.41763
211.559	0.70495	211.559	0.69618	211.559	0.41172
212.6	0.70661	212.6	0.69782	212.6	0.40615
213.641	0.70827	213.641	0.69946	213.641	0.40066
214.681	0.70993	214.681	0.7011	214.681	0.39533
215.722	0.71159	215.722	0.70274	215.722	0.39051
216.762	0.71326	216.762	0.70438	216.762	0.38557
217.803	0.71492	217.803	0.70602	217.803	0.38069
218.844	0.71492	218.844	0.70602	218.844	0.37589
219.884	0.71658	219.884	0.70766	219.884	0.37116
220.925	0.71824	220.925	0.7093	220.925	0.36644
221.965	0.7199	221.965	0.71094	221.965	0.36188
223.006	0.72156	223.006	0.71259	223.006	0.35748
224.047	0.72156	224.047	0.71259	224.047	0.35313
225.087	0.72323	225.087	0.71423	225.087	0.34871
226.128	0.72489	226.128	0.71587	226.128	0.34439
227.168	0.72655	227.168	0.71751	227.168	0.34015
228.209	0.72821	228.209	0.71915	228.209	0.33604
229.249	0.72987	229.249	0.72079	229.249	0.33206
230.29	0.73153	230.29	0.72243	230.29	0.32807
231.331	0.7332	231.331	0.72407	231.331	0.32416
232.371	0.73486	232.371	0.72571	232.371	0.32023
233.412	0.73652	233.412	0.72736	233.412	0.31635
234.452	0.73818	234.452	0.729	234.452	0.31261
235.493	0.73984	235.493	0.73064	235.493	0.30892
236.534	0.74151	236.534	0.73228	236.534	0.30535
237.574	0.74317	237.574	0.73392	237.574	0.30156
238.615	0.74483	238.615	0.73556	238.615	0.29788
239.655	0.74649	239.655	0.7372	239.655	0.29429
240.696	0.74815	240.696	0.73884	240.696	0.29066
241.737	0.74981	241.737	0.74048	241.737	0.28721
242.777	0.75148	242.777	0.74212	242.777	0.28376
243.818	0.75314	243.818	0.74377	243.818	0.28042
244.858	0.75314	244.858	0.74377	244.858	0.27702
245.899	0.7548	245.899	0.74541	245.899	0.27364
246.939	0.75646	246.939	0.74705	246.939	0.27046
247.98	0.75978	247.98	0.75033	247.98	0.26723
249.021	0.76145	249.021	0.75197	249.021	0.26409
250.061	0.76311	250.061	0.75361	250.061	0.26086
251.102	0.76477	251.102	0.75525	251.102	0.25762
252.142	0.76477	252.142	0.75525	252.142	0.25444
253.183	0.76643	253.183	0.75689	253.183	0.25136
254.224	0.76809	254.224	0.75854	254.224	0.24836
255.264	0.76975	255.264	0.76018	255.264	0.24534
256.305	0.77142	256.305	0.76182	256.305	0.24229
257.345	0.77308	257.345	0.76346	257.345	0.2393
258.386	0.77308	258.386	0.76346	258.386	0.23629
259.426	0.77474	259.426	0.7651	259.426	0.23334
260.467	0.7764	260.467	0.76674	260.467	0.23046
261.508	0.77806	261.508	0.76838	261.508	0.22758
262.548	0.77973	262.548	0.77002	262.548	0.22476
263.589	0.78139	263.589	0.77166	263.589	0.2219
264.629	0.78305	264.629	0.77331	264.629	0.21902
265.67	0.78471	265.67	0.77495	265.67	0.21629
266.711	0.78637	266.711	0.77659	266.711	0.21347
267.751	0.78803	267.751	0.77823	267.751	0.21077
268.792	0.78803	268.792	0.77823	268.792	0.208
269.832	0.7897	269.832	0.77987	269.832	0.20528
270.873	0.79136	270.873	0.78151	270.873	0.20253
271.914	0.79302	271.914	0.78315	271.914	0.19984
272.954	0.79468	272.954	0.78479	272.954	0.19721
273.995	0.79634	273.995	0.78643	273.995	0.19449
275.035	0.798	275.035	0.78807	275.035	0.19173
276.076	0.798	276.076	0.78807	276.076	0.18911
277.116	0.79967	277.116	0.78972	277.116	0.18648
278.157	0.80133	278.157	0.79136	278.157	0.18398
279.198	0.80299	279.198	0.793	279.198	0.18153
280.238	0.80465	280.238	0.79464	280.238	0.17904
281.279	0.80631	281.279	0.65244	281.279	0.1765
282.319	0.80631	282.319	0.63269	282.319	0.17402
283.36	0.80797	283.36	0.61614	283.36	0.17159
284.401	0.80964	284.401	0.60225	284.401	0.16921
285.441	0.8113	285.441	0.59078	285.441	0.1668
286.482	0.81296	286.482	0.57983	286.482	0.16445
287.522	0.81462	287.522	0.56995	287.522	0.16204
288.563	0.81628	288.563	0.56781	288.563	0.15968
289.603	0.81795	289.603	0.56424	289.603	0.15735
290.644	0.81961	290.644	0.55701	290.644	0.15505
291.685	0.81961	291.685	0.54689	291.685	0.15271
292.725	0.82127	292.725	0.54111	292.725	0.15041
293.766	0.82127	293.766	0.53821	293.766	0.14816
294.806	0.82293	294.806	0.52954	294.806	0.14585
295.847	0.82459	295.847	0.52375	295.847	0.14356
296.888	0.82625	296.888	0.51508	296.888	0.1414
297.928	0.82625	297.928	0.51074	297.928	0.13917
298.969	0.82792	298.969	0.5064	298.969	0.13705
300.009	0.82958	300.009	0.49917	300.009	0.13477
301.05	0.83124	301.05	0.49628	301.05	0.13248
302.091	0.83124	302.091	0.4876	302.091	0.13019
303.131	0.8329	303.131	0.48326	303.131	0.12794
304.172	0.83456	304.172	0.47748	304.172	0.12569
305.212	0.83622	305.212	0.47314	305.212	0.12346
306.253	0.83789	306.253	0.47025	306.253	0.12125
307.293	0.83955	307.293	0.46446	307.293	0.11907
308.334	0.83955	308.334	0.46157	308.334	0.11687
309.375	0.84121	309.375	0.45723	309.375	0.1147
310.415	0.84287	310.415	0.45145	310.415	0.11251
311.456	0.84287	311.456	0.44711	311.456	0.11034
312.496	0.84453	312.496	0.44277	312.496	0.10817
313.537	0.84619	313.537	0.43988	313.537	0.10604
314.578	0.84786	314.578	0.43554	314.578	0.10394
315.618	0.84952	315.618	0.4312	315.618	0.10186
316.659	0.85118	316.659	0.42831	316.659	0.09979
317.699	0.85118	317.699	0.42252	317.699	0.09775
318.74	0.85284	318.74	0.41963	318.74	0.09566
319.78	0.8545	319.78	0.41674	319.78	0.09359
320.821	0.8545	320.821	0.4124	320.821	0.09155
321.862	0.85617	321.862	0.40951	321.862	0.08947
322.902	0.85783	322.902	0.40517	322.902	0.08742
323.943	0.85949	323.943	0.40083	323.943	0.08542
324.983	0.86115	324.983	0.39938	324.983	0.08346
326.024	0.86115	326.024	0.39505	326.024	0.08148
327.065	0.86281	327.065	0.39215	327.065	0.07954
328.105	0.86281	328.105	0.38781	328.105	0.07772
329.146	0.86447	329.146	0.38492	329.146	0.07584
330.186	0.86614	330.186	0.38348	330.186	0.07398
331.227	0.8678	331.227	0.37914	331.227	0.07206
332.268	0.86946	332.268	0.37625	332.268	0.07014
333.308	0.87112	333.308	0.37335	333.308	0.06824
334.349	0.87278	334.349	0.37046	334.349	0.06636
335.389	0.87278	335.389	0.36757	335.389	0.06451
336.43	0.87444	336.43	0.36323	336.43	0.0626
337.47	0.87444	337.47	0.36178	337.47	0.06071
338.511	0.87611	338.511	0.35889	338.511	0.0589
339.552	0.87777	339.552	0.35455	339.552	0.05702
340.592	0.87777	340.592	0.35311	340.592	0.05518
341.633	0.87943	341.633	0.34877	341.633	0.05337
342.673	0.88109	342.673	0.34732	342.673	0.0516
343.714	0.88109	343.714	0.34443	343.714	0.04986
344.755	0.88441	344.755	0.34154	344.755	0.04804
345.795	0.88441	345.795	0.34009	345.795	0.04632
346.836	0.88608	346.836	0.33431	346.836	0.04461
347.876	0.88774	347.876	0.33286	347.876	0.04282
348.917	0.88774	348.917	0.32997	348.917	0.04102
349.958	0.8894	349.958	0.32708	349.958	0.03921
350.998	0.89106	350.998	0.32563	350.998	0.03739
352.039	0.89106	352.039	0.32274	352.039	0.03558
353.079	0.89272	353.079	0.31985	353.079	0.03377
354.12	0.89272	354.12	0.31695	354.12	0.03197
355.16	0.89605	355.16	0.31551	355.16	0.03018
356.201	0.89605	356.201	0.31262	356.201	0.02833
357.242	0.89771	357.242	0.31117	357.242	0.02652
358.282	0.89937	358.282	0.30828	358.282	0.02469
359.323	0.89937	359.323	0.30538	359.323	0.02293
360.363	0.90103	360.363	0.30249	360.363	0.02107
361.404	0.90269	361.404	0.30105	361.404	0.01928
362.445	0.90436	362.445	0.29815	362.445	0.01748
363.485	0.90436	363.485	0.29671	363.485	0.01577
364.526	0.90602	364.526	0.29382	364.526	0.01406
365.566	0.90768	365.566	0.29092	365.566	0.01239
366.607	0.90768	366.607	0.28948	366.607	0.01083
367.647	0.90934	367.647	0.28658	367.647	0.00931
368.688	0.911	368.688	0.28514	368.688	0.00792
369.729	0.911	369.729	0.28225	369.729	0.00664
370.769	0.91266	370.769	0.2808	370.769	0.00529
371.81	0.91433	371.81	0.27791	371.81	0.00406
372.85	0.91433	372.85	0.27646	372.85	0.00289
373.891	0.91599	373.891	0.27357	373.891	0.00178
374.932	0.91765	374.932	0.27068	374.932	0.000738759
375.972	0.91765	375.972	0.26923	375.972	-0.000244609
377.013	0.91931	377.013	0.26779
378.053	0.92097	378.053	0.26489
379.094	0.92097	379.094	0.26345
380.135	0.92263	380.135	0.26055
381.175	0.9243	381.175	0.25911
382.216	0.92596	382.216	0.25766
383.256	0.92596	383.256	0.25477
384.297	0.92762	384.297	0.25188
385.337	0.92762	385.337	0.25043
386.378	0.92928	386.378	0.24754
387.419	0.93094	387.419	0.24609
388.459	0.93094	388.459	0.24465
389.5	0.9326	389.5	0.2432
390.54	0.93427	390.54	0.24031
391.581	0.93427	391.581	0.23886
392.622	0.93593	392.622	0.23742
393.662	0.93593	393.662	0.23452
394.703	0.93759	394.703	0.23308
395.743	0.93925	395.743	0.23163
396.784	0.94091	396.784	0.22874
397.824	0.94091	397.824	0.22729
398.865	0.94258	398.865	0.2244
399.906	0.94258	399.906	0.2244
400.946	0.94424	400.946	0.22151
401.987	0.9459	401.987	0.22006
403.027	0.94756	403.027	0.21717
404.068	0.94756	404.068	0.21572
405.109	0.94922	405.109	0.21428
406.149	0.94922	406.149	0.21283
407.19	0.95088	407.19	0.20994
408.23	0.95255	408.23	0.20849
409.271	0.95255	409.271	0.2056
410.312	0.95421	410.312	0.20415
411.352	0.95587	411.352	0.20271
412.393	0.95587	412.393	0.20126
413.433	0.95753	413.433	0.19982
414.474	0.95753	414.474	0.19692
415.514	0.95919	415.514	0.19548
416.555	0.96085	416.555	0.19403
417.596	0.96085	417.596	0.19259
418.636	0.96252	418.636	0.19114
419.677	0.96418	419.677	0.18825
420.717	0.96418	420.717	0.1868
421.758	0.96584	421.758	0.18535
422.799	0.96584	422.799	0.18391
423.839	0.9675	423.839	0.18246
424.88	0.9675	424.88	0.18102
425.92	0.96916	425.92	0.17957
426.961	0.96916	426.961	0.17812
428.002	0.97082	428.002	0.17523
429.042	0.97249	429.042	0.17379
430.083	0.97415	430.083	0.17234
431.123	0.97415	431.123	0.17089
432.164	0.97415	432.164	0.16945
433.204	0.97581	433.204	0.16656
434.245	0.97747	434.245	0.16511
435.286	0.97747	435.286	0.16366
436.326	0.97913	436.326	0.16222
437.367	0.9808	437.367	0.16077
438.407	0.9808	438.407	0.15788
439.448	0.98246	439.448	0.15643
440.489	0.98246	440.489	0.15499
441.529	0.98412	441.529	0.15354
442.57	0.98578	442.57	0.15209
443.61	0.98578	443.61	0.15065
444.651	0.98744	444.651	0.1492
445.691	0.98744	445.691	0.14776
446.732	0.9891	446.732	0.14631
447.773	0.9891	447.773	0.14486
448.813	0.99077	448.813	0.14342
449.854	0.99243	449.854	0.14197
450.894	0.99243	450.894	0.14052
451.935	0.99409	451.935	0.13908
452.976	0.99409	452.976	0.13763
454.016	0.99575	454.016	0.13474
455.057	0.99575	455.057	0.13474
456.097	0.99575	456.097	0.13329
457.138	0.99575	457.138	0.13185
458.179	0.99741	458.179	0.1304
459.219	0.99741	459.219	0.12751
460.26	0.99741	460.26	0.12606
461.3	0.99741	461.3	0.12462
462.341	0.99741	462.341	0.12317
463.381	0.99741	463.381	0.12172
464.422	0.99907	464.422	0.12028
465.463	0.99907	465.463	0.11883
466.503	1.0024	466.503	0.11739
467.544	1.00074	467.544	0.11594
468.584	1.00076	468.584	0.11449
469.655	0.84194	469.655	0.11305
470.434	0.82187	470.434	0.1116
472.186	0.80487	472.186	0.11016
472.964	0.7915	472.964	0.10871
473.743	0.7784	473.743	0.10726
474.716	0.76697	474.716	0.10582
475.689	0.75694	475.689	0.10437
476.857	0.74663	476.857	0.10292
478.023	0.74134	478.023	0.10148
479.028	0.7327	479.028	0.10003
480.032	0.72838	480.032	0.09859
481.037	0.71975	481.037	0.09714
482.042	0.71399	482.042	0.09569
483.047	0.70824	483.047	0.09425
484.052	0.6996	484.052	0.0928
485.056	0.69529	485.056	0.09136
486.061	0.69097	486.061	0.08991
487.066	0.68665	487.066	0.08846
488.071	0.6809	488.071	0.08702
489.076	0.6737	489.076	0.08557
490.081	0.67082	490.081	0.08412
491.085	0.66507	491.085	0.08268
492.09	0.66075	492.09	0.08123
493.095	0.65643	493.095	0.07979
494.1	0.65068	494.1	0.07979
495.105	0.64492	495.105	0.07689
496.109	0.64204	496.109	0.07689
497.114	0.63629	497.114	0.074
498.119	0.63485	498.119	0.074
499.124	0.63053	499.124	0.07256
500.129	0.62478	500.129	0.07111
501.133	0.6219	501.133	0.06966
502.138	0.6147	502.138	0.06822
503.143	0.61326	503.143	0.06677
504.148	0.61039	504.148	0.06532
505.153	0.60751	505.153	0.06388
506.158	0.60463	506.158	0.06243
507.162	0.59887	507.162	0.06099
508.167	0.59744	508.167	0.05954
509.172	0.59168	509.172	0.05954
510.177	0.59024	510.177	0.05809
511.182	0.58736	511.182	0.05665
512.186	0.58161	512.186	0.0552
513.191	0.58017	513.191	0.05376
514.196	0.57441	514.196	0.05231
515.201	0.57297	515.201	0.05086
516.206	0.57009	516.206	0.05086
517.21	0.56722	517.21	0.04942
518.215	0.56434	518.215	0.04797
519.22	0.55858	519.22	0.04653
520.225	0.55714	520.225	0.04508
521.23	0.55427	521.23	0.04363
522.235	0.55139	522.235	0.04219
523.239	0.54851	523.239	0.04074
524.244	0.54419	524.244	0.04074
525.249	0.54131	525.249	0.03929
526.254	0.53844	526.254	0.03785
527.259	0.53556	527.259	0.0364
528.263	0.53412	528.263	0.03496
529.268	0.53124	529.268	0.03351
530.273	0.52836	530.273	0.03206
531.278	0.52405	531.278	0.03206
532.283	0.52261	532.283	0.03062
533.287	0.51973	533.287	0.02917
534.292	0.51685	534.292	0.02773
535.297	0.51397	535.297	0.02628
536.302	0.51253	536.302	0.02483
537.307	0.50822	537.307	0.02339
538.312	0.50678	538.312	0.02339
539.316	0.5039	539.316	0.02194
540.321	0.50102	540.321	0.02049
541.326	0.49958	541.326	0.01905
542.331	0.49671	542.331	0.01905
543.336	0.49383	543.336	0.0176
544.34	0.49095	544.34	0.01616
545.345	0.48951	545.345	0.01471
546.35	0.48807	546.35	0.01471
547.355	0.48519	547.355	0.01326
548.36	0.48232	548.36	0.01326
549.364	0.47944	549.364	0.01182
550.369	0.478	550.369	0.01182
551.374	0.47512	551.374	0.01182
552.379	0.47224	552.379	0.01037
553.384	0.4708	553.384	0.01037
554.389	0.46793	554.389	0.00893
555.393	0.46649	555.393	0.00893
556.398	0.46361	556.398	0.00893
557.403	0.46073	557.403	0.00748
558.408	0.45929	558.408	0.00748
559.413	0.45641	559.413	0.00603
560.417	0.45497
561.422	0.45354
562.427	0.45066
563.432	0.44922
564.437	0.44778
565.442	0.4449
566.446	0.44202
567.451	0.43915
568.456	0.43771
569.461	0.43483
570.466	0.43339
571.47	0.43195
572.475	0.43051
573.48	0.42907
574.485	0.42619
575.49	0.42332
576.494	0.42188
577.499	0.419
578.504	0.41756
579.509	0.41468
580.514	0.41324
581.519	0.4118
582.523	0.40893
583.528	0.40749
584.533	0.40605
585.538	0.40317
586.543	0.40173
587.547	0.39885
588.552	0.39885
589.557	0.39597
590.562	0.39454
591.567	0.3931
592.571	0.39022
593.576	0.38878
594.581	0.38734
595.586	0.3859
596.591	0.38446
597.596	0.38158
598.6	0.38015
599.605	0.37871
600.61	0.37727
601.615	0.37583
602.62	0.37295
603.624	0.37151
604.629	0.36863
605.634	0.36719
606.639	0.36576
607.644	0.36432
608.648	0.36288
609.653	0.36
610.658	0.35856
611.663	0.35712
612.668	0.35568
613.673	0.35424
614.677	0.3528
615.682	0.34993
616.687	0.34849
617.692	0.34705
618.697	0.34561
619.701	0.34417
620.706	0.34273
621.711	0.34129
622.716	0.33841
623.721	0.33698
624.725	0.33554
625.73	0.3341
626.735	0.33266
627.74	0.33122
628.745	0.32978
629.75	0.32834
630.754	0.3269
631.759	0.32546
632.764	0.32402
633.769	0.32259
634.774	0.31971
635.778	0.31827
636.783	0.31683
637.788	0.31539
638.793	0.31395
639.798	0.31251
640.802	0.30963
641.807	0.30963
642.812	0.30676
643.817	0.30532
644.822	0.30388
645.827	0.30244
646.831	0.301
647.836	0.29956
648.841	0.29812
649.846	0.29668
650.851	0.29524
651.855	0.29381
652.86	0.29237
653.865	0.29093
654.87	0.28949
655.875	0.28805
656.879	0.28661
657.884	0.28517
658.889	0.28373
659.894	0.28229
660.899	0.28085
661.904	0.27942
662.908	0.27798
663.913	0.27654
664.918	0.2751
665.923	0.27366
666.928	0.27222
667.932	0.27078
668.937	0.26934
669.942	0.2679
670.947	0.26646
671.952	0.26503
672.956	0.26359
673.961	0.26215
674.966	0.26071
675.971	0.25927
676.976	0.25783
677.981	0.25639
678.985	0.25639
679.99	0.25495
680.995	0.25351
682	0.25207
683.005	0.2492
684.009	0.24776
685.014	0.24776
686.019	0.24632
687.024	0.24488
688.029	0.24344
689.033	0.242
690.038	0.24056
691.043	0.23912
692.048	0.23912
693.053	0.23625
694.058	0.23625
695.062	0.23481
696.067	0.23337
697.072	0.23193
698.077	0.23049
699.082	0.22905
700.086	0.22761
701.091	0.22617
702.096	0.22473
703.101	0.22329
704.106	0.22186
705.11	0.22042
706.115	0.21898
707.12	0.21898
708.125	0.21754
709.13	0.2161
710.135	0.21466
711.139	0.21322
712.144	0.21178
713.149	0.21034
714.154	0.2089
715.159	0.20747
716.163	0.20747
717.168	0.20603
718.173	0.20459
719.178	0.20315
720.183	0.20171
721.188	0.20027
722.192	0.19883
723.197	0.19739
724.202	0.19595
725.207	0.19451
726.212	0.19308
727.216	0.19308
728.221	0.19164
729.226	0.19164
730.231	0.18876
731.236	0.18876
732.24	0.18732
733.245	0.18588
734.25	0.18444
735.255	0.183
736.26	0.18156
737.265	0.18156
738.269	0.17869
739.274	0.17869
740.279	0.17725
741.284	0.17581
742.289	0.17437
743.293	0.17293
744.298	0.17149
745.303	0.17149
746.308	0.17005
747.313	0.17005
748.317	0.16717
749.322	0.16717
750.327	0.16573
751.332	0.1643
752.337	0.16286
753.342	0.16142
754.346	0.15998
755.351	0.15998
756.356	0.15854
757.361	0.1571
758.366	0.15566
759.37	0.15566
760.375	0.15422
761.38	0.15278
762.385	0.15134
763.39	0.14991
764.394	0.14847
765.399	0.14847
766.404	0.14703
767.409	0.14559
768.414	0.14415
769.419	0.14271
770.423	0.14271
771.428	0.14127
772.433	0.13983
773.438	0.13839
774.443	0.13839
775.447	0.13695
776.452	0.13552
777.457	0.13552
778.462	0.13408
779.467	0.13264
780.471	0.1312
781.476	0.12976
782.481	0.12832
783.486	0.12688
784.491	0.12688
785.496	0.12544
786.5	0.124
787.505	0.124
788.51	0.12256
789.515	0.12113
790.52	0.11969
791.524	0.11825
792.529	0.11681
793.534	0.11681
794.539	0.11537
795.544	0.11393
796.548	0.11393
797.553	0.11249
798.558	0.11105
799.563	0.10961
800.568	0.10961
801.573	0.10817
802.577	0.10674
803.582	0.10674
804.587	0.1053
805.592	0.10386
806.597	0.10242
807.601	0.10242
808.606	0.09954
809.611	0.09954
810.616	0.0981
811.621	0.09666
812.625	0.09666
813.63	0.09522
814.635	0.09378
815.64	0.09235
816.645	0.09235
817.65	0.09091
818.654	0.09091
819.659	0.08947
820.664	0.08803
821.669	0.08659
822.674	0.08515
823.678	0.08515
824.683	0.08371
825.688	0.08371
826.693	0.08227
827.698	0.08083
828.702	0.08083
829.707	0.07939
830.712	0.07796
831.717	0.07652
832.722	0.07652
833.727	0.07508
834.731	0.07364
835.736	0.07364
836.741	0.0722
837.746	0.07076
838.751	0.06932
839.755	0.06932
840.76	0.06788
841.765	0.06644
842.77	0.06644
843.775	0.065
844.779	0.06356
845.784	0.06213
846.789	0.06069
847.794	0.06069
848.799	0.05925
849.804	0.05925
850.808	0.05781
851.813	0.05637
852.818	0.05637
853.823	0.05493
854.828	0.05349
855.832	0.05205
856.837	0.05205
857.842	0.05061
858.847	0.04917
859.852	0.04917
860.856	0.04774
861.861	0.0463
862.866	0.0463
863.871	0.04486
864.876	0.04342
865.881	0.04342
866.885	0.04198
867.89	0.04054
868.895	0.04054
869.9	0.0391
870.905	0.03766
871.909	0.03766
872.914	0.03622
873.919	0.03478
874.924	0.03335
875.929	0.03335
876.933	0.03191
877.938	0.03047
878.943	0.03047
879.948	0.02903
880.953	0.02903
881.958	0.02759
882.962	0.02615
883.967	0.02471
884.972	0.02471
885.977	0.02327
886.982	0.02327
887.986	0.02183
888.991	0.02039
889.996	0.02039
891.001	0.01896
892.006	0.01896
893.011	0.01752
894.015	0.01608
895.02	0.01464
896.025	0.01464
897.03	0.0132
898.035	0.0132
899.039	0.0132
900.044	0.0132
901.049	0.01176
902.054	0.01176
903.059	0.01176
904.063	0.01032
905.068	0.01032
906.073	0.01032
907.078	0.00888
908.083	0.00888
909.088	0.00888
910.092	0.00744
911.097	0.00744
912.102	0.00744
913.107	0.006
914.112	0.006
915.116	0.006
916.121	0.00457

## Sheet: S9c
	Ag		C		Au		Cu
Voltage (V)	Current (μA)	Voltage (V)	Current (μA)	Voltage (V)	Current (μA)	Voltage (V)	Current (μA)
0	-19.5716	0	-20.5858	0	-18.0641	0	-23.3312
0.00134	-19.2984	0.00134	-20.1468	0.00134	-17.4809	0.00134	-22.789
0.0026	-18.9943	0.0026	-19.7123	0.0026	-16.9094	0.0026	-22.4642
0.00387	-18.6593	0.00387	-19.2823	0.00387	-16.3496	0.00387	-21.8792
0.00387	-18.4089	0.00387	-18.8568	0.00387	-15.8015	0.00387	-21.5698
0.00513	-17.8458	0.00513	-18.4358	0.00513	-15.2652	0.00513	-20.0605
0.0064	-17.4452	0.0064	-18.0193	0.0064	-14.7405	0.0064	-19.7662
0.00766	-17.0683	0.00766	-17.6073	0.00766	-14.2276	0.00766	-18.6142
0.00892	-16.4415	0.00892	-17.1998	0.00892	-13.7264	0.00892	-18.0534
0.01019	-15.7411	0.01019	-16.7968	0.01019	-13.2369	0.01019	-17.7767
0.01145	-15.1281	0.01145	-16.3983	0.01145	-12.7591	0.01145	-16.962
0.01272	-14.9908	0.01272	-16.0042	0.01272	-12.293	0.01272	-16.6954
0.01398	-14.8574	0.01398	-15.6147	0.01398	-11.8387	0.01398	-16.4313
0.01398	-14.6768	0.01398	-15.2296	0.01398	-11.396	0.01398	-16.1698
0.01524	-14.4238	0.01524	-14.8491	0.01524	-10.9651	0.01524	-15.9108
0.01524	-14.0896	0.01524	-14.4731	0.01524	-10.5459	0.01524	-15.6544
0.01651	-13.6917	0.01651	-14.1015	0.01651	-10.1383	0.01651	-15.149
0.01777	-13.1955	0.01777	-13.7345	0.01777	-9.74254	0.01777	-14.9001
0.01904	-12.5278	0.01904	-13.3719	0.01904	-9.35845	0.01904	-14.4099
0.0203	-12.1848	0.0203	-13.0138	0.0203	-8.98607	0.0203	-14.1685
0.02157	-11.4932	0.02157	-12.6602	0.02157	-8.6254	0.02157	-13.9297
0.02283	-11.4462	0.02283	-12.3112	0.02283	-8.27645	0.02283	-13.6934
0.02409	-11.2308	0.02409	-11.9666	0.02409	-7.93921	0.02409	-13.4596
0.02536	-10.9839	0.02536	-11.6265	0.02536	-7.61368	0.02536	-13.2284
0.02662	-10.7346	0.02662	-11.2909	0.02662	-7.29986	0.02662	-12.9996
0.02662	-10.4703	0.02662	-10.9598	0.02662	-6.99775	0.02662	-12.5497
0.02789	-10.1828	0.02789	-10.6332	0.02789	-6.75142	0.02789	-12.3286
0.02915	-9.88243	0.02915	-10.3111	0.02915	-6.52415	0.02915	-12.1099
0.03042	-9.56451	0.03042	-9.9935	0.03042	-6.29797	0.03042	-11.8861
0.03168	-9.21388	0.03168	-9.68038	0.03168	-6.0844	0.03168	-11.6198
0.03294	-8.81464	0.03294	-9.37176	0.03294	-5.88708	0.03294	-11.3679
0.03421	-8.65476	0.03421	-9.06764	0.03421	-5.69898	0.03421	-11.1304
0.03547	-8.41862	0.03547	-8.76801	0.03547	-5.5145	0.03547	-10.6862
0.03674	-8.153	0.03674	-8.47287	0.03674	-5.33401	0.03674	-10.4908
0.038	-7.90695	0.038	-8.18223	0.038	-5.15544	0.038	-10.2243
0.03927	-7.67934	0.03927	-7.89609	0.03927	-4.97942	0.03927	-9.99893
0.04053	-7.42708	0.04053	-7.61444	0.04053	-4.80711	0.04053	-9.81869
0.04179	-7.20292	0.04179	-7.33728	0.04179	-4.63553	0.04179	-9.59898
0.04306	-6.95988	0.04306	-7.06462	0.04306	-4.46554	0.04306	-9.43429
0.04432	-6.73411	0.04432	-6.79646	0.04432	-4.29591	0.04432	-9.07867
0.04559	-6.53253	0.04559	-6.53279	0.04559	-4.1285	0.04559	-8.88575
0.04685	-6.32012	0.04685	-6.27361	0.04685	-3.96302	0.04685	-8.75626
0.04811	-6.11578	0.04811	-6.01894	0.04811	-3.79925	0.04811	-8.57828
0.04938	-5.90084	0.04938	-5.76875	0.04938	-3.63815	0.04938	-8.47135
0.05064	-5.70456	0.05064	-5.52306	0.05064	-3.47773	0.05064	-8.30961
0.05191	-5.52095	0.05191	-5.28187	0.05191	-3.31855	0.05191	-8.1511
0.05317	-5.33135	0.05317	-5.04517	0.05317	-3.15925	0.05317	-7.98142
0.05444	-5.13576	0.05444	-4.81297	0.05444	-2.99969	0.05444	-7.70769
0.0557	-4.94017	0.0557	-4.58526	0.0557	-2.84166	0.0557	-7.6039
0.05696	-4.74227	0.05696	-4.36205	0.05696	-2.68507	0.05696	-7.46195
0.05823	-4.55244	0.05823	-4.14333	0.05823	-2.53046	0.05823	-7.31533
0.05949	-4.36837	0.05949	-3.949	0.05949	-2.37763	0.05949	-7.20995
0.06076	-4.17946	0.06076	-3.76589	0.06076	-2.22651	0.06076	-7.06954
0.06202	-4.00207	0.06202	-3.59462	0.06202	-2.07753	0.06202	-6.93366
0.06329	-3.8233	0.06329	-3.43011	0.06329	-1.93073	0.06329	-6.80105
0.06455	-3.6572	0.06455	-3.27357	0.06455	-1.78645	0.06455	-6.41139
0.06581	-3.49686	0.06581	-3.12443	0.06581	-1.6449	0.06581	-6.27997
0.06708	-3.32707	0.06708	-2.98158	0.06708	-1.50544	0.06708	-6.15117
0.06834	-3.18055	0.06834	-2.83518	0.06834	-1.36822	0.06834	-6.02488
0.06961	-3.01284	0.06961	-2.692	0.06961	-1.2326	0.06961	-5.89964
0.07087	-2.86263	0.07087	-2.54457	0.07087	-1.09814	0.07087	-5.77548
0.07213	-2.71243	0.07213	-2.39892	0.07213	-0.9644	0.07213	-5.65079
0.0734	-2.54471	0.0734	-2.25522	0.0734	-0.83147	0.0734	-5.52675
0.07466	-2.38161	0.07466	-2.11422	0.07466	-0.69925	0.07466	-5.40322
0.07593	-2.21597	0.07593	-1.97882	0.07593	-0.5678	0.07593	-5.16153
0.07719	-2.0759	0.07719	-1.8421	0.07719	-0.43708	0.07719	-5.04188
0.07846	-1.94159	0.07846	-1.70866	0.07846	-0.30772	0.07846	-4.92382
0.07972	-1.79323	0.07972	-1.57864	0.07972	-0.17984	0.07972	-4.80732
0.08098	-1.65062	0.08098	-1.45199	0.08098	-0.05344	0.08098	-4.57332
0.08225	-1.51263	0.08225	-1.32885	0.08225	0.07101	0.08225	-4.45705
0.08351	-1.37809	0.08351	-1.20709	0.08351	0.19318	0.08351	-4.34349
0.08478	-1.24585	0.08478	-1.0861	0.08478	0.31319	0.08478	-4.23126
0.08604	-1.0938	0.08604	-0.96521	0.08604	0.43085	0.08604	-4.11887
0.08731	-0.93945	0.08731	-0.84295	0.08731	0.54615	0.08731	-3.89729
0.08857	-0.8003	0.08857	-0.72363	0.08857	0.6595	0.08857	-3.78944
0.08983	-0.66692	0.08983	-0.60035	0.08983	0.77102	0.08983	-3.68262
0.0911	-0.52984	0.0911	-0.47814	0.0911	0.88056	0.0911	-3.57547
0.09236	-0.38563	0.09236	-0.35706	0.09236	0.98858	0.09236	-3.36274
0.09363	-0.24947	0.09363	-0.23714	0.09363	1.0952	0.09363	-3.25556
0.09489	-0.1283	0.09489	-0.1188	0.09489	1.20015	0.09489	-3.14917
0.09616	-0.00804	0.09616	-0.00221	0.09616	1.3037	0.09616	-3.0435
0.09742	0.0901	0.09742	0.11584	0.09742	1.4058	0.09742	-2.9399
0.09868	0.20114	0.09868	0.23242	0.09868	1.50606	0.09868	-2.83696
0.09995	0.31218	0.09995	0.34735	0.09995	1.60444	0.09995	-2.73328
0.10121	0.41032	0.10121	0.46044	0.10121	1.70122	0.10121	-2.63021
0.10248	0.53058	0.10248	0.57099	0.10248	1.79632	0.10248	-2.42998
0.10374	0.66005	0.10374	0.68027	0.10374	1.8903	0.10374	-2.33144
0.105	0.79413	0.105	0.78825	0.105	1.98339	0.105	-2.13568
0.10627	0.92821	0.10627	0.89515	0.10627	2.07548	0.10627	-2.03969
0.10753	1.05768	0.10753	1.00107	0.10753	2.16732	0.10753	-1.94267
0.1088	1.17794	0.1088	1.10976	0.1088	2.25897	0.1088	-1.84741
0.11006	1.27608	0.11006	1.21787	0.11006	2.34999	0.11006	-1.75248
0.11133	1.38712	0.11133	1.32512	0.11133	2.43993	0.11133	-1.65775
0.11259	1.49816	0.11259	1.43134	0.11259	2.52888	0.11259	-1.56325
0.11385	1.61289	0.11385	1.53481	0.11385	2.61688	0.11385	-1.47044
0.11512	1.729	0.11512	1.63756	0.11512	2.70399	0.11512	-1.28545
0.11638	1.8299	0.11638	1.73947	0.11638	2.79025	0.11638	-1.19315
0.11765	1.93426	0.11765	1.84036	0.11765	2.87513	0.11765	-1.10245
0.11891	2.03978	0.11891	1.94011	0.11891	2.95878	0.11891	-1.01189
0.12018	2.14414	0.12018	2.04007	0.12018	3.04199	0.12018	-0.9228
0.12144	2.24504	0.12144	2.13917	0.12144	3.12445	0.12144	-0.83385
0.1227	2.34019	0.1227	2.23728	0.1227	3.2065	0.1227	-0.74506
0.12397	2.44823	0.12397	2.33435	0.12397	3.28796	0.12397	-0.57041
0.12523	2.56089	0.12523	2.43035	0.12523	3.36951	0.12523	-0.48296
0.1265	2.67815	0.1265	2.52533	0.1265	3.45139	0.1265	-0.39536
0.12776	2.77905	0.12776	2.61914	0.12776	3.53359	0.12776	-0.30906
0.12903	2.86959	0.12903	2.71283	0.12903	3.61571	0.12903	-0.13782
0.13029	2.97672	0.13029	2.80634	0.13029	3.69766	0.13029	-0.05285
0.13155	3.07347	0.13155	2.89953	0.13155	3.77953	0.13155	0.03087
0.13282	3.16217	0.13282	2.9925	0.13282	3.86129	0.13282	0.11468
0.13408	3.2451	0.13408	3.08525	0.13408	3.94301	0.13408	0.19714
0.13535	3.32458	0.13535	3.17755	0.13535	4.025	0.13535	0.27959
0.13661	3.40291	0.13661	3.26956	0.13661	4.10683	0.13661	0.36205
0.13787	3.48239	0.13787	3.36106	0.13787	4.18924	0.13787	0.52619
0.13914	3.56533	0.13914	3.45198	0.13914	4.27178	0.13914	0.60661
0.1404	3.65402	0.1404	3.54131	0.1404	4.35434	0.1404	0.68728
0.14167	3.75078	0.14167	3.62993	0.14167	4.43639	0.14167	0.76678
0.14293	3.8662	0.14293	3.71963	0.14293	4.51825	0.14293	0.84646
0.1442	3.96296	0.1442	3.80882	0.1442	4.59953	0.1442	0.92635
0.14546	4.05165	0.14546	3.89769	0.14546	4.68019	0.14546	1.08425
0.14672	4.13459	0.14672	3.9863	0.14672	4.7605	0.14672	1.1622
0.14799	4.21407	0.14799	4.07469	0.14799	4.8401	0.14799	1.24037
0.14925	4.2924	0.14925	4.16304	0.14925	4.91905	0.14925	1.31735
0.15052	4.38017	0.15052	4.25109	0.15052	4.99777	0.15052	1.39462
0.15178	4.46103	0.15178	4.33856	0.15178	5.07554	0.15178	1.47092
0.15305	4.53959	0.15305	4.4256	0.15305	5.15268	0.15305	1.62208
0.15431	4.62875	0.15431	4.51317	0.15431	5.22885	0.15431	1.6969
0.15557	4.71445	0.15557	4.60002	0.15557	5.30478	0.15557	1.77211
0.15684	4.78264	0.15684	4.68531	0.15684	5.38	0.15684	1.84629
0.1581	4.84622	0.1581	4.76967	0.1581	5.45483	0.1581	1.92227
0.15937	4.9098	0.15937	4.85323	0.15937	5.52916	0.15937	1.99733
0.16063	4.978	0.16063	4.93595	0.16063	5.60239	0.16063	2.21528
0.1619	5.0554	0.1619	5.01807	0.1619	5.67502	0.1619	2.28784
0.16316	5.15492	0.16316	5.09968	0.16316	5.74635	0.16316	2.36093
0.16442	5.24155	0.16442	5.18084	0.16442	5.81613	0.16442	2.43316
0.16569	5.32817	0.16569	5.26165	0.16569	5.88452	0.16569	2.50591
0.16695	5.42769	0.16695	5.34181	0.16695	5.95136	0.16695	2.57633
0.16822	5.5051	0.16822	5.42066	0.16822	6.01649	0.16822	2.64725
0.16948	5.58158	0.16948	5.49885	0.16948	6.07989	0.16948	2.71874
0.17074	5.64309	0.17074	5.57655	0.17074	6.14215	0.17074	2.7894
0.17201	5.69654	0.17201	5.65359	0.17201	6.20288	0.17201	2.86061
0.17327	5.74884	0.17327	5.73174	0.17327	6.26252	0.17327	2.92955
0.17454	5.81518	0.17454	5.8093	0.17454	6.32159	0.17454	2.99903
0.1758	5.88384	0.1758	5.88635	0.1758	6.38039	0.1758	3.06768
0.17707	5.94304	0.17707	5.96287	0.17707	6.43898	0.17707	3.33818
0.17833	6.0163	0.17833	6.03833	0.17833	6.49745	0.17833	3.40551
0.17959	6.09187	0.17959	6.11335	0.17959	6.55533	0.17959	3.47202
0.18086	6.15798	0.18086	6.18957	0.18086	6.61231	0.18086	3.53909
0.18212	6.22986	0.18212	6.26531	0.18212	6.66914	0.18212	3.60535
0.18339	6.30174	0.18339	6.34056	0.18339	6.72508	0.18339	3.6722
0.18465	6.36786	0.18465	6.41546	0.18465	6.77967	0.18465	3.73825
0.18592	6.44342	0.18592	6.48997	0.18592	6.83337	0.18592	3.8049
0.18718	6.51668	0.18718	6.5635	0.18718	6.88607	0.18718	3.87078
0.18844	6.57589	0.18844	6.6367	0.18844	6.93792	0.18844	3.93451
0.18971	6.63624	0.18971	6.71067	0.18971	6.98864	0.18971	3.99882
0.19097	6.71296	0.19097	6.78431	0.19097	7.03833	0.19097	4.06232
0.19224	6.77332	0.19224	6.85745	0.19224	7.08722	0.19224	4.12642
0.1935	6.83253	0.1935	6.93034	0.1935	7.13601	0.1935	4.25237
0.19477	6.90579	0.19477	7.00278	0.19477	7.18483	0.19477	4.44051
0.19603	6.98135	0.19603	7.07456	0.19603	7.23362	0.19603	4.50345
0.19729	7.05576	0.19729	7.1458	0.19729	7.28287	0.19729	4.56573
0.19856	7.12556	0.19856	7.21581	0.19856	7.33265	0.19856	4.6273
0.19982	7.18731	0.19982	7.28531	0.19982	7.38254	0.19982	4.68955
0.20109	7.23753	0.20109	7.35431	0.20109	7.43267	0.20109	4.81041
0.20235	7.28545	0.20235	7.42268	0.20235	7.4827	0.20235	4.87038
0.20361	7.34857	0.20361	7.49323	0.20361	7.53251	0.20361	4.931
0.20488	7.39649	0.20488	7.56332	0.20488	7.58233	0.20488	4.9909
0.20614	7.44671	0.20614	7.6329	0.20614	7.63206	0.20614	5.04873
0.20741	7.51674	0.20741	7.70217	0.20741	7.68147	0.20741	5.10721
0.20867	7.58447	0.20867	7.77114	0.20867	7.73069	0.20867	5.16499
0.20994	7.64875	0.20994	7.84072	0.20994	7.7796	0.20994	5.22348
0.2112	7.70012	0.2112	7.90971	0.2112	7.8277	0.2112	5.33992
0.21246	7.7644	0.21246	7.97832	0.21246	7.87502	0.21246	5.45678
0.21373	7.81116	0.21373	8.0465	0.21373	7.92206	0.21373	5.51497
0.21499	7.86622	0.21499	8.11411	0.21499	7.96821	0.21499	5.57246
0.21626	7.92013	0.21626	8.1813	0.21626	8.01414	0.21626	5.62937
0.21752	7.96344	0.21752	8.24795	0.21752	8.06012	0.21752	5.68711
0.21879	8.02196	0.21879	8.31434	0.21879	8.10651	0.21879	5.74288
0.22005	8.08623	0.22005	8.38013	0.22005	8.15302	0.22005	5.85536
0.22131	8.15512	0.22131	8.44534	0.22131	8.19934	0.22131	5.91215
0.22258	8.20649	0.22258	8.50986	0.22258	8.2449	0.22258	5.96698
0.22384	8.26616	0.22384	8.57358	0.22384	8.28981	0.22384	6.02259
0.22511	8.32467	0.22511	8.63652	0.22511	8.33394	0.22511	6.07764
0.22637	8.37259	0.22637	8.69857	0.22637	8.37735	0.22637	6.13355
0.22763	8.43571	0.22763	8.75953	0.22763	8.42006	0.22763	6.18752
0.2289	8.48363	0.2289	8.81954	0.2289	8.46243	0.2289	6.2423
0.23016	8.54215	0.23016	8.87978	0.23016	8.50526	0.23016	6.35036
0.23143	8.61011	0.23143	8.93912	0.23143	8.54851	0.23143	6.40518
0.23269	8.65941	0.23269	8.99761	0.23269	8.5923	0.23269	6.45821
0.23396	8.70986	0.23396	9.05527	0.23396	8.63639	0.23396	6.5122
0.23522	8.76031	0.23522	9.11213	0.23522	8.68025	0.23522	6.56566
0.23648	8.80962	0.23648	9.16809	0.23648	8.72456	0.23648	6.61858
0.23775	8.85661	0.23775	9.22325	0.23775	8.76829	0.23775	6.67107
0.23901	8.90015	0.23901	9.2776	0.23901	8.81191	0.23901	6.72455
0.24028	8.96005	0.24028	9.33114	0.24028	8.85485	0.24028	6.83008
0.24154	9.0082	0.24154	9.38594	0.24154	8.89733	0.24154	6.88207
0.24281	9.07271	0.24281	9.44004	0.24281	8.93932	0.24281	6.93354
0.24407	9.13375	0.24407	9.49317	0.24407	8.98063	0.24407	6.9859
0.24533	9.17154	0.24533	9.54543	0.24533	9.02158	0.24533	7.03782
0.2466	9.20586	0.2466	9.59696	0.2466	9.06222	0.2466	7.09074
0.24786	9.25655	0.24786	9.64863	0.24786	9.10288	0.24786	7.14188
0.24913	9.29548	0.24913	9.69952	0.24913	9.1436	0.24913	7.19398
0.25039	9.35077	0.25039	9.74947	0.25039	9.1842	0.25039	7.24427
0.25166	9.4026	0.25166	9.79909	0.25166	9.22517	0.25166	7.29548
0.25292	9.45213	0.25292	9.84805	0.25292	9.26613	0.25292	7.34762
0.25418	9.49222	0.25418	9.89637	0.25418	9.30741	0.25418	7.39789
0.25545	9.55097	0.25545	9.9439	0.25545	9.34846	0.25545	7.44906
0.25671	9.60856	0.25671	9.99251	0.25671	9.38925	0.25671	7.49833
0.25798	9.64519	0.25798	10.0406	0.25798	9.42994	0.25798	7.54847
0.25924	9.68896	0.25924	10.088	0.25924	9.47128	0.25924	7.59815
0.2605	9.73273	0.2605	10.1348	0.2605	9.51293	0.2605	7.6488
0.26177	9.77766	0.26177	10.1804	0.26177	9.55469	0.26177	7.6991
0.26303	9.82488	0.26303	10.2249	0.26303	9.59635	0.26303	7.74905
0.2643	9.87557	0.2643	10.2694	0.2643	9.63792	0.2643	7.79862
0.26556	9.90989	0.26556	10.3131	0.26556	9.67917	0.26556	7.84782
0.26683	9.95597	0.26683	10.3572	0.26683	9.72051	0.26683	7.89664
0.26809	10.0067	0.26809	10.4017	0.26809	9.76174	0.26809	7.94505
0.26935	10.0631	0.26935	10.4468	0.26935	9.80262	0.26935	7.99307
0.27062	10.1138	0.27062	10.4914	0.27062	9.84341	0.27062	8.04212
0.27188	10.1599	0.27188	10.5366	0.27188	9.88415	0.27188	8.09074
0.27315	10.2025	0.27315	10.5821	0.27315	9.92427	0.27315	8.13894
0.27441	10.2428	0.27441	10.6277	0.27441	9.96375	0.27441	8.18816
0.27568	10.282	0.27568	10.673	0.27568	10.0023	0.27568	8.23562
0.27694	10.3294	0.27694	10.7176	0.27694	10.0407	0.27694	8.28409
0.2782	10.3594	0.2782	10.7616	0.2782	10.0784	0.2782	8.33079
0.27947	10.3939	0.27947	10.8034	0.27947	10.1165	0.27947	8.37848
0.28073	10.4342	0.28073	10.8449	0.28073	10.1543	0.28073	8.42586
0.282	10.4815	0.282	10.8851	0.282	10.1915	0.282	8.4729
0.28326	10.5367	0.28326	10.9243	0.28326	10.2278	0.28326	8.52093
0.28453	10.5886	0.28453	10.9635	0.28453	10.2635	0.28453	8.56717
0.28579	10.6381	0.28579	11.0021	0.28579	10.2987	0.28579	8.61307
0.28705	10.6865	0.28705	11.0404	0.28705	10.3338	0.28705	8.66009
0.28832	10.7432	0.28832	11.0785	0.28832	10.3687	0.28832	8.70676
0.28958	10.7823	0.28958	11.1168	0.28958	10.404	0.28958	8.7544
0.29085	10.8134	0.29085	11.1543	0.29085	10.4391	0.29085	8.8017
0.29211	10.8376	0.29211	11.1921	0.29211	10.4743	0.29211	8.84866
0.29337	10.877	0.29337	11.2289	0.29337	10.5093	0.29337	8.89528
0.29464	10.9141	0.29464	11.266	0.29464	10.5439	0.29464	8.94155
0.2959	10.9523	0.2959	11.3024	0.2959	10.5781	0.2959	8.98749
0.29717	10.9869	0.29717	11.3396	0.29717	10.6123	0.29717	9.0331
0.29843	11.0272	0.29843	11.3761	0.29843	10.6464	0.29843	9.07836
0.2997	11.0827	0.2997	11.4119	0.2997	10.6808	0.2997	9.1233
0.30096	11.1277	0.30096	11.4468	0.30096	10.7148	0.30096	9.1679
0.30222	11.1631	0.30222	11.4811	0.30222	10.7488	0.30222	9.21217
0.30349	11.2173	0.30349	11.5148	0.30349	10.7821	0.30349	9.25611
0.30475	11.2703	0.30475	11.5477	0.30475	10.8153	0.30475	9.30118
0.30602	11.3232	0.30602	11.5809	0.30602	10.8483	0.30602	9.3446
0.30728	11.3774	0.30728	11.6136	0.30728	10.8815	0.30728	9.38916
0.30855	11.4212	0.30855	11.6461	0.30855	10.9148	0.30855	9.43339
0.30981	11.464	0.30981	11.6785	0.30981	10.9482	0.30981	9.47732
0.31107	11.5011	0.31107	11.7115	0.31107	10.9815	0.31107	9.52238
0.31234	11.5276	0.31234	11.7428	0.31234	11.0145	0.31234	9.56583
0.3136	11.5529	0.3136	11.7748	0.3136	11.0474	0.3136	9.61042
0.31487	11.5866	0.31487	11.8068	0.31487	11.0802	0.31487	9.65618
0.31613	11.6237	0.31613	11.8381	0.31613	11.1125	0.31613	9.70034
0.3174	11.6677	0.3174	11.8685	0.3174	11.1451	0.3174	9.74422
0.31866	11.7094	0.31866	11.8987	0.31866	11.1775	0.31866	9.78783
0.31992	11.7522	0.31992	11.9276	0.31992	11.2104	0.31992	9.83118
0.32119	11.7914	0.32119	11.9563	0.32119	11.244	0.32119	9.87427
0.32245	11.8363	0.32245	11.9835	0.32245	11.2781	0.32245	9.91712
0.32372	11.8672	0.32372	12.0107	0.32372	11.3123	0.32372	9.96103
0.32498	11.9121	0.32498	12.0367	0.32498	11.3468	0.32498	10.0033
0.32624	11.9722	0.32624	12.0634	0.32624	11.3814	0.32624	10.0466
0.32751	12.03	0.32751	12.0894	0.32751	11.4163	0.32751	10.091
0.32877	12.0681	0.32877	12.1141	0.32877	11.451	0.32877	10.1338
0.33004	12.1167	0.33004	12.1392	0.33004	11.4859	0.33004	10.1763
0.3313	12.1584	0.3313	12.1636	0.3313	11.5204	0.3313	10.2187
0.33257	12.1756	0.33257	12.1873	0.33257	11.5548	0.33257	10.2609
0.33383	12.1989	0.33383	12.2113	0.33383	11.5892	0.33383	10.3029
0.33509	12.2316	0.33509	12.2352	0.33509	11.6236	0.33509	10.3448
0.33636	12.2503	0.33636	12.2592	0.33636	11.6576	0.33636	10.3865
0.33762	12.2793	0.33762	12.2833	0.33762	11.6921	0.33762	10.428
0.33889	12.3222	0.33889	12.3074	0.33889	11.7265	0.33889	10.4692
0.34015	12.3696	0.34015	12.3314	0.34015	11.7615	0.34015	10.5116
0.34142	12.4125	0.34142	12.3555	0.34142	11.7965	0.34142	10.5524
0.34268	12.4542	0.34268	12.3797	0.34268	11.8319	0.34268	10.5944
0.34394	12.4982	0.34394	12.4038	0.34394	11.8672	0.34394	10.6363
0.34521	12.5353	0.34521	12.4276	0.34521	11.9025	0.34521	10.6779
0.34647	12.5689	0.34647	12.4512	0.34647	11.9379	0.34647	10.7193
0.34774	12.6025	0.34774	12.4748	0.34774	11.974	0.34774	10.7605
0.349	12.6187	0.349	12.4983	0.349	12.0099	0.349	10.8002
0.35026	12.6477	0.35026	12.5219	0.35026	12.0462	0.35026	10.8413
0.35153	12.6931	0.35153	12.5455	0.35153	12.0822	0.35153	10.8821
0.35279	12.7313	0.35279	12.5693	0.35279	12.1178	0.35279	10.9242
0.35406	12.7742	0.35406	12.5932	0.35406	12.1526	0.35406	10.9647
0.35532	12.8124	0.35532	12.6175	0.35532	12.1875	0.35532	11.0063
0.35659	12.8495	0.35659	12.6421	0.35659	12.2222	0.35659	11.0479
0.35785	12.8889	0.35785	12.6671	0.35785	12.2569	0.35785	11.0894
0.35911	12.9214	0.35911	12.6924	0.35911	12.2918	0.35911	11.1229
0.36038	12.9504	0.36038	12.7179	0.36038	12.3269	0.36038	11.1664
0.36164	12.9794	0.36164	12.7438	0.36164	12.3613	0.36164	11.2083
0.36291	13.0202	0.36291	12.77	0.36291	12.3959	0.36291	11.2513
0.36417	13.0492	0.36417	12.7966	0.36417	12.4299	0.36417	11.2941
0.36544	13.0783	0.36544	12.8233	0.36544	12.4631	0.36544	11.3302
0.3667	13.1107	0.3667	12.8503	0.3667	12.496	0.3667	11.3734
0.36796	13.1501	0.36796	12.8775	0.36796	12.5289	0.36796	11.4149
0.36923	13.1872	0.36923	12.9047	0.36923	12.5613	0.36923	11.4564
0.37049	13.2338	0.37049	12.9323	0.37049	12.5936	0.37049	11.4924
0.37176	13.2662	0.37176	12.9607	0.37176	12.6253	0.37176	11.5356
0.37302	13.2964	0.37302	12.9896	0.37302	12.6566	0.37302	11.5732
0.37429	13.3278	0.37429	13.0191	0.37429	12.6876	0.37429	11.6179
0.37555	13.3637	0.37555	13.0489	0.37555	12.7186	0.37555	11.6608
0.37681	13.395	0.37681	13.0793	0.37681	12.7491	0.37681	11.7037
0.37808	13.4252	0.37808	13.1105	0.37808	12.7794	0.37808	11.7477
0.37934	13.4577	0.37934	13.1419	0.37934	12.8098	0.37934	11.7901
0.38061	13.4959	0.38061	13.1736	0.38061	12.8403	0.38061	11.8323
0.38187	13.5434	0.38187	13.2055	0.38187	12.8703	0.38187	11.8742
0.38313	13.5908	0.38313	13.2377	0.38313	12.9002	0.38313	11.916
0.3844	13.6291	0.3844	13.27	0.3844	12.93	0.3844	11.9576
0.38566	13.6616	0.38566	13.3026	0.38566	12.9596	0.38566	11.999
0.38693	13.6918	0.38693	13.3355	0.38693	12.9892	0.38693	12.0416
0.38819	13.7314	0.38819	13.3689	0.38819	13.0186	0.38819	12.0825
0.38946	13.7569	0.38946	13.4034	0.38946	13.0478	0.38946	12.1247
0.39072	13.7802	0.39072	13.4391	0.39072	13.0769	0.39072	12.1654
0.39198	13.8046	0.39198	13.4752	0.39198	13.1061	0.39198	12.2073
0.39325	13.8337	0.39325	13.5122	0.39325	13.1356	0.39325	12.249
0.39451	13.879	0.39451	13.549	0.39451	13.1649	0.39451	12.2905
0.39578	13.9256	0.39578	13.5865	0.39578	13.1946	0.39578	12.3319
0.39704	13.9581	0.39704	13.6237	0.39704	13.2247	0.39704	12.3744
0.39831	13.9883	0.39831	13.6615	0.39831	13.2548	0.39831	12.4154
0.39957	14.0279	0.39957	13.6986	0.39957	13.2853	0.39957	12.4562
0.40083	14.0534	0.40083	13.7351	0.40083	13.3162	0.40083	12.4968
0.4021	14.0767	0.4021	13.7713	0.4021	13.3468	0.4021	12.5372
0.40336	14.1094	0.40336	13.8073	0.40336	13.3776	0.40336	12.5774
0.40463	14.1281	0.40463	13.8433	0.40463	13.4089	0.40463	12.6162
0.40589	14.1654	0.40589	13.8792	0.40589	13.4411	0.40589	12.6563
0.40716	14.2062	0.40716	13.9168	0.40716	13.4737	0.40716	12.695
0.40842	14.2435	0.40842	13.9541	0.40842	13.5068	0.40842	12.735
0.40968	14.2622	0.40968	13.9922	0.40968	13.5404	0.40968	12.775
0.41095	14.2949	0.41095	14.0307	0.41095	13.5745	0.41095	12.8134
0.41221	14.3181	0.41221	14.0698	0.41221	13.6086	0.41221	12.8532
0.41348	14.3437	0.41348	14.1093	0.41348	13.6423	0.41348	12.893
0.41474	14.3833	0.41474	14.1488	0.41474	13.6751	0.41474	12.9327
0.416	14.4135	0.416	14.1882	0.416	13.7078	0.416	12.9724
0.41727	14.446	0.41727	14.2269	0.41727	13.7408	0.41727	13.0105
0.41853	14.4925	0.41853	14.266	0.41853	13.774	0.41853	13.0499
0.4198	14.5296	0.4198	14.3043	0.4198	13.8069	0.4198	13.0878
0.42106	14.569	0.42106	14.3427	0.42106	13.8395	0.42106	13.127
0.42233	14.6015	0.42233	14.3802	0.42233	13.8719	0.42233	13.1646
0.42359	14.6305	0.42359	14.4183	0.42359	13.9036	0.42359	13.2037
0.42485	14.6596	0.42485	14.4548	0.42485	13.9345	0.42485	13.2426
0.42612	14.7003	0.42612	14.4909	0.42612	13.9649	0.42612	13.2814
0.42738	14.7377	0.42738	14.5269	0.42738	13.9944	0.42738	13.3202
0.42865	14.7563	0.42865	14.5629	0.42865	14.0239	0.42865	13.3589
0.42991	14.789	0.42991	14.5989	0.42991	14.0533	0.42991	13.3976
0.43118	14.8123	0.43118	14.6349	0.43118	14.0821	0.43118	13.4363
0.43244	14.8379	0.43244	14.6708	0.43244	14.1102	0.43244	13.475
0.4337	14.8775	0.4337	14.7066	0.4337	14.1381	0.4337	13.5151
0.43497	14.9077	0.43497	14.7421	0.43497	14.1652	0.43497	13.5537
0.43623	14.9402	0.43623	14.7771	0.43623	14.1916	0.43623	13.5923
0.4375	14.9867	0.4375	14.8116	0.4375	14.2177	0.4375	13.6309
0.43876	15.0238	0.43876	14.8446	0.43876	14.2438	0.43876	13.6695
0.44003	15.0632	0.44003	14.8784	0.44003	14.2695	0.44003	13.7093
0.44129	15.0957	0.44129	14.9105	0.44129	14.2955	0.44129	13.7478
0.44255	15.1247	0.44255	14.9422	0.44255	14.3208	0.44255	13.7861
0.44382	15.1537	0.44382	14.9734	0.44382	14.3454	0.44382	13.8244
0.44508	15.1945	0.44508	15.0047	0.44508	14.3695	0.44508	13.8626
0.44635	15.2318	0.44635	15.0352	0.44635	14.3935	0.44635	13.9022
0.44761	15.2505	0.44761	15.0662	0.44761	14.4168	0.44761	13.9402
0.44887	15.2832	0.44887	15.0968	0.44887	14.4399	0.44887	13.9796
0.45014	15.3065	0.45014	15.1278	0.45014	14.463	0.45014	14.0176
0.4514	15.332	0.4514	15.1583	0.4514	14.4868	0.4514	14.0554
0.45267	15.3717	0.45267	15.1893	0.45267	14.5109	0.45267	14.0946
0.45393	15.4018	0.45393	15.2196	0.45393	14.5357	0.45393	14.1322
0.4552	15.4343	0.4552	15.2503	0.4552	14.5609	0.4552	14.1697
0.45646	15.4809	0.45646	15.2815	0.45646	14.5861	0.45646	14.2071
0.45772	15.5179	0.45772	15.3121	0.45772	14.6118	0.45772	14.2458
0.45899	15.5573	0.45899	15.3429	0.45899	14.6374	0.45899	14.2831
0.46025	15.5898	0.46025	15.374	0.46025	14.6628	0.46025	14.3218
0.46152	15.6271	0.46152	15.4049	0.46152	14.6878	0.46152	14.3605
0.46278	15.6458	0.46278	15.4359	0.46278	14.7129	0.46278	14.3991
0.46405	15.6785	0.46405	15.4667	0.46405	14.7381	0.46405	14.4377
0.46531	15.7101	0.46531	15.4976	0.46531	14.7632	0.46531	14.4762
0.46657	15.7336	0.46657	15.5285	0.46657	14.7887	0.46657	14.5146
0.46784	15.7548	0.46784	15.5595	0.46784	14.8151	0.46784	14.553
0.4691	15.7794	0.4691	15.5904	0.4691	14.842	0.4691	14.5913
0.47037	15.8006	0.47037	15.6211	0.47037	14.8696	0.47037	14.6295
0.47163	15.8241	0.47163	15.6516	0.47163	14.8976	0.47163	14.6664
0.4729	15.8474	0.4729	15.6824	0.4729	14.9257	0.4729	14.7045
0.47416	15.8822	0.47416	15.7129	0.47416	14.9541	0.47416	14.7413
0.47542	15.9193	0.47542	15.7432	0.47542	14.9826	0.47542	14.7794
0.47669	15.9621	0.47669	15.7734	0.47669	15.0114	0.47669	14.819
0.47795	16.0142	0.47795	15.8032	0.47795	15.0406	0.47795	14.8572
0.47922	16.0662	0.47922	15.8329	0.47922	15.0704	0.47922	14.8954
0.48048	16.1091	0.48048	15.8624	0.48048	15.1012	0.48048	14.9321
0.48174	16.1545	0.48174	15.8919	0.48174	15.1323	0.48174	14.969
0.48301	16.1789	0.48301	15.9216	0.48301	15.1636	0.48301	15.0058
0.48427	16.1941	0.48427	15.9511	0.48427	15.195	0.48427	15.0428
0.48554	16.2118	0.48554	15.9807	0.48554	15.2264	0.48554	15.0799
0.4868	16.2296	0.4868	16.0104	0.4868	15.2579	0.4868	15.1258
0.48807	16.2531	0.48807	16.0402	0.48807	15.2897	0.48807	15.1625
0.48933	16.2754	0.48933	16.0698	0.48933	15.3217	0.48933	15.2006
0.49059	16.3024	0.49059	16.0994	0.49059	15.354	0.49059	15.2373
0.49186	16.3397	0.49186	16.1288	0.49186	15.3867	0.49186	15.2741
0.49312	16.3805	0.49312	16.1581	0.49312	15.4194	0.49312	15.3182
0.49439	16.4178	0.49439	16.1874	0.49439	15.4521	0.49439	15.3544
0.49565	16.4365	0.49565	16.2166	0.49565	15.4849	0.49565	15.3936
0.49692	16.4692	0.49692	16.2462	0.49692	15.5177	0.49692	15.4316
0.49818	16.5007	0.49818	16.2752	0.49818	15.5501	0.49818	15.477
0.49944	16.5159	0.49944	16.3042	0.49944	15.582	0.49944	15.5146
0.50071	16.5475	0.50071	16.333	0.50071	15.6139	0.50071	15.5596
0.50197	16.5802	0.50197	16.3619	0.50197	15.6454	0.50197	15.598
0.50324	16.5989	0.50324	16.3909	0.50324	15.6763	0.50324	15.6378
0.5045	16.6362	0.5045	16.42	0.5045	15.7065	0.5045	15.6778
0.50576	16.677	0.50576	16.4489	0.50576	15.7362	0.50576	15.7165
0.50703	16.706	0.50703	16.4778	0.50703	15.7661	0.50703	15.7567
0.50829	16.735	0.50829	16.5067	0.50829	15.796	0.50829	15.7969
0.50956	16.7758	0.50956	16.5358	0.50956	15.8259	0.50956	15.8373
0.51082	16.8131	0.51082	16.5652	0.51082	15.8559	0.51082	15.8764
0.51209	16.8318	0.51209	16.5947	0.51209	15.8864	0.51209	15.9171
0.51335	16.8645	0.51335	16.6242	0.51335	15.9173	0.51335	15.9566
0.51461	16.8878	0.51461	16.6536	0.51461	15.9483	0.51461	15.9963
0.51588	16.9133	0.51588	16.6823	0.51588	15.9789	0.51588	16.0361
0.51714	16.953	0.51714	16.7108	0.51714	16.0091	0.51714	16.0761
0.51841	16.9914	0.51841	16.7392	0.51841	16.0391	0.51841	16.1163
0.51967	17.0218	0.51967	16.7673	0.51967	16.0681	0.51967	16.1567
0.52094	17.0499	0.52094	16.7955	0.52094	16.0961	0.52094	16.1959
0.5222	17.0815	0.5222	16.8239	0.5222	16.1229	0.5222	16.2366
0.52346	17.1096	0.52346	16.8525	0.52346	16.1495	0.52346	16.2774
0.52473	17.1273	0.52473	16.8813	0.52473	16.1754	0.52473	16.3169
0.52599	17.1405	0.52599	16.9102	0.52599	16.2011	0.52599	16.3579
0.52726	17.1548	0.52726	16.9395	0.52726	16.2272	0.52726	16.3989
0.52852	17.176	0.52852	16.9692	0.52852	16.2533	0.52852	16.4399
0.52979	17.2098	0.52979	16.9989	0.52979	16.2798	0.52979	16.481
0.53105	17.2494	0.53105	17.0285	0.53105	16.3067	0.53105	16.5221
0.53231	17.2879	0.53231	17.058	0.53231	16.3329	0.53231	16.5648
0.53358	17.31	0.53358	17.0877	0.53358	16.359	0.53358	16.6062
0.53484	17.3402	0.53484	17.1173	0.53484	16.3849	0.53484	16.6492
0.53611	17.3819	0.53611	17.1469	0.53611	16.4111	0.53611	16.6923
0.53737	17.4259	0.53737	17.1764	0.53737	16.4377	0.53737	16.7341
0.53863	17.463	0.53863	17.206	0.53863	16.4647	0.53863	16.7774
0.5399	17.5049	0.5399	17.2354	0.5399	16.492	0.5399	16.8194
0.54116	17.5365	0.54116	17.2644	0.54116	16.5196	0.54116	16.863
0.54243	17.5718	0.54243	17.2934	0.54243	16.5478	0.54243	16.9052
0.54369	17.5895	0.54369	17.3224	0.54369	16.576	0.54369	16.9476
0.54496	17.6038	0.54496	17.3514	0.54496	16.6038	0.54496	16.9914
0.54622	17.5994	0.54622	17.3807	0.54622	16.632	0.54622	17.0339
0.54748	17.6091	0.54748	17.4099	0.54748	16.6604	0.54748	17.0778
0.54875	17.6386	0.54875	17.4392	0.54875	16.689	0.54875	17.1204
0.55001	17.6667	0.55001	17.4687	0.55001	16.7181	0.55001	17.1645
0.55128	17.7074	0.55128	17.4982	0.55128	16.7475	0.55128	17.2073
0.55254	17.7457	0.55254	17.5278	0.55254	16.7776	0.55254	17.2502
0.55381	17.7931	0.55381	17.557	0.55381	16.8084	0.55381	17.2945
0.55507	17.8406	0.55507	17.5862	0.55507	16.8392	0.55507	17.3374
0.55633	17.8788	0.55633	17.6155	0.55633	16.8688	0.55633	17.3818
0.5576	17.9196	0.5576	17.6446	0.5576	16.8983	0.5576	17.4261
0.55886	17.9477	0.55886	17.6732	0.55886	16.9278	0.55886	17.4705
0.56013	17.9689	0.56013	17.7018	0.56013	16.9575	0.56013	17.5136
0.56139	17.989	0.56139	17.7303	0.56139	16.987	0.56139	17.5567
0.56266	17.9927	0.56266	17.759	0.56266	17.0165	0.56266	17.6012
0.56392	18.0127	0.56392	17.7877	0.56392	17.0464	0.56392	17.6443
0.56518	18.0339	0.56518	17.8164	0.56518	17.0762	0.56518	17.6888
0.56645	18.062	0.56645	17.845	0.56645	17.1063	0.56645	17.732
0.56771	18.1028	0.56771	17.8735	0.56771	17.1366	0.56771	17.7751
0.56898	18.1493	0.56898	17.9021	0.56898	17.1672	0.56898	17.8196
0.57024	18.1947	0.57024	17.931	0.57024	17.1981	0.57024	17.8626
0.5715	18.2237	0.5715	17.9601	0.5715	17.229	0.5715	17.907
0.57277	18.2481	0.57277	17.9894	0.57277	17.2602	0.57277	17.9513
0.57403	18.2797	0.57403	18.0187	0.57403	17.2913	0.57403	17.9941
0.5753	18.3032	0.5753	18.0477	0.5753	17.3224	0.5753	18.0381
0.57656	18.3244	0.57656	18.0766	0.57656	17.3535	0.57656	18.082
0.57783	18.349	0.57783	18.1057	0.57783	17.3831	0.57783	18.1257
0.57909	18.3702	0.57909	18.1344	0.57909	17.4123	0.57909	18.1679
0.58035	18.3937	0.58035	18.163	0.58035	17.4407	0.58035	18.21
0.58162	18.4253	0.58162	18.1915	0.58162	17.469	0.58162	18.2534
0.58288	18.458	0.58288	18.2198	0.58288	17.497	0.58288	18.2952
0.58415	18.4767	0.58415	18.2482	0.58415	17.5251	0.58415	18.3382
0.58541	18.514	0.58541	18.2768	0.58541	17.5531	0.58541	18.3797
0.58668	18.5548	0.58668	18.3056	0.58668	17.5811	0.58668	18.4225
0.58794	18.5921	0.58794	18.3346	0.58794	17.6084	0.58794	18.4638
0.5892	18.6107	0.5892	18.3637	0.5892	17.6355	0.5892	18.505
0.59047	18.6435	0.59047	18.3929	0.59047	17.6628	0.59047	18.546
0.59173	18.675	0.59173	18.4224	0.59173	17.6895	0.59173	18.5869
0.593	18.6985	0.593	18.452	0.593	17.7154	0.593	18.6276
0.59426	18.7197	0.59426	18.4815	0.59426	17.7406	0.59426	18.6681
0.59553	18.7444	0.59553	18.5111	0.59553	17.7656	0.59553	18.7083
0.59679	18.7656	0.59679	18.5406	0.59679	17.7907	0.59679	18.7496
0.59805	18.7974	0.59805	18.5699	0.59805	17.8166	0.59805	18.7894
0.59932	18.8268	0.59932	18.5993	0.59932	17.843	0.59932	18.8302
0.60058	18.8494	0.60058	18.6279	0.60058	17.8686	0.60058	18.8695
0.60185	18.8522	0.60185	18.6568	0.60185	17.8941	0.60185	18.91
0.60311	18.8619	0.60311	18.6858	0.60311	17.9184	0.60311	18.9502
0.60437	18.8842	0.60437	18.715	0.60437	17.9428	0.60437	18.9901
0.60564	18.9123	0.60564	18.7445	0.60564	17.9669	0.60564	19.0296
0.6069	18.931	0.6069	18.7743	0.6069	17.9918	0.6069	19.0687
0.60817	18.9729	0.60817	18.8044	0.60817	18.0178	0.60817	19.1076
0.60943	19.0229	0.60943	18.8348	0.60943	18.0449	0.60943	19.1476
0.6107	19.074	0.6107	18.8653	0.6107	18.0725	0.6107	19.186
0.61196	19.1111	0.61196	18.896	0.61196	18.1	0.61196	19.2256
0.61322	19.1459	0.61322	18.927	0.61322	18.1275	0.61322	19.2636
0.61449	19.1692	0.61449	18.9582	0.61449	18.1548	0.61449	19.3029
0.61575	19.1927	0.61575	18.9898	0.61575	18.1823	0.61575	19.3407
0.61702	19.2139	0.61702	19.0216	0.61702	18.2092	0.61702	19.3782
0.61828	19.2385	0.61828	19.0537	0.61828	18.2353	0.61828	19.4156
0.61955	19.2597	0.61955	19.086	0.61955	18.2613	0.61955	19.4544
0.62081	19.2832	0.62081	19.1185	0.62081	18.2887	0.62081	19.4929
0.62207	19.3148	0.62207	19.1511	0.62207	18.3164	0.62207	19.5314
0.62334	19.3475	0.62334	19.1837	0.62334	18.3445	0.62334	19.5698
0.6246	19.3662	0.6246	19.2162	0.6246	18.3723	0.6246	19.6081
0.62587	19.4035	0.62587	19.249	0.62587	18.4001	0.62587	19.6464
0.62713	19.4443	0.62713	19.2818	0.62713	18.4282	0.62713	19.6859
0.6284	19.4733	0.6284	19.3145	0.6284	18.4566	0.6284	19.724
0.62966	19.5023	0.62966	19.3471	0.62966	18.4851	0.62966	19.762
0.63092	19.5431	0.63092	19.3796	0.63092	18.514	0.63092	19.7999
0.63219	19.5804	0.63219	19.412	0.63219	18.5435	0.63219	19.8377
0.63345	19.6074	0.63345	19.4445	0.63345	18.5733	0.63345	19.8767
0.63472	19.6297	0.63472	19.474	0.63472	18.603	0.63472	19.9143
0.63598	19.6532	0.63598	19.5034	0.63598	18.6324	0.63598	19.9517
0.63724	19.6626	0.63724	19.5331	0.63724	18.6612	0.63724	19.989
0.63851	19.6908	0.63851	19.5631	0.63851	18.6897	0.63851	20.0276
0.63977	19.7223	0.63977	19.5933	0.63977	18.7173	0.63977	20.0648
0.64104	19.7504	0.64104	19.6238	0.64104	18.743	0.64104	20.1034
0.6423	19.7891	0.6423	19.6548	0.6423	18.7695	0.6423	20.142
0.64357	19.8172	0.64357	19.6871	0.64357	18.7967	0.64357	20.1805
0.64483	19.8488	0.64483	19.7201	0.64483	18.8234	0.64483	20.2177
0.64609	19.8686	0.64609	19.7539	0.64609	18.8504	0.64609	20.2564
0.64736	19.8884	0.64736	19.7886	0.64736	18.8771	0.64736	20.2951
0.64862	19.92	0.64862	19.8239	0.64862	18.903	0.64862	20.3339
0.64989	19.9481	0.64989	19.8597	0.64989	18.9291	0.64989	20.3728
0.65115	19.9785	0.65115	19.896	0.65115	18.955	0.65115	20.4117
0.65242	20.017	0.65242	19.9327	0.65242	18.9815	0.65242	20.4505
0.65368	20.0566	0.65368	19.9696	0.65368	19.008	0.65368	20.4894
0.65494	20.0905	0.65494	20.0065	0.65494	19.034	0.65494	20.5269
0.65621	20.1117	0.65621	20.0435	0.65621	19.0598	0.65621	20.5658
0.65747	20.1342	0.65747	20.0806	0.65747	19.0861	0.65747	20.6032
0.65874	20.137	0.65874	20.1181	0.65874	19.1132	0.65874	20.6408
0.66	20.1467	0.66	20.1558	0.66	19.1408	0.66	20.6786
0.66126	20.169	0.66126	20.1935	0.66126	19.1675	0.66126	20.7177
0.66253	20.1971	0.66253	20.2313	0.66253	19.1942	0.66253	20.7557
0.66379	20.2241	0.66379	20.2692	0.66379	19.2204	0.66379	20.7936
0.66506	20.2556	0.66506	20.307	0.66506	19.2478	0.66506	20.8317
0.66632	20.2976	0.66632	20.3448	0.66632	19.2754	0.66632	20.8698
0.66759	20.3429	0.66759	20.3826	0.66759	19.3054	0.66759	20.9081
0.66885	20.3849	0.66885	20.421	0.66885	19.3362	0.66885	20.9465
0.67011	20.4081	0.67011	20.4593	0.67011	19.368	0.67011	20.9863
0.67138	20.4245	0.67138	20.4976	0.67138	19.3996	0.67138	21.0249
0.67264	20.4457	0.67264	20.5358	0.67264	19.4311	0.67264	21.0636
0.67391	20.4692	0.67391	20.5741	0.67391	19.4623	0.67391	21.1023
0.67517	20.5008	0.67517	20.6121	0.67517	19.4931	0.67517	21.1412
0.67644	20.5335	0.67644	20.6499	0.67644	19.5242	0.67644	21.1801
0.6777	20.5604	0.6777	20.6876	0.6777	19.5556	0.6777	21.2193
0.67896	20.5874	0.67896	20.7247	0.67896	19.5875	0.67896	21.2585
0.68023	20.6201	0.68023	20.7618	0.68023	19.6195	0.68023	21.298
0.68149	20.6517	0.68149	20.7994	0.68149	19.6517	0.68149	21.3375
0.68276	20.6751	0.68276	20.8366	0.68276	19.6841	0.68276	21.3772
0.68402	20.6963	0.68402	20.8739	0.68402	19.7167	0.68402	21.4169
0.68529	20.721	0.68529	20.911	0.68529	19.7494	0.68529	21.4553
0.68655	20.7422	0.68655	20.9484	0.68655	19.7817	0.68655	21.4952
0.68781	20.7657	0.68781	20.9856	0.68781	19.8136	0.68781	21.5366
0.68908	20.7972	0.68908	21.0227	0.68908	19.846	0.68908	21.578
0.69034	20.83	0.69034	21.0596	0.69034	19.8786	0.69034	21.618
0.69161	20.8569	0.69161	21.0963	0.69161	19.911	0.69161	21.6582
0.69287	20.8839	0.69287	21.1328	0.69287	19.9436	0.69287	21.6984
0.69413	20.9166	0.69413	21.1692	0.69413	19.976	0.69413	21.7388
0.6954	20.9398	0.6954	21.2057	0.6954	20.008	0.6954	21.7781
0.69666	20.9654	0.69666	21.2418	0.69666	20.0392	0.69666	21.8175
0.69793	21.0051	0.69793	21.2778	0.69793	20.0697	0.69793	21.8584
0.69919	21.0435	0.69919	21.3132	0.69919	20.0996	0.69919	21.8981
0.70046	21.0656	0.70046	21.3482	0.70046	20.1292	0.70046	21.9365
0.70172	21.1041	0.70172	21.3827	0.70172	20.1581	0.70172	21.9766
0.70298	21.1437	0.70298	21.4171	0.70298	20.1864	0.70298	22.0167
0.70425	21.1693	0.70425	21.4509	0.70425	20.2145	0.70425	22.0556
0.70551	21.1926	0.70551	21.4844	0.70551	20.2431	0.70551	22.0946
0.70678	21.2253	0.70678	21.518	0.70678	20.2708	0.70678	22.1352
0.70804	21.2522	0.70804	21.5516	0.70804	20.297	0.70804	22.176
0.70931	21.2792	0.70931	21.5851	0.70931	20.3241	0.70931	22.2156
0.71057	21.3119	0.71057	21.6188	0.71057	20.3511	0.71057	22.2567
0.71183	21.3435	0.71183	21.6523	0.71183	20.3785	0.71183	22.298
0.7131	21.367	0.7131	21.6858	0.7131	20.4063	0.7131	22.3393
0.71436	21.3965	0.71436	21.719	0.71436	20.4334	0.71436	22.3795
0.71563	21.4107	0.71563	21.7523	0.71563	20.4605	0.71563	22.42
0.71689	21.4156	0.71689	21.7854	0.71689	20.4871	0.71689	22.4608
0.71816	21.4437	0.71816	21.8182	0.71816	20.5146	0.71816	22.5032
0.71942	21.4798	0.71942	21.8507	0.71942	20.5429	0.71942	22.5458
0.72068	21.5089	0.72068	21.8828	0.72068	20.5722	0.72068	22.5872
0.72195	21.5425	0.72195	21.9147	0.72195	20.6021	0.72195	22.6288
0.72321	21.5925	0.72321	21.9462	0.72321	20.6315	0.72321	22.6707
0.72448	21.6354	0.72448	21.9774	0.72448	20.659	0.72448	22.7127
0.72574	21.6828	0.72574	22.0086	0.72574	20.688	0.72574	22.7549
0.727	21.7257	0.727	22.0395	0.727	20.7173	0.727	22.7959
0.72827	21.7547	0.72827	22.071	0.72827	20.7477	0.72827	22.8385
0.72953	21.7816	0.72953	22.1023	0.72953	20.7783	0.72953	22.88
0.7308	21.804	0.7308	22.1333	0.7308	20.8095	0.7308	22.9216
0.73206	21.8275	0.73206	22.1642	0.73206	20.8397	0.73206	22.9621
0.73333	21.8452	0.73333	22.195	0.73333	20.8693	0.73333	23.0041
0.73459	21.8713	0.73459	22.2255	0.73459	20.8999	0.73459	23.0448
0.73585	21.8927	0.73585	22.2558	0.73585	20.9315	0.73585	23.0871
0.73712	21.8966	0.73712	22.2859	0.73712	20.9635	0.73712	23.1296
0.73838	21.918	0.73838	22.3159	0.73838	20.9961	0.73838	23.1721
0.73965	21.9358	0.73965	22.3456	0.73965	21.0293	0.73965	23.2148
0.74091	21.9639	0.74091	22.3749	0.74091	21.0624	0.74091	23.2577
0.74218	21.9954	0.74218	22.4039	0.74218	21.0948	0.74218	23.3007
0.74344	22.0153	0.74344	22.4324	0.74344	21.1277	0.74344	23.3439
0.7447	22.056	0.7447	22.4606	0.7447	21.1607	0.7447	23.3873
0.74597	22.1026	0.74597	22.4886	0.74597	21.194	0.74597	23.4309
0.74723	22.148	0.74723	22.516	0.74723	21.2264	0.74723	23.4747
0.7485	22.177	0.7485	22.5432	0.7485	21.2589	0.7485	23.5173
0.74976	22.2014	0.74976	22.5702	0.74976	21.2918	0.74976	23.5614
0.75103	22.2329	0.75103	22.5969	0.75103	21.3245	0.75103	23.6043
0.75229	22.2482	0.75229	22.6237	0.75229	21.3584	0.75229	23.6488
0.75355	22.2797	0.75355	22.6503	0.75355	21.393	0.75355	23.6922
0.75482	22.3124	0.75482	22.6768	0.75482	21.4281	0.75482	23.7356
0.75608	22.3394	0.75608	22.7033	0.75608	21.4628	0.75608	23.7792
0.75735	22.3663	0.75735	22.7296	0.75735	21.498	0.75735	23.823
0.75861	22.3991	0.75861	22.7557	0.75861	21.5338	0.75861	23.8669
0.75987	22.4306	0.75987	22.7819	0.75987	21.5703	0.75987	23.9098
0.76114	22.4458	0.76114	22.8078	0.76114	21.6073	0.76114	23.9528
0.7624	22.4774	0.7624	22.837	0.7624	21.6444	0.7624	23.9959
0.76367	22.5101	0.76367	22.8667	0.76367	21.6815	0.76367	24.0393
0.76493	22.5371	0.76493	22.8965	0.76493	21.718	0.76493	24.0829
0.7662	22.564	0.7662	22.9266	0.7662	21.7535	0.7662	24.1267
0.76746	22.5967	0.76746	22.9572	0.76746	21.7896	0.76746	24.1708
0.76872	22.6283	0.76872	22.9882	0.76872	21.8254	0.76872	24.215
0.76999	22.6435	0.76999	23.0193	0.76999	21.8615	0.76999	24.2594
0.77125	22.675	0.77125	23.0507	0.77125	21.8979	0.77125	24.3039
0.77252	22.7078	0.77252	23.0823	0.77252	21.9359	0.77252	24.3486
0.77378	22.7264	0.77378	23.1141	0.77378	21.9742	0.77378	24.3935
0.77505	22.7637	0.77505	23.1459	0.77505	22.0129	0.77505	24.4373
0.77631	22.8045	0.77631	23.1779	0.77631	22.0515	0.77631	24.4813
0.77757	22.8335	0.77757	23.2098	0.77757	22.0906	0.77757	24.5257
0.77884	22.8626	0.77884	23.2417	0.77884	22.1308	0.77884	24.5701
0.7801	22.9033	0.7801	23.2736	0.7801	22.171	0.7801	24.6147
0.78137	22.9407	0.78137	23.3057	0.78137	22.2116	0.78137	24.6594
0.78263	22.9593	0.78263	23.3379	0.78263	22.2515	0.78263	24.7043
0.7839	22.992	0.7839	23.3703	0.7839	22.2908	0.7839	24.7494
0.78516	23.0236	0.78516	23.4027	0.78516	22.3296	0.78516	24.7946
0.78642	23.0471	0.78642	23.4353	0.78642	22.3666	0.78642	24.8414
0.78769	23.0683	0.78769	23.4679	0.78769	22.4037	0.78769	24.887
0.78895	23.0929	0.78895	23.5005	0.78895	22.4429	0.78895	24.9316
0.79022	23.1059	0.79022	23.5333	0.79022	22.4823	0.79022	24.9777
0.79148	23.1397	0.79148	23.5661	0.79148	22.5218	0.79148	25.024
0.79274	23.1711	0.79274	23.599	0.79274	22.5609	0.79274	25.0705
0.79401	23.2116	0.79401	23.6319	0.79401	22.5998	0.79401	25.1172
0.79527	23.2521	0.79527	23.665	0.79527	22.6375	0.79527	25.1641
0.79654	23.3044	0.79654	23.6981	0.79654	22.6761	0.79654	25.2112
0.7978	23.345	0.7978	23.7314	0.7978	22.7156	0.7978	25.257
0.79907	23.3855	0.79907	23.765	0.79907	22.7552	0.79907	25.3043
0.80033	23.4169	0.80033	23.7986	0.80033	22.7944	0.80033	25.3504
0.80159	23.4507	0.80159	23.8322	0.80159	22.8333	0.80159	25.3967
0.80286	23.4636	0.80286	23.8659	0.80286	22.8719	0.80286	25.4432
0.80412	23.48	0.80412	23.8996	0.80412	22.91	0.80412	25.4899
0.80539	23.5033	0.80539	23.9334	0.80539	22.948	0.80539	25.5368
0.80665	23.5452	0.80665	23.9674	0.80665	22.9866	0.80665	25.5852
0.80792	23.5906	0.80792	24.0015	0.80792	23.0237	0.80792	25.6324
0.80918	23.6242	0.80918	24.0354	0.80918	23.0607	0.80918	25.6784
0.81044	23.6578	0.81044	24.0696	0.81044	23.0974	0.81044	25.7259
0.81171	23.7032	0.81171	24.1038	0.81171	23.1353	0.81171	25.7722
0.81297	23.7451	0.81297	24.1382	0.81297	23.1733	0.81297	25.8199
0.81424	23.7767	0.81424	24.1728	0.81424	23.2113	0.81424	25.8665
0.8155	23.7827	0.8155	24.2076	0.8155	23.2501	0.8155	25.9131
0.81676	23.7958	0.81676	24.2424	0.81676	23.2884	0.81676	25.9584
0.81803	23.8136	0.81803	24.2774	0.81803	23.3264	0.81803	26.005
0.81929	23.8417	0.81929	24.3125	0.81929	23.364	0.81929	26.0517
0.82056	23.8732	0.82056	24.3475	0.82056	23.4023	0.82056	26.0985
0.82182	23.893	0.82182	24.3826	0.82182	23.4403	0.82182	26.1453
0.82309	23.9255	0.82309	24.4174	0.82309	23.4784	0.82309	26.1937
0.82435	23.9741	0.82435	24.4522	0.82435	23.5164	0.82435	26.2408
0.82561	24.0297	0.82561	24.487	0.82561	23.5541	0.82561	26.2867
0.82688	24.0829	0.82688	24.5218	0.82688	23.5914	0.82688	26.3341
0.82814	24.1163	0.82814	24.5568	0.82814	23.6285	0.82814	26.3817
0.82941	24.1603	0.82941	24.5922	0.82941	23.6658	0.82941	26.4294
0.83067	24.1974	0.83067	24.6278	0.83067	23.7048	0.83067	26.4759
0.83194	24.231	0.83194	24.6637	0.83194	23.7435	0.83194	26.524
0.8332	24.2646	0.8332	24.6998	0.8332	23.7823	0.8332	26.5722
0.83446	24.2891	0.83446	24.7361	0.83446	23.8212	0.83446	26.6206
0.83573	24.3077	0.83573	24.7725	0.83573	23.8606	0.83573	26.6677
0.83699	24.345	0.83699	24.809	0.83699	23.8999	0.83699	26.7151
0.83826	24.3858	0.83826	24.8453	0.83826	23.9386	0.83826	26.7626
0.83952	24.4231	0.83952	24.8816	0.83952	23.9772	0.83952	26.8101
0.84079	24.4418	0.84079	24.9178	0.84079	24.0156	0.84079	26.8577
0.84205	24.4662	0.84205	24.954	0.84205	24.0533	0.84205	26.9054
0.84331	24.4999	0.84331	24.9901	0.84331	24.0908	0.84331	26.9548
0.84458	24.5335	0.84458	25.0262	0.84458	24.1282	0.84458	27.003
0.84584	24.5789	0.84584	25.0624	0.84584	24.1651	0.84584	27.0513
0.84711	24.6208	0.84711	25.0985	0.84711	24.2023	0.84711	27.0984
0.84837	24.6441	0.84837	25.1346	0.84837	24.2396	0.84837	27.1456
0.84963	24.6731	0.84963	25.1706	0.84963	24.2767	0.84963	27.1944
0.8509	24.7113	0.8509	25.2067	0.8509	24.3147	0.8509	27.242
0.85216	24.7496	0.85216	25.2427	0.85216	24.3526	0.85216	27.2898
0.85343	24.7703	0.85343	25.2786	0.85343	24.3903	0.85343	27.3376
0.85469	24.804	0.85469	25.3145	0.85469	24.4273	0.85469	27.3871
0.85596	24.854	0.85596	25.3504	0.85596	24.4643	0.85596	27.4353
0.85722	24.9051	0.85722	25.3865	0.85722	24.5013	0.85722	27.4851
0.85848	24.9422	0.85848	25.4228	0.85848	24.538	0.85848	27.5337
0.85975	24.9687	0.85975	25.4591	0.85975	24.5755	0.85975	27.5838
0.86101	24.994	0.86101	25.4955	0.86101	24.6137	0.86101	27.6327
0.86228	25.0277	0.86228	25.5321	0.86228	24.6528	0.86228	27.6831
0.86354	25.073	0.86354	25.5689	0.86354	24.6913	0.86354	27.7323
0.86481	25.1067	0.86481	25.6057	0.86481	24.7303	0.86481	27.7816
0.86607	25.1403	0.86607	25.6426	0.86607	24.7699	0.86607	27.8309
0.86733	25.1774	0.86733	25.6796	0.86733	24.8097	0.86733	27.879
0.8686	25.2214	0.8686	25.7168	0.8686	24.8498	0.8686	27.9285
0.86986	25.2548	0.86986	25.7539	0.86986	24.8901	0.86986	27.9782
0.87113	25.2871	0.87113	25.791	0.87113	24.9304	0.87113	28.0278
0.87239	25.3276	0.87239	25.8282	0.87239	24.9716	0.87239	28.0762
0.87366	25.3799	0.87366	25.8652	0.87366	25.0114	0.87366	28.126
0.87492	25.4204	0.87492	25.9023	0.87492	25.0519	0.87492	28.1745
0.87618	25.461	0.87618	25.9393	0.87618	25.0929	0.87618	28.2245
0.87745	25.484	0.87745	25.9761	0.87745	25.1339	0.87745	28.2745
0.87871	25.52	0.87871	26.0128	0.87871	25.1758	0.87871	28.3245
0.87998	25.5513	0.87998	26.0493	0.87998	25.2185	0.87998	28.3731
0.88124	25.5815	0.88124	26.0857	0.88124	25.2619	0.88124	28.4232
0.8825	25.614	0.8825	26.1221	0.8825	25.3055	0.8825	28.4719
0.88377	25.6605	0.88377	26.1583	0.88377	25.3489	0.88377	28.5207
0.88503	25.6976	0.88503	26.1947	0.88503	25.3929	0.88503	28.5696
0.8863	25.737	0.8863	26.2311	0.8863	25.4372	0.8863	28.6186
0.88756	25.7695	0.88756	26.2676	0.88756	25.4818	0.88756	28.6691
0.88883	25.7985	0.88883	26.3042	0.88883	25.527	0.88883	28.7183
0.89009	25.8275	0.89009	26.3409	0.89009	25.5725	0.89009	28.769
0.89135	25.8683	0.89135	26.3776	0.89135	25.6191	0.89135	28.8185
0.89262	25.8973	0.89262	26.4144	0.89262	25.6659	0.89262	28.8694
0.89388	25.9263	0.89388	26.4512	0.89388	25.7128	0.89388	28.9191
0.89515	25.9588	0.89515	26.488	0.89515	25.7595	0.89515	28.9689
0.89641	25.9982	0.89641	26.5244	0.89641	25.8062	0.89641	29.0188
0.89768	26.0353	0.89768	26.5607	0.89768	25.8524	0.89768	29.0675
0.89894	26.0818	0.89894	26.597	0.89894	25.8985	0.89894	29.1175
0.9002	26.1143	0.9002	26.6333	0.9002	25.9443	0.9002	29.1677
0.90147	26.1362	0.90147	26.6696	0.90147	25.9901	0.90147	29.2167
0.90273	26.1779	0.90273	26.7047	0.90273	26.036	0.90273	29.2672
0.904	26.2136	0.904	26.74	0.904	26.0817	0.904	29.3179
0.90526	26.2528	0.90526	26.7757	0.90526	26.1268	0.90526	29.3689
0.90653	26.3049	0.90653	26.8117	0.90653	26.1717	0.90653	29.4186
0.90779	26.344	0.90779	26.8477	0.90779	26.2168	0.90779	29.4698
0.90905	26.4007	0.90905	26.8839	0.90905	26.2624	0.90905	29.5197
0.91032	26.4574	0.91032	26.9198	0.91032	26.3086	0.91032	29.5711
0.91158	26.4965	0.91158	26.9559	0.91158	26.3548	0.91158	29.6212
0.91285	26.5276	0.91285	26.9922	0.91285	26.4008	0.91285	29.6727
0.91411	26.5518	0.91411	27.027	0.91411	26.4472	0.91411	29.723
0.91537	26.5912	0.91537	27.0623	0.91537	26.4937	0.91537	29.7733
0.91664	26.6283	0.91664	27.098	0.91664	26.5393	0.91664	29.8252
0.9179	26.6666	0.9179	27.1343	0.9179	26.5844	0.9179	29.8759
0.91917	26.7094	0.91917	27.1703	0.91917	26.6293	0.91917	29.9254
0.92043	26.7476	0.92043	27.2067	0.92043	26.6742	0.92043	29.9764
0.9217	26.7847	0.9217	27.2428	0.9217	26.7194	0.9217	30.0275
0.92296	26.8241	0.92296	27.2794	0.92296	26.7647	0.92296	30.0786
0.92422	26.8483	0.92422	27.3158	0.92422	26.8114	0.92422	30.1285
0.92549	26.8877	0.92549	27.3527	0.92549	26.8579	0.92549	30.1798
0.92675	26.9248	0.92675	27.3905	0.92675	26.9045	0.92675	30.2298
0.92802	26.963	0.92802	27.4291	0.92802	26.9519	0.92802	30.2799
0.92928	27.0059	0.92928	27.4681	0.92928	26.9993	0.92928	30.3316
0.93055	27.0358	0.93055	27.5078	0.93055	27.0462	0.93055	30.3821
0.93181	27.0833	0.93181	27.5481	0.93181	27.093	0.93181	30.4342
0.93307	27.1225	0.93307	27.589	0.93307	27.1393	0.93307	30.485
0.93434	27.1628	0.93434	27.6305	0.93434	27.1856	0.93434	30.5358
0.9356	27.2137	0.9356	27.6715	0.9356	27.2317	0.9356	30.5867
0.93687	27.2494	0.93687	27.712	0.93687	27.278	0.93687	30.6391
0.93813	27.3003	0.93813	27.7559	0.93813	27.3259	0.93813	30.6902
0.93939	27.3406	0.93939	27.8002	0.93939	27.3736	0.93939	30.7415
0.94066	27.3798	0.94066	27.8448	0.94066	27.421	0.94066	30.7928
0.94192	27.419	0.94192	27.8898	0.94192	27.4691	0.94192	30.843
0.94319	27.451	0.94319	27.9351	0.94319	27.5163	0.94319	30.8921
0.94445	27.504	0.94445	27.9808	0.94445	27.5633	0.94445	30.9415
0.94572	27.5581	0.94572	28.0269	0.94572	27.6098	0.94572	30.9913
0.94698	27.6228	0.94698	28.0733	0.94698	27.6565	0.94698	31.0434
0.94824	27.6724	0.94824	28.12	0.94824	27.7038	0.94824	31.0956
0.94951	27.7161	0.94951	28.1672	0.94951	27.7516	0.94951	31.1478
0.95077	27.7553	0.95077	28.2146	0.95077	27.7995	0.95077	31.2002
0.95204	27.791	0.95204	28.2625	0.95204	27.8477	0.95204	31.2526
0.9533	27.8244	0.9533	28.3106	0.9533	27.895	0.9533	31.3051
0.95457	27.8567	0.95457	28.3592	0.95457	27.9422	0.95457	31.3577
0.95583	27.8972	0.95583	28.4081	0.95583	27.9885	0.95583	31.4104
0.95709	27.9412	0.95709	28.4573	0.95709	28.0344	0.95709	31.4631
0.95836	27.9838	0.95836	28.5069	0.95836	28.0801	0.95836	31.516
0.95962	28.0345	0.95962	28.5569	0.95962	28.1252	0.95962	31.5689
0.96089	28.0817	0.96089	28.6072	0.96089	28.1699	0.96089	31.6219
0.96215	28.1267	0.96215	28.6578	0.96215	28.2144	0.96215	31.6749
0.96342	28.1704	0.96342	28.7089	0.96342	28.2592	0.96342	31.7281
0.96468	28.2142	0.96468	28.7603	0.96468	28.3041	0.96468	31.7813
0.96594	28.2508	0.96594	28.812	0.96594	28.3494	0.96594	31.8347
0.96721	28.3084	0.96721	28.8641	0.96721	28.3953	0.96721	31.8881
0.96847	28.3672	0.96847	28.9165	0.96847	28.4421	0.96847	31.9416
0.96974	28.4073	0.96974	28.9693	0.96974	28.4923	0.96974	31.9951
0.971	28.4485	0.971	29.0225	0.971	28.543	0.971	32.0488
0.97226	28.5107	0.97226	29.076	0.97226	28.5941	0.97226	32.1025
0.97353	28.5741	0.97353	29.1299	0.97353	28.6456	0.97353	32.1563
0.97479	28.6188	0.97479	29.1841	0.97479	28.6976	0.97479	32.2102
0.97606	28.6729	0.97606	29.2387	0.97606	28.75	0.97606	32.2642
0.97732	28.7084	0.97732	29.2936	0.97732	28.8028	0.97732	32.3183
0.97859	28.7533	0.97859	29.3489	0.97859	28.8561	0.97859	32.3724
0.97985	28.8005	0.97985	29.4046	0.97985	28.9099	0.97985	32.4266
0.98111	28.8512	0.98111	29.4606	0.98111	28.964	0.98111	32.4809
0.98238	28.8855	0.98238	29.5169	0.98238	29.0186	0.98238	32.5353
0.98364	28.9316	0.98364	29.5737	0.98364	29.0737	0.98364	32.5898
0.98491	28.9823	0.98491	29.6307	0.98491	29.1292	0.98491	32.6443
0.98617	29.0387	0.98617	29.6882	0.98617	29.1851	0.98617	32.699
0.98744	29.0811	0.98744	29.7459	0.98744	29.2415	0.98744	32.7537
0.9887	29.1376	0.9887	29.8041	0.9887	29.2983	0.9887	32.8085
0.98996	29.1883	0.98996	29.8626	0.98996	29.3556	0.98996	32.8633
0.99123	29.2343	0.99123	29.9214	0.99123	29.4132	0.99123	32.9183
0.99249	29.2687	0.99249	29.9806	0.99249	29.4714	0.99249	32.9733
0.99376	29.3193	0.99376	30.0402	0.99376	29.5299	0.99376	33.0284
0.99502	29.3666	0.99502	30.1001	0.99502	29.589	0.99502	33.1836
0.99629	29.4115	0.99629	30.1604	0.99629	29.6484	0.99629	33.2389
0.99755	29.4552	0.99755	30.221	0.99755	29.7083	0.99755	33.3052
0.99881	29.4984	0.99881	30.282	0.99881	29.7686	0.99881	33.4723
1.00008	29.5415	1.00008	30.3433	1.00008	29.8294	1.00008	33.5841
1.00008	29.2886	1.00008	30.6596	1.00008	29.3452	1.00008	33.5159
0.99881	29.486	0.99881	30.1932	0.99881	28.8008	0.99881	33.0776
0.99755	28.9094	0.99755	29.731	0.99755	28.2768	0.99755	32.6432
0.99629	27.5456	0.99629	29.2731	0.99629	27.7734	0.99629	32.2127
0.99502	26.5464	0.99502	28.8195	0.99502	27.2905	0.99502	31.7861
0.99376	25.5494	0.99376	28.3701	0.99376	26.8281	0.99376	31.3635
0.99249	24.4663	0.99249	27.925	0.99249	26.5639	0.99249	30.9448
0.99123	23.9482	0.99123	27.4841	0.99123	26.0986	0.99123	30.53
0.98996	23.1797	0.98996	27.0476	0.98996	25.5747	0.98996	30.1192
0.9887	23.2993	0.9887	26.6152	0.9887	24.8824	0.9887	29.7122
0.98744	23.1502	0.98744	26.1871	0.98744	24.5416	0.98744	29.3092
0.98617	22.4429	0.98617	25.7633	0.98617	24.163	0.98617	28.1237
0.98491	22.2218	0.98491	25.3438	0.98491	23.9262	0.98491	27.353
0.98364	21.5083	0.98364	24.9285	0.98364	23.5661	0.98364	26.9736
0.98238	21.0722	0.98238	24.5175	0.98238	22.8287	0.98238	26.5981
0.98111	20.7329	0.98111	24.1107	0.98111	22.7443	0.98111	26.2265
0.97985	20.3912	0.97985	23.7082	0.97985	22.5429	0.97985	25.8588
0.97859	19.9825	0.97859	23.3099	0.97859	22.1545	0.97859	25.495
0.97732	19.6125	0.97732	22.916	0.97732	22.0092	0.97732	25.1352
0.97606	19.2145	0.97606	22.5262	0.97606	21.7492	0.97606	24.7793
0.97479	18.8505	0.97479	22.1408	0.97479	21.1682	0.97479	24.4273
0.97353	18.4478	0.97353	21.7596	0.97353	20.5991	0.97353	24.0793
0.97226	18.0481	0.97226	21.3826	0.97226	20.0409	0.97226	23.7351
0.971	17.6465	0.971	21.0099	0.971	19.4929	0.971	23.3949
0.96974	17.3021	0.96974	20.6415	0.96974	18.9547	0.96974	23.0587
0.96847	16.9807	0.96847	20.2774	0.96847	18.4262	0.96847	22.7263
0.96721	16.6483	0.96721	19.9175	0.96721	17.9077	0.96721	22.3979
0.96594	16.3389	0.96594	19.5618	0.96594	17.3996	0.96594	21.4362
0.96468	16.0408	0.96468	19.2105	0.96468	16.9026	0.96468	21.1234
0.96342	15.7565	0.96342	18.8634	0.96342	16.4175	0.96342	20.8147
0.96215	15.4427	0.96215	18.5205	0.96215	15.9452	0.96215	20.5098
0.96089	15.1078	0.96089	18.1819	0.96089	15.4869	0.96089	20.2088
0.95962	14.7845	0.95962	17.8476	0.95962	15.0416	0.95962	19.9118
0.95836	14.4961	0.95836	17.5175	0.95836	14.6094	0.95836	19.6187
0.95709	14.2469	0.95709	17.1917	0.95709	14.19	0.95709	19.3295
0.95583	13.9656	0.95583	16.8702	0.95583	13.7834	0.95583	19.0443
0.95457	13.7098	0.95457	16.5529	0.95457	13.3894	0.95457	18.763
0.9533	13.4645	0.9533	16.2399	0.9533	13.0075	0.9533	18.4856
0.95204	13.206	0.95204	15.9311	0.95204	12.6376	0.95204	18.2121
0.95077	12.9648	0.95077	15.6266	0.95077	12.2794	0.95077	17.9426
0.94951	12.7084	0.94951	15.3264	0.94951	12.2324	0.94951	17.677
0.94824	12.4649	0.94824	15.0304	0.94824	12.1964	0.94824	17.4153
0.94698	12.2271	0.94698	14.7387	0.94698	11.8708	0.94698	17.1575
0.94572	11.9671	0.94572	14.4512	0.94572	11.5555	0.94572	16.9036
0.94445	11.7231	0.94445	14.168	0.94445	11.2498	0.94445	16.6537
0.94319	11.4835	0.94319	13.8891	0.94319	10.9535	0.94319	16.4077
0.94192	11.2635	0.94192	13.6144	0.94192	10.666	0.94192	16.1893
0.94066	11.0573	0.94066	13.344	0.94066	10.3869	0.94066	15.9507
0.93939	10.8382	0.93939	13.0779	0.93939	10.1156	0.93939	15.7452
0.93813	10.6401	0.93813	12.816	0.93813	9.85188	0.93813	15.5328
0.93687	10.4406	0.93687	12.5584	0.93687	9.59507	0.93687	15.3296
0.9356	10.2233	0.9356	12.3498	0.9356	9.34472	0.9356	15.1315
0.93434	10.0176	0.93434	12.1387	0.93434	9.10033	0.93434	14.9413
0.93307	9.80243	0.93307	11.9328	0.93307	8.86138	0.93307	14.7536
0.93181	9.61306	0.93181	11.7237	0.93181	8.62737	0.93181	14.5678
0.93055	9.42254	0.93055	11.5189	0.93055	8.39777	0.93055	14.3851
0.92928	9.22488	0.92928	11.3182	0.92928	8.17206	0.92928	14.2111
0.92802	9.04933	0.92802	11.1215	0.92802	7.94972	0.92802	14.0358
0.92675	8.84798	0.92675	10.9211	0.92675	7.73022	0.92675	13.8589
0.92549	8.64779	0.92549	10.7239	0.92549	7.51306	0.92549	13.6854
0.92422	8.44644	0.92422	10.5297	0.92422	7.29773	0.92422	13.5166
0.92296	8.22505	0.92296	10.3386	0.92296	7.08373	0.92296	13.3496
0.9217	8.03959	0.9217	10.1503	0.9217	6.87031	0.9217	13.1826
0.92043	7.87718	0.92043	9.96483	0.92043	6.65704	0.92043	13.0169
0.91917	7.73319	0.91917	9.78207	0.91917	6.44377	0.91917	12.8522
0.9179	7.58207	0.9179	9.60198	0.9179	6.23065	0.9179	12.6895
0.91664	7.41689	0.91664	9.42451	0.91664	6.01799	0.91664	12.3649
0.91537	7.27037	0.91537	9.24955	0.91537	5.8063	0.91537	12.2067
0.91411	7.09804	0.91411	9.07705	0.91411	5.59612	0.91411	12.047
0.91285	6.93862	0.91285	8.90695	0.91285	5.388	0.91285	11.8882
0.91158	6.7663	0.91158	8.73302	0.91158	5.18237	0.91158	11.7287
0.91032	6.58223	0.91032	8.56087	0.91032	4.97945	0.91032	11.571
0.90905	6.43548	0.90905	8.39043	0.90905	4.77912	0.90905	11.4163
0.90779	6.30855	0.90779	8.22117	0.90779	4.58149	0.90779	11.2635
0.90653	6.16525	0.90653	8.05374	0.90653	4.38666	0.90653	11.1138
0.90526	6.00906	0.90526	7.8869	0.90526	4.19474	0.90526	10.963
0.904	5.84111	0.904	7.72181	0.904	4.00581	0.904	10.8124
0.90273	5.68952	0.90273	7.55814	0.90273	3.81996	0.90273	10.6657
0.90147	5.52619	0.90147	7.39601	0.90147	3.63725	0.90147	10.519
0.9002	5.37091	0.9002	7.23553	0.9002	3.45774	0.9002	10.3763
0.89894	5.22255	0.89894	7.07695	0.89894	3.28146	0.89894	10.2334
0.89768	5.07995	0.89768	6.92042	0.89768	3.10846	0.89768	9.94902
0.89641	4.95462	0.89641	6.76595	0.89641	2.93875	0.89641	9.80877
0.89515	4.84542	0.89515	6.61314	0.89515	2.77236	0.89515	9.6721
0.89388	4.70927	0.89388	6.46197	0.89388	2.60926	0.89388	9.53492
0.89262	4.57796	0.89262	6.31234	0.89262	2.44948	0.89262	9.39698
0.89135	4.43973	0.89135	6.16421	0.89135	2.29303	0.89135	9.26232
0.89009	4.30381	0.89009	6.01735	0.89009	2.13993	0.89009	9.12824
0.88883	4.15844	0.88883	5.87172	0.88883	1.9902	0.88883	8.99606
0.88756	4.01883	0.88756	5.7272	0.88756	1.84384	0.88756	8.86435
0.8863	3.90019	0.8863	5.58375	0.8863	1.70089	0.8863	8.73299
0.88503	3.7698	0.88503	5.44134	0.88503	1.56134	0.88503	8.60472
0.88377	3.64286	0.88377	5.29984	0.88377	1.42518	0.88377	8.47681
0.8825	3.52629	0.8825	5.1592	0.8825	1.29238	0.8825	8.34912
0.88124	3.41433	0.88124	5.01944	0.88124	1.16288	0.88124	8.22152
0.87998	3.30121	0.87998	4.88031	0.87998	1.03664	0.87998	8.09528
0.87871	3.17289	0.87871	4.74178	0.87871	0.91358	0.87871	7.84841
0.87745	3.04227	0.87745	4.60389	0.87745	0.79364	0.87745	7.72631
0.87618	2.92224	0.87618	4.46654	0.87618	0.67672	0.87618	7.60537
0.87492	2.79047	0.87492	4.33097	0.87492	0.56271	0.87492	7.48414
0.87366	2.68081	0.87366	4.19639	0.87366	0.45151	0.87366	7.12691
0.87239	2.55825	0.87239	4.06279	0.87239	0.34298	0.87239	7.00988
0.87113	2.43569	0.87113	3.93015	0.87113	0.237	0.87113	6.89237
0.86986	2.31774	0.86986	3.79848	0.86986	0.13343	0.86986	6.77706
0.8686	2.209	0.8686	3.66776	0.8686	0.03211	0.8686	6.66261
0.86733	2.09312	0.86733	3.53801	0.86733	-0.06711	0.86733	6.5504
0.86607	1.9807	0.86607	3.40914	0.86607	-0.16438	0.86607	6.43909
0.86481	1.87403	0.86481	3.28107	0.86481	-0.25986	0.86481	6.3272
0.86354	1.77543	0.86354	3.15388	0.86354	-0.3537	0.86354	6.10686
0.86228	1.67452	0.86228	3.02753	0.86228	-0.44606	0.86228	5.99701
0.86101	1.58191	0.86101	2.9021	0.86101	-0.53707	0.86101	5.8879
0.85975	1.47295	0.85975	2.77926	0.85975	-0.62688	0.85975	5.77945
0.85848	1.34992	0.85848	2.65689	0.85848	-0.7156	0.85848	5.67303
0.85722	1.23381	0.85722	2.53504	0.85722	-0.80336	0.85722	5.56584
0.85596	1.12462	0.85596	2.41374	0.85596	-0.89029	0.85596	5.46054
0.85469	1.02233	0.85469	2.29318	0.85469	-0.97652	0.85469	5.35574
0.85343	0.92695	0.85343	2.17342	0.85343	-1.06214	0.85343	5.25137
0.85216	0.83849	0.85216	2.05443	0.85216	-1.14726	0.85216	5.14748
0.8509	0.75694	0.8509	1.93625	0.8509	-1.23196	0.8509	4.94122
0.84963	0.68229	0.84963	1.81896	0.84963	-1.3163	0.84963	4.83868
0.84837	0.5936	0.84837	1.70259	0.84837	-1.40035	0.84837	4.7351
0.84711	0.50513	0.84711	1.58721	0.84711	-1.48412	0.84711	4.63326
0.84584	0.39594	0.84584	1.47277	0.84584	-1.56763	0.84584	4.53175
0.84458	0.27867	0.84458	1.35933	0.84458	-1.6509	0.84458	4.43192
0.84331	0.16602	0.84331	1.24689	0.84331	-1.73393	0.84331	4.33107
0.84205	0.05797	0.84205	1.13545	0.84205	-1.81671	0.84205	4.23195
0.84079	-0.04546	0.84079	1.02501	0.84079	-1.89924	0.84079	4.13317
0.83952	-0.1443	0.83952	0.91554	0.83952	-1.98149	0.83952	4.03604
0.83826	-0.23852	0.83826	0.80721	0.83826	-2.06345	0.83826	3.84386
0.83699	-0.32814	0.83699	0.70003	0.83699	-2.14509	0.83699	3.74743
0.83573	-0.41315	0.83573	0.59401	0.83573	-2.22639	0.83573	3.65261
0.83446	-0.49355	0.83446	0.48911	0.83446	-2.30731	0.83446	3.55799
0.8332	-0.5986	0.8332	0.38534	0.8332	-2.38781	0.8332	3.46489
0.83194	-0.70365	0.83194	0.28269	0.83194	-2.46787	0.83194	3.37189
0.83067	-0.79235	0.83067	0.18114	0.83067	-2.54746	0.83067	3.27887
0.82941	-0.87528	0.82941	0.08073	0.82941	-2.62656	0.82941	3.18713
0.82814	-0.95476	0.82814	-0.01848	0.82814	-2.70515	0.82814	3.09396
0.82688	-1.04138	0.82688	-0.11656	0.82688	-2.78321	0.82688	3.00209
0.82561	-1.11879	0.82561	-0.21351	0.82561	-2.86075	0.82561	2.91153
0.82435	-1.19159	0.82435	-0.30939	0.82435	-2.93777	0.82435	2.81956
0.82309	-1.26439	0.82309	-0.40412	0.82309	-3.01426	0.82309	2.72889
0.82182	-1.34179	0.82182	-0.49779	0.82182	-3.09023	0.82182	2.5515
0.82056	-1.42841	0.82056	-0.59041	0.82056	-3.16571	0.82056	2.46477
0.81929	-1.50789	0.81929	-0.68194	0.81929	-3.2407	0.81929	2.37663
0.81803	-1.59083	0.81803	-0.77121	0.81803	-3.31522	0.81803	2.28979
0.81676	-1.68782	0.81676	-0.85953	0.81676	-3.38929	0.81676	2.20282
0.8155	-1.7825	0.8155	-0.9469	0.8155	-3.46293	0.8155	2.11572
0.81424	-1.87949	0.81424	-1.03207	0.81424	-3.53616	0.81424	1.94391
0.81297	-1.96243	0.81297	-1.11648	0.81297	-3.60898	0.81297	1.85905
0.81171	-2.0502	0.81171	-1.20017	0.81171	-3.68142	0.81171	1.77531
0.81044	-2.12645	0.81044	-1.28319	0.81044	-3.7535	0.81044	1.69136
0.80918	-2.1958	0.80918	-1.36551	0.80918	-3.82523	0.80918	1.60719
0.80792	-2.26284	0.80792	-1.44718	0.80792	-3.89662	0.80792	1.52409
0.80665	-2.33218	0.80665	-1.52821	0.80665	-3.96771	0.80665	1.35854
0.80539	-2.41673	0.80539	-1.60861	0.80539	-4.03851	0.80539	1.27748
0.80412	-2.50243	0.80412	-1.6884	0.80412	-4.10904	0.80412	1.1961
0.80286	-2.57523	0.80286	-1.76762	0.80286	-4.17931	0.80286	1.11438
0.80159	-2.65632	0.80159	-1.8463	0.80159	-4.24934	0.80159	1.03373
0.80033	-2.73165	0.80033	-1.92441	0.80033	-4.31913	0.80033	0.87264
0.79907	-2.80814	0.79907	-2.00195	0.79907	-4.38868	0.79907	0.79371
0.7978	-2.88002	0.7978	-2.08106	0.7978	-4.45799	0.7978	0.71443
0.79654	-2.94153	0.79654	-2.15994	0.79654	-4.52706	0.79654	0.63607
0.79527	-2.99958	0.79527	-2.23857	0.79527	-4.59589	0.79527	0.55729
0.79401	-3.06109	0.79401	-2.31695	0.79401	-4.66447	0.79401	0.47951
0.79274	-3.13297	0.79274	-2.39516	0.79274	-4.73279	0.79274	0.40267
0.79148	-3.20945	0.79148	-2.47317	0.79148	-4.80086	0.79148	0.32545
0.79022	-3.28479	0.79022	-2.55105	0.79022	-4.86866	0.79022	0.24924
0.78895	-3.36588	0.78895	-2.62886	0.78895	-4.93618	0.78895	0.17258
0.78769	-3.44697	0.78769	-2.70662	0.78769	-5.00341	0.78769	0.09685
0.78642	-3.5223	0.78642	-2.78438	0.78642	-5.07034	0.78642	0.02202
0.78516	-3.59879	0.78516	-2.86215	0.78516	-5.13695	0.78516	-0.05339
0.7839	-3.66237	0.7839	-2.93993	0.7839	-5.20322	0.7839	-0.12799
0.78263	-3.73425	0.78263	-3.01629	0.78263	-5.26913	0.78263	-0.20311
0.78137	-3.80037	0.78137	-3.0929	0.78137	-5.33466	0.78137	-0.27737
0.7801	-3.87593	0.7801	-3.16977	0.7801	-5.39979	0.7801	-0.35082
0.77884	-3.94919	0.77884	-3.24542	0.77884	-5.46449	0.77884	-0.49792
0.77757	-4.0084	0.77757	-3.32148	0.77757	-5.52877	0.77757	-0.57024
0.77631	-4.07705	0.77631	-3.39799	0.77631	-5.59259	0.77631	-0.64309
0.77505	-4.15169	0.77505	-3.47341	0.77505	-5.65595	0.77505	-0.7151
0.77378	-4.20192	0.77378	-3.54948	0.77378	-5.71885	0.77378	-0.78632
0.77252	-4.24523	0.77252	-3.62624	0.77252	-5.78127	0.77252	-0.8568
0.77125	-4.29084	0.77125	-3.70275	0.77125	-5.8432	0.77125	-0.92788
0.76999	-4.35627	0.76999	-3.77945	0.76999	-5.90465	0.76999	-0.99819
0.76872	-4.4111	0.76872	-3.85707	0.76872	-5.96561	0.76872	-1.06778
0.76746	-4.47284	0.76746	-3.93563	0.76746	-6.02607	0.76746	-1.13801
0.7662	-4.52974	0.7662	-4.0151	0.7662	-6.08603	0.7662	-1.20749
0.76493	-4.6053	0.76493	-4.09538	0.76493	-6.14547	0.76493	-1.34689
0.76367	-4.68778	0.76367	-4.17646	0.76367	-6.20439	0.76367	-1.48491
0.7624	-4.77371	0.7624	-4.25832	0.7624	-6.26279	0.7624	-1.55373
0.76114	-4.83868	0.76114	-4.34093	0.76114	-6.32065	0.76114	-1.62189
0.75987	-4.89788	0.75987	-4.42425	0.75987	-6.37795	0.75987	-1.68945
0.75861	-4.96653	0.75861	-4.50825	0.75861	-6.43471	0.75861	-1.75777
0.75735	-5.03288	0.75735	-4.59288	0.75735	-6.4909	0.75735	-1.82548
0.75608	-5.09347	0.75608	-4.67811	0.75608	-6.54652	0.75608	-1.89265
0.75482	-5.14485	0.75482	-4.76389	0.75482	-6.60158	0.75482	-1.96064
0.75355	-5.19622	0.75355	-4.85018	0.75355	-6.65607	0.75355	-2.02809
0.75229	-5.2651	0.75229	-4.93693	0.75229	-6.71001	0.75229	-2.09505
0.75103	-5.32108	0.75103	-5.02413	0.75103	-6.76338	0.75103	-2.1629
0.74976	-5.38997	0.74976	-5.11178	0.74976	-6.8162	0.74976	-2.23027
0.7485	-5.44134	0.7485	-5.1998	0.7485	-6.86846	0.7485	-2.29852
0.74723	-5.49271	0.74723	-5.28813	0.74723	-6.92017	0.74723	-2.36631
0.74597	-5.5616	0.74597	-5.37678	0.74597	-6.97134	0.74597	-2.43226
0.7447	-5.61758	0.7447	-5.46574	0.7447	-7.02199	0.7447	-2.49905
0.74344	-5.67817	0.74344	-5.55488	0.74344	-7.07212	0.74344	-2.6324
0.74218	-5.73991	0.74218	-5.64423	0.74218	-7.12176	0.74218	-2.69899
0.74091	-5.80764	0.74091	-5.73371	0.74091	-7.17095	0.74091	-2.76513
0.73965	-5.87191	0.73965	-5.82324	0.73965	-7.2197	0.73965	-2.8322
0.73838	-5.92329	0.73838	-5.91279	0.73838	-7.26806	0.73838	-2.89885
0.73712	-5.98756	0.73712	-6.00228	0.73712	-7.31606	0.73712	-2.96372
0.73585	-6.03433	0.73585	-6.09118	0.73585	-7.36373	0.73585	-3.02948
0.73459	-6.08939	0.73459	-6.17997	0.73459	-7.4111	0.73459	-3.09478
0.73333	-6.1433	0.73333	-6.26862	0.73333	-7.45819	0.73333	-3.16099
0.73206	-6.18661	0.73206	-6.35901	0.73206	-7.50503	0.73206	-3.22532
0.7308	-6.24512	0.7308	-6.44902	0.7308	-7.55164	0.7308	-3.35387
0.72953	-6.31769	0.72953	-6.5386	0.72953	-7.59802	0.72953	-3.41811
0.72827	-6.37621	0.72827	-6.62766	0.72827	-7.64419	0.72827	-3.48182
0.727	-6.42781	0.727	-6.71617	0.727	-7.69014	0.727	-3.54494
0.72574	-6.47135	0.72574	-6.80407	0.72574	-7.73587	0.72574	-3.60756
0.72448	-6.51835	0.72448	-6.89131	0.72448	-7.78138	0.72448	-3.67104
0.72321	-6.56765	0.72321	-6.97782	0.72321	-7.82664	0.72321	-3.73405
0.72195	-6.6181	0.72195	-7.06359	0.72195	-7.87164	0.72195	-3.79667
0.72068	-6.66855	0.72068	-7.14855	0.72068	-7.91637	0.72068	-3.85884
0.71942	-6.71786	0.71942	-7.23265	0.71942	-7.96079	0.71942	-3.92052
0.71816	-6.78582	0.71816	-7.31579	0.71816	-8.00489	0.71816	-3.98307
0.71689	-6.84433	0.71689	-7.39796	0.71689	-8.04866	0.71689	-4.04516
0.71563	-6.90054	0.71563	-7.47909	0.71563	-8.09206	0.71563	-4.10687
0.71436	-6.9533	0.71436	-7.55856	0.71436	-8.13508	0.71436	-4.23195
0.7131	-7.00145	0.7131	-7.63694	0.7131	-8.1777	0.7131	-4.29263
0.71183	-7.04384	0.71183	-7.71424	0.71183	-8.21989	0.71183	-4.35432
0.71057	-7.10028	0.71057	-7.78994	0.71057	-8.26162	0.71057	-4.41694
0.70931	-7.15096	0.70931	-7.8646	0.70931	-8.30288	0.70931	-4.47775
0.70804	-7.19704	0.70804	-7.93811	0.70804	-8.34364	0.70804	-4.53811
0.70678	-7.23136	0.70678	-8.01046	0.70678	-8.38387	0.70678	-4.59813
0.70551	-7.27375	0.70551	-8.0816	0.70551	-8.42357	0.70551	-4.65917
0.70425	-7.32305	0.70425	-8.1515	0.70425	-8.4627	0.70425	-4.71991
0.70298	-7.38641	0.70298	-8.22011	0.70298	-8.50126	0.70298	-4.7803
0.70172	-7.43571	0.70172	-8.28747	0.70172	-8.53922	0.70172	-4.8403
0.70046	-7.49077	0.70046	-8.3536	0.70046	-8.57658	0.70046	-4.90128
0.69919	-7.55044	0.69919	-8.41847	0.69919	-8.61334	0.69919	-4.96049
0.69793	-7.62185	0.69793	-8.48206	0.69793	-8.6495	0.69793	-5.0193
0.69666	-7.67691	0.69666	-8.54437	0.69666	-8.68506	0.69666	-5.07912
0.6954	-7.72276	0.6954	-8.60545	0.6954	-8.72002	0.6954	-5.13859
0.69413	-7.75823	0.69413	-8.66466	0.69413	-8.7544	0.69413	-5.19911
0.69287	-7.79486	0.69287	-8.72266	0.69287	-8.78821	0.69287	-5.25792
0.69161	-7.85246	0.69161	-8.77941	0.69161	-8.82147	0.69161	-5.3164
0.69034	-7.9112	0.69034	-8.83627	0.69034	-8.85418	0.69034	-5.37594
0.68908	-7.95129	0.68908	-8.89156	0.68908	-8.88637	0.68908	-5.43507
0.68781	-8.00082	0.68781	-8.94588	0.68781	-8.91805	0.68781	-5.49376
0.68655	-8.05266	0.68655	-9.00067	0.68655	-8.94926	0.68655	-5.55209
0.68529	-8.10795	0.68529	-9.05455	0.68529	-8.98001	0.68529	-5.61147
0.68402	-8.14688	0.68402	-9.10774	0.68402	-9.01034	0.68402	-5.66913
0.68276	-8.19756	0.68276	-9.16004	0.68276	-9.04028	0.68276	-5.78602
0.68149	-8.23189	0.68149	-9.21171	0.68149	-9.0699	0.68149	-5.84258
0.68023	-8.27796	0.68023	-9.26284	0.68023	-9.09923	0.68023	-5.90014
0.67896	-8.32865	0.67896	-9.31342	0.67896	-9.12833	0.67896	-5.95735
0.6777	-8.38509	0.6777	-9.36349	0.6777	-9.15725	0.6777	-6.01562
0.67644	-8.43577	0.67644	-9.41254	0.67644	-9.1862	0.67644	-6.07218
0.67517	-8.48185	0.67517	-9.46132	0.67517	-9.19501	0.67517	-6.12973
0.67391	-8.52447	0.67391	-9.50988	0.67391	-9.2437	0.67391	-6.18694
0.67264	-8.56478	0.67264	-9.55829	0.67264	-9.27227	0.67264	-6.24246
0.67138	-8.59565	0.67138	-9.60661	0.67138	-9.30071	0.67138	-6.41113
0.67011	-8.64518	0.67011	-9.65269	0.67011	-9.46821	0.67011	-6.46807
0.66885	-8.69356	0.66885	-9.69815	0.66885	-9.49334	0.66885	-6.52344
0.66759	-8.74194	0.66759	-9.74304	0.66759	-9.51859	0.66759	-6.57993
0.66632	-8.79147	0.66632	-9.7869	0.66632	-9.54399	0.66632	-6.63478
0.66506	-8.8516	0.66506	-9.83019	0.66506	-9.56955	0.66506	-6.6907
0.66379	-8.89652	0.66379	-9.87295	0.66379	-9.59531	0.66379	-6.74634
0.66253	-8.93569	0.66253	-9.91515	0.66253	-9.62128	0.66253	-6.80168
0.66126	-8.97024	0.66126	-9.95684	0.66126	-9.6475	0.66126	-6.8567
0.66	-8.99305	0.66	-9.99795	0.66	-9.67397	0.66	-6.91279
0.65874	-9.03222	0.65874	-10.0385	0.65874	-9.70075	0.65874	-6.96719
0.65747	-9.0806	0.65747	-10.0785	0.65747	-9.72784	0.65747	-7.0226
0.65621	-9.13934	0.65621	-10.1181	0.65621	-9.75526	0.65621	-7.0777
0.65494	-9.19694	0.65494	-10.1588	0.65494	-9.78304	0.65494	-7.13259
0.65368	-9.25453	0.65368	-10.1991	0.65368	-9.81119	0.65368	-7.18725
0.65242	-9.31328	0.65242	-10.2392	0.65242	-9.83974	0.65242	-7.24295
0.65115	-9.36165	0.65115	-10.2799	0.65115	-9.86869	0.65115	-7.29835
0.64989	-9.40082	0.64989	-10.3207	0.64989	-9.89806	0.64989	-7.35345
0.64862	-9.43192	0.64862	-10.3612	0.64862	-9.92785	0.64862	-7.4082
0.64736	-9.45611	0.64736	-10.4033	0.64736	-9.95806	0.64736	-7.4626
0.64609	-9.4955	0.64609	-10.4454	0.64609	-9.98872	0.64609	-7.5166
0.64483	-9.5243	0.64483	-10.4875	0.64483	-10.0198	0.64483	-7.57033
0.64357	-9.57291	0.64357	-10.5307	0.64357	-10.0513	0.64357	-7.62518
0.6423	-9.61553	0.6423	-10.5746	0.6423	-10.0833	0.6423	-7.67841
0.64104	-9.6616	0.64104	-10.6186	0.64104	-10.1158	0.64104	-7.73271
0.63977	-9.71229	0.63977	-10.6627	0.63977	-10.1486	0.63977	-7.8941
0.63851	-9.76873	0.63851	-10.7068	0.63851	-10.1819	0.63851	-7.94874
0.63724	-9.81941	0.63724	-10.7508	0.63724	-10.2156	0.63724	-8.00175
0.63598	-9.86549	0.63598	-10.795	0.63598	-10.2495	0.63598	-8.05585
0.63472	-9.90811	0.63472	-10.8391	0.63472	-10.2838	0.63472	-8.16331
0.63345	-9.95672	0.63345	-10.8828	0.63345	-10.3184	0.63345	-8.21663
0.63219	-9.98551	0.63219	-10.9265	0.63219	-10.3531	0.63219	-8.32237
0.63092	-10.0249	0.63092	-10.9703	0.63092	-10.388	0.63092	-8.42834
0.62966	-10.0491	0.62966	-11.0141	0.62966	-10.423	0.62966	-8.48155
0.6284	-10.0885	0.6284	-11.0579	0.6284	-10.4581	0.6284	-8.53307
0.62713	-10.1256	0.62713	-11.1018	0.62713	-10.4931	0.62713	-8.58562
0.62587	-10.1638	0.62587	-11.1459	0.62587	-10.5281	0.62587	-8.63787
0.6246	-10.2067	0.6246	-11.1899	0.6246	-10.563	0.6246	-8.68981
0.62334	-10.2366	0.62334	-11.2342	0.62334	-10.5978	0.62334	-8.74142
0.62207	-10.2841	0.62207	-11.2784	0.62207	-10.6324	0.62207	-8.79412
0.62081	-10.3232	0.62081	-11.3226	0.62081	-10.6667	0.62081	-8.84645
0.61955	-10.3636	0.61955	-11.3668	0.61955	-10.7008	0.61955	-8.89841
0.61828	-10.4145	0.61828	-11.4109	0.61828	-10.7346	0.61828	-8.94869
0.61702	-10.4502	0.61702	-11.455	0.61702	-10.7681	0.61702	-8.99998
0.61575	-10.4928	0.61575	-11.499	0.61575	-10.8013	0.61575	-9.05229
0.61449	-10.5435	0.61449	-11.5429	0.61449	-10.8341	0.61449	-9.10287
0.61322	-10.5907	0.61322	-11.5867	0.61322	-10.8666	0.61322	-9.15443
0.61196	-10.6356	0.61196	-11.6303	0.61196	-10.8986	0.61196	-9.20423
0.6107	-10.6794	0.6107	-11.6738	0.6107	-10.9303	0.6107	-9.25498
0.60943	-10.7315	0.60943	-11.7171	0.60943	-10.9615	0.60943	-9.30668
0.60817	-10.7743	0.60817	-11.7608	0.60817	-10.9923	0.60817	-9.35659
0.6069	-10.8114	0.6069	-11.8045	0.6069	-11.0227	0.6069	-9.40742
0.60564	-10.8462	0.60564	-11.848	0.60564	-11.0527	0.60564	-9.45787
0.60437	-10.8695	0.60437	-11.8913	0.60437	-11.0822	0.60437	-9.50792
0.60311	-10.8847	0.60311	-11.9344	0.60311	-11.1114	0.60311	-9.55757
0.60185	-10.9162	0.60185	-11.9774	0.60185	-11.1401	0.60185	-9.60551
0.60058	-10.9406	0.60058	-12.0203	0.60058	-11.1685	0.60058	-9.65446
0.59932	-10.9697	0.59932	-12.0631	0.59932	-11.1965	0.59932	-9.70312
0.59805	-11.0151	0.59805	-12.1057	0.59805	-11.2242	0.59805	-9.75146
0.59679	-11.0533	0.59679	-12.1482	0.59679	-11.2515	0.59679	-9.79949
0.59553	-11.0879	0.59553	-12.1905	0.59553	-11.2785	0.59553	-9.84863
0.59426	-11.1282	0.59426	-12.2326	0.59426	-11.3052	0.59426	-9.89613
0.593	-11.1837	0.593	-12.2744	0.593	-11.3317	0.593	-9.9433
0.59173	-11.2286	0.59173	-12.3161	0.59173	-11.3579	0.59173	-9.99011
0.59047	-11.2724	0.59047	-12.3575	0.59047	-11.3838	0.59047	-10.038
0.5892	-11.3245	0.5892	-12.3987	0.5892	-11.4095	0.5892	-10.0856
0.58794	-11.3673	0.58794	-12.4395	0.58794	-11.435	0.58794	-10.1331
0.58668	-11.4044	0.58668	-12.4808	0.58668	-11.4604	0.58668	-10.1815
0.58541	-11.4392	0.58541	-12.5218	0.58541	-11.4855	0.58541	-10.2283
0.58415	-11.4625	0.58415	-12.5626	0.58415	-11.5105	0.58415	-10.2761
0.58288	-11.4777	0.58288	-12.6038	0.58288	-11.5353	0.58288	-10.3222
0.58162	-11.5092	0.58162	-12.6447	0.58162	-11.56	0.58162	-10.3694
0.58035	-11.5419	0.58035	-12.6854	0.58035	-11.5846	0.58035	-10.4641
0.57909	-11.5606	0.57909	-12.7259	0.57909	-11.6092	0.57909	-10.5103
0.57783	-11.5896	0.57783	-12.7662	0.57783	-11.6336	0.57783	-10.6031
0.57656	-11.6325	0.57656	-12.8063	0.57656	-11.6579	0.57656	-10.6498
0.5753	-11.6799	0.5753	-12.8461	0.5753	-11.6821	0.5753	-10.6961
0.57403	-11.7145	0.57403	-12.8857	0.57403	-11.7062	0.57403	-10.7408
0.57277	-11.7666	0.57277	-12.925	0.57277	-11.7302	0.57277	-10.7851
0.5715	-11.8186	0.5715	-12.964	0.5715	-11.754	0.5715	-10.8306
0.57024	-11.8615	0.57024	-13.0026	0.57024	-11.7778	0.57024	-10.8758
0.56898	-11.8986	0.56898	-13.041	0.56898	-11.8015	0.56898	-10.9652
0.56771	-11.9334	0.56771	-13.079	0.56771	-11.8252	0.56771	-11.0095
0.56645	-11.9483	0.56645	-13.1173	0.56645	-11.8488	0.56645	-11.0549
0.56518	-11.9739	0.56518	-13.1553	0.56518	-11.8723	0.56518	-11.1
0.56392	-12.0135	0.56392	-13.1931	0.56392	-11.8959	0.56392	-11.1462
0.56266	-12.052	0.56266	-13.2305	0.56266	-11.9195	0.56266	-11.1905
0.56139	-12.0741	0.56139	-13.2682	0.56139	-11.943	0.56139	-11.2359
0.56013	-12.1043	0.56013	-13.3056	0.56013	-11.9667	0.56013	-11.2796
0.55886	-12.146	0.55886	-13.3427	0.55886	-11.9904	0.55886	-11.3242
0.5576	-12.19	0.5576	-13.3796	0.5576	-12.0141	0.5576	-11.3686
0.55633	-12.2188	0.55633	-13.4163	0.55633	-12.038	0.55633	-11.4127
0.55507	-12.2628	0.55507	-13.4529	0.55507	-12.062	0.55507	-11.4565
0.55381	-12.3045	0.55381	-13.4892	0.55381	-12.0861	0.55381	-11.5
0.55254	-12.3473	0.55254	-13.5251	0.55254	-12.1103	0.55254	-11.5433
0.55128	-12.3948	0.55128	-13.5606	0.55128	-12.1347	0.55128	-11.5878
0.55001	-12.4376	0.55001	-13.5959	0.55001	-12.1593	0.55001	-11.6319
0.54875	-12.4667	0.54875	-13.6315	0.54875	-12.1841	0.54875	-11.6772
0.54748	-12.4853	0.54748	-13.6668	0.54748	-12.209	0.54748	-11.7207
0.54622	-12.518	0.54622	-13.7019	0.54622	-12.2342	0.54622	-11.7653
0.54496	-12.5496	0.54496	-13.7367	0.54496	-12.2596	0.54496	-11.8083
0.54369	-12.5648	0.54369	-13.7712	0.54369	-12.2853	0.54369	-11.8523
0.54243	-12.5964	0.54243	-13.8054	0.54243	-12.3111	0.54243	-11.8947
0.54116	-12.6291	0.54116	-13.8394	0.54116	-12.3372	0.54116	-11.9381
0.5399	-12.6477	0.5399	-13.8732	0.5399	-12.3635	0.5399	-11.9813
0.53863	-12.6851	0.53863	-13.9071	0.53863	-12.39	0.53863	-12.0241
0.53737	-12.7175	0.53737	-13.9409	0.53737	-12.4168	0.53737	-12.0668
0.53611	-12.7569	0.53611	-13.9745	0.53611	-12.4437	0.53611	-12.1092
0.53484	-12.794	0.53484	-14.0079	0.53484	-12.4709	0.53484	-12.1514
0.53358	-12.8406	0.53358	-14.0411	0.53358	-12.4982	0.53358	-12.1946
0.53231	-12.873	0.53231	-14.074	0.53231	-12.5258	0.53231	-12.2361
0.53105	-12.9032	0.53105	-14.1068	0.53105	-12.5535	0.53105	-12.2787
0.52979	-12.9428	0.52979	-14.1393	0.52979	-12.5814	0.52979	-12.3208
0.52852	-12.9684	0.52852	-14.1716	0.52852	-12.6095	0.52852	-12.3639
0.52726	-12.9917	0.52726	-14.2036	0.52726	-12.6377	0.52726	-12.4066
0.52599	-13.0244	0.52599	-14.2355	0.52599	-12.6661	0.52599	-12.449
0.52473	-13.0431	0.52473	-14.267	0.52473	-12.6946	0.52473	-12.4923
0.52346	-13.0804	0.52346	-14.2989	0.52346	-12.7232	0.52346	-12.5339
0.5222	-13.1129	0.5222	-14.3306	0.5222	-12.752	0.5222	-12.6187
0.52094	-13.1523	0.52094	-14.3621	0.52094	-12.7808	0.52094	-12.6605
0.51967	-13.1894	0.51967	-14.3934	0.51967	-12.8097	0.51967	-12.7019
0.51841	-13.2359	0.51841	-14.4245	0.51841	-12.8387	0.51841	-12.7442
0.51714	-13.2767	0.51714	-14.4554	0.51714	-12.8678	0.51714	-12.7861
0.51588	-13.2965	0.51588	-14.4861	0.51588	-12.8969	0.51588	-12.8275
0.51461	-13.328	0.51461	-14.5167	0.51461	-12.926	0.51461	-12.9103
0.51335	-13.3561	0.51335	-14.5471	0.51335	-12.9551	0.51335	-12.9503
0.51209	-13.3656	0.51209	-14.5773	0.51209	-12.9842	0.51209	-12.9912
0.51082	-13.3891	0.51082	-14.6073	0.51082	-13.0132	0.51082	-13.0304
0.50956	-13.4114	0.50956	-14.6371	0.50956	-13.0422	0.50956	-13.0705
0.50829	-13.4384	0.50829	-14.6669	0.50829	-13.071	0.50829	-13.1102
0.50703	-13.4757	0.50703	-14.6965	0.50703	-13.0998	0.50703	-13.1508
0.50576	-13.5082	0.50576	-14.7266	0.50576	-13.1284	0.50576	-13.1895
0.5045	-13.5476	0.5045	-14.7567	0.5045	-13.1568	0.5045	-13.2292
0.50324	-13.5847	0.50324	-14.7868	0.50324	-13.185	0.50324	-13.2683
0.50197	-13.6229	0.50197	-14.8168	0.50197	-13.213	0.50197	-13.3083
0.50071	-13.6658	0.50071	-14.8468	0.50071	-13.2408	0.50071	-13.3465
0.49944	-13.704	0.49944	-14.8768	0.49944	-13.2682	0.49944	-13.3841
0.49818	-13.7494	0.49818	-14.9065	0.49818	-13.2953	0.49818	-13.4212
0.49692	-13.7784	0.49692	-14.9363	0.49692	-13.3221	0.49692	-13.4593
0.49565	-13.8028	0.49565	-14.9658	0.49565	-13.3486	0.49565	-13.4968
0.49439	-13.8344	0.49439	-14.9953	0.49439	-13.3746	0.49439	-13.5326
0.49312	-13.8579	0.49312	-15.0248	0.49312	-13.4003	0.49312	-13.5692
0.49186	-13.8791	0.49186	-15.0541	0.49186	-13.4255	0.49186	-13.6053
0.49059	-13.9038	0.49059	-15.0833	0.49059	-13.4503	0.49059	-13.6409
0.48933	-13.925	0.48933	-15.1124	0.48933	-13.4747	0.48933	-13.676
0.48807	-13.9567	0.48807	-15.1414	0.48807	-13.4986	0.48807	-13.7093
0.4868	-13.9779	0.4868	-15.1703	0.4868	-13.522	0.4868	-13.7435
0.48554	-14.0026	0.48554	-15.1992	0.48554	-13.545	0.48554	-13.7772
0.48427	-14.0155	0.48427	-15.2279	0.48427	-13.5675	0.48427	-13.8104
0.48301	-14.0494	0.48301	-15.2566	0.48301	-13.5895	0.48301	-13.8431
0.48174	-14.089	0.48174	-15.2853	0.48174	-13.6111	0.48174	-13.8768
0.48048	-14.1274	0.48048	-15.3138	0.48048	-13.6321	0.48048	-13.9113
0.47922	-14.1579	0.47922	-15.3424	0.47922	-13.6528	0.47922	-13.944
0.47795	-14.186	0.47795	-15.3709	0.47795	-13.6729	0.47795	-13.9777
0.47669	-14.2175	0.47669	-15.3994	0.47669	-13.6926	0.47669	-14.0109
0.47542	-14.2456	0.47542	-15.4278	0.47542	-13.7119	0.47542	-14.0451
0.47416	-14.2634	0.47416	-15.4562	0.47416	-13.7307	0.47416	-14.0774
0.4729	-14.2765	0.4729	-15.4844	0.4729	-13.7491	0.4729	-14.1108
0.47163	-14.2908	0.47163	-15.5126	0.47163	-13.7671	0.47163	-14.1424
0.47037	-14.3203	0.47037	-15.5406	0.47037	-13.7847	0.47037	-14.175
0.4691	-14.3521	0.4691	-15.5684	0.4691	-13.8019	0.4691	-14.2073
0.46784	-14.3733	0.46784	-15.596	0.46784	-13.8187	0.46784	-14.2405
0.46657	-14.3979	0.46657	-15.6235	0.46657	-13.8352	0.46657	-14.2733
0.46531	-14.4191	0.46531	-15.6509	0.46531	-13.8514	0.46531	-14.3043
0.46405	-14.4426	0.46405	-15.6781	0.46405	-13.8672	0.46405	-14.3363
0.46278	-14.4742	0.46278	-15.7051	0.46278	-13.8828	0.46278	-14.3678
0.46152	-14.5069	0.46152	-15.7321	0.46152	-13.898	0.46152	-14.4003
0.46025	-14.5255	0.46025	-15.7589	0.46025	-13.913	0.46025	-14.4322
0.45899	-14.5629	0.45899	-15.7856	0.45899	-13.9278	0.45899	-14.4635
0.45772	-14.6036	0.45772	-15.8121	0.45772	-13.9423	0.45772	-14.4956
0.45646	-14.641	0.45646	-15.8385	0.45646	-13.9566	0.45646	-14.5272
0.4552	-14.6679	0.4552	-15.8648	0.4552	-13.9708	0.4552	-14.5583
0.45393	-14.6903	0.45393	-15.8909	0.45393	-13.9848	0.45393	-14.6202
0.45267	-14.7138	0.45267	-15.9169	0.45267	-13.9986	0.45267	-14.6497
0.4514	-14.7232	0.4514	-15.9428	0.4514	-14.0123	0.4514	-14.68
0.45014	-14.7513	0.45014	-15.9684	0.45014	-14.0259	0.45014	-14.7113
0.44887	-14.7829	0.44887	-15.9939	0.44887	-14.0394	0.44887	-14.7421
0.44761	-14.811	0.44761	-16.0193	0.44761	-14.0528	0.44761	-14.8022
0.44635	-14.8497	0.44635	-16.0446	0.44635	-14.0661	0.44635	-14.8316
0.44508	-14.8778	0.44508	-16.0698	0.44508	-14.0794	0.44508	-14.8618
0.44382	-14.9093	0.44382	-16.0949	0.44382	-14.0925	0.44382	-14.8916
0.44255	-14.9375	0.44255	-16.12	0.44255	-14.1057	0.44255	-14.9195
0.44129	-14.9552	0.44129	-16.1449	0.44129	-14.1188	0.44129	-14.9469
0.44003	-14.9683	0.44003	-16.1697	0.44003	-14.1318	0.44003	-14.9752
0.43876	-14.9826	0.43876	-16.1945	0.43876	-14.1448	0.43876	-15.0029
0.4375	-15.0121	0.4375	-16.2191	0.4375	-14.1578	0.4375	-15.0314
0.43623	-15.0439	0.43623	-16.2436	0.43623	-14.1708	0.43623	-15.0581
0.43497	-15.0651	0.43497	-16.2681	0.43497	-14.1838	0.43497	-15.0857
0.4337	-15.0897	0.4337	-16.2924	0.4337	-14.1967	0.4337	-15.1128
0.43244	-15.1109	0.43244	-16.3166	0.43244	-14.2097	0.43244	-15.1408
0.43118	-15.1427	0.43118	-16.3409	0.43118	-14.2226	0.43118	-15.1683
0.42991	-15.1722	0.42991	-16.365	0.42991	-14.2355	0.42991	-15.1954
0.42865	-15.1865	0.42865	-16.389	0.42865	-14.2484	0.42865	-15.2221
0.42738	-15.1996	0.42738	-16.4129	0.42738	-14.2613	0.42738	-15.2484
0.42612	-15.2256	0.42612	-16.4367	0.42612	-14.2742	0.42612	-15.2741
0.42485	-15.2434	0.42485	-16.4605	0.42485	-14.287	0.42485	-15.2994
0.42359	-15.2669	0.42359	-16.4842	0.42359	-14.2999	0.42359	-15.3243
0.42233	-15.2892	0.42233	-16.5079	0.42233	-14.3127	0.42233	-15.3501
0.42106	-15.3245	0.42106	-16.5315	0.42106	-14.3256	0.42106	-15.3742
0.4198	-15.3514	0.4198	-16.5551	0.4198	-14.3384	0.4198	-15.3993
0.41853	-15.3841	0.41853	-16.5786	0.41853	-14.3513	0.41853	-15.4241
0.41727	-15.4157	0.41727	-16.6022	0.41727	-14.3641	0.41727	-15.4716
0.416	-15.4392	0.416	-16.6258	0.416	-14.3769	0.416	-15.497
0.41474	-15.4604	0.41474	-16.6492	0.41474	-14.3897	0.41474	-15.5222
0.41348	-15.4851	0.41348	-16.6726	0.41348	-14.4025	0.41348	-15.5472
0.41221	-15.5062	0.41221	-16.6959	0.41221	-14.4153	0.41221	-15.5949
0.41095	-15.538	0.41095	-16.719	0.41095	-14.428	0.41095	-15.6191
0.40968	-15.5592	0.40968	-16.742	0.40968	-14.4407	0.40968	-15.6417
0.40842	-15.5839	0.40842	-16.7648	0.40842	-14.4534	0.40842	-15.6641
0.40716	-15.6051	0.40716	-16.7874	0.40716	-14.466	0.40716	-15.6876
0.40589	-15.6369	0.40589	-16.8099	0.40589	-14.4787	0.40589	-15.7109
0.40463	-15.6664	0.40463	-16.8322	0.40463	-14.4912	0.40463	-15.7338
0.40336	-15.6806	0.40336	-16.8544	0.40336	-14.5038	0.40336	-15.7565
0.4021	-15.6938	0.4021	-16.8765	0.4021	-14.5163	0.4021	-15.779
0.40083	-15.7198	0.40083	-16.8985	0.40083	-14.5287	0.40083	-15.8012
0.39957	-15.7458	0.39957	-16.9204	0.39957	-14.5412	0.39957	-15.8245
0.39831	-15.759	0.39831	-16.9421	0.39831	-14.5536	0.39831	-15.8475
0.39704	-15.7733	0.39704	-16.9637	0.39704	-14.566	0.39704	-15.8689
0.39578	-15.8027	0.39578	-16.9852	0.39578	-14.5784	0.39578	-15.89
0.39451	-15.8345	0.39451	-17.0065	0.39451	-14.5908	0.39451	-15.9108
0.39325	-15.864	0.39325	-17.0277	0.39325	-14.6032	0.39325	-15.9316
0.39198	-15.8783	0.39198	-17.0487	0.39198	-14.6157	0.39198	-15.952
0.39072	-15.8914	0.39072	-17.0696	0.39072	-14.6281	0.39072	-15.9737
0.38946	-15.9175	0.38946	-17.0904	0.38946	-14.6405	0.38946	-15.9951
0.38819	-15.9435	0.38819	-17.1111	0.38819	-14.653	0.38819	-16.0163
0.38693	-15.9566	0.38693	-17.1317	0.38693	-14.6655	0.38693	-16.0374
0.38566	-15.9709	0.38566	-17.1521	0.38566	-14.6781	0.38566	-16.0584
0.3844	-16.0004	0.3844	-17.1725	0.3844	-14.6907	0.3844	-16.079
0.38313	-16.0322	0.38313	-17.1929	0.38313	-14.7033	0.38313	-16.0996
0.38187	-16.0617	0.38187	-17.2132	0.38187	-14.7159	0.38187	-16.12
0.38061	-16.0843	0.38061	-17.2334	0.38061	-14.7286	0.38061	-16.1402
0.37934	-16.087	0.37934	-17.2534	0.37934	-14.7413	0.37934	-16.1589
0.37808	-16.105	0.37808	-17.2734	0.37808	-14.7541	0.37808	-16.1788
0.37681	-16.1253	0.37681	-17.2932	0.37681	-14.7668	0.37681	-16.1986
0.37555	-16.1432	0.37555	-17.313	0.37555	-14.7796	0.37555	-16.2197
0.37429	-16.1543	0.37429	-17.3326	0.37429	-14.7923	0.37429	-16.26
0.37302	-16.1665	0.37302	-17.352	0.37302	-14.805	0.37302	-16.2807
0.37176	-16.1879	0.37176	-17.3714	0.37176	-14.8178	0.37176	-16.3014
0.37049	-16.2057	0.37049	-17.3907	0.37049	-14.8304	0.37049	-16.3424
0.36923	-16.2338	0.36923	-17.4098	0.36923	-14.8431	0.36923	-16.363
0.36796	-16.2653	0.36796	-17.4289	0.36796	-14.8556	0.36796	-16.3849
0.3667	-16.2934	0.3667	-17.4479	0.3667	-14.8682	0.3667	-16.4067
0.36544	-16.3321	0.36544	-17.4668	0.36544	-14.8806	0.36544	-16.4286
0.36417	-16.3685	0.36417	-17.4856	0.36417	-14.893	0.36417	-16.4505
0.36291	-16.398	0.36291	-17.5043	0.36291	-14.9053	0.36291	-16.4724
0.36164	-16.4077	0.36164	-17.523	0.36164	-14.9176	0.36164	-16.4944
0.36038	-16.4116	0.36038	-17.5417	0.36038	-14.9298	0.36038	-16.5164
0.35911	-16.4238	0.35911	-17.5602	0.35911	-14.9419	0.35911	-16.5397
0.35785	-16.4231	0.35785	-17.5786	0.35785	-14.954	0.35785	-16.563
0.35659	-16.4446	0.35659	-17.5971	0.35659	-14.966	0.35659	-16.5861
0.35532	-16.4752	0.35532	-17.6155	0.35532	-14.9779	0.35532	-16.6092
0.35406	-16.5105	0.35406	-17.6339	0.35406	-14.9898	0.35406	-16.6334
0.35279	-16.5457	0.35279	-17.6521	0.35279	-15.0016	0.35279	-16.6563
0.35153	-16.5681	0.35153	-17.6702	0.35153	-15.0133	0.35153	-16.6805
0.35026	-16.5916	0.35026	-17.6881	0.35026	-15.0249	0.35026	-16.7047
0.349	-16.6093	0.349	-17.7058	0.349	-15.0365	0.349	-16.7288
0.34774	-16.6353	0.34774	-17.7234	0.34774	-15.048	0.34774	-16.7516
0.34647	-16.6567	0.34647	-17.7408	0.34647	-15.0594	0.34647	-16.7744
0.34521	-16.669	0.34521	-17.7581	0.34521	-15.0708	0.34521	-16.7984
0.34394	-16.6883	0.34394	-17.7753	0.34394	-15.0821	0.34394	-16.8212
0.34268	-16.7042	0.34268	-17.7924	0.34268	-15.0933	0.34268	-16.8492
0.34142	-16.7061	0.34142	-17.8095	0.34142	-15.1045	0.34142	-16.8702
0.34015	-16.7102	0.34015	-17.8266	0.34015	-15.1157	0.34015	-16.8978
0.33889	-16.712	0.33889	-17.8437	0.33889	-15.1267	0.33889	-16.9183
0.33762	-16.7279	0.33762	-17.8606	0.33762	-15.1378	0.33762	-16.9387
0.33636	-16.739	0.33636	-17.8775	0.33636	-15.1487	0.33636	-16.9604
0.33509	-16.7616	0.33509	-17.8943	0.33509	-15.1596	0.33509	-16.9834
0.33383	-16.7911	0.33383	-17.911	0.33383	-15.1704	0.33383	-17.0049
0.33257	-16.8228	0.33257	-17.9277	0.33257	-15.1812	0.33257	-17.0263
0.3313	-16.8523	0.3313	-17.9444	0.3313	-15.1919	0.3313	-17.0489
0.33004	-16.8749	0.33004	-17.961	0.33004	-15.2025	0.33004	-17.0713
0.32877	-16.8777	0.32877	-17.9777	0.32877	-15.2131	0.32877	-17.0936
0.32751	-16.8956	0.32751	-17.9944	0.32751	-15.2235	0.32751	-17.1156
0.32624	-16.9159	0.32624	-18.011	0.32624	-15.234	0.32624	-17.136
0.32498	-16.9339	0.32498	-18.0276	0.32498	-15.2443	0.32498	-17.1563
0.32372	-16.9449	0.32372	-18.044	0.32372	-15.2546	0.32372	-17.183
0.32245	-16.9655	0.32245	-18.0604	0.32245	-15.2649	0.32245	-17.2026
0.32119	-16.9765	0.32119	-18.0769	0.32119	-15.275	0.32119	-17.222
0.31992	-16.9945	0.31992	-18.0934	0.31992	-15.2851	0.31992	-17.2426
0.31866	-17.0148	0.31866	-18.1099	0.31866	-15.2952	0.31866	-17.2618
0.3174	-17.0244	0.3174	-18.1263	0.3174	-15.3052	0.3174	-17.2823
0.31613	-17.0376	0.31613	-18.1427	0.31613	-15.3151	0.31613	-17.3025
0.31487	-17.0682	0.31487	-18.1592	0.31487	-15.3249	0.31487	-17.3224
0.3136	-17.1034	0.3136	-18.1757	0.3136	-15.3347	0.3136	-17.3434
0.31234	-17.1387	0.31234	-18.1919	0.31234	-15.3444	0.31234	-17.3861
0.31107	-17.1693	0.31107	-18.2082	0.31107	-15.3541	0.31107	-17.4033
0.30981	-17.1908	0.30981	-18.2246	0.30981	-15.3636	0.30981	-17.4445
0.30855	-17.1984	0.30855	-18.241	0.30855	-15.3732	0.30855	-17.4685
0.30728	-17.2002	0.30728	-18.2576	0.30728	-15.3826	0.30728	-17.4838
0.30602	-17.2044	0.30602	-18.2743	0.30602	-15.392	0.30602	-17.4989
0.30475	-17.2062	0.30475	-18.2911	0.30475	-15.4014	0.30475	-17.5153
0.30349	-17.2221	0.30349	-18.3078	0.30349	-15.4107	0.30349	-17.5316
0.30222	-17.2415	0.30222	-18.3245	0.30222	-15.4199	0.30222	-17.5478
0.30096	-17.2537	0.30096	-18.3413	0.30096	-15.429	0.30096	-17.5638
0.2997	-17.2751	0.2997	-18.3583	0.2997	-15.4382	0.2997	-17.5798
0.29843	-17.3011	0.29843	-18.3753	0.29843	-15.4473	0.29843	-17.5958
0.29717	-17.3271	0.29717	-18.3924	0.29717	-15.4564	0.29717	-17.613
0.2959	-17.3486	0.2959	-18.4095	0.2959	-15.4654	0.2959	-17.6289
0.29464	-17.3608	0.29464	-18.4266	0.29464	-15.4745	0.29464	-17.6448
0.29337	-17.3718	0.29337	-18.4436	0.29337	-15.4835	0.29337	-17.6607
0.29211	-17.3898	0.29211	-18.4606	0.29211	-15.4926	0.29211	-17.6765
0.29085	-17.4101	0.29085	-18.4777	0.29085	-15.5016	0.29085	-17.6935
0.28958	-17.4198	0.28958	-18.4947	0.28958	-15.5107	0.28958	-17.7105
0.28832	-17.4329	0.28832	-18.5117	0.28832	-15.5198	0.28832	-17.7274
0.28705	-17.4635	0.28705	-18.5286	0.28705	-15.5289	0.28705	-17.7442
0.28579	-17.4988	0.28579	-18.5455	0.28579	-15.538	0.28579	-17.7778
0.28453	-17.534	0.28453	-18.5624	0.28453	-15.5472	0.28453	-17.7945
0.28326	-17.5647	0.28326	-18.5792	0.28326	-15.5563	0.28326	-17.8111
0.282	-17.5861	0.282	-18.5959	0.282	-15.5655	0.282	-17.8276
0.28073	-17.5937	0.28073	-18.6126	0.28073	-15.5747	0.28073	-17.8441
0.27947	-17.5955	0.27947	-18.6293	0.27947	-15.5839	0.27947	-17.8605
0.2782	-17.5997	0.2782	-18.6459	0.2782	-15.5931	0.2782	-17.8769
0.27694	-17.6015	0.27694	-18.6625	0.27694	-15.6022	0.27694	-17.9093
0.27568	-17.6174	0.27568	-18.679	0.27568	-15.6114	0.27568	-17.943
0.27441	-17.6368	0.27441	-18.6955	0.27441	-15.6205	0.27441	-17.9605
0.27315	-17.6573	0.27315	-18.7118	0.27315	-15.6296	0.27315	-17.9781
0.27188	-17.6766	0.27188	-18.7281	0.27188	-15.6387	0.27188	-17.9955
0.27062	-17.6925	0.27062	-18.7442	0.27062	-15.6478	0.27062	-18.0128
0.26935	-17.6944	0.26935	-18.7601	0.26935	-15.6567	0.26935	-18.0314
0.26809	-17.6985	0.26809	-18.7759	0.26809	-15.6657	0.26809	-18.0486
0.26683	-17.7004	0.26683	-18.7916	0.26683	-15.6745	0.26683	-18.0657
0.26556	-17.708	0.26556	-18.8071	0.26556	-15.6834	0.26556	-18.0828
0.2643	-17.7294	0.2643	-18.8224	0.2643	-15.6922	0.2643	-18.1012
0.26303	-17.76	0.26303	-18.8375	0.26303	-15.7009	0.26303	-18.1196
0.26177	-17.7953	0.26177	-18.8525	0.26177	-15.7096	0.26177	-18.1365
0.2605	-17.8305	0.2605	-18.8673	0.2605	-15.7182	0.2605	-18.1562
0.25924	-17.8529	0.25924	-18.8819	0.25924	-15.7268	0.25924	-18.1758
0.25798	-17.8764	0.25798	-18.8964	0.25798	-15.7353	0.25798	-18.194
0.25671	-17.8941	0.25671	-18.9107	0.25671	-15.7438	0.25671	-18.2122
0.25545	-17.9201	0.25545	-18.9248	0.25545	-15.7522	0.25545	-18.2304
0.25418	-17.9416	0.25418	-18.9385	0.25418	-15.7605	0.25418	-18.2485
0.25292	-17.9538	0.25292	-18.952	0.25292	-15.7688	0.25292	-18.2667
0.25166	-17.9731	0.25166	-18.9653	0.25166	-15.777	0.25166	-18.285
0.25039	-17.989	0.25039	-18.9785	0.25039	-15.7851	0.25039	-18.3019
0.24913	-17.9992	0.24913	-18.9914	0.24913	-15.7932	0.24913	-18.3204
0.24786	-17.9929	0.24786	-19.0041	0.24786	-15.8012	0.24786	-18.3391
0.2466	-17.9867	0.2466	-19.0167	0.2466	-15.809	0.2466	-18.3565
0.24533	-17.9968	0.24533	-19.0291	0.24533	-15.8168	0.24533	-18.3741
0.24407	-18.0128	0.24407	-19.0413	0.24407	-15.8245	0.24407	-18.3919
0.24281	-18.0321	0.24281	-19.0533	0.24281	-15.8321	0.24281	-18.4112
0.24154	-18.0526	0.24154	-19.0653	0.24154	-15.8396	0.24154	-18.4306
0.24028	-18.072	0.24028	-19.0771	0.24028	-15.847	0.24028	-18.4502
0.23901	-18.0796	0.23901	-19.0887	0.23901	-15.8544	0.23901	-18.4685
0.23775	-18.0918	0.23775	-19.1002	0.23775	-15.8616	0.23775	-18.487
0.23648	-18.104	0.23648	-19.1117	0.23648	-15.8688	0.23648	-18.5056
0.23522	-18.1116	0.23522	-19.123	0.23522	-15.8759	0.23522	-18.5229
0.23396	-18.1309	0.23396	-19.1343	0.23396	-15.8829	0.23396	-18.5755
0.23269	-18.1514	0.23269	-19.1454	0.23269	-15.8899	0.23269	-18.5934
0.23143	-18.1625	0.23143	-19.1564	0.23143	-15.8969	0.23143	-18.6114
0.23016	-18.1805	0.23016	-19.1673	0.23016	-15.9038	0.23016	-18.6295
0.2289	-18.2007	0.2289	-19.178	0.2289	-15.9106	0.2289	-18.6478
0.22763	-18.2187	0.22763	-19.1885	0.22763	-15.9174	0.22763	-18.6664
0.22637	-18.2298	0.22637	-19.1988	0.22637	-15.9242	0.22637	-18.6839
0.22511	-18.2503	0.22511	-19.2089	0.22511	-15.931	0.22511	-18.7032
0.22384	-18.2696	0.22384	-19.219	0.22384	-15.9377	0.22384	-18.717
0.22258	-18.2772	0.22258	-19.229	0.22258	-15.9445	0.22258	-18.7378
0.22131	-18.2894	0.22131	-19.2389	0.22131	-15.9512	0.22131	-18.7518
0.22005	-18.3016	0.22005	-19.2487	0.22005	-15.9579	0.22005	-18.7713
0.21879	-18.301	0.21879	-19.2584	0.21879	-15.9647	0.21879	-18.7912
0.21752	-18.3224	0.21752	-19.2679	0.21752	-15.9715	0.21752	-18.8114
0.21626	-18.353	0.21626	-19.2773	0.21626	-15.9784	0.21626	-18.8304
0.21499	-18.3883	0.21499	-19.2866	0.21499	-15.9853	0.21499	-18.8497
0.21373	-18.4235	0.21373	-19.2957	0.21373	-15.9923	0.21373	-18.8693
0.21246	-18.4541	0.21246	-19.3047	0.21246	-15.9993	0.21246	-18.8892
0.2112	-18.4756	0.2112	-19.3135	0.2112	-16.0065	0.2112	-18.9092
0.20994	-18.4832	0.20994	-19.3221	0.20994	-16.0137	0.20994	-18.928
0.20867	-18.485	0.20867	-19.3306	0.20867	-16.021	0.20867	-18.947
0.20741	-18.4892	0.20741	-19.3389	0.20741	-16.0284	0.20741	-18.9676
0.20614	-18.491	0.20614	-19.347	0.20614	-16.0359	0.20614	-18.9885
0.20488	-18.5069	0.20488	-19.355	0.20488	-16.0436	0.20488	-19.0027
0.20361	-18.5263	0.20361	-19.3629	0.20361	-16.0513	0.20361	-19.0237
0.20235	-18.5468	0.20235	-19.3706	0.20235	-16.0592	0.20235	-19.045
0.20109	-18.5661	0.20109	-19.378	0.20109	-16.0673	0.20109	-19.0666
0.19982	-18.582	0.19982	-19.3852	0.19982	-16.0754	0.19982	-19.0884
0.19856	-18.5921	0.19856	-19.3923	0.19856	-16.0837	0.19856	-19.1092
0.19729	-18.5942	0.19729	-19.3992	0.19729	-16.0921	0.19729	-19.1302
0.19603	-18.5776	0.19603	-19.4062	0.19603	-16.1007	0.19603	-19.15
0.19477	-18.5797	0.19477	-19.413	0.19477	-16.1093	0.19477	-19.17
0.1935	-18.5898	0.1935	-19.4198	0.1935	-16.1181	0.1935	-19.193
0.19224	-18.5974	0.19224	-19.4264	0.19224	-16.127	0.19224	-19.2092
0.19097	-18.6189	0.19097	-19.433	0.19097	-16.136	0.19097	-19.2321
0.18971	-18.6495	0.18971	-19.4394	0.18971	-16.145	0.18971	-19.2481
0.18844	-18.6848	0.18844	-19.4459	0.18844	-16.1542	0.18844	-19.2694
0.18718	-18.72	0.18718	-19.4521	0.18718	-16.1634	0.18718	-19.2838
0.18592	-18.7506	0.18592	-19.4584	0.18592	-16.1728	0.18592	-19.3062
0.18465	-18.7721	0.18465	-19.4649	0.18465	-16.1821	0.18465	-19.3276
0.18339	-18.7797	0.18339	-19.4714	0.18339	-16.1916	0.18339	-19.3492
0.18212	-18.7898	0.18212	-19.4779	0.18212	-16.2012	0.18212	-19.371
0.18086	-18.7836	0.18086	-19.4844	0.18086	-16.2108	0.18086	-19.3918
0.17959	-18.7774	0.17959	-19.4907	0.17959	-16.2205	0.17959	-19.4141
0.17833	-18.7875	0.17833	-19.497	0.17833	-16.2302	0.17833	-19.4368
0.17707	-18.8034	0.17707	-19.5033	0.17707	-16.24	0.17707	-19.4598
0.1758	-18.8227	0.1758	-19.5097	0.1758	-16.2499	0.1758	-19.4816
0.17454	-18.8433	0.17454	-19.516	0.17454	-16.2598	0.17454	-19.5051
0.17327	-18.8543	0.17327	-19.5223	0.17327	-16.2698	0.17327	-19.529
0.17201	-18.8723	0.17201	-19.5286	0.17201	-16.2799	0.17201	-19.5518
0.17074	-18.8925	0.17074	-19.5347	0.17074	-16.29	0.17074	-19.575
0.16948	-18.9105	0.16948	-19.5409	0.16948	-16.3001	0.16948	-19.5984
0.16822	-18.9216	0.16822	-19.5469	0.16822	-16.3103	0.16822	-19.622
0.16695	-18.9338	0.16695	-19.5529	0.16695	-16.3205	0.16695	-19.6458
0.16569	-18.9552	0.16569	-19.5591	0.16569	-16.3307	0.16569	-19.6698
0.16442	-18.9812	0.16442	-19.5651	0.16442	-16.341	0.16442	-19.6941
0.16316	-19.0073	0.16316	-19.571	0.16316	-16.3513	0.16316	-19.7187
0.1619	-19.0204	0.1619	-19.5769	0.1619	-16.3616	0.1619	-19.7433
0.16063	-19.0347	0.16063	-19.5826	0.16063	-16.372	0.16063	-19.7668
0.15937	-19.0642	0.15937	-19.5882	0.15937	-16.3824	0.15937	-19.7919
0.1581	-19.096	0.1581	-19.5936	0.1581	-16.3928	0.1581	-19.8172
0.15684	-19.1255	0.15684	-19.599	0.15684	-16.4034	0.15684	-19.8427
0.15557	-19.148	0.15557	-19.6042	0.15557	-16.4139	0.15557	-19.867
0.15431	-19.1591	0.15431	-19.6095	0.15431	-16.4246	0.15431	-19.8915
0.15305	-19.175	0.15305	-19.6146	0.15305	-16.4352	0.15305	-19.9175
0.15178	-19.1851	0.15178	-19.6196	0.15178	-16.4459	0.15178	-19.9424
0.15052	-19.1789	0.15052	-19.6244	0.15052	-16.4567	0.15052	-19.9675
0.14925	-19.1727	0.14925	-19.6292	0.14925	-16.4675	0.14925	-19.9928
0.14799	-19.1828	0.14799	-19.6337	0.14799	-16.4784	0.14799	-20.017
0.14672	-19.1987	0.14672	-19.6381	0.14672	-16.4894	0.14672	-20.0413
0.14546	-19.2181	0.14546	-19.6424	0.14546	-16.5003	0.14546	-20.0657
0.1442	-19.2386	0.1442	-19.6465	0.1442	-16.5114	0.1442	-20.0889
0.14293	-19.2579	0.14293	-19.6504	0.14293	-16.5225	0.14293	-20.1136
0.14167	-19.2738	0.14167	-19.6543	0.14167	-16.5337	0.14167	-20.1385
0.1404	-19.284	0.1404	-19.6579	0.1404	-16.5449	0.1404	-20.1634
0.13914	-19.2777	0.13914	-19.6614	0.13914	-16.5562	0.13914	-20.1884
0.13787	-19.2715	0.13787	-19.6649	0.13787	-16.5675	0.13787	-20.2121
0.13661	-19.2817	0.13661	-19.6683	0.13661	-16.5789	0.13661	-20.2372
0.13535	-19.2893	0.13535	-19.6717	0.13535	-16.5904	0.13535	-20.261
0.13408	-19.3107	0.13408	-19.6749	0.13408	-16.6018	0.13408	-20.2834
0.13282	-19.3413	0.13282	-19.6781	0.13282	-16.6134	0.13282	-20.3071
0.13155	-19.3766	0.13155	-19.6813	0.13155	-16.6249	0.13155	-20.3308
0.13029	-19.4118	0.13029	-19.6843	0.13029	-16.6366	0.13029	-20.3532
0.12903	-19.4425	0.12903	-19.6874	0.12903	-16.6483	0.12903	-20.377
0.12776	-19.4639	0.12776	-19.6905	0.12776	-16.66	0.12776	-20.3996
0.1265	-19.4632	0.1265	-19.6937	0.1265	-16.6718	0.1265	-20.4222
0.12523	-19.4754	0.12523	-19.697	0.12523	-16.6837	0.12523	-20.4464
0.12397	-19.4876	0.12397	-19.7004	0.12397	-16.6957	0.12397	-20.4706
0.1227	-19.4952	0.1227	-19.7038	0.1227	-16.7078	0.1227	-20.4936
0.12144	-19.5063	0.12144	-19.7074	0.12144	-16.72	0.12144	-20.5181
0.12018	-19.5288	0.12018	-19.711	0.12018	-16.7323	0.12018	-20.5428
0.11891	-19.5583	0.11891	-19.7148	0.11891	-16.7447	0.11891	-20.5675
0.11765	-19.5901	0.11765	-19.7187	0.11765	-16.7573	0.11765	-20.5909
0.11638	-19.6196	0.11638	-19.7227	0.11638	-16.7701	0.11638	-20.6145
0.11512	-19.6422	0.11512	-19.7268	0.11512	-16.7829	0.11512	-20.6367
0.11385	-19.6533	0.11385	-19.7312	0.11385	-16.796	0.11385	-20.6604
0.11259	-19.6691	0.11259	-19.7356	0.11259	-16.8091	0.11259	-20.6842
0.11133	-19.6793	0.11133	-19.7402	0.11133	-16.8224	0.11133	-20.708
0.11006	-19.6731	0.11006	-19.7449	0.11006	-16.8359	0.11006	-20.732
0.1088	-19.6669	0.1088	-19.7497	0.1088	-16.8495	0.1088	-20.7561
0.10753	-19.677	0.10753	-19.7546	0.10753	-16.8633	0.10753	-20.779
0.10627	-19.6929	0.10627	-19.7594	0.10627	-16.8772	0.10627	-20.8034
0.105	-19.7122	0.105	-19.7643	0.105	-16.8912	0.105	-20.8281
0.10374	-19.7327	0.10374	-19.7694	0.10374	-16.9054	0.10374	-20.8516
0.10248	-19.7521	0.10248	-19.7746	0.10248	-16.9197	0.10248	-20.8753
0.10121	-19.7597	0.10121	-19.78	0.10121	-16.9341	0.10121	-20.9005
0.09995	-19.7719	0.09995	-19.7855	0.09995	-16.9487	0.09995	-20.9259
0.09868	-19.7841	0.09868	-19.7912	0.09868	-16.9634	0.09868	-20.9515
0.09742	-19.7917	0.09742	-19.797	0.09742	-16.9783	0.09742	-20.9774
0.09616	-19.8028	0.09616	-19.8029	0.09616	-16.9933	0.09616	-21.0035
0.09489	-19.8254	0.09489	-19.809	0.09489	-17.0084	0.09489	-21.0284
0.09363	-19.8548	0.09363	-19.8151	0.09363	-17.0237	0.09363	-21.0535
0.09236	-19.8866	0.09236	-19.8214	0.09236	-17.0391	0.09236	-21.0802
0.0911	-19.9161	0.0911	-19.8278	0.0911	-17.0546	0.0911	-21.1071
0.08983	-19.9387	0.08983	-19.8343	0.08983	-17.0703	0.08983	-21.1327
0.08857	-19.9498	0.08857	-19.841	0.08857	-17.0862	0.08857	-21.1585
0.08731	-19.9657	0.08731	-19.8477	0.08731	-17.1021	0.08731	-21.1846
0.08604	-19.9675	0.08604	-19.8545	0.08604	-17.1182	0.08604	-21.2109
0.08478	-19.9716	0.08478	-19.8613	0.08478	-17.1345	0.08478	-21.2374
0.08351	-19.9735	0.08351	-19.8682	0.08351	-17.1508	0.08351	-21.264
0.08225	-19.9894	0.08225	-19.8751	0.08225	-17.1673	0.08225	-21.2908
0.08098	-20.0087	0.08098	-19.8821	0.08098	-17.1839	0.08098	-21.3179
0.07972	-20.0292	0.07972	-19.8892	0.07972	-17.2007	0.07972	-21.3438
0.07846	-20.0486	0.07846	-19.8962	0.07846	-17.2176	0.07846	-21.3713
0.07719	-20.0562	0.07719	-19.9034	0.07719	-17.2346	0.07719	-21.3991
0.07593	-20.0684	0.07593	-19.9105	0.07593	-17.2517	0.07593	-21.4271
0.07466	-20.0806	0.07466	-19.9174	0.07466	-17.2689	0.07466	-21.4552
0.0734	-20.0799	0.0734	-19.9245	0.0734	-17.2862	0.0734	-21.4821
0.07213	-20.1013	0.07213	-19.9317	0.07213	-17.3036	0.07213	-21.5105
0.07087	-20.132	0.07087	-19.939	0.07087	-17.3212	0.07087	-21.5377
0.06961	-20.1672	0.06961	-19.9464	0.06961	-17.3389	0.06961	-21.5651
0.06834	-20.2025	0.06834	-19.9539	0.06834	-17.3566	0.06834	-21.5928
0.06708	-20.2331	0.06708	-19.9615	0.06708	-17.3745	0.06708	-21.6208
0.06581	-20.2462	0.06581	-19.9688	0.06581	-17.3925	0.06581	-21.649
0.06455	-20.2559	0.06455	-19.9764	0.06455	-17.4107	0.06455	-21.6774
0.06329	-20.2762	0.06329	-19.984	0.06329	-17.4289	0.06329	-21.7046
0.06202	-20.2942	0.06202	-19.9918	0.06202	-17.4473	0.06202	-21.7306
0.06076	-20.3052	0.06076	-19.9994	0.06076	-17.4658	0.06076	-21.7582
0.05949	-20.3174	0.05949	-20.0073	0.05949	-17.4844	0.05949	-21.7847
0.05823	-20.3389	0.05823	-20.0153	0.05823	-17.5032	0.05823	-21.8102
0.05696	-20.3649	0.05696	-20.0254	0.05696	-17.5221	0.05696	-21.8385
0.0557	-20.3909	0.0557	-20.0357	0.0557	-17.5411	0.0557	-21.8669
0.05444	-20.4123	0.05444	-20.0462	0.05444	-17.5602	0.05444	-21.8954
0.05317	-20.4246	0.05317	-20.0568	0.05317	-17.5795	0.05317	-21.924
0.05191	-20.4439	0.05191	-20.0676	0.05191	-17.5988	0.05191	-21.9527
0.05064	-20.4515	0.05064	-20.0786	0.05064	-17.6183	0.05064	-21.9815
0.04938	-20.4637	0.04938	-20.0897	0.04938	-17.6379	0.04938	-22.0104
0.04811	-20.4759	0.04811	-20.1011	0.04811	-17.6576	0.04811	-22.0394
0.04685	-20.4835	0.04685	-20.1126	0.04685	-17.6773	0.04685	-22.0685
0.04559	-20.5029	0.04559	-20.1243	0.04559	-17.6972	0.04559	-22.0977
0.04432	-20.5234	0.04432	-20.1362	0.04432	-17.7172	0.04432	-22.127
0.04306	-20.5344	0.04306	-20.1482	0.04306	-17.7372	0.04306	-22.1563
0.04179	-20.5524	0.04179	-20.1604	0.04179	-17.7574	0.04179	-22.1858
0.04053	-20.5727	0.04053	-20.1728	0.04053	-17.7776	0.04053	-22.2154
0.03927	-20.5824	0.03927	-20.1854	0.03927	-17.7979	0.03927	-22.2451
0.038	-20.5955	0.038	-20.1981	0.038	-17.8183	0.038	-22.2749
0.03674	-20.6261	0.03674	-20.211	0.03674	-17.8388	0.03674	-22.3047
0.03547	-20.6614	0.03547	-20.2241	0.03547	-17.8594	0.03547	-22.3347
0.03421	-20.6966	0.03421	-20.2374	0.03421	-17.8801	0.03421	-22.3648
0.03294	-20.7273	0.03294	-20.2508	0.03294	-17.9009	0.03294	-22.395
0.03168	-20.7487	0.03168	-20.2645	0.03168	-17.9217	0.03168	-22.4252
0.03042	-20.7563	0.03042	-20.2783	0.03042	-17.9427	0.03042	-22.4556
0.02915	-20.7581	0.02915	-20.2922	0.02915	-17.9637	0.02915	-22.4861
0.02789	-20.7623	0.02789	-20.3064	0.02789	-17.9849	0.02789	-22.5166
0.02662	-20.7641	0.02662	-20.3207	0.02662	-18.0061	0.02662	-22.5473
0.02662	-20.7717	0.02662	-20.3352	0.02662	-18.0274	0.02662	-22.5781
0.02536	-20.7932	0.02536	-20.3499	0.02536	-18.0489	0.02536	-22.6089
0.02409	-20.8238	0.02409	-20.3647	0.02409	-18.0704	0.02409	-22.6399
0.02283	-20.859	0.02283	-20.3797	0.02283	-18.092	0.02283	-22.6709
0.02157	-20.8943	0.02157	-20.3949	0.02157	-18.1137	0.02157	-22.7021
0.0203	-20.9249	0.0203	-20.4103	0.0203	-18.1356	0.0203	-22.7333
0.01904	-20.9381	0.01904	-20.4259	0.01904	-18.1575	0.01904	-22.7647
0.01777	-20.9477	0.01777	-20.4416	0.01777	-18.1795	0.01777	-22.7961
0.01651	-20.968	0.01651	-20.4575	0.01651	-18.2016	0.01651	-22.8277
0.01524	-20.986	0.01524	-20.4736	0.01524	-18.2238	0.01524	-22.8593
0.01524	-20.997	0.01524	-20.4898	0.01524	-18.2461	0.01524	-22.8911
0.01398	-21.0093	0.01398	-20.5063	0.01398	-18.2685	0.01398	-22.9229
0.01398	-21.0307	0.01398	-20.5228	0.01398	-18.2909	0.01398	-22.9548
0.01272	-21.0567	0.01272	-20.5396	0.01272	-18.3135	0.01272	-22.9869
0.01145	-21.0744	0.01145	-20.5566	0.01145	-18.3362	0.01145	-23.019
0.01019	-21.098	0.01019	-20.5737	0.01019	-18.359	0.01019	-23.0512
0.00892	-21.1203	0.00892	-20.591	0.00892	-18.3818	0.00892	-23.0836
0.00766	-21.1555	0.00766	-20.6085	0.00766	-18.4048	0.00766	-23.116
0.0064	-21.1908	0.0064	-20.6262	0.0064	-18.4279	0.0064	-23.1485
0.00513	-21.2214	0.00513	-20.644	0.00513	-18.451	0.00513	-23.1811
0.00387	-21.24	0.00387	-20.662	0.00387	-18.4743	0.00387	-23.2139
0.00387	-21.2526	0.00387	-20.6802	0.00387	-18.4976	0.00387	-23.2467
0.0026	-21.2592	0.0026	-20.6985	0.0026	-18.521	0.0026	-23.2796
0.00134	-21.2598	0.00134	-20.7171	0.00134	-18.5446	0.00134	-23.3126
0	-21.2544	0	-20.7358	0	-18.5682	0	-23.3457
