# Supplementary material for: Flexible iontronics based on 2D nanofluidic material
Source: Nat Commun. 2022 Aug 24;13:4965. doi: 10.1038/s41467-022-32699-x (PMC9402920; doi:10.1038/s41467-022-32699-x)
Supplement: Supplementary file 7 — Source Data [file 41467_2022_32699_MOESM7_ESM.zip › Source Data Supplementary Fig. 10.xlsx]

## Sheet: S10a
	0		0.3		0.5		0.7		1
Z' (KΩ)	-Z'' (KΩ)	Z' (KΩ)	-Z'' (KΩ)	Z' (KΩ)	-Z'' (KΩ)	Z' (KΩ)	-Z'' (KΩ)	Z' (KΩ)	-Z'' (KΩ)
-0.34342	4.01807	0.95528	2.07837	0.23204	0.00737	0.00813	0.0014	-0.04114	-0.00456
-0.15981	5.22367	1.31802	2.338	0.25891	0.10883	0.035	0.15061	-0.01874	0.10585
0.00365	6.90673	1.77928	2.63939	0.27458	0.18642	0.0641	0.2849	0.00589	0.2282
0.03276	8.927	2.27861	2.94079	0.29474	0.27595	0.0865	0.41023	0.04619	0.3416
0.04273	12.2045	3.06679	3.09597	0.32384	0.36547	0.10889	0.52363	0.07978	0.44306
0.16868	15.1786	3.69375	3.27203	0.33952	0.45201	0.11784	0.62509	0.09769	0.52661
0.21067	18.8822	4.28712	3.24219	0.37534	0.55347	0.13128	0.75043	0.13128	0.61316
0.25266	23.7082	4.9611	3.28099	0.39998	0.69074	0.16263	0.92948	0.17382	0.73252
0.21067	29.9931	5.61717	3.22429	0.44028	0.86979	0.20293	1.14433	0.23428	0.90859
0.37862	37.7371	6.23069	3.06016	0.49626	1.05183	0.24995	1.40097	0.32161	1.10852
0.37862	47.4451	6.79943	2.83038	0.56791	1.27564	0.31265	1.7352	0.40221	1.35024
0.46259	59.6221	7.2898	2.52898	0.64404	1.53824	0.39326	2.14104	0.51865	1.59793
0.50457	74.7733	7.69061	2.23952	0.74256	1.86053	0.50521	2.62746	0.65076	1.90828
0.46259	94.1893	8.00185	1.93812	0.86572	2.22758	0.63956	3.21534	0.80974	2.26339
0.67252	119.049	8.24815	1.63075	1.01798	2.69013	0.82317	3.92855	1.00678	2.69013
1.97409	149.856	8.41385	1.34726	1.18367	3.21534	1.05604	4.81186	1.23293	3.13476
2.5619	187.229	8.53924	1.1324	1.4143	3.88975	1.36728	5.85929	1.48372	3.71071
3.10772	206.084	8.61537	0.89367	1.66957	4.6716	1.77257	7.1395	1.75913	4.36423
		8.68031	0.73551	1.99424	5.64742	2.28533	8.63456	2.05694	5.17294
		8.72957	0.55347	2.37937	6.78737	3.11388	10.6822	2.38833	6.11892
		8.7945	0.3983	2.86303	8.18693	3.61772	12.3656	2.74659	7.28274
		8.87511	0.26401	3.82765	10.3793	3.86964	13.7124	3.16531	8.70916
		8.92214	0.41023	4.45744	12.0066	4.49943	15.5642
		8.9602	0.5296	5.38114	14.4757	5.75902	17.5844
		8.97364	0.65493	6.51477	17.5059	6.89264	21.1758
		8.99827	0.82503	7.98428	21.0973	8.61408	25.1039
		9.02066	1.019	9.4538	25.4744	10.2935	29.8737
		9.04081	1.2458	11.4271	29.8514	12.3928	35.6536
		9.08335	1.5651	13.9463	35.5191	14.5341	42.6119
		9.14381	1.92917	16.7594	41.7479
		9.20427	2.39469	20.6221	49.2674
		9.2804	2.94079	24.7368	57.9653
		9.37892	3.63312	29.4392	67.8416
		9.50207	4.48957
		9.69464	5.58177
		9.91183	6.85003
		10.3355	8.54977
		10.7974	10.4016
		11.2172	12.7584
		11.847	15.7326
		12.6448	19.7729
		13.6104	24.3182
		14.786	29.7614
		16.1716	35.9342
		18.2289	43.8465
		21	53.6106
		24.4849	65.5632
		29.0194	79.4237
		34.6875	96.6512
		42.203	116.684
		51.7339	140.253
		63.658	168.311

## Sheet: S10b
	0		0.3		0.5		0.7		1
Z' (KΩ)	-Z'' (KΩ)	Z' (KΩ)	-Z'' (KΩ)	Z' (KΩ)	-Z'' (KΩ)	Z' (KΩ)	-Z'' (KΩ)	Z' (KΩ)	-Z'' (KΩ)
-0.34342	4.01807	0.95528	2.07837	0.23204	0.00737	0.00813	0.0014	-0.04114	-0.00456
-0.15981	5.22367	1.31802	2.338	0.25891	0.10883	0.035	0.15061	-0.01874	0.10585
0.00365	6.90673	1.77928	2.63939	0.27458	0.18642	0.0641	0.2849	0.00589	0.2282
0.03276	8.927	2.27861	2.94079	0.29474	0.27595	0.0865	0.41023	0.04619	0.3416
0.04273	12.2045	3.06679	3.09597	0.32384	0.36547	0.10889	0.52363	0.07978	0.44306
0.16868	15.1786	3.69375	3.27203	0.33952	0.45201	0.11784	0.62509	0.09769	0.52661
0.21067	18.8822	4.28712	3.24219	0.37534	0.55347	0.13128	0.75043	0.13128	0.61316
0.25266	23.7082	4.9611	3.28099	0.39998	0.69074	0.16263	0.92948	0.17382	0.73252
0.21067	29.9931	5.61717	3.22429	0.44028	0.86979	0.20293	1.14433	0.23428	0.90859
0.37862	37.7371	6.23069	3.06016	0.49626	1.05183	0.24995	1.40097	0.32161	1.10852
0.37862	47.4451	6.79943	2.83038	0.56791	1.27564	0.31265	1.7352	0.40221	1.35024
0.46259	59.6221	7.2898	2.52898	0.64404	1.53824	0.39326	2.14104	0.51865	1.59793
0.50457	74.7733	7.69061	2.23952	0.74256	1.86053	0.50521	2.62746	0.65076	1.90828
0.46259	94.1893	8.00185	1.93812	0.86572	2.22758	0.63956	3.21534	0.80974	2.26339
0.67252	119.049	8.24815	1.63075	1.01798	2.69013	0.82317	3.92855	1.00678	2.69013
1.97409	149.856	8.41385	1.34726	1.18367	3.21534	1.05604	4.81186	1.23293	3.13476
2.5619	187.229	8.53924	1.1324	1.4143	3.88975	1.36728	5.85929	1.48372	3.71071
3.10772	206.084	8.61537	0.89367	1.66957	4.6716	1.77257	7.1395	1.75913	4.36423
		8.68031	0.73551	1.99424	5.64742	2.28533	8.63456	2.05694	5.17294
		8.72957	0.55347	2.37937	6.78737	3.11388	10.6822	2.38833	6.11892
		8.7945	0.3983	2.86303	8.18693	3.61772	12.3656	2.74659	7.28274
		8.87511	0.26401	3.82765	10.3793	3.86964	13.7124	3.16531	8.70916
		8.92214	0.41023	4.45744	12.0066	4.49943	15.5642
		8.9602	0.5296	5.38114	14.4757	5.75902	17.5844
		8.97364	0.65493	6.51477	17.5059	6.89264	21.1758
		8.99827	0.82503	7.98428	21.0973	8.61408	25.1039
		9.02066	1.019	9.4538	25.4744	10.2935	29.8737
		9.04081	1.2458	11.4271	29.8514	12.3928	35.6536
		9.08335	1.5651	13.9463	35.5191	14.5341	42.6119
		9.14381	1.92917	16.7594	41.7479
		9.20427	2.39469	20.6221	49.2674
		9.2804	2.94079	24.7368	57.9653
		9.37892	3.63312	29.4392	67.8416
		9.50207	4.48957
		9.69464	5.58177
		9.91183	6.85003
		10.3355	8.54977
		10.7974	10.4016
		11.2172	12.7584
		11.847	15.7326
		12.6448	19.7729
		13.6104	24.3182
		14.786	29.7614
		16.1716	35.9342
		18.2289	43.8465
		21	53.6106
		24.4849	65.5632
		29.0194	79.4237
		34.6875	96.6512
		42.203	116.684
		51.7339	140.253
		63.658	168.311

## Sheet: S10c
	PVDF-HFP		lonogel
Temperature (℃)	Heat flow	Temperature (℃)	Heat flow
-60.3883	3.51837	-88.1648	2.93463
-60.2665	3.51837	-88.2389	0.38709
-60.1447	3.12247	-88.1648	0.19777
-60.0228	2.91592	-87.7954	0.29931
-59.7792	2.74379	-87.6736	0.29931
-59.6574	2.74379	-87.5518	0.34051
-59.4138	2.38231	-87.43	0.36798
-59.292	1.98642	-87.3082	0.39545
-59.1702	1.72822	-87.1864	0.40918
-59.0484	1.71101	-87.0645	0.45038
-58.9266	1.53888	-86.9427	0.46412
-58.8048	1.52167	-86.8209	0.47785
-58.6829	1.4356	-86.6991	0.50532
-58.5611	1.36675	-86.5773	0.51905
-58.4393	1.36675	-86.4555	0.54652
-58.3175	1.33232	-86.3337	0.56026
-58.1957	1.31511	-86.2119	0.57399
-58.0739	1.2979	-86.0901	0.58772
-57.9521	1.28068	-85.9683	0.58772
-57.8303	1.26347	-85.8465	0.60146
-57.7085	1.26347	-85.7246	0.61519
-57.5867	1.24626	-85.6028	0.62893
-57.4648	1.24626	-85.481	0.62893
-57.343	1.24626	-85.3592	0.62893
-57.2212	1.22904	-85.2374	0.64266
-57.0994	1.22904	-85.1156	0.65639
-56.9776	1.22904	-84.9938	0.67013
-56.8558	1.22904	-84.872	0.68386
-56.734	1.22904	-84.7502	0.68386
-56.6122	1.22904	-84.6283	0.6976
-56.4904	1.21183	-84.5065	0.71133
-56.3686	1.21183	-84.3847	0.71133
-56.2468	1.21183	-84.2629	0.71133
-56.1249	1.21183	-84.1411	0.72506
-56.0031	1.19462	-84.0193	0.72506
-55.8813	1.19462	-83.8975	0.7388
-55.7595	1.19462	-83.7757	0.75253
-55.6377	1.19462	-83.6539	0.75253
-55.5159	1.19462	-83.5321	0.75253
-55.3941	1.19462	-83.4103	0.75253
-55.2723	1.19462	-83.2884	0.76627
-55.1505	1.19462	-83.1666	0.76627
-55.0287	1.19462	-83.0448	0.76627
-54.9069	1.19462	-82.923	0.76627
-54.785	1.19462	-82.8012	0.78
-54.6632	1.19462	-82.6794	0.78
-54.5414	1.19462	-82.5576	0.79374
-54.4196	1.19462	-82.4358	0.79374
-54.2978	1.19462	-82.314	0.79374
-54.176	1.19462	-82.1922	0.79374
-54.0542	1.19462	-82.0704	0.79374
-53.9324	1.19462	-81.9485	0.79374
-53.8106	1.19462	-81.8267	0.79374
-53.6888	1.19462	-81.7049	0.80747
-53.5669	1.19462	-81.5831	0.80747
-53.4451	1.19462	-81.4613	0.80747
-53.3233	1.19462	-81.3395	0.80747
-53.2015	1.19462	-81.2177	0.80747
-53.0797	1.19462	-81.0959	0.80747
-52.9579	1.19462	-80.9741	0.80747
-52.8361	1.19462	-80.8523	0.80747
-52.7143	1.19462	-80.7305	0.80747
-52.5925	1.19462	-80.6086	0.80747
-52.4707	1.19462	-80.4868	0.80747
-52.3489	1.19462	-80.365	0.80747
-52.227	1.19462	-80.2432	0.8212
-52.1052	1.19462	-80.1214	0.8212
-51.9834	1.19462	-79.9996	0.8212
-51.8616	1.19462	-79.8778	0.8212
-51.7398	1.19462	-79.756	0.8212
-51.618	1.19462	-79.6342	0.8212
-51.4962	1.17741	-79.5124	0.8212
-51.3744	1.17741	-79.3906	0.8212
-51.2526	1.17741	-79.2687	0.8212
-51.1308	1.17741	-79.1469	0.8212
-51.009	1.19462	-79.0251	0.8212
-50.8871	1.19462	-78.9033	0.8212
-50.7653	1.19462	-78.7815	0.8212
-50.6435	1.19462	-78.6597	0.80747
-50.5217	1.19462	-78.5379	0.79374
-50.3999	1.17741	-78.4161	0.79374
-50.2781	1.17741	-78.2943	0.79374
-50.1563	1.17741	-78.1724	0.79374
-50.0345	1.17741	-78.0506	0.79374
-49.9127	1.16019	-77.9288	0.79374
-49.7909	1.16019	-77.807	0.79374
-49.669	1.16019	-77.6852	0.79374
-49.5472	1.16019	-77.5634	0.79374
-49.4254	1.16019	-77.4416	0.79374
-49.3036	1.16019	-77.3198	0.79374
-49.1818	1.16019	-77.198	0.79374
-49.06	1.16019	-77.0762	0.79374
-48.9382	1.16019	-76.9544	0.78
-48.8164	1.16019	-76.8325	0.78
-48.6946	1.16019	-76.7107	0.78
-48.5728	1.16019	-76.5889	0.78
-48.451	1.16019	-76.4671	0.78
-48.3291	1.16019	-76.3453	0.78
-48.2073	1.16019	-76.2235	0.76627
-48.0855	1.16019	-76.1017	0.76627
-47.9637	1.16019	-75.9799	0.75253
-47.8419	1.16019	-75.8581	0.75253
-47.7201	1.16019	-75.7363	0.75253
-47.5983	1.16019	-75.6145	0.75253
-47.4765	1.16019	-75.4926	0.75253
-47.3547	1.16019	-75.3708	0.7388
-47.2329	1.16019	-75.249	0.7388
-47.1111	1.16019	-75.1272	0.72506
-46.9892	1.16019	-75.0054	0.72506
-46.8674	1.16019	-74.8836	0.72506
-46.7456	1.16019	-74.7618	0.72506
-46.6238	1.16019	-74.64	0.72506
-46.502	1.16019	-74.5182	0.72506
-46.3802	1.16019	-74.3964	0.72506
-46.2584	1.16019	-74.2746	0.71133
-46.1366	1.16019	-74.1527	0.71133
-46.0148	1.16019	-74.0309	0.71133
-45.893	1.16019	-73.9091	0.6976
-45.7711	1.16019	-73.7873	0.6976
-45.6493	1.16019	-73.6655	0.68386
-45.5275	1.16019	-73.5437	0.68386
-45.4057	1.16019	-73.4219	0.68386
-45.2839	1.16019	-73.3001	0.68386
-45.1621	1.16019	-73.1783	0.67013
-45.0403	1.16019	-73.0565	0.67013
-44.9185	1.16019	-72.9347	0.67013
-44.7967	1.16019	-72.8128	0.65639
-44.6749	1.16019	-72.691	0.65639
-44.5531	1.16019	-72.5692	0.64266
-44.4312	1.16019	-72.4474	0.64266
-44.3094	1.16019	-72.3256	0.64266
-44.1876	1.16019	-72.2038	0.64266
-44.0658	1.16019	-72.082	0.62893
-43.944	1.16019	-71.9602	0.62893
-43.8222	1.16019	-71.8384	0.61519
-43.7004	1.16019	-71.7166	0.61519
-43.5786	1.16019	-71.5948	0.61519
-43.4568	1.16019	-71.4729	0.61519
-43.335	1.16019	-71.3511	0.61519
-43.2131	1.16019	-71.2293	0.61519
-43.0913	1.16019	-71.1075	0.61519
-42.9695	1.16019	-70.9857	0.61519
-42.8477	1.16019	-70.8639	0.58772
-42.7259	1.16019	-70.7421	0.58772
-42.6041	1.16019	-70.6203	0.58772
-42.4823	1.16019	-70.4985	0.57399
-42.3605	1.16019	-70.3766	0.57399
-42.2387	1.16019	-70.2548	0.56026
-42.1169	1.16019	-70.133	0.54652
-41.9951	1.14298	-70.0112	0.54652
-41.8732	1.14298	-69.8894	0.54652
-41.7514	1.14298	-69.7676	0.54652
-41.6296	1.14298	-69.6458	0.53279
-41.5078	1.14298	-69.524	0.53279
-41.386	1.14298	-69.4022	0.53279
-41.2642	1.14298	-69.2804	0.53279
-41.1424	1.14298	-69.1586	0.51905
-41.0206	1.14298	-69.0367	0.51905
-40.8988	1.14298	-68.9149	0.51905
-40.777	1.14298	-68.7931	0.51905
-40.6552	1.14298	-68.6713	0.50532
-40.5333	1.14298	-68.5495	0.50532
-40.4115	1.14298	-68.4277	0.50532
-40.2897	1.14298	-68.3059	0.50532
-40.1679	1.14298	-68.1841	0.50532
-40.0461	1.14298	-68.0623	0.50532
-39.9243	1.14298	-67.9405	0.50532
-39.8025	1.14298	-67.8187	0.50532
-39.6807	1.14298	-67.6968	0.50532
-39.5589	1.14298	-67.575	0.50532
-39.4371	1.14298	-67.4532	0.50532
-39.3152	1.14298	-67.3314	0.50532
-39.1934	1.14298	-67.2096	0.49159
-39.0716	1.14298	-67.0878	0.49159
-38.9498	1.14298	-66.966	0.50532
-38.828	1.14298	-66.8442	0.50532
-38.7062	1.14298	-66.7224	0.50532
-38.5844	1.14298	-66.6006	0.51905
-38.4626	1.14298	-66.4788	0.51905
-38.3408	1.14298	-66.3569	0.51905
-38.219	1.14298	-66.2351	0.50532
-38.0972	1.14298	-66.1133	0.50532
-37.9753	1.14298	-65.9915	0.50532
-37.8535	1.14298	-65.8697	0.50532
-37.7317	1.14298	-65.7479	0.50532
-37.6099	1.14298	-65.6261	0.50532
-37.4881	1.14298	-65.5043	0.50532
-37.3663	1.14298	-65.3825	0.51905
-37.2445	1.14298	-65.2607	0.51905
-37.1227	1.12577	-65.1389	0.51905
-37.0009	1.12577	-65.017	0.51905
-36.8791	1.12577	-64.8952	0.51905
-36.7573	1.12577	-64.7734	0.51905
-36.6354	1.12577	-64.6516	0.51905
-36.5136	1.12577	-64.5298	0.51905
-36.3918	1.10855	-64.408	0.51905
-36.27	1.10855	-64.2862	0.51905
-36.1482	1.10855	-64.1644	0.51905
-36.0264	1.10855	-64.0426	0.51905
-35.9046	1.10855	-63.9207	0.51905
-35.7828	1.10855	-63.7989	0.51905
-35.661	1.10855	-63.6771	0.51905
-35.5392	1.10855	-63.5553	0.51905
-35.4173	1.10855	-63.4335	0.51905
-35.2955	1.10855	-63.3117	0.51905
-35.1737	1.10855	-63.1899	0.51905
-35.0519	1.10855	-63.0681	0.51905
-34.9301	1.10855	-62.9463	0.51905
-34.8083	1.10855	-62.8245	0.51905
-34.6865	1.10855	-62.7027	0.51905
-34.5647	1.10855	-62.5808	0.51905
-34.4429	1.10855	-62.459	0.51905
-34.3211	1.10855	-62.3372	0.51905
-34.1993	1.10855	-62.2154	0.51905
-34.0774	1.10855	-62.0936	0.51905
-33.9556	1.10855	-61.9718	0.51905
-33.8338	1.10855	-61.85	0.51905
-33.712	1.10855	-61.7282	0.53279
-33.5902	1.10855	-61.6064	0.53279
-33.4684	1.09134	-61.4846	0.53279
-33.3466	1.09134	-61.3628	0.53279
-33.2248	1.09134	-61.2409	0.53279
-33.103	1.09134	-61.1191	0.53279
-32.9812	1.09134	-60.9973	0.53279
-32.8593	1.07413	-60.8755	0.53279
-32.7375	1.07413	-60.7537	0.53279
-32.6157	1.07413	-60.6319	0.53279
-32.4939	1.07413	-60.5101	0.53279
-32.3721	1.07413	-60.3883	0.53279
-32.2503	1.07413	-60.2665	0.53279
-32.1285	1.07413	-60.1447	0.53279
-32.0067	1.07413	-60.0228	0.53279
-31.8849	1.07413	-59.901	0.53279
-31.7631	1.07413	-59.7792	0.53279
-31.6413	1.07413	-59.6574	0.53279
-31.5194	1.07413	-59.5356	0.54652
-31.3976	1.07413	-59.4138	0.54652
-31.2758	1.07413	-59.292	0.53279
-31.154	1.07413	-59.1702	0.53279
-31.0322	1.07413	-59.0484	0.53279
-30.9104	1.07413	-58.9266	0.53279
-30.7886	1.07413	-58.8048	0.53279
-30.6668	1.07413	-58.6829	0.53279
-30.545	1.07413	-58.5611	0.53279
-30.4232	1.07413	-58.4393	0.53279
-30.3014	1.07413	-58.3175	0.53279
-30.1795	1.07413	-58.1957	0.53279
-30.0577	1.07413	-58.0739	0.53279
-29.9359	1.07413	-57.9521	0.53279
-29.8141	1.07413	-57.8303	0.53279
-29.6923	1.05691	-57.7085	0.53279
-29.5705	1.05691	-57.5867	0.53279
-29.4487	1.05691	-57.4648	0.54652
-29.3269	1.05691	-57.343	0.54652
-29.2051	1.05691	-57.2212	0.54652
-29.0833	1.05691	-57.0994	0.53279
-28.9614	1.05691	-56.9776	0.53279
-28.8396	1.05691	-56.8558	0.53279
-28.7178	1.0397	-56.734	0.53279
-28.596	1.0397	-56.6122	0.54652
-28.4742	1.0397	-56.4904	0.54652
-28.3524	1.0397	-56.3686	0.54652
-28.2306	1.0397	-56.2468	0.54652
-28.1088	1.02249	-56.1249	0.54652
-27.987	1.02249	-56.0031	0.54652
-27.8652	1.02249	-55.8813	0.56026
-27.7434	1.02249	-55.7595	0.56026
-27.6215	1.02249	-55.6377	0.56026
-27.4997	1.02249	-55.5159	0.56026
-27.3779	1.02249	-55.3941	0.56026
-27.2561	1.02249	-55.2723	0.56026
-27.1343	1.02249	-55.1505	0.56026
-27.0125	1.02249	-55.0287	0.56026
-26.8907	1.02249	-54.9069	0.56026
-26.7689	1.00528	-54.785	0.56026
-26.6471	1.00528	-54.6632	0.56026
-26.5253	1.00528	-54.5414	0.56026
-26.4035	1.00528	-54.4196	0.56026
-26.2816	1.00528	-54.2978	0.56026
-26.1598	1.00528	-54.176	0.56026
-26.038	1.00528	-54.0542	0.56026
-25.9162	1.00528	-53.9324	0.56026
-25.7944	1.00528	-53.8106	0.56026
-25.6726	1.00528	-53.6888	0.56026
-25.5508	0.98806	-53.5669	0.56026
-25.429	0.98806	-53.4451	0.56026
-25.3072	0.98806	-53.3233	0.56026
-25.1854	0.98806	-53.2015	0.56026
-25.0635	0.98806	-53.0797	0.56026
-24.9417	0.98806	-52.9579	0.56026
-24.8199	0.98806	-52.8361	0.56026
-24.6981	0.97085	-52.7143	0.56026
-24.5763	0.97085	-52.5925	0.56026
-24.4545	0.97085	-52.4707	0.56026
-24.3327	0.97085	-52.3489	0.56026
-24.2109	0.95364	-52.227	0.56026
-24.0891	0.95364	-52.1052	0.56026
-23.9673	0.95364	-51.9834	0.56026
-23.8455	0.95364	-51.8616	0.56026
-23.7236	0.95364	-51.7398	0.56026
-23.6018	0.95364	-51.618	0.56026
-23.48	0.95364	-51.4962	0.57399
-23.3582	0.93642	-51.3744	0.57399
-23.2364	0.93642	-51.2526	0.57399
-23.1146	0.93642	-51.1308	0.57399
-22.9928	0.93642	-51.009	0.57399
-22.871	0.93642	-50.8871	0.57399
-22.7492	0.91921	-50.7653	0.57399
-22.6274	0.91921	-50.6435	0.58772
-22.5055	0.91921	-50.5217	0.57399
-22.3837	0.91921	-50.3999	0.58772
-22.2619	0.91921	-50.2781	0.58772
-22.1401	0.902	-50.1563	0.58772
-22.0183	0.902	-50.0345	0.58772
-21.8965	0.88478	-49.9127	0.58772
-21.7747	0.88478	-49.7909	0.58772
-21.6529	0.86757	-49.669	0.58772
-21.5311	0.86757	-49.5472	0.58772
-21.4093	0.86757	-49.4254	0.58772
-21.2875	0.85036	-49.3036	0.58772
-21.1656	0.83315	-49.1818	0.58772
-21.0438	0.83315	-49.06	0.58772
-20.922	0.83315	-48.9382	0.58772
-20.8002	0.81593	-48.8164	0.58772
-20.6784	0.79872	-48.6946	0.58772
-20.5566	0.79872	-48.5728	0.58772
-20.4348	0.78151	-48.451	0.58772
-20.313	0.76429	-48.3291	0.58772
-20.1912	0.76429	-48.2073	0.58772
-20.0694	0.74708	-48.0855	0.58772
-19.9476	0.72987	-47.9637	0.58772
-19.8257	0.71265	-47.8419	0.58772
-19.7039	0.71265	-47.7201	0.58772
-19.5821	0.69544	-47.5983	0.58772
-19.4603	0.67823	-47.4765	0.58772
-19.3385	0.66102	-47.3547	0.58772
-19.2167	0.66102	-47.2329	0.58772
-19.0949	0.6438	-47.1111	0.58772
-18.9731	0.62659	-46.9892	0.58772
-18.8513	0.60938	-46.8674	0.58772
-18.7295	0.60938	-46.7456	0.58772
-18.6076	0.59216	-46.6238	0.58772
-18.4858	0.57495	-46.502	0.58772
-18.364	0.57495	-46.3802	0.58772
-18.2422	0.57495	-46.2584	0.58772
-18.1204	0.55774	-46.1366	0.60146
-17.9986	0.54052	-46.0148	0.60146
-17.8768	0.54052	-45.893	0.60146
-17.755	0.54052	-45.7711	0.60146
-17.6332	0.52331	-45.6493	0.60146
-17.5114	0.52331	-45.5275	0.60146
-17.3896	0.5061	-45.4057	0.60146
-17.2677	0.48889	-45.2839	0.60146
-17.1459	0.48889	-45.1621	0.60146
-17.0241	0.48889	-45.0403	0.60146
-16.9023	0.48889	-44.9185	0.60146
-16.7805	0.48889	-44.7967	0.60146
-16.6587	0.47167	-44.6749	0.60146
-16.5369	0.47167	-44.5531	0.60146
-16.4151	0.47167	-44.4312	0.60146
-16.2933	0.47167	-44.3094	0.60146
-16.1715	0.47167	-44.1876	0.60146
-16.0497	0.47167	-44.0658	0.60146
-15.9278	0.47167	-43.944	0.60146
-15.806	0.47167	-43.8222	0.60146
-15.6842	0.47167	-43.7004	0.60146
-15.5624	0.47167	-43.5786	0.60146
-15.4406	0.47167	-43.4568	0.60146
-15.3188	0.47167	-43.335	0.60146
-15.197	0.47167	-43.2131	0.60146
-15.0752	0.47167	-43.0913	0.60146
-14.9534	0.47167	-42.9695	0.60146
-14.8316	0.47167	-42.8477	0.60146
-14.7097	0.47167	-42.7259	0.60146
-14.5879	0.47167	-42.6041	0.60146
-14.4661	0.47167	-42.4823	0.60146
-14.3443	0.47167	-42.3605	0.60146
-14.2225	0.47167	-42.2387	0.60146
-14.1007	0.47167	-42.1169	0.60146
-13.9789	0.47167	-41.9951	0.60146
-13.8571	0.47167	-41.8732	0.60146
-13.7353	0.47167	-41.7514	0.60146
-13.6135	0.47167	-41.6296	0.60146
-13.4917	0.47167	-41.5078	0.61519
-13.3698	0.47167	-41.386	0.61519
-13.248	0.47167	-41.2642	0.61519
-13.1262	0.47167	-41.1424	0.61519
-13.0044	0.47167	-41.0206	0.61519
-12.8826	0.47167	-40.8988	0.61519
-12.7608	0.47167	-40.777	0.61519
-12.639	0.47167	-40.6552	0.61519
-12.5172	0.47167	-40.5333	0.62893
-12.3954	0.47167	-40.4115	0.62893
-12.2736	0.47167	-40.2897	0.62893
-12.1518	0.47167	-40.1679	0.62893
-12.0299	0.47167	-40.0461	0.62893
-11.9081	0.47167	-39.9243	0.62893
-11.7863	0.47167	-39.8025	0.62893
-11.6645	0.47167	-39.6807	0.62893
-11.5427	0.47167	-39.5589	0.62893
-11.4209	0.47167	-39.4371	0.64266
-11.2991	0.47167	-39.3152	0.64266
-11.1773	0.47167	-39.1934	0.64266
-11.0555	0.47167	-39.0716	0.64266
-10.9337	0.47167	-38.9498	0.64266
-10.8118	0.47167	-38.828	0.64266
-10.69	0.47167	-38.7062	0.65639
-10.5682	0.47167	-38.5844	0.65639
-10.4464	0.47167	-38.4626	0.65639
-10.3246	0.47167	-38.3408	0.65639
-10.2028	0.47167	-38.219	0.65639
-10.081	0.47167	-38.0972	0.65639
-9.95919	0.47167	-37.9753	0.65639
-9.83738	0.47167	-37.8535	0.65639
-9.71557	0.47167	-37.7317	0.65639
-9.59376	0.47167	-37.6099	0.65639
-9.47195	0.47167	-37.4881	0.65639
-9.35014	0.47167	-37.3663	0.65639
-9.22833	0.47167	-37.2445	0.65639
-9.10652	0.47167	-37.1227	0.65639
-8.98471	0.47167	-37.0009	0.65639
-8.8629	0.47167	-36.8791	0.65639
-8.74109	0.47167	-36.7573	0.65639
-8.61928	0.47167	-36.6354	0.65639
-8.49747	0.47167	-36.5136	0.65639
-8.37566	0.47167	-36.3918	0.67013
-8.25385	0.47167	-36.27	0.65639
-8.13204	0.47167	-36.1482	0.65639
-8.01024	0.47167	-36.0264	0.65639
-7.88843	0.47167	-35.9046	0.65639
-7.76662	0.47167	-35.7828	0.65639
-7.64481	0.47167	-35.661	0.67013
-7.523	0.47167	-35.5392	0.67013
-7.40119	0.47167	-35.4173	0.65639
-7.27938	0.47167	-35.2955	0.65639
-7.15757	0.47167	-35.1737	0.65639
-7.03576	0.47167	-35.0519	0.65639
-6.91395	0.47167	-34.9301	0.65639
-6.79214	0.47167	-34.8083	0.65639
-6.67033	0.47167	-34.6865	0.65639
-6.54852	0.47167	-34.5647	0.65639
-6.42671	0.47167	-34.4429	0.65639
-6.3049	0.47167	-34.3211	0.65639
-6.18309	0.47167	-34.1993	0.65639
-6.06128	0.47167	-34.0774	0.65639
-5.93948	0.47167	-33.9556	0.65639
-5.81767	0.47167	-33.8338	0.65639
-5.69586	0.47167	-33.712	0.67013
-5.57405	0.47167	-33.5902	0.67013
-5.45224	0.47167	-33.4684	0.67013
-5.33043	0.47167	-33.3466	0.67013
-5.20862	0.47167	-33.2248	0.67013
-5.08681	0.47167	-33.103	0.68386
-4.965	0.45446	-32.9812	0.68386
-4.84319	0.47167	-32.8593	0.68386
-4.72138	0.47167	-32.7375	0.68386
-4.59957	0.47167	-32.6157	0.68386
-4.47776	0.45446	-32.4939	0.68386
-4.35595	0.45446	-32.3721	0.68386
-4.23414	0.45446	-32.2503	0.6976
-4.11233	0.45446	-32.1285	0.6976
-3.99052	0.45446	-32.0067	0.6976
-3.86872	0.45446	-31.8849	0.6976
-3.74691	0.45446	-31.7631	0.6976
-3.6251	0.45446	-31.6413	0.6976
-3.50329	0.45446	-31.5194	0.6976
-3.38148	0.45446	-31.3976	0.6976
-3.25967	0.45446	-31.2758	0.6976
-3.13786	0.45446	-31.154	0.6976
-3.01605	0.45446	-31.0322	0.6976
-2.89424	0.45446	-30.9104	0.6976
-2.77243	0.45446	-30.7886	0.6976
-2.65062	0.45446	-30.6668	0.6976
-2.52881	0.45446	-30.545	0.6976
-2.407	0.45446	-30.4232	0.6976
-2.28519	0.45446	-30.3014	0.6976
-2.16338	0.45446	-30.1795	0.6976
-2.04157	0.45446	-30.0577	0.6976
-1.91976	0.45446	-29.9359	0.6976
-1.79796	0.45446	-29.8141	0.6976
-1.67615	0.45446	-29.6923	0.6976
-1.55434	0.45446	-29.5705	0.6976
-1.43253	0.45446	-29.4487	0.6976
-1.31072	0.45446	-29.3269	0.6976
-1.18891	0.45446	-29.2051	0.6976
-1.0671	0.45446	-29.0833	0.6976
-0.94529	0.45446	-28.9614	0.6976
-0.82348	0.45446	-28.8396	0.6976
-0.70167	0.45446	-28.7178	0.6976
-0.57986	0.45446	-28.596	0.6976
-0.45805	0.45446	-28.4742	0.71133
-0.33624	0.45446	-28.3524	0.71133
-0.21443	0.45446	-28.2306	0.71133
-0.09262	0.45446	-28.1088	0.71133
0.02919	0.45446	-27.987	0.72506
0.151	0.45446	-27.8652	0.72506
0.2728	0.45446	-27.7434	0.72506
0.39461	0.45446	-27.6215	0.72506
0.51642	0.45446	-27.4997	0.72506
0.63823	0.45446	-27.3779	0.72506
0.76004	0.45446	-27.2561	0.72506
0.88185	0.45446	-27.1343	0.72506
1.00366	0.45446	-27.0125	0.72506
1.12547	0.45446	-26.8907	0.72506
1.24728	0.45446	-26.7689	0.72506
1.36909	0.45446	-26.6471	0.72506
1.4909	0.45446	-26.5253	0.72506
1.61271	0.45446	-26.4035	0.72506
1.73452	0.45446	-26.2816	0.72506
1.85633	0.45446	-26.1598	0.72506
1.97814	0.45446	-26.038	0.72506
2.09995	0.45446	-25.9162	0.72506
2.22176	0.45446	-25.7944	0.72506
2.34356	0.45446	-25.6726	0.72506
2.46537	0.45446	-25.5508	0.72506
2.58718	0.45446	-25.429	0.72506
2.70899	0.45446	-25.3072	0.72506
2.8308	0.45446	-25.1854	0.72506
2.95261	0.45446	-25.0635	0.72506
3.07442	0.45446	-24.9417	0.72506
3.19623	0.45446	-24.8199	0.72506
3.31804	0.45446	-24.6981	0.7388
3.43985	0.45446	-24.5763	0.7388
3.56166	0.45446	-24.4545	0.7388
3.68347	0.45446	-24.3327	0.7388
3.80528	0.45446	-24.2109	0.7388
3.92709	0.45446	-24.0891	0.7388
4.0489	0.45446	-23.9673	0.7388
4.17071	0.45446	-23.8455	0.7388
4.29251	0.45446	-23.7236	0.7388
4.41432	0.45446	-23.6018	0.7388
4.53613	0.45446	-23.48	0.7388
4.65794	0.45446	-23.3582	0.7388
4.77975	0.45446	-23.2364	0.7388
4.90156	0.45446	-23.1146	0.7388
5.02337	0.45446	-22.9928	0.7388
5.14518	0.45446	-22.871	0.7388
5.26699	0.45446	-22.7492	0.7388
5.3888	0.45446	-22.6274	0.7388
5.51061	0.45446	-22.5055	0.7388
5.63242	0.45446	-22.3837	0.7388
5.75423	0.45446	-22.2619	0.7388
5.87604	0.45446	-22.1401	0.75253
5.99785	0.45446	-22.0183	0.75253
6.11966	0.45446	-21.8965	0.75253
6.24147	0.45446	-21.7747	0.75253
6.36327	0.45446	-21.6529	0.75253
6.48508	0.45446	-21.5311	0.75253
6.60689	0.45446	-21.4093	0.75253
6.7287	0.45446	-21.2875	0.75253
6.85051	0.45446	-21.1656	0.75253
6.97232	0.45446	-21.0438	0.76627
7.09413	0.45446	-20.922	0.76627
7.21594	0.45446	-20.8002	0.76627
7.33775	0.45446	-20.6784	0.76627
7.45956	0.45446	-20.5566	0.76627
7.58137	0.45446	-20.4348	0.76627
7.70318	0.45446	-20.313	0.76627
7.82499	0.45446	-20.1912	0.76627
7.9468	0.45446	-20.0694	0.76627
8.06861	0.45446	-19.9476	0.76627
8.19042	0.45446	-19.8257	0.76627
8.31223	0.45446	-19.7039	0.76627
8.43403	0.45446	-19.5821	0.76627
8.55584	0.45446	-19.4603	0.76627
8.67765	0.45446	-19.3385	0.76627
8.79946	0.45446	-19.2167	0.76627
8.92127	0.45446	-19.0949	0.76627
9.04308	0.45446	-18.9731	0.76627
9.16489	0.45446	-18.8513	0.76627
9.2867	0.45446	-18.7295	0.78
9.40851	0.45446	-18.6076	0.78
9.53032	0.45446	-18.4858	0.78
9.65213	0.45446	-18.364	0.76627
9.77394	0.45446	-18.2422	0.76627
9.89575	0.45446	-18.1204	0.78
10.0176	0.45446	-17.9986	0.78
10.1394	0.45446	-17.8768	0.78
10.2612	0.45446	-17.755	0.78
10.383	0.45446	-17.6332	0.78
10.5048	0.45446	-17.5114	0.78
10.6266	0.45446	-17.3896	0.78
10.7484	0.45446	-17.2677	0.78
10.8702	0.45446	-17.1459	0.78
10.992	0.45446	-17.0241	0.78
11.1138	0.45446	-16.9023	0.78
11.2356	0.45446	-16.7805	0.78
11.3575	0.45446	-16.6587	0.78
11.4793	0.45446	-16.5369	0.78
11.6011	0.45446	-16.4151	0.78
11.7229	0.45446	-16.2933	0.78
11.8447	0.45446	-16.1715	0.78
11.9665	0.45446	-16.0497	0.78
12.0883	0.45446	-15.9278	0.78
12.2101	0.45446	-15.806	0.78
12.3319	0.45446	-15.6842	0.78
12.4537	0.45446	-15.5624	0.78
12.5755	0.45446	-15.4406	0.78
12.6974	0.45446	-15.3188	0.78
12.8192	0.45446	-15.197	0.78
12.941	0.45446	-15.0752	0.78
13.0628	0.45446	-14.9534	0.78
13.1846	0.45446	-14.8316	0.78
13.3064	0.45446	-14.7097	0.78
13.4282	0.45446	-14.5879	0.78
13.55	0.45446	-14.4661	0.78
13.6718	0.45446	-14.3443	0.78
13.7936	0.45446	-14.2225	0.78
13.9155	0.45446	-14.1007	0.78
14.0373	0.45446	-13.9789	0.78
14.1591	0.45446	-13.8571	0.78
14.2809	0.45446	-13.7353	0.78
14.4027	0.45446	-13.6135	0.78
14.5245	0.45446	-13.4917	0.78
14.6463	0.45446	-13.3698	0.78
14.7681	0.45446	-13.248	0.78
14.8899	0.45446	-13.1262	0.78
15.0117	0.45446	-13.0044	0.78
15.1335	0.45446	-12.8826	0.78
15.2554	0.45446	-12.7608	0.78
15.3772	0.45446	-12.639	0.78
15.499	0.45446	-12.5172	0.78
15.6208	0.45446	-12.3954	0.78
15.7426	0.45446	-12.2736	0.78
15.8644	0.45446	-12.1518	0.78
15.9862	0.45446	-12.0299	0.78
16.108	0.45446	-11.9081	0.79374
16.2298	0.45446	-11.7863	0.79374
16.3516	0.45446	-11.6645	0.79374
16.4735	0.45446	-11.5427	0.79374
16.5953	0.45446	-11.4209	0.79374
16.7171	0.45446	-11.2991	0.79374
16.8389	0.45446	-11.1773	0.79374
16.9607	0.45446	-11.0555	0.79374
17.0825	0.45446	-10.9337	0.79374
17.2043	0.45446	-10.8118	0.79374
17.3261	0.45446	-10.69	0.79374
17.4479	0.45446	-10.5682	0.79374
17.5697	0.45446	-10.4464	0.80747
17.6915	0.45446	-10.3246	0.80747
17.8134	0.45446	-10.2028	0.80747
17.9352	0.45446	-10.081	0.80747
18.057	0.45446	-9.95919	0.80747
18.1788	0.45446	-9.83738	0.80747
18.3006	0.45446	-9.71557	0.80747
18.4224	0.45446	-9.59376	0.80747
18.5442	0.45446	-9.47195	0.80747
18.666	0.45446	-9.35014	0.80747
18.7878	0.45446	-9.22833	0.80747
18.9096	0.45446	-9.10652	0.80747
19.0314	0.45446	-8.98471	0.80747
19.1533	0.45446	-8.8629	0.80747
19.2751	0.45446	-8.74109	0.80747
19.3969	0.45446	-8.61928	0.80747
19.5187	0.45446	-8.49747	0.80747
19.6405	0.45446	-8.37566	0.80747
19.7623	0.45446	-8.25385	0.80747
19.8841	0.45446	-8.13204	0.80747
20.0059	0.45446	-8.01024	0.80747
20.1277	0.45446	-7.88843	0.80747
20.2495	0.45446	-7.76662	0.80747
20.3714	0.45446	-7.64481	0.80747
20.4932	0.45446	-7.523	0.80747
20.615	0.45446	-7.40119	0.80747
20.7368	0.45446	-7.27938	0.80747
20.8586	0.45446	-7.15757	0.80747
20.9804	0.45446	-7.03576	0.80747
21.1022	0.45446	-6.91395	0.80747
21.224	0.45446	-6.79214	0.80747
21.3458	0.45446	-6.67033	0.80747
21.4676	0.45446	-6.54852	0.80747
21.5894	0.45446	-6.42671	0.80747
21.7113	0.45446	-6.3049	0.80747
21.8331	0.45446	-6.18309	0.80747
21.9549	0.45446	-6.06128	0.80747
22.0767	0.45446	-5.93948	0.80747
22.1985	0.45446	-5.81767	0.80747
22.3203	0.45446	-5.69586	0.80747
22.4421	0.45446	-5.57405	0.80747
22.5639	0.45446	-5.45224	0.8212
22.6857	0.45446	-5.33043	0.8212
22.8075	0.45446	-5.20862	0.80747
22.9293	0.45446	-5.08681	0.80747
23.0512	0.45446	-4.965	0.8212
23.173	0.45446	-4.84319	0.8212
23.2948	0.45446	-4.72138	0.8212
23.4166	0.45446	-4.59957	0.8212
23.5384	0.45446	-4.47776	0.83494
23.6602	0.45446	-4.35595	0.83494
23.782	0.45446	-4.23414	0.83494
23.9038	0.45446	-4.11233	0.83494
24.0256	0.45446	-3.99052	0.83494
24.1474	0.45446	-3.86872	0.83494
24.2693	0.45446	-3.74691	0.83494
24.3911	0.45446	-3.6251	0.83494
24.5129	0.45446	-3.50329	0.83494
24.6347	0.45446	-3.38148	0.83494
24.7565	0.45446	-3.25967	0.83494
24.8783	0.45446	-3.13786	0.83494
25.0001	0.45446	-3.01605	0.83494
25.1219	0.45446	-2.89424	0.83494
25.2437	0.45446	-2.77243	0.83494
25.3655	0.45446	-2.65062	0.83494
25.4873	0.45446	-2.52881	0.83494
25.6092	0.45446	-2.407	0.83494
25.731	0.45446	-2.28519	0.83494
25.8528	0.45446	-2.16338	0.83494
25.9746	0.45446	-2.04157	0.83494
26.0964	0.45446	-1.91976	0.83494
26.2182	0.45446	-1.79796	0.83494
26.34	0.45446	-1.67615	0.83494
26.4618	0.45446	-1.55434	0.83494
26.5836	0.45446	-1.43253	0.83494
26.7054	0.45446	-1.31072	0.83494
26.8273	0.45446	-1.18891	0.83494
26.9491	0.45446	-1.0671	0.83494
27.0709	0.45446	-0.94529	0.83494
27.1927	0.45446	-0.82348	0.83494
27.3145	0.45446	-0.70167	0.83494
27.4363	0.45446	-0.57986	0.83494
27.5581	0.45446	-0.45805	0.83494
27.6799	0.45446	-0.33624	0.83494
27.8017	0.45446	-0.21443	0.83494
27.9235	0.45446	-0.09262	0.83494
28.0453	0.45446	0.02919	0.83494
28.1672	0.45446	0.151	0.83494
28.289	0.45446	0.2728	0.83494
28.4108	0.45446	0.39461	0.83494
28.5326	0.45446	0.51642	0.84867
28.6544	0.45446	0.63823	0.84867
28.7762	0.45446	0.76004	0.84867
28.898	0.45446	0.88185	0.84867
29.0198	0.45446	1.00366	0.84867
29.1416	0.45446	1.12547	0.84867
29.2634	0.45446	1.24728	0.84867
		1.36909	0.84867
		1.4909	0.84867
		1.61271	0.84867
		1.73452	0.84867
		1.85633	0.84867
		1.97814	0.84867
		2.09995	0.84867
		2.22176	0.84867
		2.34356	0.84867
		2.46537	0.84867
		2.58718	0.84867
		2.70899	0.84867
		2.8308	0.84867
		2.95261	0.84867
		3.07442	0.84867
		3.19623	0.84867
		3.31804	0.84867
		3.43985	0.84867
		3.56166	0.84867
		3.68347	0.84867
		3.80528	0.84867
		3.92709	0.84867
		4.0489	0.84867
		4.17071	0.84867
		4.29251	0.84867
		4.41432	0.84867
		4.53613	0.84867
		4.65794	0.84867
		4.77975	0.84867
		4.90156	0.84867
		5.02337	0.84867
		5.14518	0.84867
		5.26699	0.84867
		5.3888	0.84867
		5.51061	0.84867
		5.63242	0.86241
		5.75423	0.86241
		5.87604	0.86241
		5.99785	0.86241
		6.11966	0.86241
		6.24147	0.86241
		6.36327	0.87614
		6.48508	0.87614
		6.60689	0.87614
		6.7287	0.87614
		6.85051	0.87614
		6.97232	0.87614
		7.09413	0.87614
		7.21594	0.87614
		7.33775	0.87614
		7.45956	0.87614
		7.58137	0.87614
		7.70318	0.87614
		7.82499	0.87614
		7.9468	0.87614
		8.06861	0.87614
		8.19042	0.87614
		8.31223	0.87614
		8.43403	0.87614
		8.55584	0.87614
		8.67765	0.87614
		8.79946	0.87614
		8.92127	0.87614
		9.04308	0.87614
		9.16489	0.87614
		9.2867	0.87614
		9.40851	0.87614
		9.53032	0.88987
		9.65213	0.88987
		9.77394	0.88987
		9.89575	0.88987
		10.0176	0.88987
		10.1394	0.90361
		10.2612	0.90361
		10.383	0.88987
		10.5048	0.88987
		10.6266	0.88987
		10.7484	0.88987
		10.8702	0.88987
		10.992	0.88987
		11.1138	0.88987
		11.2356	0.88987
		11.3575	0.88987
		11.4793	0.88987
		11.6011	0.88987
		11.7229	0.88987
		11.8447	0.88987
		11.9665	0.88987
		12.0883	0.88987
		12.2101	0.88987
		12.3319	0.88987
		12.4537	0.88987
		12.5755	0.88987
		12.6974	0.88987
		12.8192	0.88987
		12.941	0.88987
		13.0628	0.90361
		13.1846	0.90361
		13.3064	0.90361
		13.4282	0.90361
		13.55	0.90361
		13.6718	0.90361
		13.7936	0.90361
		13.9155	0.90361
		14.0373	0.90361
		14.1591	0.90361
		14.2809	0.90361
		14.4027	0.90361
		14.5245	0.90361
		14.6463	0.90361
		14.7681	0.90361
		14.8899	0.90361
		15.0117	0.90361
		15.1335	0.90361
		15.2554	0.90361
		15.3772	0.90361
		15.499	0.90361
		15.6208	0.90361
		15.7426	0.90361
		15.8644	0.90361
		15.9862	0.90361
		16.108	0.90361
		16.2298	0.90361
		16.3516	0.90361
		16.4735	0.90361
		16.5953	0.90361
		16.7171	0.90361
		16.8389	0.90361
		16.9607	0.90361
		17.0825	0.90361
		17.2043	0.90361
		17.3261	0.90361
		17.4479	0.90361
		17.5697	0.90361
		17.6915	0.90361
		17.8134	0.90361
		17.9352	0.90361
		18.057	0.90361
		18.1788	0.90361
		18.3006	0.90361
		18.4224	0.90361
		18.5442	0.90361
		18.666	0.90361
		18.7878	0.90361
		18.9096	0.90361
		19.0314	0.90361
		19.1533	0.91734
		19.2751	0.91734
		19.3969	0.91734
		19.5187	0.91734
		19.6405	0.91734
		19.7623	0.93108
		19.8841	0.93108
		20.0059	0.93108
		20.1277	0.93108
		20.2495	0.93108
		20.3714	0.93108
		20.4932	0.93108
		20.615	0.93108
		20.7368	0.93108
		20.8586	0.93108
		20.9804	0.93108
		21.1022	0.93108
		21.224	0.93108
		21.3458	0.93108
		21.4676	0.93108
		21.5894	0.93108
		21.7113	0.93108
		21.8331	0.93108
		21.9549	0.93108
		22.0767	0.93108
		22.1985	0.93108
		22.3203	0.93108
		22.4421	0.93108
		22.5639	0.93108
		22.6857	0.93108
		22.8075	0.93108
		22.9293	0.93108
		23.0512	0.93108
		23.173	0.93108
		23.2948	0.93108
		23.4166	0.93108
		23.5384	0.93108
		23.6602	0.93108
		23.782	0.93108
		23.9038	0.93108
		24.0256	0.93108
		24.1474	0.93108
		24.2693	0.93108
		24.3911	0.93108
		24.5129	0.94481
		24.6347	0.94481
		24.7565	0.94481
		24.8783	0.94481
		25.0001	0.94481
		25.1219	0.94481
		25.2437	0.94481
		25.3655	0.94481
		25.4873	0.94481
		25.6092	0.94481
		25.731	0.95854
		25.8528	0.95854
		25.9746	0.95854
		26.0964	0.95854
		26.2182	0.95854
		26.34	0.95854
		26.4618	0.95854
		26.5836	0.95854
		26.7054	0.95854
		26.8273	0.95854
		26.9491	0.95854
		27.0709	0.95854
		27.1927	0.95854
		27.3145	0.95854
		27.4363	0.95854
		27.5581	0.95854
		27.6799	0.95854
		27.8017	0.95854
		27.9235	0.95854
		28.0453	0.95854
		28.1672	0.95854
		28.289	0.95854
		28.4108	0.95854
		28.5326	0.95854
		28.6544	0.95854
		28.7762	0.95854

## Sheet: S10d
Temperature (℃)	Ionic conductivity (S cm-1)	yEr±
-40	2.01737e-06	1.5e-07
-30	1.05382e-05	7e-07
-20	3.78132e-05	1.4e-06
-10	0.000108813	4e-06
0	0.000261028	1e-05
10	0.000530142	1.5e-05
20	0.000969836	3e-05
30	0.00169	5e-05
40	0.00257	0.0001
50	0.00369	0.00011

## Sheet: S10e
1000/T (K-1)	log σ (S cm-1)
3.09436	-2.41696
3.195	-2.57931
3.30028	-2.76153
3.41165	-3.00505
3.5323	-3.26181
3.66253	-3.56662
3.80116	-3.9526
3.95024	-4.40484
4.1115	-4.97304
4.28899	-5.69696
