# Supplementary material for: Flexible iontronics based on 2D nanofluidic material
Source: Nat Commun. 2022 Aug 24;13:4965. doi: 10.1038/s41467-022-32699-x (PMC9402920; doi:10.1038/s41467-022-32699-x)
Supplement: Supplementary file 7 — Source Data [file 41467_2022_32699_MOESM7_ESM.zip › Source Data Supplementary Fig. 11.xlsx]

## Sheet: S11b
Strain (%)	Stress (Mpa) Pristine ionogel	Stress (Mpa) Healed ionogel
-0.0001	-0.00017522	-0.00020127
-0.0002	-4.20394e-05	-8.8557e-05
0.0002	8.96981e-05	2.29596e-05
0.0022	0.000219993	0.00013328
0.0134	0.000348845	0.000242405
0.0427	0.000476254	0.000350334
0.0851	0.00060222	0.000457066
0.1413	0.000726744	0.000562603
0.2099	0.000849825	0.000666944
0.2969	0.000971463	0.000770089
0.3857	0.00109	0.000872038
0.4681	0.00121	0.00097279
0.5326	0.00133	0.00107
0.5838	0.00144	0.00117
0.6513	0.00156	0.00127
0.7461	0.00167	0.00136
0.853	0.00178	0.00146
0.9523	0.00189	0.00155
1.0479	0.002	0.00164
1.1394	0.00211	0.00174
1.2209	0.00221	0.00183
1.2994	0.00232	0.00191
1.3868	0.00242	0.002
1.4765	0.00252	0.00209
1.5603	0.00262	0.00217
1.6392	0.00272	0.00226
1.7234	0.00282	0.00234
1.8222	0.00291	0.00242
1.925	0.00301	0.0025
2.0085	0.0031	0.00258
2.0784	0.00319	0.00266
2.1467	0.00328	0.00274
2.2224	0.00337	0.00281
2.3087	0.00346	0.00289
2.3948	0.00354	0.00296
2.4868	0.00363	0.00303
2.5648	0.00371	0.0031
2.6349	0.00379	0.00317
2.702	0.00387	0.00324
2.7701	0.00395	0.00331
2.8496	0.00403	0.00337
2.9369	0.0041	0.00344
3.0282	0.00418	0.0035
3.1137	0.00425	0.00357
3.19	0.00432	0.00363
3.2587	0.00439	0.00369
3.3185	0.00446	0.00375
3.3832	0.00452	0.0038
3.4637	0.00459	0.00386
3.5497	0.00465	0.00391
3.6248	0.00471	0.00396
3.6956	0.00476	0.004
3.7656	0.0048	0.00404
3.8384	0.00484	0.00408
3.9118	0.00489	0.00412
3.9817	0.00493	0.00415
4.0465	0.00498	0.00419
4.1199	0.00502	0.00422
4.1908	0.00506	0.00425
4.2597	0.0051	0.00429
4.3341	0.00514	0.00433
4.4158	0.00518	0.00437
4.4996	0.00521	0.00441
4.5733	0.00524	0.00444
4.6426	0.00528	0.00448
4.7119	0.00532	0.00451
4.7821	0.00535	0.00455
4.8573	0.00539	0.00459
4.9461	0.00543	0.00462
5.0277	0.00547	0.00465
5.0967	0.00551	0.00467
5.1616	0.00555	0.00471
5.2306	0.00559	0.00475
5.3014	0.00562	0.00478
5.3842	0.00566	0.00481
5.4632	0.0057	0.00484
5.539	0.00573	0.00487
5.6168	0.00577	0.0049
5.6893	0.0058	0.00494
5.7505	0.00584	0.00497
5.8221	0.00587	0.00499
5.9119	0.00591	0.00502
5.995	0.00595	0.00505
6.0638	0.00598	0.00508
6.1253	0.00601	0.00512
6.1906	0.00605	0.00515
6.2611	0.00608	0.00518
6.3366	0.00611	0.0052
6.4201	0.00614	0.00522
6.5091	0.00617	0.00525
6.5972	0.0062	0.00528
6.6728	0.00623	0.00531
6.7388	0.00627	0.00533
6.805	0.0063	0.00536
6.8784	0.00634	0.00539
6.946	0.00638	0.00541
7.0178	0.00641	0.00544
7.0939	0.00644	0.00547
7.1657	0.00647	0.00549
7.2422	0.0065	0.00552
7.3305	0.00653	0.00553
7.4152	0.00656	0.00556
7.4911	0.00659	0.00558
7.5637	0.00662	0.0056
7.6302	0.00665	0.00562
7.6991	0.00668	0.00563
7.7768	0.00671	0.00564
7.8557	0.00674	0.00567
7.9261	0.00677	0.00571
7.993	0.0068	0.00574
8.0607	0.00683	0.00576
8.1399	0.00686	0.00577
8.2133	0.00689	0.00579
8.28	0.00691	0.00581
8.342	0.00694	0.00583
8.404	0.00696	0.00586
8.4687	0.00698	0.00589
8.5417	0.00701	0.0059
8.6286	0.00704	0.00592
8.7168	0.00706	0.00594
8.8	0.00709	0.00597
8.8659	0.00711	0.006
8.9299	0.00714	0.00601
9.0059	0.00717	0.00603
9.0832	0.00719	0.00605
9.1564	0.00721	0.00608
9.2281	0.00724	0.00611
9.2934	0.00727	0.00613
9.3674	0.0073	0.00614
9.4488	0.00732	0.00616
9.5257	0.00734	0.00618
9.6044	0.00737	0.0062
9.6851	0.00739	0.00621
9.7567	0.00741	0.00624
9.8265	0.00744	0.00626
9.8999	0.00746	0.00628
9.9838	0.00748	0.0063
10.0606	0.0075	0.00632
10.1312	0.00752	0.00634
10.1982	0.00754	0.00637
10.2697	0.00756	0.00638
10.3524	0.00759	0.0064
10.4407	0.00761	0.00642
10.525	0.00764	0.00644
10.5971	0.00766	0.00646
10.6595	0.00768	0.00647
10.7267	0.0077	0.0065
10.8013	0.00772	0.00652
10.8861	0.00774	0.00653
10.9715	0.00776	0.00655
11.0374	0.00778	0.00656
11.0915	0.0078	0.00659
11.1588	0.00782	0.00661
11.2516	0.00784	0.00663
11.3328	0.00786	0.00664
11.3935	0.00788	0.00666
11.4604	0.0079	0.00667
11.5502	0.00792	0.00669
11.6421	0.00794	0.00671
11.713	0.00797	0.00673
11.7822	0.00799	0.00675
11.8578	0.008	0.00676
11.9296	0.00802	0.00676
11.9969	0.00803	0.00678
12.0652	0.00805	0.0068
12.1361	0.00807	0.00682
12.2095	0.00808	0.00684
12.2857	0.0081	0.00685
12.361	0.00812	0.00686
12.4472	0.00813	0.00688
12.5333	0.00815	0.0069
12.6093	0.00817	0.00691
12.6719	0.00819	0.00692
12.7318	0.00821	0.00693
12.8053	0.00822	0.00695
12.883	0.00823	0.00697
12.9625	0.00825	0.00698
13.0408	0.00826	0.007
13.118	0.00828	0.00701
13.189	0.00829	0.00701
13.2563	0.0083	0.00702
13.3288	0.00832	0.00704
13.4043	0.00834	0.00706
13.4854	0.00835	0.00707
13.5591	0.00837	0.00707
13.6322	0.00838	0.00708
13.7082	0.00839	0.0071
13.7849	0.00841	0.00711
13.8566	0.00842	0.00712
13.9212	0.00844	0.00713
13.9908	0.00845	0.00714
14.072	0.00847	0.00715
14.1556	0.00848	0.00716
14.2327	0.0085	0.00717
14.3041	0.00851	0.00718
14.3772	0.00852	0.00719
14.4426	0.00854	0.0072
14.5046	0.00855	0.00721
14.5827	0.00856	0.00722
14.6693	0.00858	0.00723
14.75	0.00859	0.00724
14.8233	0.00859	0.00725
14.8968	0.00861	0.00726
14.9684	0.00862	0.00727
15.0295	0.00863	0.00728
15.094	0.00864	0.00729
15.1726	0.00865	0.0073
15.271	0.00867	0.00731
15.3645	0.00868	0.00733
15.4418	0.00869	0.00734
15.512	0.00871	0.00735
15.578	0.00872	0.00736
15.6405	0.00873	0.00737
15.7042	0.00874	0.00738
15.7808	0.00875	0.00739
15.8736	0.00876	0.0074
15.9619	0.00878	0.00741
16.0301	0.00879	0.00742
16.0868	0.0088	0.00742
16.1535	0.00881	0.00743
16.2279	0.00882	0.00744
16.3011	0.00884	0.00744
16.368	0.00884	0.00745
16.4308	0.00885	0.00746
16.5086	0.00886	0.00747
16.5895	0.00887	0.00748
16.6633	0.00888	0.00749
16.7371	0.00889	0.0075
16.8136	0.0089	0.00751
16.8832	0.0089	0.00752
16.9535	0.00891	0.00753
17.0193	0.00892	0.00754
17.0843	0.00894	0.00755
17.1664	0.00895	0.00757
17.2424	0.00895	0.00757
17.3217	0.00896	0.00758
17.4114	0.00897	0.00759
17.4947	0.00898	0.0076
17.567	0.00899	0.00761
17.6289	0.009	0.00762
17.6922	0.00901	0.00763
17.7687	0.00902	0.00763
17.8596	0.00903	0.00764
17.9414	0.00904	0.00765
18.0139	0.00905	0.00766
18.0853	0.00906	0.00768
18.1554	0.00907	0.00769
18.2297	0.00908	0.0077
18.3234	0.00909	0.00771
18.4148	0.0091	0.00772
18.4925	0.00911	0.00773
18.5489	0.00913	0.00774
18.5923	0.00914	0.00774
18.6451	0.00914	0.00775
18.7182	0.00915	0.00776
18.8119	0.00916	0.00777
18.9011	0.00918	0.00778
18.9797	0.00919	0.00779
19.0543	0.00921	0.0078
19.1245	0.00922	0.00781
19.1891	0.00923	0.00782
19.2598	0.00923	0.00783
19.3396	0.00924	0.00784
19.4141	0.00925	0.00785
19.4771	0.00926	0.00785
19.5441	0.00927	0.00785
19.6159	0.00928	0.00786
19.6995	0.00928	0.00787
19.7853	0.00929	0.00788
19.8658	0.0093	0.00788
19.9377	0.0093	0.00789
20.0004	0.00931	0.0079
20.069	0.00932	0.00791
20.1468	0.00933	0.00792
20.23	0.00934	0.00793
20.3079	0.00935	0.00794
20.3853	0.00936	0.00794
20.4643	0.00937	0.00795
20.5467	0.00937	0.00796
20.6234	0.00938	0.00797
20.6907	0.00939	0.00798
20.7635	0.0094	0.00798
20.8499	0.00941	0.00798
20.933	0.00941	0.00799
21.0124	0.00942	0.008
21.0881	0.00942	0.00801
21.1666	0.00943	0.00801
21.2515	0.00944	0.00802
21.3301	0.00944	0.00802
21.4001	0.00944	0.00803
21.464	0.00945	0.00803
21.5323	0.00946	0.00803
21.6075	0.00947	0.00804
21.6867	0.00947	0.00805
21.7686	0.00948	0.00805
21.8529	0.00949	0.00806
21.92	0.0095	0.00806
21.9785	0.00951	0.00807
22.0323	0.00952	0.00807
22.1008	0.00953	0.00807
22.1809	0.00953	0.00808
22.2644	0.00953	0.00809
22.3415	0.00953	0.00809
22.4098	0.00954	0.0081
22.4773	0.00955	0.0081
22.5445	0.00956	0.0081
22.6232	0.00956	0.00811
22.7104	0.00956	0.00812
22.7901	0.00957	0.00812
22.8605	0.00957	0.00812
22.925	0.00958	0.00813
22.9974	0.00959	0.00813
23.0792	0.0096	0.00814
23.1547	0.0096	0.00814
23.2294	0.00961	0.00815
23.3057	0.00961	0.00815
23.3821	0.00962	0.00815
23.454	0.00962	0.00816
23.5249	0.00963	0.00817
23.5954	0.00964	0.00817
23.664	0.00964	0.00818
23.7381	0.00965	0.00818
23.8167	0.00965	0.00819
23.892	0.00966	0.00819
23.9681	0.00966	0.00819
24.0476	0.00967	0.0082
24.1257	0.00967	0.0082
24.2053	0.00967	0.0082
24.2825	0.00968	0.00821
24.3556	0.00968	0.00822
24.4283	0.00969	0.00822
24.4924	0.0097	0.00822
24.5573	0.00971	0.00822
24.6356	0.00971	0.00822
24.7268	0.00972	0.00823
24.8122	0.00973	0.00823
24.8903	0.00973	0.00823
24.9698	0.00974	0.00824
25.0496	0.00974	0.00824
25.1215	0.00975	0.00825
25.189	0.00975	0.00825
25.2654	0.00976	0.00826
25.3465	0.00976	0.00826
25.4231	0.00977	0.00826
25.4958	0.00977	0.00826
25.5848	0.00977	0.00826
25.6815	0.00977	0.00827
25.7661	0.00978	0.00827
25.839	0.00978	0.00828
25.907	0.00979	0.00828
25.9654	0.00979	0.00829
26.0207	0.00979	0.00829
26.0866	0.00979	0.00829
26.1667	0.00979	0.00829
26.2518	0.00979	0.00829
26.3331	0.00979	0.0083
26.4144	0.00979	0.0083
26.4927	0.00979	0.00831
26.5591	0.00979	0.00831
26.6228	0.0098	0.00831
26.6881	0.0098	0.00832
26.759	0.0098	0.00833
26.8305	0.0098	0.00833
26.906	0.00981	0.00834
26.9791	0.00982	0.00834
27.0558	0.00982	0.00834
27.1423	0.00983	0.00835
27.2266	0.00983	0.00835
27.2953	0.00983	0.00834
27.3566	0.00983	0.00835
27.4279	0.00983	0.00835
27.5224	0.00983	0.00836
27.6208	0.00984	0.00836
27.6916	0.00984	0.00836
27.7532	0.00984	0.00836
27.8168	0.00984	0.00836
27.8725	0.00984	0.00837
27.9351	0.00984	0.00838
28.012	0.00985	0.00838
28.0986	0.00985	0.00838
28.1743	0.00986	0.00838
28.2292	0.00986	0.00838
28.2856	0.00986	0.00839
28.3541	0.00987	0.00839
28.4388	0.00987	0.00839
28.5318	0.00987	0.00839
28.625	0.00987	0.0084
28.7105	0.00987	0.0084
28.7773	0.00987	0.0084
28.8318	0.00987	0.0084
28.8915	0.00986	0.0084
28.9662	0.00986	0.00841
29.045	0.00986	0.00842
29.1288	0.00986	0.00842
29.2061	0.00986	0.00843
29.2862	0.00987	0.00843
29.3715	0.00987	0.00843
29.4543	0.00987	0.00842
29.5178	0.00987	0.00842
29.5763	0.00987	0.00843
29.6504	0.00988	0.00843
29.7344	0.00988	0.00844
29.8201	0.00988	0.00843
29.9008	0.00988	0.00844
29.9781	0.00988	0.00844
30.0562	0.00989	0.00844
30.1347	0.00989	0.00844
30.1977	0.00988	0.00845
30.2583	0.00989	0.00845
30.3252	0.00989	0.00845
30.3898	0.00989	0.00845
30.4541	0.00989	0.00846
30.5319	0.00989	0.00846
30.6113	0.00989	0.00846
30.6865	0.00989	0.00846
30.757	0.00989	0.00846
30.8285	0.00989	0.00846
30.9017	0.00989	0.00846
30.9789	0.00989	0.00847
31.0525	0.0099	0.00847
31.1149	0.0099	0.00847
31.1906	0.00991	0.00847
31.2733	0.00991	0.00847
31.3416	0.00991	0.00847
31.4091	0.00992	0.00847
31.4789	0.00992	0.00847
31.5504	0.00992	0.00848
31.629	0.00992	0.00848
31.706	0.00993	0.00848
31.7793	0.00993	0.00848
31.855	0.00993	0.00849
31.9237	0.00993	0.00849
31.9912	0.00992	0.00849
32.0706	0.00992	0.00849
32.1583	0.00993	0.00849
32.2459	0.00994	0.00849
32.326	0.00994	0.00849
32.3995	0.00994	0.00849
32.463	0.00994	0.00849
32.5186	0.00994	0.00849
32.5773	0.00994	0.00849
32.6508	0.00994	0.00849
32.7297	0.00994	0.00849
32.8131	0.00994	0.00849
32.889	0.00994	0.0085
32.9596	0.00994	0.0085
33.0317	0.00994	0.00849
33.103	0.00994	0.00849
33.1692	0.00994	0.00849
33.2488	0.00995	0.00849
33.3284	0.00995	0.00849
33.4025	0.00995	0.00849
33.4763	0.00996	0.00849
33.5528	0.00996	0.00849
33.6327	0.00996	0.00849
33.717	0.00997	0.00849
33.798	0.00997	0.00849
33.8731	0.00998	0.00849
33.9444	0.00998	0.00849
34.0227	0.00998	0.00849
34.0945	0.00998	0.00849
34.1687	0.00998	0.00849
34.2383	0.00999	0.00849
34.3115	0.00999	0.0085
34.377	0.00999	0.0085
34.4411	0.00999	0.0085
34.5135	0.01	0.0085
34.5916	0.01	0.0085
34.6736	0.01	0.0085
34.7476	0.01	0.0085
34.8154	0.01001	0.0085
34.8893	0.01001	0.0085
34.9627	0.01002	0.0085
35.0306	0.01002	0.0085
35.0996	0.01002	0.0085
35.181	0.01002	0.00851
35.2773	0.01001	0.00851
35.3733	0.01001	0.00851
35.4502	0.01001	0.00851
35.5089	0.01001	0.00851
35.5618	0.01001	0.00851
35.6234	0.01001	0.00851
35.7049	0.01001	0.00851
35.7956	0.01002	0.00851
35.8717	0.01002	0.00851
35.9508	0.01002	0.00852
36.0249	0.01003	0.00852
36.0888	0.01002	0.00852
36.156	0.01002	0.00852
36.2361	0.01002	0.00851
36.328	0.01002	0.00851
36.4179	0.01002	0.00851
36.5089	0.01002	0.00851
36.5877	0.01002	0.00852
36.649	0.01002	0.00852
36.7037	0.01001	0.00852
36.7701	0.01001	0.00853
36.855	0.01001	0.00853
36.9466	0.01001	0.00853
37.0182	0.01001	0.00853
37.0708	0.01001	0.00853
37.1313	0.01001	0.00853
37.1982	0.01002	0.00853
37.2649	0.01002	0.00853
37.3404	0.01002	0.00853
37.4255	0.01002	0.00853
37.5084	0.01003	0.00853
37.5859	0.01002	0.00853
37.6593	0.01002	0.00853
37.7249	0.01002	0.00853
37.7872	0.01003	0.00853
37.8502	0.01003	0.00854
37.9234	0.01003	0.00854
38.0134	0.01003	0.00853
38.1028	0.01003	0.00853
38.1765	0.01003	0.00853
38.2398	0.01003	0.00854
38.3102	0.01003	0.00854
38.3806	0.01003	0.00854
38.4462	0.01003	0.00854
38.5207	0.01002	0.00854
38.5979	0.01003	0.00853
38.6899	0.01002	0.00854
38.7798	0.01002	0.00853
38.854	0.01002	0.00853
38.912	0.01002	0.00853
38.9705	0.01002	0.00853
39.0354	0.01002	0.00853
39.1124	0.01002	0.00852
39.1975	0.01002	0.00852
39.2789	0.01001	0.00852
39.3486	0.01	0.00852
39.4177	0.01	0.00851
39.4911	0.00999	0.00851
39.5728	0.00999	0.00851
39.6639	0.00999	0.00851
39.7433	0.00999	0.00851
39.7995	0.00999	0.0085
39.8533	0.00998	0.0085
39.9234	0.00998	0.0085
40.0092	0.00998	0.00849
40.092	0.00998	0.00849
40.1675	0.00998	0.00849
40.2475	0.00998	0.00849
40.3215	0.00997	0.00849
40.3846	0.00997	0.00849
40.4518	0.00997	0.00849
40.5321	0.00997	0.00849
40.6125	0.00997	0.00849
40.6789	0.00997	0.00849
40.731	0.00996	0.00849
40.7962	0.00996	0.00849
40.883	0.00996	0.00849
40.983	0.00996	0.00848
41.0748	0.00996	0.00848
41.1525	0.00996	0.00848
41.2161	0.00996	0.00847
41.2811	0.00996	0.00847
41.3467	0.00997	0.00847
41.4172	0.00997	0.00847
41.4882	0.00997	0.00847
41.5675	0.00997	0.00847
41.658	0.00997	0.00847
41.739	0.00997	0.00847
41.8021	0.00997	0.00847
41.8555	0.00997	0.00847
41.9109	0.00997	0.00847
41.9753	0.00997	0.00847
42.0467	0.00997	0.00847
42.1272	0.00997	0.00847
42.2104	0.00997	0.00847
42.2805	0.00997	0.00847
42.3535	0.00998	0.00847
42.4311	0.00998	0.00846
42.5041	0.00998	0.00846
42.5771	0.00998	0.00847
42.6479	0.00998	0.00847
42.735	0.00997	0.00847
42.8172	0.00997	0.00847
42.8925	0.00996	0.00847
42.9658	0.00996	0.00846
43.0384	0.00995	0.00846
43.1095	0.00995	0.00846
43.1904	0.00995	0.00846
43.2829	0.00995	0.00846
43.3739	0.00995	0.00846
43.45	0.00995	0.00847
43.5156	0.00995	0.00847
43.5856	0.00995	0.00847
43.6787	0.00995	0.00847
43.7713	0.00994	0.00847
43.8411	0.00994	0.00847
43.9083	0.00994	0.00847
43.9847	0.00994	0.00847
44.0795	0.00994	0.00847
44.1878	0.00994	0.00847
44.2814	0.00993	0.00847
44.3511	0.00993	0.00847
44.4109	0.00993	0.00847
44.4629	0.00993	0.00847
44.5078	0.00992	0.00847
44.5644	0.00992	0.00846
44.6369	0.00992	0.00846
44.7083	0.00992	0.00846
44.772	0.00992	0.00846
44.8404	0.00992	0.00846
44.9187	0.00991	0.00845
44.9942	0.00991	0.00845
45.063	0.00991	0.00846
45.1381	0.00991	0.00845
45.2173	0.00991	0.00845
45.2913	0.0099	0.00845
45.3586	0.0099	0.00845
45.4182	0.0099	0.00845
45.4872	0.0099	0.00845
45.5732	0.00989	0.00845
45.6542	0.00989	0.00845
45.7246	0.00989	0.00844
45.7957	0.00989	0.00844
45.8631	0.00988	0.00844
45.9287	0.00988	0.00844
45.9992	0.00988	0.00843
46.0761	0.00988	0.00843
46.1541	0.00987	0.00843
46.2185	0.00987	0.00843
46.2835	0.00987	0.00843
46.3608	0.00986	0.00842
46.4494	0.00986	0.00842
46.5354	0.00986	0.00843
46.6076	0.00986	0.00842
46.678	0.00986	0.00842
46.752	0.00985	0.00841
46.8313	0.00985	0.00841
46.9063	0.00984	0.00841
46.9881	0.00984	0.00841
47.0804	0.00984	0.00841
47.1666	0.00985	0.0084
47.2389	0.00984	0.0084
47.3081	0.00984	0.0084
47.3907	0.00984	0.00839
47.4703	0.00984	0.00839
47.5396	0.00984	0.00839
47.6	0.00984	0.00839
47.6643	0.00984	0.00838
47.7325	0.00985	0.00838
47.7987	0.00985	0.00838
47.8629	0.00985	0.00838
47.938	0.00985	0.00837
48.0305	0.00985	0.00837
48.1222	0.00985	0.00836
48.204	0.00985	0.00837
48.2767	0.00985	0.00837
48.3377	0.00986	0.00837
48.4075	0.00985	0.00837
48.4892	0.00985	0.00837
48.5721	0.00985	0.00837
48.652	0.00985	0.00836
48.7283	0.00985	0.00836
48.7977	0.00985	0.00836
48.8715	0.00985	0.00836
48.9521	0.00985	0.00836
49.03	0.00986	0.00835
49.0883	0.00986	0.00835
49.1419	0.00986	0.00835
49.2058	0.00985	0.00834
49.2701	0.00985	0.00834
49.3352	0.00985	0.00834
49.4087	0.00985	0.00834
49.4844	0.00984	0.00833
49.5793	0.00984	0.00833
49.6716	0.00983	0.00832
49.7438	0.00983	0.00832
49.7961	0.00983	0.00832
49.8546	0.00982	0.00832
49.9282	0.00982	0.00832
50.0037	0.00982	0.00832
50.0834	0.00982	0.00832
50.1628	0.00982	0.00832
50.2477	0.00982	0.00832
50.3279	0.00981	0.00832
50.402	0.00981	0.00831
50.477	0.0098	0.00831
50.5437	0.0098	0.00831
50.6134	0.00979	0.00831
50.6931	0.00979	0.00831
50.7826	0.00979	0.0083
50.8734	0.00978	0.0083
50.948	0.00978	0.00829
51.0151	0.00978	0.00829
51.0949	0.00978	0.00829
51.1827	0.00977	0.00829
51.2737	0.00977	0.00828
51.3618	0.00976	0.00828
51.4358	0.00976	0.00828
51.4964	0.00976	0.00828
51.5506	0.00976	0.00828
51.6058	0.00975	0.00828
51.6847	0.00975	0.00828
51.7745	0.00975	0.00828
51.8622	0.00975	0.00827
51.9362	0.00975	0.00827
52.0036	0.00975	0.00827
52.0792	0.00975	0.00827
52.1558	0.00975	0.00827
52.2296	0.00975	0.00827
52.3025	0.00975	0.00827
52.3711	0.00975	0.00827
52.4372	0.00975	0.00827
52.4998	0.00975	0.00827
52.5608	0.00975	0.00826
52.6302	0.00974	0.00826
52.7087	0.00974	0.00826
52.796	0.00975	0.00825
52.8802	0.00974	0.00825
52.9498	0.00974	0.00825
53.005	0.00974	0.00824
53.0604	0.00974	0.00824
53.1225	0.00974	0.00824
53.1932	0.00973	0.00824
53.2845	0.00973	0.00824
53.3838	0.00973	0.00824
53.4642	0.00973	0.00824
53.5264	0.00972	0.00823
53.5916	0.00972	0.00823
53.6625	0.00972	0.00823
53.7291	0.00972	0.00822
53.7932	0.00971	0.00822
53.8691	0.00971	0.00822
53.9635	0.00971	0.00822
54.0615	0.00971	0.00822
54.1454	0.00971	0.00822
54.2132	0.0097	0.00822
54.28	0.0097	0.00822
54.3525	0.0097	0.00822
54.4177	0.00969	0.00821
54.4797	0.00969	0.00821
54.5511	0.00969	0.0082
54.6354	0.00968	0.0082
54.7193	0.00968	0.0082
54.7948	0.00967	0.00819
54.8632	0.00967	0.00819
54.9436	0.00967	0.00818
55.0283	0.00967	0.00818
55.105	0.00966	0.00818
55.1759	0.00966	0.00818
55.245	0.00966	0.00817
55.3167	0.00965	0.00817
55.3839	0.00965	0.00817
55.4602	0.00965	0.00816
55.5546	0.00965	0.00816
55.6378	0.00964	0.00815
55.7053	0.00964	0.00814
55.7718	0.00964	0.00814
55.8463	0.00964	0.00814
55.9247	0.00964	0.00813
55.9968	0.00963	0.00813
56.072	0.00963	0.00813
56.146	0.00962	0.00813
56.2207	0.00962	0.00812
56.295	0.00962	0.00812
56.3615	0.00962	0.00812
56.4256	0.00962	0.00812
56.4922	0.00961	0.00811
56.5619	0.00961	0.00811
56.6296	0.0096	0.00811
56.7105	0.0096	0.00811
56.7945	0.0096	0.00811
56.8693	0.00959	0.0081
56.9471	0.0096	0.0081
57.0317	0.0096	0.0081
57.115	0.00959	0.00809
57.1908	0.00958	0.00809
57.2529	0.00957	0.00809
57.3196	0.00957	0.00809
57.4022	0.00957	0.00808
57.4871	0.00956	0.00808
57.5626	0.00956	0.00808
57.6329	0.00956	0.00808
57.7088	0.00956	0.00808
57.7963	0.00956	0.00808
57.8795	0.00955	0.00808
57.9477	0.00955	0.00808
58.0133	0.00954	0.00808
58.0819	0.00954	0.00808
58.1529	0.00953	0.00808
58.2233	0.00953	0.00808
58.3011	0.00953	0.00808
58.3888	0.00953	0.00808
58.4775	0.00953	0.00808
58.5582	0.00953	0.00808
58.6324	0.00953	0.00808
58.7056	0.00952	0.00808
58.7769	0.00952	0.00809
58.8426	0.00952	0.00809
58.9074	0.00951	0.00809
58.9733	0.00951	0.00809
59.0469	0.00951	0.00809
59.1284	0.0095	0.00809
59.2212	0.0095	0.00809
59.3103	0.0095	0.00808
59.3846	0.0095	0.00808
59.4398	0.0095	0.00808
59.4897	0.0095	0.00807
59.5561	0.00949	0.00807
59.6284	0.00949	0.00807
59.7057	0.00949	0.00807
59.7848	0.00949	0.00807
59.8642	0.00948	0.00806
59.9353	0.00948	0.00806
59.9968	0.00947	0.00806
60.0598	0.00947	0.00807
60.1339	0.00946	0.00806
60.221	0.00946	0.00806
60.2993	0.00946	0.00806
60.3687	0.00945	0.00805
60.4413	0.00945	0.00805
60.5127	0.00945	0.00805
60.5847	0.00944	0.00805
60.6592	0.00944	0.00804
60.7246	0.00944	0.00804
60.7924	0.00943	0.00804
60.8723	0.00943	0.00803
60.9562	0.00942	0.00803
61.0333	0.00942	0.00802
61.1089	0.00941	0.00802
61.187	0.00941	0.00801
61.2603	0.0094	0.00801
61.327	0.0094	0.008
61.3982	0.0094	0.008
61.4766	0.0094	0.00799
61.5492	0.00939	0.00799
61.6161	0.00939	0.00798
61.6964	0.00939	0.00798
61.7729	0.00938	0.00798
61.8373	0.00938	0.00798
61.8996	0.00938	0.00797
61.9732	0.00937	0.00797
62.0627	0.00937	0.00796
62.154	0.00937	0.00796
62.2416	0.00937	0.00795
62.3246	0.00936	0.00795
62.4006	0.00935	0.00794
62.4716	0.00935	0.00794
62.5375	0.00935	0.00793
62.6002	0.00935	0.00793
62.6635	0.00935	0.00793
62.7397	0.00934	0.00793
62.8224	0.00934	0.00793
62.8918	0.00934	0.00793
62.9582	0.00934	0.00792
63.0419	0.00934	0.00792
63.1312	0.00934	0.00791
63.2155	0.00934	0.00791
63.2935	0.00933	0.0079
63.3643	0.00932	0.0079
63.4369	0.00932	0.00789
63.5089	0.00932	0.00789
63.5746	0.00931	0.00788
63.6323	0.0093	0.00788
63.6986	0.0093	0.00788
63.777	0.0093	0.00787
63.8511	0.00929	0.00787
63.9246	0.00929	0.00787
64.0015	0.00929	0.00786
64.074	0.00928	0.00786
64.1437	0.00928	0.00787
64.2097	0.00928	0.00786
64.2913	0.00928	0.00786
64.375	0.00927	0.00786
64.45	0.00927	0.00786
64.5267	0.00927	0.00786
64.6128	0.00927	0.00786
64.681	0.00926	0.00786
64.7326	0.00926	0.00786
64.7798	0.00926	0.00786
64.8467	0.00925	0.00785
64.9466	0.00925	0.00785
65.0506	0.00925	0.00785
65.1311	0.00925	0.00785
65.2003	0.00925	0.00785
65.2603	0.00925	0.00785
65.3108	0.00924	0.00785
65.369	0.00924	0.00784
65.4524	0.00923	0.00784
65.5493	0.00923	0.00784
65.6438	0.00922	0.00784
65.7327	0.00922	0.00784
65.8146	0.00922	0.00783
65.8908	0.00922	0.00783
65.9582	0.00922	0.00782
66.022	0.00921	0.00782
66.0981	0.00922	0.00782
66.1787	0.00922	0.00781
66.2556	0.00921	0.00781
66.3236	0.00921	0.00781
66.3993	0.0092	0.0078
66.4811	0.0092	0.0078
66.5534	0.00919	0.0078
66.6159	0.00919	0.0078
66.6791	0.00919	0.0078
66.7666	0.00919	0.0078
66.8561	0.00918	0.00779
66.9299	0.00919	0.00779
66.9872	0.00919	0.00779
67.0494	0.00919	0.00779
67.1241	0.00918	0.00779
67.1929	0.00918	0.00779
67.2605	0.00918	0.00778
67.3455	0.00918	0.00778
67.433	0.00918	0.00778
67.4988	0.00918	0.00778
67.5636	0.00918	0.00778
67.6331	0.00917	0.00777
67.6984	0.00917	0.00777
67.7746	0.00917	0.00777
67.8635	0.00916	0.00777
67.9494	0.00916	0.00776
68.035	0.00916	0.00776
68.1104	0.00916	0.00776
68.1671	0.00915	0.00776
68.2228	0.00915	0.00776
68.2938	0.00915	0.00776
68.3769	0.00915	0.00775
68.4565	0.00914	0.00775
68.5333	0.00914	0.00775
68.61	0.00913	0.00775
68.6722	0.00913	0.00775
68.7311	0.00912	0.00774
68.8021	0.00911	0.00773
68.8846	0.00911	0.00773
68.9686	0.0091	0.00773
69.0406	0.0091	0.00773
69.107	0.00909	0.00772
69.1746	0.00908	0.00772
69.2508	0.00908	0.00772
69.3391	0.00907	0.00771
69.4239	0.00907	0.00772
69.4923	0.00907	0.00772
69.5544	0.00907	0.00771
69.6218	0.00906	0.00771
69.6982	0.00906	0.00771
69.7873	0.00906	0.00771
69.8785	0.00906	0.0077
69.9558	0.00905	0.00769
70.0191	0.00905	0.00769
70.071	0.00905	0.00768
70.1473	0.00904	0.00767
70.2371	0.00903	0.00767
70.3082	0.00903	0.00767
70.3739	0.00903	0.00766
70.446	0.00902	0.00765
70.5314	0.00902	0.00765
70.614	0.00902	0.00765
70.6875	0.00902	0.00765
70.7546	0.00901	0.00765
70.8169	0.00901	0.00764
70.8809	0.00901	0.00764
70.9477	0.00901	0.00764
71.0268	0.00901	0.00764
71.108	0.009	0.00763
71.1908	0.009	0.00763
71.2643	0.00899	0.00762
71.3282	0.00899	0.00762
71.3932	0.009	0.00762
71.4601	0.009	0.00762
71.5403	0.00899	0.00761
71.6313	0.00898	0.0076
71.7178	0.00899	0.0076
71.7922	0.00899	0.00759
71.8516	0.00899	0.00759
71.9054	0.00899	0.00759
71.973	0.00898	0.00759
72.0638	0.00897	0.00758
72.1721	0.00897	0.00758
72.2678	0.00897	0.00757
72.3443	0.00896	0.00757
72.4103	0.00896	0.00757
72.4823	0.00895	0.00756
72.569	0.00894	0.00756
72.6631	0.00894	0.00756
72.7514	0.00894	0.00755
72.8259	0.00895	0.00755
72.8879	0.00894	0.00755
72.9461	0.00893	0.00755
73.0108	0.00893	0.00755
73.0866	0.00892	0.00755
73.165	0.00892	0.00754
73.2432	0.00891	0.00754
73.326	0.00891	0.00754
73.4066	0.0089	0.00754
73.4779	0.0089	0.00754
73.5426	0.00889	0.00754
73.6111	0.0089	0.00754
73.6912	0.00889	0.00755
73.7738	0.00889	0.00755
73.8538	0.00889	0.00755
73.9388	0.00888	0.00754
74.0125	0.00888	0.00754
74.0823	0.00887	0.00754
74.159	0.00887	0.00754
74.231	0.00887	0.00754
74.3003	0.00886	0.00754
74.3711	0.00886	0.00754
74.4316	0.00885	0.00754
74.4991	0.00885	0.00753
74.5776	0.00884	0.00753
74.655	0.00884	0.00753
74.7286	0.00884	0.00753
74.7924	0.00883	0.00753
74.8605	0.00883	0.00753
74.9337	0.00882	0.00752
75.0001	0.00882	0.00752
75.0703	0.00881	0.00751
75.1428	0.00882	0.00751
75.2225	0.00881	0.00751
75.2931	0.00881	0.00751
75.3581	0.00881	0.00751
75.4246	0.0088	0.00751
75.4956	0.0088	0.00751
75.5698	0.00879	0.0075
75.6567	0.00879	0.0075
75.7411	0.00878	0.0075
75.8163	0.00878	0.0075
75.8855	0.00878	0.0075
75.9553	0.00878	0.00749
76.0298	0.00877	0.00749
76.1089	0.00877	0.00749
76.1843	0.00876	0.00748
76.2462	0.00876	0.00748
76.3092	0.00876	0.00748
76.3892	0.00876	0.00748
76.4758	0.00876	0.00748
76.5547	0.00876	0.00747
76.6311	0.00875	0.00746
76.7161	0.00875	0.00746
76.8	0.00875	0.00745
76.8769	0.00874	0.00745
76.9434	0.00874	0.00744
77.0083	0.00874	0.00744
77.0822	0.00873	0.00743
77.152	0.00872	0.00743
77.2304	0.00872	0.00743
77.312	0.00872	0.00742
77.3966	0.00872	0.00742
77.4785	0.00871	0.00742
77.5536	0.00871	0.00741
77.6253	0.00871	0.00741
77.7014	0.00871	0.0074
77.7772	0.00871	0.0074
77.8443	0.0087	0.0074
77.9094	0.0087	0.00739
77.9794	0.0087	0.00739
78.0486	0.0087	0.00739
78.1217	0.0087	0.00738
78.2044	0.0087	0.00738
78.2949	0.0087	0.00737
78.3899	0.00869	0.00737
78.4633	0.00869	0.00737
78.5134	0.00868	0.00737
78.5681	0.00867	0.00737
78.6404	0.00867	0.00737
78.7112	0.00867	0.00736
78.7804	0.00866	0.00736
78.8544	0.00866	0.00735
78.9346	0.00865	0.00735
79.0231	0.00864	0.00734
79.1187	0.00863	0.00734
79.2012	0.00863	0.00734
79.2637	0.00863	0.00734
79.3131	0.00863	0.00734
79.3592	0.00862	0.00734
79.4217	0.00861	0.00734
79.5108	0.00861	0.00733
79.6234	0.00862	0.00733
79.7258	0.00861	0.00734
79.8009	0.0086	0.00734
79.8489	0.0086	0.00733
79.8908	0.00859	0.00733
79.9442	0.00858	0.00733
80.0195	0.00858	0.00733
80.1069	0.00858	0.00733
80.1876	0.00858	0.00733
80.2588	0.00857	0.00733
80.3258	0.00857	0.00733
80.4076	0.00857	0.00732
80.5135	0.00857	0.00732
80.6083	0.00856	0.00732
80.6764	0.00856	0.00732
80.7293	0.00856	0.00732
80.788	0.00855	0.00731
80.858	0.00855	0.00731
80.9262	0.00855	0.00731
81.0112	0.00855	0.0073
81.1102	0.00854	0.0073
81.2089	0.00854	0.0073
81.288	0.00853	0.00729
81.3501	0.00853	0.00729
81.4137	0.00853	0.00729
81.4894	0.00853	0.00729
81.5834	0.00852	0.00729
81.6733	0.00852	0.00729
81.7539	0.00852	0.00728
81.8252	0.00852	0.00728
81.8995	0.00852	0.00727
81.9734	0.00852	0.00727
82.0376	0.00852	0.00727
82.1093	0.00852	0.00727
82.1778	0.00852	0.00727
82.2303	0.00852	0.00727
82.2758	0.00851	0.00727
82.3478	0.00851	0.00726
82.4362	0.00851	0.00726
82.5207	0.0085	0.00726
82.6002	0.0085	0.00725
82.67	0.0085	0.00725
82.7371	0.00849	0.00725
82.8006	0.00849	0.00724
82.8651	0.00849	0.00724
82.9434	0.00849	0.00724
83.0204	0.00848	0.00724
83.0878	0.00848	0.00723
83.1567	0.00848	0.00723
83.2402	0.00847	0.00723
83.3342	0.00847	0.00722
83.4171	0.00847	0.00722
83.4958	0.00847	0.00722
83.5627	0.00847	0.00721
83.6284	0.00847	0.00721
83.7005	0.00846	0.00721
83.7729	0.00846	0.00721
83.8447	0.00846	0.00721
83.9198	0.00845	0.0072
84.0081	0.00844	0.0072
84.0933	0.00843	0.00719
84.1881	0.00843	0.00719
84.2773	0.00844	0.00719
84.3525	0.00843	0.00718
84.4149	0.00843	0.00718
84.4805	0.00842	0.00718
84.5477	0.00842	0.00717
84.6181	0.00842	0.00717
84.6975	0.00842	0.00717
84.7727	0.00841	0.00716
84.8422	0.00841	0.00716
84.9071	0.00841	0.00716
84.9881	0.0084	0.00716
85.085	0.0084	0.00716
85.1764	0.0084	0.00715
85.2457	0.00839	0.00715
85.3011	0.00839	0.00715
85.3541	0.00838	0.00715
85.4151	0.00838	0.00715
85.4835	0.00838	0.00714
85.5599	0.00838	0.00714
85.6271	0.00837	0.00713
85.6944	0.00837	0.00713
85.7704	0.00837	0.00713
85.8519	0.00837	0.00712
85.9268	0.00836	0.00713
86.0063	0.00836	0.00713
86.094	0.00836	0.00713
86.1776	0.00836	0.00712
86.2456	0.00836	0.00712
86.3034	0.00836	0.00712
86.3685	0.00835	0.00712
86.4466	0.00835	0.00712
86.5374	0.00835	0.00712
86.6207	0.00835	0.00712
86.6968	0.00835	0.00711
86.7693	0.00834	0.00711
86.8325	0.00834	0.00711
86.8988	0.00834	0.00711
86.9717	0.00833	0.0071
87.0592	0.00833	0.0071
87.1606	0.00833	0.0071
87.2516	0.00833	0.0071
87.3158	0.00833	0.00709
87.3761	0.00832	0.00709
87.4446	0.00832	0.00709
87.5252	0.00832	0.00708
87.6084	0.00832	0.00708
87.694	0.00831	0.00708
87.7821	0.00831	0.00708
87.8528	0.00831	0.00707
87.9192	0.00831	0.00707
87.98	0.00831	0.00707
88.0526	0.0083	0.00707
88.1262	0.0083	0.00706
88.1942	0.00829	0.00706
88.2683	0.00829	0.00706
88.3547	0.00828	0.00706
88.4353	0.00828	0.00705
88.5139	0.00828	0.00705
88.5776	0.00828	0.00705
88.625	0.00828	0.00704
88.6739	0.00828	0.00704
88.7412	0.00828	0.00704
88.8223	0.00827	0.00704
88.9087	0.00827	0.00703
88.9898	0.00826	0.00702
89.0638	0.00826	0.00702
89.1374	0.00826	0.00702
89.2133	0.00826	0.00702
89.286	0.00826	0.00701
89.3527	0.00825	0.00701
89.4181	0.00825	0.00701
89.4895	0.00825	0.00701
89.5676	0.00824	0.00701
89.6576	0.00824	0.00701
89.7539	0.00824	0.00701
89.8434	0.00823	0.007
89.9248	0.00823	0.007
89.9977	0.00823	0.007
90.0582	0.00822	0.00699
90.111	0.00822	0.00699
90.1664	0.00821	0.00699
90.2354	0.0082	0.00698
90.317	0.0082	0.00698
90.4018	0.0082	0.00698
90.4909	0.00819	0.00697
90.5763	0.00818	0.00697
90.6546	0.00817	0.00697
90.717	0.00816	0.00697
90.7736	0.00817	0.00696
90.8369	0.00816	0.00696
90.9141	0.00815	0.00696
90.9998	0.00815	0.00696
91.0841	0.00814	0.00695
91.1684	0.00814	0.00695
91.2429	0.00814	0.00695
91.3041	0.00813	0.00694
91.3698	0.00813	0.00694
91.4509	0.00812	0.00693
91.532	0.00812	0.00693
91.6105	0.00811	0.00693
91.6955	0.00811	0.00693
91.7654	0.0081	0.00692
91.8366	0.0081	0.00692
91.9043	0.00809	0.00692
91.9712	0.00809	0.00692
92.0455	0.00809	0.00691
92.1217	0.00808	0.00691
92.1997	0.00808	0.00691
92.2741	0.00807	0.0069
92.3552	0.00806	0.0069
92.4273	0.00807	0.0069
92.4894	0.00806	0.0069
92.5503	0.00806	0.00689
92.6211	0.00806	0.00689
92.6965	0.00805	0.00689
92.771	0.00805	0.00689
92.835	0.00805	0.00688
92.8989	0.00805	0.00688
92.9806	0.00804	0.00688
93.0695	0.00804	0.00687
93.1508	0.00804	0.00687
93.2142	0.00804	0.00687
93.273	0.00804	0.00687
93.3314	0.00804	0.00687
93.4028	0.00803	0.00687
93.4884	0.00803	0.00686
93.5802	0.00803	0.00686
93.6519	0.00803	0.00685
93.7182	0.00802	0.00685
93.8006	0.00801	0.00685
93.8791	0.00801	0.00685
93.9376	0.00801	0.00685
93.9898	0.00801	0.00684
94.0496	0.008	0.00684
94.1142	0.008	0.00684
94.2004	0.008	0.00684
94.3011	0.00799	0.00684
94.4089	0.00799	0.00684
94.4931	0.00799	0.00683
94.557	0.00798	0.00683
94.6129	0.00798	0.00683
94.6651	0.00798	0.00682
94.728	0.00797	0.00682
94.8116	0.00797	0.00681
94.901	0.00797	0.00681
94.9858	0.00797	0.00681
95.0695	0.00796	0.00681
95.1585	0.00796	0.0068
95.237	0.00796	0.0068
95.3	0.00796	0.00679
95.3663	0.00796	0.00679
95.4544	0.00796	0.00679
95.5425	0.00795	0.00679
95.614	0.00795	0.00678
95.6725	0.00794	0.00678
95.7395	0.00794	0.00678
95.825	0.00793	0.00678
95.9001	0.00793	0.00677
95.9545	0.00792	0.00677
96.0161	0.00793	0.00677
96.1012	0.00792	0.00677
96.1863	0.00792	0.00677
96.2626	0.00791	0.00676
96.3397	0.00791	0.00676
96.4088	0.0079	0.00675
96.4661	0.0079	0.00675
96.522	0.0079	0.00675
96.5842	0.00789	0.00674
96.6556	0.00789	0.00674
96.7352	0.00788	0.00673
96.8164	0.00788	0.00673
96.8947	0.00788	0.00673
96.9768	0.00787	0.00673
97.0596	0.00786	0.00672
97.1334	0.00786	0.00672
97.1944	0.00786	0.00671
97.2564	0.00786	0.00672
97.3273	0.00785	0.00672
97.4095	0.00784	0.00672
97.4903	0.00784	0.00671
97.5621	0.00784	0.00671
97.6343	0.00784	0.0067
97.6986	0.00784	0.0067
97.7629	0.00783	0.0067
97.8349	0.00782	0.00669
97.9195	0.00781	0.00668
98.0113	0.00781	0.00668
98.0946	0.00781	0.00667
98.1613	0.00781	0.00667
98.2264	0.00781	0.00667
98.2932	0.0078	0.00667
98.3557	0.00779	0.00666
98.4193	0.0078	0.00666
98.5005	0.0078	0.00665
98.5844	0.00779	0.00665
98.6613	0.00779	0.00664
98.7432	0.00779	0.00664
98.8352	0.00779	0.00663
98.9198	0.00778	0.00663
98.9896	0.00778	0.00662
99.043	0.00778	0.00662
99.0976	0.00778	0.00661
99.1645	0.00777	0.00661
99.2533	0.00777	0.0066
99.3444	0.00777	0.0066
99.4389	0.00777	0.0066
99.5269	0.00777	0.00659
99.6044	0.00777	0.00659
99.6717	0.00776	0.00659
99.736	0.00776	0.00659
99.8072	0.00776	0.00659
99.8823	0.00775	0.00659
99.9451	0.00775	0.00658
100.015	0.00775	0.00658
100.091	0.00775	0.00658
100.172	0.00775	0.00658
100.253	0.00774	0.00657
100.318	0.00774	0.00657
100.376	0.00773	0.00656
100.44	0.00773	0.00656
100.512	0.00773	0.00656
100.585	0.00773	0.00656
100.668	0.00772	0.00656
100.767	0.00772	0.00655
100.847	0.00772	0.00655
100.909	0.00772	0.00655
100.978	0.00772	0.00655
101.044	0.00772	0.00654
101.113	0.00772	0.00654
101.187	0.00771	0.00654
101.262	0.00771	0.00653
101.336	0.00771	0.00653
101.407	0.00771	0.00653
101.471	0.00771	0.00653
101.538	0.0077	0.00653
101.62	0.0077	0.00652
101.707	0.0077	0.00652
101.783	0.0077	0.00652
101.85	0.00769	0.00652
101.917	0.00769	0.00652
101.993	0.00769	0.00652
102.065	0.00768	0.00651
102.138	0.00768	0.00651
102.22	0.00768	0.00651
102.313	0.00768	0.00651
102.401	0.00767	0.00651
102.469	0.00767	0.00651
102.535	0.00767	0.00651
102.614	0.00767	0.00651
102.693	0.00766	0.00651
102.769	0.00766	0.00651
102.845	0.00766	0.0065
102.922	0.00766	0.0065
102.997	0.00766	0.0065
103.061	0.00766	0.00649
103.137	0.00766	0.00649
103.222	0.00766	0.00649
103.306	0.00765	0.00648
103.387	0.00765	0.00648
103.456	0.00764	0.00649
103.527	0.00764	0.00649
103.605	0.00764	0.00648
103.67	0.00763	0.00648
103.724	0.00763	0.00648
103.786	0.00763	0.00649
103.863	0.00762	0.00648
103.954	0.00762	0.00648
104.04	0.00761	0.00648
104.113	0.00761	0.00648
104.19	0.0076	0.00647
104.272	0.0076	0.00647
104.351	0.0076	0.00647
104.419	0.0076	0.00646
104.491	0.0076	0.00646
104.573	0.0076	0.00645
104.646	0.00759	0.00645
104.71	0.00759	0.00645
104.777	0.00758	0.00645
104.856	0.00758	0.00644
104.932	0.00758	0.00644
105.013	0.00758	0.00644
105.088	0.00757	0.00644
105.163	0.00757	0.00644
105.237	0.00757	0.00643
105.301	0.00756	0.00643
105.361	0.00756	0.00642
105.44	0.00756	0.00643
105.53	0.00755	0.00643
105.617	0.00754	0.00643
105.698	0.00754	0.00642
105.765	0.00754	0.00642
105.835	0.00753	0.00641
105.907	0.00752	0.00641
105.985	0.00752	0.00641
106.068	0.00752	0.0064
106.146	0.00751	0.0064
106.212	0.00751	0.0064
106.274	0.00751	0.00639
106.347	0.0075	0.00639
106.433	0.00749	0.00639
106.53	0.00749	0.00638
106.609	0.00748	0.00638
106.678	0.00748	0.00638
106.755	0.00747	0.00637
106.825	0.00747	0.00637
106.893	0.00746	0.00636
106.969	0.00746	0.00635
107.046	0.00746	0.00635
107.108	0.00745	0.00635
107.164	0.00744	0.00634
107.229	0.00744	0.00634
107.304	0.00744	0.00634
107.387	0.00744	0.00633
107.468	0.00744	0.00632
107.54	0.00743	0.00632
107.607	0.00743	0.00631
107.669	0.00743	0.00631
107.733	0.00742	0.00631
107.803	0.00742	0.00631
107.876	0.00742	0.0063
107.951	0.00741	0.0063
108.016	0.00741	0.0063
108.081	0.0074	0.00629
108.157	0.0074	0.00629
108.246	0.0074	0.00628
108.33	0.00739	0.00628
108.406	0.00739	0.00628
108.472	0.00739	0.00627
108.536	0.00738	0.00627
108.598	0.00738	0.00626
108.661	0.00738	0.00626
108.733	0.00737	0.00626
108.815	0.00737	0.00625
108.905	0.00737	0.00625
108.99	0.00737	0.00625
109.06	0.00737	0.00624
109.135	0.00737	0.00624
109.221	0.00736	0.00624
109.295	0.00736	0.00624
109.352	0.00736	0.00624
109.425	0.00736	0.00623
109.514	0.00736	0.00623
109.593	0.00736	0.00623
109.661	0.00736	0.00623
109.737	0.00736	0.00622
109.83	0.00735	0.00622
109.926	0.00735	0.00622
110.013	0.00735	0.00622
110.092	0.00735	0.00622
110.16	0.00735	0.00622
110.223	0.00735	0.00622
110.285	0.00734	0.00622
110.353	0.00734	0.00622
110.436	0.00734	0.00622
110.528	0.00733	0.00622
110.61	0.00733	0.00621
110.68	0.00733	0.00621
110.75	0.00733	0.00621
110.821	0.00732	0.00621
110.882	0.00732	0.00621
110.949	0.00732	0.00621
111.025	0.00731	0.00621
111.108	0.00731	0.00621
111.199	0.00731	0.00621
111.289	0.00731	0.00621
111.37	0.00731	0.00621
111.438	0.0073	0.00621
111.5	0.0073	0.00621
111.561	0.00729	0.00621
111.627	0.00729	0.00621
111.702	0.00729	0.00621
111.778	0.00729	0.00621
111.847	0.00728	0.00621
111.917	0.00728	0.00621
111.989	0.00728	0.00621
112.054	0.00729	0.00621
112.112	0.00729	0.0062
112.182	0.00728	0.0062
112.264	0.00728	0.0062
112.346	0.00727	0.0062
112.428	0.00727	0.00619
112.509	0.00727	0.00619
112.578	0.00726	0.00619
112.653	0.00726	0.00619
112.725	0.00726	0.00618
112.799	0.00725	0.00618
112.873	0.00725	0.00618
112.948	0.00725	0.00618
113.019	0.00724	0.00617
113.081	0.00724	0.00617
113.139	0.00724	0.00617
113.209	0.00723	0.00616
113.298	0.00723	0.00616
113.398	0.00723	0.00616
113.487	0.00723	0.00616
113.559	0.00722	0.00615
113.626	0.00722	0.00615
113.681	0.00722	0.00614
113.75	0.00721	0.00614
113.845	0.00721	0.00614
113.943	0.00721	0.00613
114.025	0.00721	0.00613
114.109	0.0072	0.00613
114.198	0.0072	0.00613
114.284	0.0072	0.00612
114.348	0.0072	0.00612
114.392	0.0072	0.00611
114.432	0.0072	0.00611
114.499	0.00719	0.0061
114.587	0.00719	0.0061
114.679	0.00719	0.0061
114.773	0.00719	0.00609
114.862	0.00719	0.00608
114.935	0.00718	0.00608
114.994	0.00718	0.00608
115.046	0.00717	0.00607
115.111	0.00717	0.00607
115.187	0.00717	0.00607
115.27	0.00716	0.00606
115.35	0.00716	0.00606
115.417	0.00716	0.00605
115.477	0.00716	0.00605
115.551	0.00716	0.00605
115.632	0.00715	0.00605
115.703	0.00715	0.00605
115.763	0.00715	0.00604
115.828	0.00715	0.00604
115.896	0.00715	0.00604
115.969	0.00714	0.00603
116.044	0.00714	0.00603
116.129	0.00714	0.00603
116.212	0.00714	0.00603
116.291	0.00714	0.00602
116.368	0.00714	0.00602
116.429	0.00713	0.00601
116.484	0.00713	0.00602
116.547	0.00713	0.00601
116.62	0.00713	0.00601
116.701	0.00713	0.00601
116.785	0.00712	0.00601
116.878	0.00712	0.00601
116.973	0.00712	0.00601
117.053	0.00712	0.00601
117.117	0.00711	0.00601
117.17	0.00711	0.00601
117.233	0.0071	0.00601
117.32	0.0071	0.00601
117.417	0.00709	0.00601
117.506	0.00709	0.00601
117.579	0.00708	0.00601
117.648	0.00708	0.00602
117.713	0.00707	0.00601
117.78	0.00707	0.00601
117.858	0.00707	0.006
117.938	0.00706	0.006
118.011	0.00706	0.00599
118.077	0.00706	0.00599
118.139	0.00706	0.00599
118.203	0.00705	0.00599
118.281	0.00705	0.00599
118.376	0.00705	0.00598
118.469	0.00704	0.00598
118.543	0.00704	0.00598
118.611	0.00704	0.00597
118.678	0.00703	0.00597
118.753	0.00703	0.00596
118.832	0.00703	0.00596
118.921	0.00703	0.00596
119.008	0.00702	0.00596
119.078	0.00702	0.00596
119.137	0.00702	0.00596
119.2	0.00701	0.00595
119.275	0.007	0.00595
119.35	0.007	0.00595
119.42	0.007	0.00595
119.493	0.007	0.00595
119.571	0.00699	0.00594
119.645	0.00699	0.00594
119.726	0.00698	0.00594
119.815	0.00698	0.00593
119.909	0.00698	0.00593
119.99	0.00698	0.00593
120.058	0.00697	0.00592
120.119	0.00697	0.00592
120.188	0.00697	0.00591
120.265	0.00696	0.00591
120.335	0.00696	0.00591
120.404	0.00696	0.00591
120.482	0.00695	0.0059
120.566	0.00695	0.0059
120.647	0.00695	0.0059
120.731	0.00695	0.00589
120.805	0.00694	0.00588
120.865	0.00694	0.00588
120.92	0.00694	0.00588
120.992	0.00694	0.00587
121.078	0.00693	0.00587
121.158	0.00693	0.00586
121.241	0.00693	0.00586
121.327	0.00693	0.00585
121.403	0.00692	0.00585
121.466	0.00692	0.00585
121.534	0.00691	0.00584
121.609	0.00691	0.00584
121.682	0.0069	0.00584
121.753	0.0069	0.00584
121.812	0.0069	0.00583
121.87	0.00689	0.00583
121.941	0.00689	0.00582
122.023	0.00688	0.00582
122.113	0.00688	0.00582
122.193	0.00687	0.00581
122.266	0.00687	0.00581
122.333	0.00687	0.0058
122.387	0.00686	0.0058
122.435	0.00685	0.0058
122.504	0.00685	0.0058
122.597	0.00685	0.00579
122.68	0.00685	0.00579
122.751	0.00684	0.00578
122.824	0.00684	0.00578
122.893	0.00683	0.00578
122.965	0.00683	0.00577
123.043	0.00683	0.00577
123.116	0.00683	0.00577
123.189	0.00683	0.00577
123.264	0.00682	0.00577
123.336	0.00682	0.00577
123.412	0.00682	0.00577
123.493	0.00682	0.00577
123.577	0.00682	0.00577
123.645	0.00682	0.00577
123.697	0.00681	0.00577
123.753	0.00681	0.00576
123.825	0.0068	0.00576
123.903	0.0068	0.00576
123.977	0.00679	0.00576
124.052	0.00679	0.00576
124.132	0.00679	0.00576
124.214	0.00678	0.00576
124.291	0.00678	0.00576
124.374	0.00678	0.00575
124.456	0.00678	0.00575
124.531	0.00677	0.00575
124.6	0.00677	0.00574
124.669	0.00677	0.00574
124.755	0.00677	0.00573
124.845	0.00677	0.00573
124.926	0.00677	0.00573
124.998	0.00677	0.00574
125.072	0.00676	0.00573
125.142	0.00676	0.00573
125.214	0.00676	0.00573
125.285	0.00676	0.00572
125.358	0.00676	0.00572
125.443	0.00676	0.00572
125.522	0.00675	0.00572
125.6	0.00675	0.00571
125.681	0.00674	0.00571
125.776	0.00675	0.00571
125.877	0.00675	0.00571
125.95	0.00674	0.0057
126.002	0.00674	0.0057
126.058	0.00674	0.0057
126.118	0.00673	0.00569
126.192	0.00673	0.00569
126.274	0.00673	0.00569
126.359	0.00673	0.00569
126.43	0.00673	0.00568
126.491	0.00673	0.00568
126.555	0.00672	0.00568
126.623	0.00672	0.00568
126.691	0.00672	0.00567
126.759	0.00672	0.00567
126.833	0.00672	0.00567
126.915	0.00671	0.00567
127.008	0.00671	0.00567
127.096	0.00671	0.00566
127.159	0.0067	0.00566
127.208	0.0067	0.00566
127.265	0.0067	0.00566
127.345	0.0067	0.00566
127.421	0.00669	0.00565
127.492	0.00669	0.00565
127.574	0.00669	0.00565
127.664	0.00669	0.00565
127.76	0.00668	0.00565
127.842	0.00668	0.00565
127.913	0.00668	0.00564
127.983	0.00667	0.00564
128.048	0.00666	0.00564
128.112	0.00666	0.00564
128.181	0.00666	0.00564
128.257	0.00666	0.00563
128.33	0.00666	0.00563
128.41	0.00665	0.00563
128.5	0.00665	0.00562
128.586	0.00664	0.00562
128.651	0.00664	0.00562
128.709	0.00664	0.00562
128.774	0.00663	0.00561
128.844	0.00662	0.00561
128.922	0.00662	0.00561
129.016	0.00661	0.00561
129.1	0.0066	0.00561
129.184	0.0066	0.00561
129.258	0.0066	0.0056
129.324	0.0066	0.0056
129.387	0.0066	0.0056
129.467	0.00659	0.0056
129.547	0.00659	0.0056
129.622	0.00659	0.00559
129.686	0.00658	0.00559
129.745	0.00658	0.00559
129.805	0.00657	0.00559
129.881	0.00657	0.00559
129.956	0.00657	0.00559
130.031	0.00657	0.00559
130.112	0.00657	0.00559
130.194	0.00657	0.00559
130.27	0.00656	0.00559
130.345	0.00656	0.00559
130.412	0.00655	0.00558
130.47	0.00655	0.00558
130.529	0.00655	0.00557
130.601	0.00654	0.00557
130.683	0.00654	0.00557
130.757	0.00654	0.00557
130.82	0.00654	0.00557
130.876	0.00654	0.00557
130.951	0.00654	0.00557
131.041	0.00654	0.00556
131.115	0.00653	0.00556
131.179	0.00653	0.00556
131.257	0.00653	0.00556
131.346	0.00653	0.00555
131.438	0.00653	0.00555
131.519	0.00653	0.00554
131.584	0.00653	0.00554
131.643	0.00653	0.00554
131.7	0.00653	0.00553
131.761	0.00653	0.00553
131.851	0.00652	0.00553
131.967	0.00652	0.00552
132.073	0.00652	0.00552
132.154	0.00652	0.00551
132.213	0.00651	0.00551
132.267	0.00651	0.0055
132.33	0.00651	0.0055
132.406	0.00651	0.0055
132.493	0.00651	0.0055
132.589	0.00651	0.00549
132.68	0.00651	0.00549
132.754	0.00651	0.00549
132.814	0.00651	0.00549
132.873	0.0065	0.00548
132.95	0.0065	0.00548
133.04	0.0065	0.00548
133.113	0.0065	0.00547
133.175	0.0065	0.00547
133.237	0.0065	0.00547
133.299	0.0065	0.00547
133.368	0.0065	0.00546
133.442	0.00649	0.00546
133.518	0.00649	0.00546
133.594	0.00649	0.00546
133.669	0.00649	0.00546
133.744	0.00649	0.00546
133.81	0.00649	0.00546
133.878	0.00648	0.00546
133.945	0.00648	0.00546
134.011	0.00648	0.00545
134.085	0.00648	0.00545
134.163	0.00648	0.00545
134.237	0.00648	0.00544
134.315	0.00648	0.00544
134.396	0.00648	0.00544
134.47	0.00648	0.00544
134.546	0.00647	0.00544
134.614	0.00647	0.00544
134.685	0.00647	0.00543
134.76	0.00647	0.00543
134.829	0.00647	0.00542
134.901	0.00646	0.00542
134.98	0.00646	0.00542
135.073	0.00646	0.00541
135.16	0.00645	0.00541
135.238	0.00644	0.00541
135.313	0.00644	0.00541
135.388	0.00644	0.00541
135.456	0.00643	0.00541
135.518	0.00643	0.0054
135.588	0.00642	0.0054
135.668	0.00642	0.0054
135.746	0.00641	0.00539
135.821	0.00641	0.00539
135.894	0.00641	0.00539
135.991	0.00641	0.00538
136.091	0.00641	0.00538
136.16	0.00641	0.00538
136.216	0.0064	0.00538
136.284	0.0064	0.00538
136.36	0.00639	0.00537
136.431	0.00639	0.00537
136.51	0.00638	0.00537
136.595	0.00638	0.00538
136.684	0.00638	0.00537
136.772	0.00638	0.00537
136.84	0.00637	0.00537
136.891	0.00637	0.00536
136.937	0.00637	0.00536
136.995	0.00636	0.00536
137.069	0.00636	0.00535
137.153	0.00635	0.00535
137.245	0.00634	0.00535
137.342	0.00634	0.00534
137.427	0.00634	0.00534
137.497	0.00634	0.00534
137.554	0.00633	0.00533
137.616	0.00633	0.00533
137.675	0.00632	0.00533
137.732	0.00632	0.00533
137.798	0.00631	0.00533
137.877	0.00631	0.00532
137.96	0.00631	0.00532
138.043	0.00631	0.00532
138.123	0.0063	0.00531
138.207	0.0063	0.00531
138.28	0.0063	0.00531
138.34	0.00629	0.0053
138.399	0.00629	0.0053
138.468	0.00629	0.0053
138.537	0.00629	0.0053
138.608	0.00628	0.00529
138.682	0.00628	0.00529
138.759	0.00628	0.00529
138.847	0.00627	0.00528
138.935	0.00627	0.00528
139.016	0.00627	0.00528
139.092	0.00627	0.00528
139.163	0.00626	0.00527
139.225	0.00626	0.00527
139.284	0.00626	0.00527
139.363	0.00626	0.00527
139.451	0.00626	0.00526
139.532	0.00625	0.00527
139.61	0.00625	0.00526
139.69	0.00625	0.00526
139.767	0.00625	0.00526
139.829	0.00625	0.00526
139.887	0.00624	0.00526
139.96	0.00624	0.00526
140.042	0.00623	0.00525
140.126	0.00623	0.00525
140.204	0.00623	0.00525
140.28	0.00622	0.00525
140.366	0.00622	0.00524
140.449	0.00622	0.00524
140.525	0.00622	0.00524
140.588	0.00621	0.00524
140.651	0.00621	0.00524
140.725	0.00621	0.00523
140.802	0.00621	0.00523
140.881	0.0062	0.00523
140.97	0.0062	0.00523
141.053	0.0062	0.00522
141.131	0.0062	0.00522
141.201	0.00619	0.00522
141.266	0.00619	0.00522
141.319	0.00619	0.00521
141.367	0.00619	0.00521
141.429	0.00618	0.00521
141.506	0.00618	0.00521
141.588	0.00617	0.00521
141.681	0.00617	0.00521
141.775	0.00617	0.00521
141.862	0.00617	0.0052
141.933	0.00616	0.0052
141.99	0.00616	0.0052
142.048	0.00615	0.00519
142.111	0.00615	0.00519
142.193	0.00615	0.00519
142.284	0.00615	0.00519
142.371	0.00615	0.0052
142.447	0.00614	0.00519
142.526	0.00614	0.00519
142.598	0.00614	0.00519
142.661	0.00614	0.00519
142.727	0.00614	0.00519
142.802	0.00613	0.00519
142.887	0.00613	0.00519
142.964	0.00612	0.00518
143.037	0.00612	0.00518
143.113	0.00611	0.00519
143.186	0.00611	0.00519
143.264	0.0061	0.00518
143.345	0.0061	0.00518
143.421	0.0061	0.00518
143.498	0.0061	0.00518
143.574	0.0061	0.00517
143.65	0.00609	0.00517
143.727	0.00609	0.00516
143.805	0.00608	0.00516
143.87	0.00608	0.00516
143.939	0.00608	0.00516
144.018	0.00607	0.00516
144.098	0.00606	0.00516
144.17	0.00605	0.00516
144.23	0.00605	0.00515
144.282	0.00605	0.00515
144.344	0.00605	0.00515
144.431	0.00604	0.00515
144.521	0.00604	0.00515
144.604	0.00603	0.00515
144.667	0.00603	0.00514
144.721	0.00603	0.00514
144.78	0.00603	0.00513
144.85	0.00603	0.00513
144.925	0.00603	0.00512
145.006	0.00603	0.00512
145.074	0.00603	0.00512
145.147	0.00602	0.00511
145.229	0.00602	0.00511
145.313	0.00602	0.00511
145.396	0.00602	0.00511
145.473	0.00601	0.0051
145.543	0.00601	0.0051
145.604	0.00601	0.0051
145.66	0.00601	0.0051
145.724	0.00601	0.0051
145.795	0.00601	0.00509
145.87	0.006	0.00509
145.953	0.006	0.00509
146.042	0.006	0.00508
146.132	0.00599	0.00508
146.207	0.00599	0.00508
146.274	0.00599	0.00508
146.352	0.00598	0.00507
146.436	0.00597	0.00507
146.512	0.00597	0.00506
146.588	0.00596	0.00506
146.657	0.00596	0.00506
146.715	0.00596	0.00505
146.776	0.00596	0.00505
146.85	0.00596	0.00504
146.932	0.00596	0.00503
147.013	0.00596	0.00503
147.084	0.00596	0.00503
147.155	0.00596	0.00502
147.245	0.00596	0.00502
147.337	0.00596	0.00502
147.417	0.00596	0.00501
147.494	0.00596	0.00501
147.571	0.00595	0.005
147.645	0.00595	0.005
147.719	0.00595	0.005
147.797	0.00595	0.005
147.875	0.00594	0.00499
147.959	0.00594	0.00499
148.035	0.00594	0.00499
148.101	0.00594	0.00499
148.167	0.00593	0.00499
148.237	0.00593	0.00498
148.312	0.00593	0.00498
[truncated: 4,071 more rows]

## Sheet: S11c
	Young's modulus (MPa)	yEr±
Pristine ionogels	0.2248	0.02609
Healed ionogels	0.1997	0.03316

## Sheet: S11d
Pristine ionogels		Healed ionogels
Z' (Ω)	-Z'' (Ω)	Z' (Ω)	-Z'' (Ω)
129.683	6.44023	105.525	4.53402
130.091	6.97592	105.879	5.17034
131.162	6.5971	106.692	5.02351
132.094	5.87071	107.451	4.52082
133.021	5.05599	108.044	3.92078
133.663	4.27737	108.541	3.33896
134.133	3.58755	108.821	2.82792
134.522	3.03043	109.135	2.41759
134.904	2.5958	109.292	2.09426
135.062	2.28479	109.389	1.88388
135.36	2.08611	109.589	1.75413
135.575	1.97484	109.618	1.71213
135.726	1.95699	109.725	1.74416
135.972	2.0475	109.846	1.8585
136.194	2.21294	109.891	2.06998
136.183	1.94283	109.969	2.38588
136.422	2.48525	110.032	2.81709
136.545	3.14179	110.119	3.4003
136.696	3.97531	110.286	4.15081
136.944	5.00852	110.39	5.10849
137.147	6.27688	110.522	6.30227
137.437	7.86297	110.735	7.80293
137.753	9.81968	110.988	9.67181
138.081	12.2279	111.282	11.9808
138.572	15.2236	111.614	14.8275
139.056	18.9105	112.102	18.3608
139.712	23.4782	112.748	22.7415
140.462	29.1098	113.424	28.077
141.434	36.0682	114.392	34.7278
142.676	44.6696	115.7	43.0013
144.239	55.2662	117.338	53.1367
146.25	68.3479	119.308	65.545
148.681	84.4128	121.947	80.8756
151.766	104.184	125.237	99.5968
155.696	128.532	129.526	122.596
160.669	158.499	135.065	150.734
166.747	195.15	142.248	185.113
174.45	240.178	151.283	226.929
184.165	295.446	162.78	277.677
196.532	363.295	177.551	339.34
212.338	446.498	196.479	414.258
232.464	548.455	220.472	504.688
257.595	672.709	251.068	614.204
290.445	824.508	289.623	745.768
331.257	1008.41	337.744	902.716
382.636	1233.5	397.993	1091.61
448.079	1505.18	472.748	1316.4
529.34	1834.85	563.796	1584.64
631.08	2235.02	674.059	1903.49
760.576	2719.03	806.678	2281.88
919.352	3301.43	963.856	2734.06
1117.03	4003.94	1146.62	3273.18
1356.61	4848.33	1362.21	3917.34
1650.98	5867.2	1612.96	4692.31
2006.34	7096.08	1900.48	5626.3
2440.44	8563.43	2234.02	6759.35
2945.79	10334.5	2625.89	8124.23
3559.57	12473.8	3082.36	9795.37
4278.22	15054.3	3612.42	11823
5124.4	18196	4233.54	14302.1
6120.31	22013.7	4993.14	17328.8

## Sheet: S11e
	Ionic conductivity (S cm-1)	yEr±
Pristine ionogels	0.00259	0.0002073
Healed ionogels	0.00273	0.000269419
