# Supplementary material for: Flexible iontronics based on 2D nanofluidic material
Source: Nat Commun. 2022 Aug 24;13:4965. doi: 10.1038/s41467-022-32699-x (PMC9402920; doi:10.1038/s41467-022-32699-x)
Supplement: Supplementary file 7 — Source Data [file 41467_2022_32699_MOESM7_ESM.zip › Source Data Supplementary Fig. 12.xlsx]

## Sheet: S12a
Voltage (V)	Current (A)	Voltage (V)	Power density (W cm-3)
0.0009607	-0.000417427	0.0009607	7.46473e-05
0.00192	-0.000416776	0.00192	0.000149062
0.00288	-0.000416125	0.00288	0.000223243
0.00384	-0.000415474	0.00384	0.000297192
0.0048	-0.000414822	0.0048	0.000370907
0.00576	-0.000414171	0.00576	0.00044439
0.00672	-0.00041352	0.00672	0.000517641
0.00769	-0.000412869	0.00769	0.000590658
0.00865	-0.000412218	0.00865	0.000663442
0.00961	-0.000411567	0.00961	0.000735994
0.01057	-0.000410915	0.01057	0.000808311
0.01153	-0.000410264	0.01153	0.000880397
0.01249	-0.000409613	0.01249	0.00095225
0.01345	-0.000408962	0.01345	0.00102
0.01441	-0.000408311	0.01441	0.0011
0.01537	-0.00040766	0.01537	0.00117
0.01633	-0.000407008	0.01633	0.00124
0.01729	-0.000406357	0.01729	0.00131
0.01825	-0.000405706	0.01825	0.00138
0.01921	-0.000405055	0.01921	0.00145
0.02017	-0.000404404	0.02017	0.00152
0.02114	-0.000403752	0.02114	0.00159
0.0221	-0.000403101	0.0221	0.00166
0.02306	-0.00040245	0.02306	0.00173
0.02402	-0.000401799	0.02402	0.0018
0.02498	-0.000401148	0.02498	0.00187
0.02594	-0.000400497	0.02594	0.00193
0.0269	-0.000399845	0.0269	0.002
0.02786	-0.000399194	0.02786	0.00207
0.02882	-0.000398543	0.02882	0.00214
0.02978	-0.000397892	0.02978	0.00221
0.03074	-0.000397241	0.03074	0.00227
0.0317	-0.00039659	0.0317	0.00234
0.03266	-0.000395938	0.03266	0.00241
0.03362	-0.000395287	0.03362	0.00247
0.03459	-0.000394636	0.03459	0.00254
0.03555	-0.000393985	0.03555	0.00261
0.03651	-0.000393334	0.03651	0.00267
0.03747	-0.000392683	0.03747	0.00274
0.03843	-0.000392031	0.03843	0.0028
0.03939	-0.00039138	0.03939	0.00287
0.04035	-0.000390729	0.04035	0.00293
0.04131	-0.000390078	0.04131	0.003
0.04227	-0.000389427	0.04227	0.00306
0.04323	-0.000388776	0.04323	0.00313
0.04419	-0.000388124	0.04419	0.00319
0.04515	-0.000387473	0.04515	0.00326
0.04611	-0.000386822	0.04611	0.00332
0.04707	-0.000386171	0.04707	0.00338
0.04804	-0.00038552	0.04804	0.00345
0.049	-0.000384869	0.049	0.00351
0.04996	-0.000384217	0.04996	0.00357
0.05092	-0.000383566	0.05092	0.00364
0.05188	-0.000382915	0.05188	0.0037
0.05284	-0.000382264	0.05284	0.00376
0.0538	-0.000381613	0.0538	0.00382
0.05476	-0.000380961	0.05476	0.00388
0.05572	-0.00038031	0.05572	0.00394
0.05668	-0.000379659	0.05668	0.00401
0.05764	-0.000379008	0.05764	0.00407
0.0586	-0.000378357	0.0586	0.00413
0.05956	-0.000377706	0.05956	0.00419
0.06052	-0.000377054	0.06052	0.00425
0.06148	-0.000376403	0.06148	0.00431
0.06245	-0.000375752	0.06245	0.00437
0.06341	-0.000375101	0.06341	0.00443
0.06437	-0.00037445	0.06437	0.00449
0.06533	-0.000373799	0.06533	0.00455
0.06629	-0.000373147	0.06629	0.0046
0.06725	-0.000372496	0.06725	0.00466
0.06821	-0.000371845	0.06821	0.00472
0.06917	-0.000371194	0.06917	0.00478
0.07013	-0.000370543	0.07013	0.00484
0.07109	-0.000369892	0.07109	0.00489
0.07205	-0.00036924	0.07205	0.00495
0.07301	-0.000368589	0.07301	0.00501
0.07397	-0.000367938	0.07397	0.00507
0.07493	-0.000367287	0.07493	0.00512
0.0759	-0.000366636	0.0759	0.00518
0.07686	-0.000365985	0.07686	0.00524
0.07782	-0.000365333	0.07782	0.00529
0.07878	-0.000364682	0.07878	0.00535
0.07974	-0.000364031	0.07974	0.0054
0.0807	-0.00036338	0.0807	0.00546
0.08166	-0.000362729	0.08166	0.00551
0.08262	-0.000362078	0.08262	0.00557
0.08358	-0.000361426	0.08358	0.00562
0.08454	-0.000360775	0.08454	0.00568
0.0855	-0.000360124	0.0855	0.00573
0.08646	-0.000359473	0.08646	0.00579
0.08742	-0.000358822	0.08742	0.00584
0.08838	-0.00035817	0.08838	0.00589
0.08935	-0.000357519	0.08935	0.00595
0.09031	-0.000356868	0.09031	0.006
0.09127	-0.000356217	0.09127	0.00605
0.09223	-0.000355566	0.09223	0.0061
0.09319	-0.000354915	0.09319	0.00616
0.09415	-0.000354263	0.09415	0.00621
0.09511	-0.000353612	0.09511	0.00626
0.09607	-0.000352961	0.09607	0.00631
0.09703	-0.00035231	0.09703	0.00636
0.09799	-0.000351659	0.09799	0.00641
0.09895	-0.000351008	0.09895	0.00647
0.09991	-0.000350356	0.09991	0.00652
0.10087	-0.000349705	0.10087	0.00657
0.10183	-0.000349054	0.10183	0.00662
0.10279	-0.000348403	0.10279	0.00667
0.10376	-0.000347752	0.10376	0.00672
0.10472	-0.000347101	0.10472	0.00677
0.10568	-0.000346449	0.10568	0.00681
0.10664	-0.000345798	0.10664	0.00686
0.1076	-0.000345147	0.1076	0.00691
0.10856	-0.000344496	0.10856	0.00696
0.10952	-0.000343845	0.10952	0.00701
0.11048	-0.000343194	0.11048	0.00706
0.11144	-0.000342542	0.11144	0.00711
0.1124	-0.000341891	0.1124	0.00715
0.11336	-0.00034124	0.11336	0.0072
0.11432	-0.000340589	0.11432	0.00725
0.11528	-0.000339938	0.11528	0.00729
0.11624	-0.000339287	0.11624	0.00734
0.11721	-0.000338635	0.11721	0.00739
0.11817	-0.000337984	0.11817	0.00743
0.11913	-0.000337333	0.11913	0.00748
0.12009	-0.000336682	0.12009	0.00753
0.12105	-0.000336031	0.12105	0.00757
0.12201	-0.000335379	0.12201	0.00762
0.12297	-0.000334728	0.12297	0.00766
0.12393	-0.000334077	0.12393	0.00771
0.12489	-0.000333426	0.12489	0.00775
0.12585	-0.000332775	0.12585	0.0078
0.12681	-0.000332124	0.12681	0.00784
0.12777	-0.000331472	0.12777	0.00788
0.12873	-0.000330821	0.12873	0.00793
0.12969	-0.00033017	0.12969	0.00797
0.13066	-0.000329519	0.13066	0.00801
0.13162	-0.000328868	0.13162	0.00806
0.13258	-0.000328217	0.13258	0.0081
0.13354	-0.000327565	0.13354	0.00814
0.1345	-0.000326914	0.1345	0.00818
0.13546	-0.000326263	0.13546	0.00823
0.13642	-0.000325612	0.13642	0.00827
0.13738	-0.000324961	0.13738	0.00831
0.13834	-0.00032431	0.13834	0.00835
0.1393	-0.000323658	0.1393	0.00839
0.14026	-0.000323007	0.14026	0.00843
0.14122	-0.000322356	0.14122	0.00847
0.14218	-0.000321705	0.14218	0.00851
0.14314	-0.000321054	0.14314	0.00855
0.14411	-0.000320403	0.14411	0.00859
0.14507	-0.000319751	0.14507	0.00863
0.14603	-0.0003191	0.14603	0.00867
0.14699	-0.000318449	0.14699	0.00871
0.14795	-0.000317798	0.14795	0.00875
0.14891	-0.000317147	0.14891	0.00879
0.14987	-0.000316496	0.14987	0.00883
0.15083	-0.000315844	0.15083	0.00887
0.15179	-0.000315193	0.15179	0.00891
0.15275	-0.000314542	0.15275	0.00894
0.15371	-0.000313891	0.15371	0.00898
0.15467	-0.00031324	0.15467	0.00902
0.15563	-0.000312588	0.15563	0.00906
0.15659	-0.000311937	0.15659	0.00909
0.15755	-0.000311286	0.15755	0.00913
0.15852	-0.000310635	0.15852	0.00917
0.15948	-0.000309984	0.15948	0.0092
0.16044	-0.000309333	0.16044	0.00924
0.1614	-0.000308681	0.1614	0.00927
0.16236	-0.00030803	0.16236	0.00931
0.16332	-0.000307379	0.16332	0.00934
0.16428	-0.000306728	0.16428	0.00938
0.16524	-0.000306077	0.16524	0.00941
0.1662	-0.000305426	0.1662	0.00945
0.16716	-0.000304774	0.16716	0.00948
0.16812	-0.000304123	0.16812	0.00952
0.16908	-0.000303472	0.16908	0.00955
0.17004	-0.000302821	0.17004	0.00959
0.171	-0.00030217	0.171	0.00962
0.17197	-0.000301519	0.17197	0.00965
0.17293	-0.000300867	0.17293	0.00968
0.17389	-0.000300216	0.17389	0.00972
0.17485	-0.000299565	0.17485	0.00975
0.17581	-0.000298914	0.17581	0.00978
0.17677	-0.000298263	0.17677	0.00981
0.17773	-0.000297612	0.17773	0.00985
0.17869	-0.00029696	0.17869	0.00988
0.17965	-0.000296309	0.17965	0.00991
0.18061	-0.000295658	0.18061	0.00994
0.18157	-0.000295007	0.18157	0.00997
0.18253	-0.000294356	0.18253	0.01
0.18349	-0.000293705	0.18349	0.01003
0.18445	-0.000293053	0.18445	0.01006
0.18542	-0.000292402	0.18542	0.01009
0.18638	-0.000291751	0.18638	0.01012
0.18734	-0.0002911	0.18734	0.01015
0.1883	-0.000290449	0.1883	0.01018
0.18926	-0.000289797	0.18926	0.01021
0.19022	-0.000289146	0.19022	0.01024
0.19118	-0.000288495	0.19118	0.01027
0.19214	-0.000287844	0.19214	0.01029
0.1931	-0.000287193	0.1931	0.01032
0.19406	-0.000286542	0.19406	0.01035
0.19502	-0.00028589	0.19502	0.01038
0.19598	-0.000285239	0.19598	0.01041
0.19694	-0.000284588	0.19694	0.01043
0.1979	-0.000283937	0.1979	0.01046
0.19886	-0.000283286	0.19886	0.01049
0.19983	-0.000282635	0.19983	0.01051
0.20079	-0.000281983	0.20079	0.01054
0.20175	-0.000281332	0.20175	0.01057
0.20271	-0.000280681	0.20271	0.01059
0.20367	-0.00028003	0.20367	0.01062
0.20463	-0.000279379	0.20463	0.01064
0.20559	-0.000278728	0.20559	0.01067
0.20655	-0.000278076	0.20655	0.01069
0.20751	-0.000277425	0.20751	0.01072
0.20847	-0.000276774	0.20847	0.01074
0.20943	-0.000276123	0.20943	0.01076
0.21039	-0.000275472	0.21039	0.01079
0.21135	-0.000274821	0.21135	0.01081
0.21231	-0.000274169	0.21231	0.01084
0.21328	-0.000273518	0.21328	0.01086
0.21424	-0.000272867	0.21424	0.01088
0.2152	-0.000272216	0.2152	0.0109
0.21616	-0.000271565	0.21616	0.01093
0.21712	-0.000270914	0.21712	0.01095
0.21808	-0.000270262	0.21808	0.01097
0.21904	-0.000269611	0.21904	0.01099
0.22	-0.00026896	0.22	0.01101
0.22096	-0.000268309	0.22096	0.01104
0.22192	-0.000267658	0.22192	0.01106
0.22288	-0.000267006	0.22288	0.01108
0.22384	-0.000266355	0.22384	0.0111
0.2248	-0.000265704	0.2248	0.01112
0.22576	-0.000265053	0.22576	0.01114
0.22673	-0.000264402	0.22673	0.01116
0.22769	-0.000263751	0.22769	0.01118
0.22865	-0.000263099	0.22865	0.0112
0.22961	-0.000262448	0.22961	0.01122
0.23057	-0.000261797	0.23057	0.01124
0.23153	-0.000261146	0.23153	0.01125
0.23249	-0.000260495	0.23249	0.01127
0.23345	-0.000259844	0.23345	0.01129
0.23441	-0.000259192	0.23441	0.01131
0.23537	-0.000258541	0.23537	0.01133
0.23633	-0.00025789	0.23633	0.01134
0.23729	-0.000257239	0.23729	0.01136
0.23825	-0.000256588	0.23825	0.01138
0.23921	-0.000255937	0.23921	0.0114
0.24018	-0.000255285	0.24018	0.01141
0.24114	-0.000254634	0.24114	0.01143
0.2421	-0.000253983	0.2421	0.01145
0.24306	-0.000253332	0.24306	0.01146
0.24402	-0.000252681	0.24402	0.01148
0.24498	-0.00025203	0.24498	0.01149
0.24594	-0.000251378	0.24594	0.01151
0.2469	-0.000250727	0.2469	0.01152
0.24786	-0.000250076	0.24786	0.01154
0.24882	-0.000249425	0.24882	0.01155
0.24978	-0.000248774	0.24978	0.01157
0.25074	-0.000248123	0.25074	0.01158
0.2517	-0.000247471	0.2517	0.01159
0.25266	-0.00024682	0.25266	0.01161
0.25362	-0.000246169	0.25362	0.01162
0.25459	-0.000245518	0.25459	0.01163
0.25555	-0.000244867	0.25555	0.01165
0.25651	-0.000244215	0.25651	0.01166
0.25747	-0.000243564	0.25747	0.01167
0.25843	-0.000242913	0.25843	0.01169
0.25939	-0.000242262	0.25939	0.0117
0.26035	-0.000241611	0.26035	0.01171
0.26131	-0.00024096	0.26131	0.01172
0.26227	-0.000240308	0.26227	0.01173
0.26323	-0.000239657	0.26323	0.01174
0.26419	-0.000239006	0.26419	0.01175
0.26515	-0.000238355	0.26515	0.01176
0.26611	-0.000237704	0.26611	0.01177
0.26707	-0.000237053	0.26707	0.01178
0.26804	-0.000236401	0.26804	0.01179
0.269	-0.00023575	0.269	0.0118
0.26996	-0.000235099	0.26996	0.01181
0.27092	-0.000234448	0.27092	0.01182
0.27188	-0.000233797	0.27188	0.01183
0.27284	-0.000233146	0.27284	0.01184
0.2738	-0.000232494	0.2738	0.01185
0.27476	-0.000231843	0.27476	0.01186
0.27572	-0.000231192	0.27572	0.01187
0.27668	-0.000230541	0.27668	0.01187
0.27764	-0.00022989	0.27764	0.01188
0.2786	-0.000229239	0.2786	0.01189
0.27956	-0.000228587	0.27956	0.0119
0.28052	-0.000227936	0.28052	0.0119
0.28149	-0.000227285	0.28149	0.01191
0.28245	-0.000226634	0.28245	0.01192
0.28341	-0.000225983	0.28341	0.01192
0.28437	-0.000225332	0.28437	0.01193
0.28533	-0.00022468	0.28533	0.01193
0.28629	-0.000224029	0.28629	0.01194
0.28725	-0.000223378	0.28725	0.01194
0.28821	-0.000222727	0.28821	0.01195
0.28917	-0.000222076	0.28917	0.01195
0.29013	-0.000221424	0.29013	0.01196
0.29109	-0.000220773	0.29109	0.01196
0.29205	-0.000220122	0.29205	0.01197
0.29301	-0.000219471	0.29301	0.01197
0.29397	-0.00021882	0.29397	0.01197
0.29493	-0.000218169	0.29493	0.01198
0.2959	-0.000217517	0.2959	0.01198
0.29686	-0.000216866	0.29686	0.01198
0.29782	-0.000216215	0.29782	0.01199
0.29878	-0.000215564	0.29878	0.01199
0.29974	-0.000214913	0.29974	0.01199
0.3007	-0.000214262	0.3007	0.01199
0.30166	-0.00021361	0.30166	0.01199
0.30262	-0.000212959	0.30262	0.012
0.30358	-0.000212308	0.30358	0.012
0.30454	-0.000211657	0.30454	0.012
0.3055	-0.000211006	0.3055	0.012
0.30646	-0.000210355	0.30646	0.012
0.30742	-0.000209703	0.30742	0.012
0.30838	-0.000209052	0.30838	0.012
0.30935	-0.000208401	0.30935	0.012
0.31031	-0.00020775	0.31031	0.012
0.31127	-0.000207099	0.31127	0.012
0.31223	-0.000206448	0.31223	0.012
0.31319	-0.000205796	0.31319	0.012
0.31415	-0.000205145	0.31415	0.012
0.31511	-0.000204494	0.31511	0.01199
0.31607	-0.000203843	0.31607	0.01199
0.31703	-0.000203192	0.31703	0.01199
0.31799	-0.000202541	0.31799	0.01199
0.31895	-0.000201889	0.31895	0.01199
0.31991	-0.000201238	0.31991	0.01198
0.32087	-0.000200587	0.32087	0.01198
0.32183	-0.000199936	0.32183	0.01198
0.3228	-0.000199285	0.3228	0.01197
0.32376	-0.000198633	0.32376	0.01197
0.32472	-0.000197982	0.32472	0.01197
0.32568	-0.000197331	0.32568	0.01196
0.32664	-0.00019668	0.32664	0.01196
0.3276	-0.000196029	0.3276	0.01195
0.32856	-0.000195378	0.32856	0.01195
0.32952	-0.000194726	0.32952	0.01194
0.33048	-0.000194075	0.33048	0.01194
0.33144	-0.000193424	0.33144	0.01193
0.3324	-0.000192773	0.3324	0.01193
0.33336	-0.000192122	0.33336	0.01192
0.33432	-0.000191471	0.33432	0.01192
0.33528	-0.000190819	0.33528	0.01191
0.33625	-0.000190168	0.33625	0.0119
0.33721	-0.000189517	0.33721	0.0119
0.33817	-0.000188866	0.33817	0.01189
0.33913	-0.000188215	0.33913	0.01188
0.34009	-0.000187564	0.34009	0.01187
0.34105	-0.000186912	0.34105	0.01187
0.34201	-0.000186261	0.34201	0.01186
0.34297	-0.00018561	0.34297	0.01185
0.34393	-0.000184959	0.34393	0.01184
0.34489	-0.000184308	0.34489	0.01183
0.34585	-0.000183657	0.34585	0.01182
0.34681	-0.000183005	0.34681	0.01181
0.34777	-0.000182354	0.34777	0.0118
0.34873	-0.000181703	0.34873	0.0118
0.34969	-0.000181052	0.34969	0.01179
0.35066	-0.000180401	0.35066	0.01178
0.35162	-0.00017975	0.35162	0.01176
0.35258	-0.000179098	0.35258	0.01175
0.35354	-0.000178447	0.35354	0.01174
0.3545	-0.000177796	0.3545	0.01173
0.35546	-0.000177145	0.35546	0.01172
0.35642	-0.000176494	0.35642	0.01171
0.35738	-0.000175842	0.35738	0.0117
0.35834	-0.000175191	0.35834	0.01169
0.3593	-0.00017454	0.3593	0.01167
0.36026	-0.000173889	0.36026	0.01166
0.36122	-0.000173238	0.36122	0.01165
0.36218	-0.000172587	0.36218	0.01164
0.36314	-0.000171935	0.36314	0.01162
0.36411	-0.000171284	0.36411	0.01161
0.36507	-0.000170633	0.36507	0.0116
0.36603	-0.000169982	0.36603	0.01158
0.36699	-0.000169331	0.36699	0.01157
0.36795	-0.00016868	0.36795	0.01155
0.36891	-0.000168028	0.36891	0.01154
0.36987	-0.000167377	0.36987	0.01152
0.37083	-0.000166726	0.37083	0.01151
0.37179	-0.000166075	0.37179	0.01149
0.37275	-0.000165424	0.37275	0.01148
0.37371	-0.000164773	0.37371	0.01146
0.37467	-0.000164121	0.37467	0.01145
0.37563	-0.00016347	0.37563	0.01143
0.37659	-0.000162819	0.37659	0.01141
0.37756	-0.000162168	0.37756	0.0114
0.37852	-0.000161517	0.37852	0.01138
0.37948	-0.000160866	0.37948	0.01136
0.38044	-0.000160214	0.38044	0.01135
0.3814	-0.000159563	0.3814	0.01133
0.38236	-0.000158912	0.38236	0.01131
0.38332	-0.000158261	0.38332	0.01129
0.38428	-0.00015761	0.38428	0.01127
0.38524	-0.000156959	0.38524	0.01126
0.3862	-0.000156307	0.3862	0.01124
0.38716	-0.000155656	0.38716	0.01122
0.38812	-0.000155005	0.38812	0.0112
0.38908	-0.000154354	0.38908	0.01118
0.39004	-0.000153703	0.39004	0.01116
0.391	-0.000153051	0.391	0.01114
0.39197	-0.0001524	0.39197	0.01112
0.39293	-0.000151749	0.39293	0.0111
0.39389	-0.000151098	0.39389	0.01108
0.39485	-0.000150447	0.39485	0.01106
0.39581	-0.000149796	0.39581	0.01104
0.39677	-0.000149144	0.39677	0.01102
0.39773	-0.000148493	0.39773	0.01099
0.39869	-0.000147842	0.39869	0.01097
0.39965	-0.000147191	0.39965	0.01095
0.40061	-0.00014654	0.40061	0.01093
0.40157	-0.000145889	0.40157	0.01091
0.40253	-0.000145237	0.40253	0.01088
0.40349	-0.000144586	0.40349	0.01086
0.40445	-0.000143935	0.40445	0.01084
0.40542	-0.000143284	0.40542	0.01081
0.40638	-0.000142633	0.40638	0.01079
0.40734	-0.000141982	0.40734	0.01077
0.4083	-0.00014133	0.4083	0.01074
0.40926	-0.000140679	0.40926	0.01072
0.41022	-0.000140028	0.41022	0.01069
0.41118	-0.000139377	0.41118	0.01067
0.41214	-0.000138726	0.41214	0.01064
0.4131	-0.000138075	0.4131	0.01062
0.41406	-0.000137423	0.41406	0.01059
0.41502	-0.000136772	0.41502	0.01057
0.41598	-0.000136121	0.41598	0.01054
0.41694	-0.00013547	0.41694	0.01051
0.4179	-0.000134819	0.4179	0.01049
0.41887	-0.000134168	0.41887	0.01046
0.41983	-0.000133516	0.41983	0.01043
0.42079	-0.000132865	0.42079	0.01041
0.42175	-0.000132214	0.42175	0.01038
0.42271	-0.000131563	0.42271	0.01035
0.42367	-0.000130912	0.42367	0.01032
0.42463	-0.00013026	0.42463	0.0103
0.42559	-0.000129609	0.42559	0.01027
0.42655	-0.000128958	0.42655	0.01024
0.42751	-0.000128307	0.42751	0.01021
0.42847	-0.000127656	0.42847	0.01018
0.42943	-0.000127005	0.42943	0.01015
0.43039	-0.000126353	0.43039	0.01012
0.43135	-0.000125702	0.43135	0.01009
0.43232	-0.000125051	0.43232	0.01006
0.43328	-0.0001244	0.43328	0.01003
0.43424	-0.000123749	0.43424	0.01
0.4352	-0.000123098	0.4352	0.00997
0.43616	-0.000122446	0.43616	0.00994
0.43712	-0.000121795	0.43712	0.00991
0.43808	-0.000121144	0.43808	0.00988
0.43904	-0.000120493	0.43904	0.00985
0.44	-0.000119842	0.44	0.00982
0.44096	-0.000119191	0.44096	0.00978
0.44192	-0.000118539	0.44192	0.00975
0.44288	-0.000117888	0.44288	0.00972
0.44384	-0.000117237	0.44384	0.00969
0.4448	-0.000116586	0.4448	0.00965
0.44576	-0.000115935	0.44576	0.00962
0.44673	-0.000115284	0.44673	0.00959
0.44769	-0.000114632	0.44769	0.00955
0.44865	-0.000113981	0.44865	0.00952
0.44961	-0.00011333	0.44961	0.00948
0.45057	-0.000112679	0.45057	0.00945
0.45153	-0.000112028	0.45153	0.00942
0.45249	-0.000111377	0.45249	0.00938
0.45345	-0.000110725	0.45345	0.00935
0.45441	-0.000110074	0.45441	0.00931
0.45537	-0.000109423	0.45537	0.00928
0.45633	-0.000108772	0.45633	0.00924
0.45729	-0.000108121	0.45729	0.0092
0.45825	-0.000107469	0.45825	0.00917
0.45921	-0.000106818	0.45921	0.00913
0.46018	-0.000106167	0.46018	0.00909
0.46114	-0.000105516	0.46114	0.00906
0.4621	-0.000104865	0.4621	0.00902
0.46306	-0.000104214	0.46306	0.00898
0.46402	-0.000103562	0.46402	0.00895
0.46498	-0.000102911	0.46498	0.00891
0.46594	-0.00010226	0.46594	0.00887
0.4669	-0.000101609	0.4669	0.00883
0.46786	-0.000100958	0.46786	0.00879
0.46882	-0.000100307	0.46882	0.00875
0.46978	-9.96554e-05	0.46978	0.00871
0.47074	-9.90042e-05	0.47074	0.00868
0.4717	-9.83531e-05	0.4717	0.00864
0.47266	-9.77019e-05	0.47266	0.0086
0.47363	-9.70507e-05	0.47363	0.00856
0.47459	-9.63996e-05	0.47459	0.00852
0.47555	-9.57484e-05	0.47555	0.00848
0.47651	-9.50972e-05	0.47651	0.00843
0.47747	-9.4446e-05	0.47747	0.00839
0.47843	-9.37949e-05	0.47843	0.00835
0.47939	-9.31437e-05	0.47939	0.00831
0.48035	-9.24925e-05	0.48035	0.00827
0.48131	-9.18414e-05	0.48131	0.00823
0.48227	-9.11902e-05	0.48227	0.00819
0.48323	-9.0539e-05	0.48323	0.00814
0.48419	-8.98878e-05	0.48419	0.0081
0.48515	-8.92367e-05	0.48515	0.00806
0.48611	-8.85855e-05	0.48611	0.00802
0.48707	-8.79343e-05	0.48707	0.00797
0.48804	-8.72832e-05	0.48804	0.00793
0.489	-8.6632e-05	0.489	0.00789
0.48996	-8.59808e-05	0.48996	0.00784
0.49092	-8.53296e-05	0.49092	0.0078
0.49188	-8.46785e-05	0.49188	0.00775
0.49284	-8.40273e-05	0.49284	0.00771
0.4938	-8.33761e-05	0.4938	0.00766
0.49476	-8.2725e-05	0.49476	0.00762
0.49572	-8.20738e-05	0.49572	0.00757
0.49668	-8.14226e-05	0.49668	0.00753
0.49764	-8.07714e-05	0.49764	0.00748
0.4986	-8.01203e-05	0.4986	0.00744
0.49956	-7.94691e-05	0.49956	0.00739
0.50052	-7.88179e-05	0.50052	0.00734
0.50149	-7.81668e-05	0.50149	0.0073
0.50245	-7.75156e-05	0.50245	0.00725
0.50341	-7.68644e-05	0.50341	0.0072
0.50437	-7.62132e-05	0.50437	0.00716
0.50533	-7.55621e-05	0.50533	0.00711
0.50629	-7.49109e-05	0.50629	0.00706
0.50725	-7.42597e-05	0.50725	0.00701
0.50821	-7.36086e-05	0.50821	0.00696
0.50917	-7.29574e-05	0.50917	0.00691
0.51013	-7.23062e-05	0.51013	0.00687
0.51109	-7.1655e-05	0.51109	0.00682
0.51205	-7.10039e-05	0.51205	0.00677
0.51301	-7.03527e-05	0.51301	0.00672
0.51397	-6.97015e-05	0.51397	0.00667
0.51494	-6.90504e-05	0.51494	0.00662
0.5159	-6.83992e-05	0.5159	0.00657
0.51686	-6.7748e-05	0.51686	0.00652
0.51782	-6.70968e-05	0.51782	0.00647
0.51878	-6.64457e-05	0.51878	0.00642
0.51974	-6.57945e-05	0.51974	0.00637
0.5207	-6.51433e-05	0.5207	0.00631
0.52166	-6.44922e-05	0.52166	0.00626
0.52262	-6.3841e-05	0.52262	0.00621
0.52358	-6.31898e-05	0.52358	0.00616
0.52454	-6.25386e-05	0.52454	0.00611
0.5255	-6.18875e-05	0.5255	0.00605
0.52646	-6.12363e-05	0.52646	0.006
0.52742	-6.05851e-05	0.52742	0.00595
0.52839	-5.9934e-05	0.52839	0.00589
0.52935	-5.92828e-05	0.52935	0.00584
0.53031	-5.86316e-05	0.53031	0.00579
0.53127	-5.79804e-05	0.53127	0.00573
0.53223	-5.73293e-05	0.53223	0.00568
0.53319	-5.66781e-05	0.53319	0.00563
0.53415	-5.60269e-05	0.53415	0.00557
0.53511	-5.53758e-05	0.53511	0.00552
0.53607	-5.47246e-05	0.53607	0.00546
0.53703	-5.40734e-05	0.53703	0.00541
0.53799	-5.34222e-05	0.53799	0.00535
0.53895	-5.27711e-05	0.53895	0.00529
0.53991	-5.21199e-05	0.53991	0.00524
0.54087	-5.14687e-05	0.54087	0.00518
0.54183	-5.08176e-05	0.54183	0.00513
0.5428	-5.01664e-05	0.5428	0.00507
0.54376	-4.95152e-05	0.54376	0.00501
0.54472	-4.8864e-05	0.54472	0.00495
0.54568	-4.82129e-05	0.54568	0.0049
0.54664	-4.75617e-05	0.54664	0.00484
0.5476	-4.69105e-05	0.5476	0.00478
0.54856	-4.62594e-05	0.54856	0.00472
0.54952	-4.56082e-05	0.54952	0.00467
0.55048	-4.4957e-05	0.55048	0.00461
0.55144	-4.43058e-05	0.55144	0.00455
0.5524	-4.36547e-05	0.5524	0.00449
0.55336	-4.30035e-05	0.55336	0.00443
0.55432	-4.23523e-05	0.55432	0.00437
0.55528	-4.17012e-05	0.55528	0.00431
0.55625	-4.105e-05	0.55625	0.00425
0.55721	-4.03988e-05	0.55721	0.00419
0.55817	-3.97476e-05	0.55817	0.00413
0.55913	-3.90965e-05	0.55913	0.00407
0.56009	-3.84453e-05	0.56009	0.00401
0.56105	-3.77941e-05	0.56105	0.00395
0.56201	-3.7143e-05	0.56201	0.00389
0.56297	-3.64918e-05	0.56297	0.00382
0.56393	-3.58406e-05	0.56393	0.00376
0.56489	-3.51894e-05	0.56489	0.0037
0.56585	-3.45383e-05	0.56585	0.00364
0.56681	-3.38871e-05	0.56681	0.00358
0.56777	-3.32359e-05	0.56777	0.00351
0.56873	-3.25848e-05	0.56873	0.00345
0.5697	-3.19336e-05	0.5697	0.00339
0.57066	-3.12824e-05	0.57066	0.00332
0.57162	-3.06312e-05	0.57162	0.00326
0.57258	-2.99801e-05	0.57258	0.0032
0.57354	-2.93289e-05	0.57354	0.00313
0.5745	-2.86777e-05	0.5745	0.00307
0.57546	-2.80266e-05	0.57546	0.003
0.57642	-2.73754e-05	0.57642	0.00294
0.57738	-2.67242e-05	0.57738	0.00287
0.57834	-2.6073e-05	0.57834	0.00281
0.5793	-2.54219e-05	0.5793	0.00274
0.58026	-2.47707e-05	0.58026	0.00268
0.58122	-2.41195e-05	0.58122	0.00261
0.58218	-2.34684e-05	0.58218	0.00254
0.58314	-2.28172e-05	0.58314	0.00248
0.58411	-2.2166e-05	0.58411	0.00241
0.58507	-2.15148e-05	0.58507	0.00234
0.58603	-2.08637e-05	0.58603	0.00228
0.58699	-2.02125e-05	0.58699	0.00221
0.58795	-1.95613e-05	0.58795	0.00214
0.58891	-1.89102e-05	0.58891	0.00207
0.58987	-1.8259e-05	0.58987	0.002
0.59083	-1.76078e-05	0.59083	0.00194
0.59179	-1.69566e-05	0.59179	0.00187
0.59275	-1.63055e-05	0.59275	0.0018
0.59371	-1.56543e-05	0.59371	0.00173
0.59467	-1.50031e-05	0.59467	0.00166
0.59563	-1.4352e-05	0.59563	0.00159
0.59659	-1.37008e-05	0.59659	0.00152
0.59756	-1.30496e-05	0.59756	0.00145
0.59852	-1.23984e-05	0.59852	0.00138
0.59948	-1.17473e-05	0.59948	0.00131
0.60044	-1.10961e-05	0.60044	0.00124
0.6014	-1.04449e-05	0.6014	0.00117
0.60236	-9.79376e-06	0.60236	0.0011
0.60332	-9.14259e-06	0.60332	0.00103
0.60428	-8.49142e-06	0.60428	0.000955135
0.60524	-7.84025e-06	0.60524	0.000883292
0.6062	-7.18908e-06	0.6062	0.000811216
0.60716	-6.53791e-06	0.60716	0.000738907
0.60812	-5.88673e-06	0.60812	0.000666364
0.60908	-5.23556e-06	0.60908	0.000593589
0.61004	-4.58439e-06	0.61004	0.000520582
0.61101	-3.93322e-06	0.61101	0.000447341
0.61197	-3.28205e-06	0.61197	0.000373868
0.61293	-2.63088e-06	0.61293	0.000300162
0.61389	-1.97971e-06	0.61389	0.000226223
0.61485	-1.32853e-06	0.61485	0.00015205
0.61581	-6.77363e-07	0.61581	7.7645e-05
0.61677	-2.61913e-08	0.61677	3.00695e-06
0.61773	6.2498e-07
0.61869	1.27615e-06
0.61965	1.92732e-06
0.62061	2.57849e-06
0.62157	3.22967e-06
0.62253	3.88084e-06
0.62349	4.53201e-06
0.62446	5.18318e-06
0.62542	5.83435e-06
0.62638	6.48552e-06
0.62734	7.13669e-06
0.6283	7.78787e-06
0.62926	8.43904e-06
0.63022	9.09021e-06
0.63118	9.74138e-06
0.63214	1.03926e-05
0.6331	1.10437e-05
0.63406	1.16949e-05
0.63502	1.23461e-05
0.63598	1.29972e-05
0.63694	1.36484e-05
0.6379	1.42996e-05
0.63887	1.49508e-05
0.63983	1.56019e-05
0.64079	1.62531e-05
0.64175	1.69043e-05
0.64271	1.75554e-05
0.64367	1.82066e-05
0.64463	1.88578e-05
0.64559	1.9509e-05
0.64655	2.01601e-05
0.64751	2.08113e-05
0.64847	2.14625e-05
0.64943	2.21136e-05
0.65039	2.27648e-05
0.65135	2.3416e-05
0.65232	2.40672e-05
0.65328	2.47183e-05
0.65424	2.53695e-05
0.6552	2.60207e-05
0.65616	2.66718e-05
0.65712	2.7323e-05
0.65808	2.79742e-05
0.65904	2.86254e-05
0.66	2.92765e-05
0.66096	2.99277e-05
0.66192	3.05789e-05
0.66288	3.123e-05
0.66384	3.18812e-05
0.6648	3.25324e-05
0.66577	3.31836e-05
0.66673	3.38347e-05
0.66769	3.44859e-05
0.66865	3.51371e-05
0.66961	3.57882e-05
0.67057	3.64394e-05
0.67153	3.70906e-05
0.67249	3.77418e-05
0.67345	3.83929e-05
0.67441	3.90441e-05
0.67537	3.96953e-05
0.67633	4.03464e-05
0.67729	4.09976e-05
0.67825	4.16488e-05
0.67921	4.23e-05
0.68018	4.29511e-05
0.68114	4.36023e-05
0.6821	4.42535e-05
0.68306	4.49046e-05
0.68402	4.55558e-05
0.68498	4.6207e-05
0.68594	4.68582e-05
0.6869	4.75093e-05
0.68786	4.81605e-05
0.68882	4.88117e-05
0.68978	4.94628e-05
0.69074	5.0114e-05
0.6917	5.07652e-05
0.69266	5.14164e-05
0.69363	5.20675e-05
0.69459	5.27187e-05
0.69555	5.33699e-05
0.69651	5.4021e-05
0.69747	5.46722e-05
0.69843	5.53234e-05
0.69939	5.59746e-05
0.70035	5.66257e-05
0.70131	5.72769e-05
0.70227	5.79281e-05
0.70323	5.85792e-05
0.70419	5.92304e-05
0.70515	5.98816e-05
0.70611	6.05328e-05
0.70708	6.11839e-05
0.70804	6.18351e-05
0.709	6.24863e-05
0.70996	6.31374e-05
0.71092	6.37886e-05
0.71188	6.44398e-05
0.71284	6.5091e-05
0.7138	6.57421e-05
0.71476	6.63933e-05
0.71572	6.70445e-05
0.71668	6.76956e-05
0.71764	6.83468e-05
0.7186	6.8998e-05
0.71956	6.96492e-05
0.72053	7.03003e-05
0.72149	7.09515e-05
0.72245	7.16027e-05
0.72341	7.22538e-05
0.72437	7.2905e-05
0.72533	7.35562e-05
0.72629	7.42074e-05
0.72725	7.48585e-05
0.72821	7.55097e-05
0.72917	7.61609e-05
0.73013	7.6812e-05
0.73109	7.74632e-05
0.73205	7.81144e-05
0.73301	7.87656e-05
0.73397	7.94167e-05
0.73494	8.00679e-05
0.7359	8.07191e-05
0.73686	8.13702e-05
0.73782	8.20214e-05
0.73878	8.26726e-05
0.73974	8.33238e-05
0.7407	8.39749e-05
0.74166	8.46261e-05
0.74262	8.52773e-05
0.74358	8.59284e-05
0.74454	8.65796e-05
0.7455	8.72308e-05
0.74646	8.7882e-05
0.74742	8.85331e-05
0.74839	8.91843e-05
0.74935	8.98355e-05
0.75031	9.04866e-05
0.75127	9.11378e-05
0.75223	9.1789e-05
0.75319	9.24402e-05
0.75415	9.30913e-05
0.75511	9.37425e-05
0.75607	9.43937e-05
0.75703	9.50448e-05
0.75799	9.5696e-05
0.75895	9.63472e-05
0.75991	9.69984e-05
0.76087	9.76495e-05
0.76184	9.83007e-05
0.7628	9.89519e-05
0.76376	9.9603e-05
0.76472	0.000100254
0.76568	0.000100905
0.76664	0.000101557
0.7676	0.000102208
0.76856	0.000102859
0.76952	0.00010351
0.77048	0.000104161
0.77144	0.000104812
0.7724	0.000105464
0.77336	0.000106115
0.77432	0.000106766
0.77529	0.000107417
0.77625	0.000108068
0.77721	0.000108719
0.77817	0.000109371
0.77913	0.000110022
0.78009	0.000110673
0.78105	0.000111324
0.78201	0.000111975
0.78297	0.000112626
0.78393	0.000113278
0.78489	0.000113929
0.78585	0.00011458
0.78681	0.000115231
0.78777	0.000115882
0.78873	0.000116533
0.7897	0.000117185
0.79066	0.000117836
0.79162	0.000118487
0.79258	0.000119138
0.79354	0.000119789
0.7945	0.000120441
0.79546	0.000121092
0.79642	0.000121743
0.79738	0.000122394
0.79834	0.000123045
0.7993	0.000123696
0.80026	0.000124348
0.80122	0.000124999
0.80218	0.00012565
0.80315	0.000126301
0.80411	0.000126952
0.80507	0.000127603
0.80603	0.000128255
0.80699	0.000128906
0.80795	0.000129557
0.80891	0.000130208
0.80987	0.000130859
0.81083	0.00013151
0.81179	0.000132162
0.81275	0.000132813
0.81371	0.000133464
0.81467	0.000134115
0.81563	0.000134766
0.8166	0.000135417
0.81756	0.000136069
0.81852	0.00013672
0.81948	0.000137371
0.82044	0.000138022
0.8214	0.000138673
0.82236	0.000139324
0.82332	0.000139976
0.82428	0.000140627
0.82524	0.000141278
0.8262	0.000141929
0.82716	0.00014258
0.82812	0.000143232
0.82908	0.000143883
0.83004	0.000144534
0.83101	0.000145185
0.83197	0.000145836
0.83293	0.000146487
0.83389	0.000147139
0.83485	0.00014779
0.83581	0.000148441
0.83677	0.000149092
0.83773	0.000149743
0.83869	0.000150394
0.83965	0.000151046
0.84061	0.000151697
0.84157	0.000152348
0.84253	0.000152999
0.84349	0.00015365
0.84446	0.000154301
0.84542	0.000154953
0.84638	0.000155604
0.84734	0.000156255
0.8483	0.000156906
0.84926	0.000157557
0.85022	0.000158208
0.85118	0.00015886
0.85214	0.000159511
0.8531	0.000160162
0.85406	0.000160813
0.85502	0.000161464
0.85598	0.000162115
0.85694	0.000162767
0.85791	0.000163418
0.85887	0.000164069
0.85983	0.00016472
0.86079	0.000165371
0.86175	0.000166023
0.86271	0.000166674
0.86367	0.000167325
0.86463	0.000167976
0.86559	0.000168627
0.86655	0.000169278
0.86751	0.00016993
0.86847	0.000170581
0.86943	0.000171232
0.87039	0.000171883
0.87136	0.000172534
0.87232	0.000173185
0.87328	0.000173837
0.87424	0.000174488
0.8752	0.000175139
0.87616	0.00017579
0.87712	0.000176441
0.87808	0.000177092
0.87904	0.000177744
0.88	0.000178395
0.88096	0.000179046
0.88192	0.000179697
0.88288	0.000180348
0.88384	0.000180999
0.8848	0.000181651
0.88577	0.000182302
0.88673	0.000182953
0.88769	0.000183604
0.88865	0.000184255
0.88961	0.000184906
0.89057	0.000185558
0.89153	0.000186209
0.89249	0.00018686
0.89345	0.000187511
0.89441	0.000188162
0.89537	0.000188814
0.89633	0.000189465
0.89729	0.000190116
0.89825	0.000190767
0.89922	0.000191418
0.90018	0.000192069
0.90114	0.000192721
0.9021	0.000193372
0.90306	0.000194023
0.90402	0.000194674
0.90498	0.000195325
0.90594	0.000195976
0.9069	0.000196628
0.90786	0.000197279
0.90882	0.00019793
0.90978	0.000198581
0.91074	0.000199232
0.9117	0.000199883
0.91267	0.000200535
0.91363	0.000201186
0.91459	0.000201837
0.91555	0.000202488
0.91651	0.000203139
0.91747	0.00020379
0.91843	0.000204442
0.91939	0.000205093
0.92035	0.000205744
0.92131	0.000206395
0.92227	0.000207046
0.92323	0.000207697
0.92419	0.000208349
0.92515	0.000209
0.92611	0.000209651
0.92708	0.000210302
0.92804	0.000210953
0.929	0.000211605
0.92996	0.000212256
0.93092	0.000212907
0.93188	0.000213558
0.93284	0.000214209
0.9338	0.00021486
0.93476	0.000215512
0.93572	0.000216163
0.93668	0.000216814
0.93764	0.000217465
0.9386	0.000218116
0.93956	0.000218767
0.94053	0.000219419
0.94149	0.00022007
0.94245	0.000220721
0.94341	0.000221372
0.94437	0.000222023
0.94533	0.000222674
0.94629	0.000223326
0.94725	0.000223977
0.94821	0.000224628
0.94917	0.000225279
0.95013	0.00022593
0.95109	0.000226581
0.95205	0.000227233
0.95301	0.000227884
0.95398	0.000228535
0.95494	0.000229186
0.9559	0.000229837
0.95686	0.000230488
0.95782	0.00023114
0.95878	0.000231791
0.95974	0.000232442
0.9607	0.000233093

## Sheet: S12b
Voltage (V)	Current (A)	Voltage (V)	Power density (W cm-3)
0.0009702	-0.000402647	0.0009702	7.04417e-05
0.00194	-0.000401992	0.00194	0.000140625
0.00291	-0.000401337	0.00291	0.000210594
0.00388	-0.000400682	0.00388	0.000280334
0.00485	-0.000400027	0.00485	0.000349845
0.00582	-0.000399372	0.00582	0.000419125
0.00679	-0.000398717	0.00679	0.000488178
0.00776	-0.000398062	0.00776	0.000557002
0.00873	-0.000397407	0.00873	0.000625595
0.0097	-0.000396752	0.0097	0.00069396
0.01067	-0.000396097	0.01067	0.000762096
0.01164	-0.000395442	0.01164	0.000830004
0.01261	-0.000394787	0.01261	0.00089768
0.01358	-0.000394132	0.01358	0.000965129
0.01455	-0.000393477	0.01455	0.00103
0.01552	-0.000392822	0.01552	0.0011
0.01649	-0.000392167	0.01649	0.00117
0.01746	-0.000391512	0.01746	0.00123
0.01843	-0.000390857	0.01843	0.0013
0.0194	-0.000390202	0.0194	0.00137
0.02037	-0.000389547	0.02037	0.00143
0.02134	-0.000388892	0.02134	0.0015
0.02231	-0.000388237	0.02231	0.00156
0.02328	-0.000387582	0.02328	0.00163
0.02426	-0.000386927	0.02426	0.00169
0.02523	-0.000386271	0.02523	0.00176
0.0262	-0.000385616	0.0262	0.00182
0.02717	-0.000384961	0.02717	0.00189
0.02814	-0.000384306	0.02814	0.00195
0.02911	-0.000383651	0.02911	0.00201
0.03008	-0.000382996	0.03008	0.00208
0.03105	-0.000382341	0.03105	0.00214
0.03202	-0.000381686	0.03202	0.0022
0.03299	-0.000381031	0.03299	0.00227
0.03396	-0.000380376	0.03396	0.00233
0.03493	-0.000379721	0.03493	0.00239
0.0359	-0.000379066	0.0359	0.00245
0.03687	-0.000378411	0.03687	0.00252
0.03784	-0.000377756	0.03784	0.00258
0.03881	-0.000377101	0.03881	0.00264
0.03978	-0.000376446	0.03978	0.0027
0.04075	-0.000375791	0.04075	0.00276
0.04172	-0.000375136	0.04172	0.00282
0.04269	-0.000374481	0.04269	0.00288
0.04366	-0.000373826	0.04366	0.00294
0.04463	-0.000373171	0.04463	0.003
0.0456	-0.000372516	0.0456	0.00306
0.04657	-0.000371861	0.04657	0.00312
0.04754	-0.000371206	0.04754	0.00318
0.04851	-0.000370551	0.04851	0.00324
0.04948	-0.000369896	0.04948	0.0033
0.05045	-0.000369241	0.05045	0.00336
0.05142	-0.000368586	0.05142	0.00342
0.05239	-0.000367931	0.05239	0.00348
0.05336	-0.000367276	0.05336	0.00353
0.05433	-0.000366621	0.05433	0.00359
0.0553	-0.000365966	0.0553	0.00365
0.05627	-0.000365311	0.05627	0.00371
0.05724	-0.000364656	0.05724	0.00376
0.05821	-0.000364001	0.05821	0.00382
0.05918	-0.000363346	0.05918	0.00388
0.06015	-0.000362691	0.06015	0.00393
0.06112	-0.000362036	0.06112	0.00399
0.06209	-0.000361381	0.06209	0.00405
0.06306	-0.000360726	0.06306	0.0041
0.06403	-0.000360071	0.06403	0.00416
0.065	-0.000359416	0.065	0.00421
0.06597	-0.000358761	0.06597	0.00427
0.06694	-0.000358106	0.06694	0.00432
0.06791	-0.000357451	0.06791	0.00438
0.06888	-0.000356796	0.06888	0.00443
0.06985	-0.00035614	0.06985	0.00449
0.07082	-0.000355485	0.07082	0.00454
0.07179	-0.00035483	0.07179	0.00459
0.07277	-0.000354175	0.07277	0.00465
0.07374	-0.00035352	0.07374	0.0047
0.07471	-0.000352865	0.07471	0.00475
0.07568	-0.00035221	0.07568	0.00481
0.07665	-0.000351555	0.07665	0.00486
0.07762	-0.0003509	0.07762	0.00491
0.07859	-0.000350245	0.07859	0.00496
0.07956	-0.00034959	0.07956	0.00502
0.08053	-0.000348935	0.08053	0.00507
0.0815	-0.00034828	0.0815	0.00512
0.08247	-0.000347625	0.08247	0.00517
0.08344	-0.00034697	0.08344	0.00522
0.08441	-0.000346315	0.08441	0.00527
0.08538	-0.00034566	0.08538	0.00532
0.08635	-0.000345005	0.08635	0.00537
0.08732	-0.00034435	0.08732	0.00542
0.08829	-0.000343695	0.08829	0.00547
0.08926	-0.00034304	0.08926	0.00552
0.09023	-0.000342385	0.09023	0.00557
0.0912	-0.00034173	0.0912	0.00562
0.09217	-0.000341075	0.09217	0.00567
0.09314	-0.00034042	0.09314	0.00572
0.09411	-0.000339765	0.09411	0.00577
0.09508	-0.00033911	0.09508	0.00581
0.09605	-0.000338455	0.09605	0.00586
0.09702	-0.0003378	0.09702	0.00591
0.09799	-0.000337145	0.09799	0.00596
0.09896	-0.00033649	0.09896	0.006
0.09993	-0.000335835	0.09993	0.00605
0.1009	-0.00033518	0.1009	0.0061
0.10187	-0.000334525	0.10187	0.00614
0.10284	-0.00033387	0.10284	0.00619
0.10381	-0.000333215	0.10381	0.00624
0.10478	-0.00033256	0.10478	0.00628
0.10575	-0.000331905	0.10575	0.00633
0.10672	-0.00033125	0.10672	0.00637
0.10769	-0.000330595	0.10769	0.00642
0.10866	-0.00032994	0.10866	0.00646
0.10963	-0.000329285	0.10963	0.00651
0.1106	-0.00032863	0.1106	0.00655
0.11157	-0.000327975	0.11157	0.0066
0.11254	-0.00032732	0.11254	0.00664
0.11351	-0.000326665	0.11351	0.00669
0.11448	-0.000326009	0.11448	0.00673
0.11545	-0.000325354	0.11545	0.00677
0.11642	-0.000324699	0.11642	0.00682
0.11739	-0.000324044	0.11739	0.00686
0.11836	-0.000323389	0.11836	0.0069
0.11933	-0.000322734	0.11933	0.00694
0.1203	-0.000322079	0.1203	0.00699
0.12128	-0.000321424	0.12128	0.00703
0.12225	-0.000320769	0.12225	0.00707
0.12322	-0.000320114	0.12322	0.00711
0.12419	-0.000319459	0.12419	0.00715
0.12516	-0.000318804	0.12516	0.0072
0.12613	-0.000318149	0.12613	0.00724
0.1271	-0.000317494	0.1271	0.00728
0.12807	-0.000316839	0.12807	0.00732
0.12904	-0.000316184	0.12904	0.00736
0.13001	-0.000315529	0.13001	0.0074
0.13098	-0.000314874	0.13098	0.00744
0.13195	-0.000314219	0.13195	0.00748
0.13292	-0.000313564	0.13292	0.00752
0.13389	-0.000312909	0.13389	0.00755
0.13486	-0.000312254	0.13486	0.00759
0.13583	-0.000311599	0.13583	0.00763
0.1368	-0.000310944	0.1368	0.00767
0.13777	-0.000310289	0.13777	0.00771
0.13874	-0.000309634	0.13874	0.00775
0.13971	-0.000308979	0.13971	0.00778
0.14068	-0.000308324	0.14068	0.00782
0.14165	-0.000307669	0.14165	0.00786
0.14262	-0.000307014	0.14262	0.0079
0.14359	-0.000306359	0.14359	0.00793
0.14456	-0.000305704	0.14456	0.00797
0.14553	-0.000305049	0.14553	0.00801
0.1465	-0.000304394	0.1465	0.00804
0.14747	-0.000303739	0.14747	0.00808
0.14844	-0.000303084	0.14844	0.00811
0.14941	-0.000302429	0.14941	0.00815
0.15038	-0.000301774	0.15038	0.00818
0.15135	-0.000301119	0.15135	0.00822
0.15232	-0.000300464	0.15232	0.00825
0.15329	-0.000299809	0.15329	0.00829
0.15426	-0.000299154	0.15426	0.00832
0.15523	-0.000298499	0.15523	0.00836
0.1562	-0.000297844	0.1562	0.00839
0.15717	-0.000297189	0.15717	0.00842
0.15814	-0.000296534	0.15814	0.00846
0.15911	-0.000295878	0.15911	0.00849
0.16008	-0.000295223	0.16008	0.00852
0.16105	-0.000294568	0.16105	0.00855
0.16202	-0.000293913	0.16202	0.00859
0.16299	-0.000293258	0.16299	0.00862
0.16396	-0.000292603	0.16396	0.00865
0.16493	-0.000291948	0.16493	0.00868
0.1659	-0.000291293	0.1659	0.00871
0.16687	-0.000290638	0.16687	0.00875
0.16784	-0.000289983	0.16784	0.00878
0.16881	-0.000289328	0.16881	0.00881
0.16979	-0.000288673	0.16979	0.00884
0.17076	-0.000288018	0.17076	0.00887
0.17173	-0.000287363	0.17173	0.0089
0.1727	-0.000286708	0.1727	0.00893
0.17367	-0.000286053	0.17367	0.00896
0.17464	-0.000285398	0.17464	0.00899
0.17561	-0.000284743	0.17561	0.00902
0.17658	-0.000284088	0.17658	0.00905
0.17755	-0.000283433	0.17755	0.00907
0.17852	-0.000282778	0.17852	0.0091
0.17949	-0.000282123	0.17949	0.00913
0.18046	-0.000281468	0.18046	0.00916
0.18143	-0.000280813	0.18143	0.00919
0.1824	-0.000280158	0.1824	0.00921
0.18337	-0.000279503	0.18337	0.00924
0.18434	-0.000278848	0.18434	0.00927
0.18531	-0.000278193	0.18531	0.0093
0.18628	-0.000277538	0.18628	0.00932
0.18725	-0.000276883	0.18725	0.00935
0.18822	-0.000276228	0.18822	0.00938
0.18919	-0.000275573	0.18919	0.0094
0.19016	-0.000274918	0.19016	0.00943
0.19113	-0.000274263	0.19113	0.00945
0.1921	-0.000273608	0.1921	0.00948
0.19307	-0.000272953	0.19307	0.0095
0.19404	-0.000272298	0.19404	0.00953
0.19501	-0.000271643	0.19501	0.00955
0.19598	-0.000270988	0.19598	0.00958
0.19695	-0.000270333	0.19695	0.0096
0.19792	-0.000269678	0.19792	0.00962
0.19889	-0.000269023	0.19889	0.00965
0.19986	-0.000268368	0.19986	0.00967
0.20083	-0.000267713	0.20083	0.00969
0.2018	-0.000267058	0.2018	0.00972
0.20277	-0.000266403	0.20277	0.00974
0.20374	-0.000265748	0.20374	0.00976
0.20471	-0.000265092	0.20471	0.00979
0.20568	-0.000264437	0.20568	0.00981
0.20665	-0.000263782	0.20665	0.00983
0.20762	-0.000263127	0.20762	0.00985
0.20859	-0.000262472	0.20859	0.00987
0.20956	-0.000261817	0.20956	0.00989
0.21053	-0.000261162	0.21053	0.00991
0.2115	-0.000260507	0.2115	0.00994
0.21247	-0.000259852	0.21247	0.00996
0.21344	-0.000259197	0.21344	0.00998
0.21441	-0.000258542	0.21441	0.01
0.21538	-0.000257887	0.21538	0.01002
0.21635	-0.000257232	0.21635	0.01004
0.21732	-0.000256577	0.21732	0.01005
0.2183	-0.000255922	0.2183	0.01007
0.21927	-0.000255267	0.21927	0.01009
0.22024	-0.000254612	0.22024	0.01011
0.22121	-0.000253957	0.22121	0.01013
0.22218	-0.000253302	0.22218	0.01015
0.22315	-0.000252647	0.22315	0.01017
0.22412	-0.000251992	0.22412	0.01018
0.22509	-0.000251337	0.22509	0.0102
0.22606	-0.000250682	0.22606	0.01022
0.22703	-0.000250027	0.22703	0.01024
0.228	-0.000249372	0.228	0.01025
0.22897	-0.000248717	0.22897	0.01027
0.22994	-0.000248062	0.22994	0.01029
0.23091	-0.000247407	0.23091	0.0103
0.23188	-0.000246752	0.23188	0.01032
0.23285	-0.000246097	0.23285	0.01033
0.23382	-0.000245442	0.23382	0.01035
0.23479	-0.000244787	0.23479	0.01036
0.23576	-0.000244132	0.23576	0.01038
0.23673	-0.000243477	0.23673	0.01039
0.2377	-0.000242822	0.2377	0.01041
0.23867	-0.000242167	0.23867	0.01042
0.23964	-0.000241512	0.23964	0.01044
0.24061	-0.000240857	0.24061	0.01045
0.24158	-0.000240202	0.24158	0.01046
0.24255	-0.000239547	0.24255	0.01048
0.24352	-0.000238892	0.24352	0.01049
0.24449	-0.000238237	0.24449	0.0105
0.24546	-0.000237582	0.24546	0.01052
0.24643	-0.000236927	0.24643	0.01053
0.2474	-0.000236272	0.2474	0.01054
0.24837	-0.000235617	0.24837	0.01055
0.24934	-0.000234961	0.24934	0.01056
0.25031	-0.000234306	0.25031	0.01058
0.25128	-0.000233651	0.25128	0.01059
0.25225	-0.000232996	0.25225	0.0106
0.25322	-0.000232341	0.25322	0.01061
0.25419	-0.000231686	0.25419	0.01062
0.25516	-0.000231031	0.25516	0.01063
0.25613	-0.000230376	0.25613	0.01064
0.2571	-0.000229721	0.2571	0.01065
0.25807	-0.000229066	0.25807	0.01066
0.25904	-0.000228411	0.25904	0.01067
0.26001	-0.000227756	0.26001	0.01068
0.26098	-0.000227101	0.26098	0.01069
0.26195	-0.000226446	0.26195	0.0107
0.26292	-0.000225791	0.26292	0.0107
0.26389	-0.000225136	0.26389	0.01071
0.26486	-0.000224481	0.26486	0.01072
0.26583	-0.000223826	0.26583	0.01073
0.26681	-0.000223171	0.26681	0.01074
0.26778	-0.000222516	0.26778	0.01074
0.26875	-0.000221861	0.26875	0.01075
0.26972	-0.000221206	0.26972	0.01076
0.27069	-0.000220551	0.27069	0.01077
0.27166	-0.000219896	0.27166	0.01077
0.27263	-0.000219241	0.27263	0.01078
0.2736	-0.000218586	0.2736	0.01078
0.27457	-0.000217931	0.27457	0.01079
0.27554	-0.000217276	0.27554	0.0108
0.27651	-0.000216621	0.27651	0.0108
0.27748	-0.000215966	0.27748	0.01081
0.27845	-0.000215311	0.27845	0.01081
0.27942	-0.000214656	0.27942	0.01082
0.28039	-0.000214001	0.28039	0.01082
0.28136	-0.000213346	0.28136	0.01082
0.28233	-0.000212691	0.28233	0.01083
0.2833	-0.000212036	0.2833	0.01083
0.28427	-0.000211381	0.28427	0.01084
0.28524	-0.000210726	0.28524	0.01084
0.28621	-0.000210071	0.28621	0.01084
0.28718	-0.000209416	0.28718	0.01084
0.28815	-0.000208761	0.28815	0.01085
0.28912	-0.000208106	0.28912	0.01085
0.29009	-0.000207451	0.29009	0.01085
0.29106	-0.000206796	0.29106	0.01085
0.29203	-0.000206141	0.29203	0.01086
0.293	-0.000205486	0.293	0.01086
0.29397	-0.00020483	0.29397	0.01086
0.29494	-0.000204175	0.29494	0.01086
0.29591	-0.00020352	0.29591	0.01086
0.29688	-0.000202865	0.29688	0.01086
0.29785	-0.00020221	0.29785	0.01086
0.29882	-0.000201555	0.29882	0.01086
0.29979	-0.0002009	0.29979	0.01086
0.30076	-0.000200245	0.30076	0.01086
0.30173	-0.00019959	0.30173	0.01086
0.3027	-0.000198935	0.3027	0.01086
0.30367	-0.00019828	0.30367	0.01086
0.30464	-0.000197625	0.30464	0.01086
0.30561	-0.00019697	0.30561	0.01085
0.30658	-0.000196315	0.30658	0.01085
0.30755	-0.00019566	0.30755	0.01085
0.30852	-0.000195005	0.30852	0.01085
0.30949	-0.00019435	0.30949	0.01085
0.31046	-0.000193695	0.31046	0.01084
0.31143	-0.00019304	0.31143	0.01084
0.3124	-0.000192385	0.3124	0.01084
0.31337	-0.00019173	0.31337	0.01083
0.31434	-0.000191075	0.31434	0.01083
0.31532	-0.00019042	0.31532	0.01083
0.31629	-0.000189765	0.31629	0.01082
0.31726	-0.00018911	0.31726	0.01082
0.31823	-0.000188455	0.31823	0.01081
0.3192	-0.0001878	0.3192	0.01081
0.32017	-0.000187145	0.32017	0.0108
0.32114	-0.00018649	0.32114	0.0108
0.32211	-0.000185835	0.32211	0.01079
0.32308	-0.00018518	0.32308	0.01079
0.32405	-0.000184525	0.32405	0.01078
0.32502	-0.00018387	0.32502	0.01078
0.32599	-0.000183215	0.32599	0.01077
0.32696	-0.00018256	0.32696	0.01076
0.32793	-0.000181905	0.32793	0.01076
0.3289	-0.00018125	0.3289	0.01075
0.32987	-0.000180595	0.32987	0.01074
0.33084	-0.00017994	0.33084	0.01073
0.33181	-0.000179285	0.33181	0.01073
0.33278	-0.00017863	0.33278	0.01072
0.33375	-0.000177975	0.33375	0.01071
0.33472	-0.00017732	0.33472	0.0107
0.33569	-0.000176665	0.33569	0.01069
0.33666	-0.00017601	0.33666	0.01068
0.33763	-0.000175355	0.33763	0.01068
0.3386	-0.000174699	0.3386	0.01067
0.33957	-0.000174044	0.33957	0.01066
0.34054	-0.000173389	0.34054	0.01065
0.34151	-0.000172734	0.34151	0.01064
0.34248	-0.000172079	0.34248	0.01063
0.34345	-0.000171424	0.34345	0.01062
0.34442	-0.000170769	0.34442	0.01061
0.34539	-0.000170114	0.34539	0.01059
0.34636	-0.000169459	0.34636	0.01058
0.34733	-0.000168804	0.34733	0.01057
0.3483	-0.000168149	0.3483	0.01056
0.34927	-0.000167494	0.34927	0.01055
0.35024	-0.000166839	0.35024	0.01054
0.35121	-0.000166184	0.35121	0.01052
0.35218	-0.000165529	0.35218	0.01051
0.35315	-0.000164874	0.35315	0.0105
0.35412	-0.000164219	0.35412	0.01049
0.35509	-0.000163564	0.35509	0.01047
0.35606	-0.000162909	0.35606	0.01046
0.35703	-0.000162254	0.35703	0.01045
0.358	-0.000161599	0.358	0.01043
0.35897	-0.000160944	0.35897	0.01042
0.35994	-0.000160289	0.35994	0.0104
0.36091	-0.000159634	0.36091	0.01039
0.36188	-0.000158979	0.36188	0.01037
0.36285	-0.000158324	0.36285	0.01036
0.36383	-0.000157669	0.36383	0.01034
0.3648	-0.000157014	0.3648	0.01033
0.36577	-0.000156359	0.36577	0.01031
0.36674	-0.000155704	0.36674	0.0103
0.36771	-0.000155049	0.36771	0.01028
0.36868	-0.000154394	0.36868	0.01026
0.36965	-0.000153739	0.36965	0.01025
0.37062	-0.000153084	0.37062	0.01023
0.37159	-0.000152429	0.37159	0.01021
0.37256	-0.000151774	0.37256	0.0102
0.37353	-0.000151119	0.37353	0.01018
0.3745	-0.000150464	0.3745	0.01016
0.37547	-0.000149809	0.37547	0.01014
0.37644	-0.000149154	0.37644	0.01012
0.37741	-0.000148499	0.37741	0.01011
0.37838	-0.000147844	0.37838	0.01009
0.37935	-0.000147189	0.37935	0.01007
0.38032	-0.000146534	0.38032	0.01005
0.38129	-0.000145879	0.38129	0.01003
0.38226	-0.000145224	0.38226	0.01001
0.38323	-0.000144568	0.38323	0.00999
0.3842	-0.000143913	0.3842	0.00997
0.38517	-0.000143258	0.38517	0.00995
0.38614	-0.000142603	0.38614	0.00993
0.38711	-0.000141948	0.38711	0.00991
0.38808	-0.000141293	0.38808	0.00989
0.38905	-0.000140638	0.38905	0.00987
0.39002	-0.000139983	0.39002	0.00984
0.39099	-0.000139328	0.39099	0.00982
0.39196	-0.000138673	0.39196	0.0098
0.39293	-0.000138018	0.39293	0.00978
0.3939	-0.000137363	0.3939	0.00976
0.39487	-0.000136708	0.39487	0.00973
0.39584	-0.000136053	0.39584	0.00971
0.39681	-0.000135398	0.39681	0.00969
0.39778	-0.000134743	0.39778	0.00966
0.39875	-0.000134088	0.39875	0.00964
0.39972	-0.000133433	0.39972	0.00962
0.40069	-0.000132778	0.40069	0.00959
0.40166	-0.000132123	0.40166	0.00957
0.40263	-0.000131468	0.40263	0.00954
0.4036	-0.000130813	0.4036	0.00952
0.40457	-0.000130158	0.40457	0.0095
0.40554	-0.000129503	0.40554	0.00947
0.40651	-0.000128848	0.40651	0.00944
0.40748	-0.000128193	0.40748	0.00942
0.40845	-0.000127538	0.40845	0.00939
0.40942	-0.000126883	0.40942	0.00937
0.41039	-0.000126228	0.41039	0.00934
0.41136	-0.000125573	0.41136	0.00931
0.41234	-0.000124918	0.41234	0.00929
0.41331	-0.000124263	0.41331	0.00926
0.41428	-0.000123608	0.41428	0.00923
0.41525	-0.000122953	0.41525	0.00921
0.41622	-0.000122298	0.41622	0.00918
0.41719	-0.000121643	0.41719	0.00915
0.41816	-0.000120988	0.41816	0.00912
0.41913	-0.000120333	0.41913	0.00909
0.4201	-0.000119678	0.4201	0.00907
0.42107	-0.000119023	0.42107	0.00904
0.42204	-0.000118368	0.42204	0.00901
0.42301	-0.000117713	0.42301	0.00898
0.42398	-0.000117058	0.42398	0.00895
0.42495	-0.000116403	0.42495	0.00892
0.42592	-0.000115748	0.42592	0.00889
0.42689	-0.000115093	0.42689	0.00886
0.42786	-0.000114438	0.42786	0.00883
0.42883	-0.000113782	0.42883	0.0088
0.4298	-0.000113127	0.4298	0.00877
0.43077	-0.000112472	0.43077	0.00874
0.43174	-0.000111817	0.43174	0.00871
0.43271	-0.000111162	0.43271	0.00867
0.43368	-0.000110507	0.43368	0.00864
0.43465	-0.000109852	0.43465	0.00861
0.43562	-0.000109197	0.43562	0.00858
0.43659	-0.000108542	0.43659	0.00855
0.43756	-0.000107887	0.43756	0.00851
0.43853	-0.000107232	0.43853	0.00848
0.4395	-0.000106577	0.4395	0.00845
0.44047	-0.000105922	0.44047	0.00841
0.44144	-0.000105267	0.44144	0.00838
0.44241	-0.000104612	0.44241	0.00835
0.44338	-0.000103957	0.44338	0.00831
0.44435	-0.000103302	0.44435	0.00828
0.44532	-0.000102647	0.44532	0.00824
0.44629	-0.000101992	0.44629	0.00821
0.44726	-0.000101337	0.44726	0.00817
0.44823	-0.000100682	0.44823	0.00814
0.4492	-0.000100027	0.4492	0.0081
0.45017	-9.9372e-05	0.45017	0.00807
0.45114	-9.8717e-05	0.45114	0.00803
0.45211	-9.8062e-05	0.45211	0.00799
0.45308	-9.74069e-05	0.45308	0.00796
0.45405	-9.67519e-05	0.45405	0.00792
0.45502	-9.60969e-05	0.45502	0.00788
0.45599	-9.54419e-05	0.45599	0.00785
0.45696	-9.47869e-05	0.45696	0.00781
0.45793	-9.41318e-05	0.45793	0.00777
0.4589	-9.34768e-05	0.4589	0.00774
0.45987	-9.28218e-05	0.45987	0.0077
0.46085	-9.21668e-05	0.46085	0.00766
0.46182	-9.15117e-05	0.46182	0.00762
0.46279	-9.08567e-05	0.46279	0.00758
0.46376	-9.02017e-05	0.46376	0.00754
0.46473	-8.95467e-05	0.46473	0.0075
0.4657	-8.88917e-05	0.4657	0.00746
0.46667	-8.82366e-05	0.46667	0.00743
0.46764	-8.75816e-05	0.46764	0.00739
0.46861	-8.69266e-05	0.46861	0.00735
0.46958	-8.62716e-05	0.46958	0.00731
0.47055	-8.56165e-05	0.47055	0.00726
0.47152	-8.49615e-05	0.47152	0.00722
0.47249	-8.43065e-05	0.47249	0.00718
0.47346	-8.36515e-05	0.47346	0.00714
0.47443	-8.29965e-05	0.47443	0.0071
0.4754	-8.23414e-05	0.4754	0.00706
0.47637	-8.16864e-05	0.47637	0.00702
0.47734	-8.10314e-05	0.47734	0.00697
0.47831	-8.03764e-05	0.47831	0.00693
0.47928	-7.97214e-05	0.47928	0.00689
0.48025	-7.90663e-05	0.48025	0.00685
0.48122	-7.84113e-05	0.48122	0.0068
0.48219	-7.77563e-05	0.48219	0.00676
0.48316	-7.71013e-05	0.48316	0.00672
0.48413	-7.64462e-05	0.48413	0.00667
0.4851	-7.57912e-05	0.4851	0.00663
0.48607	-7.51362e-05	0.48607	0.00659
0.48704	-7.44812e-05	0.48704	0.00654
0.48801	-7.38262e-05	0.48801	0.0065
0.48898	-7.31711e-05	0.48898	0.00645
0.48995	-7.25161e-05	0.48995	0.00641
0.49092	-7.18611e-05	0.49092	0.00636
0.49189	-7.12061e-05	0.49189	0.00632
0.49286	-7.05511e-05	0.49286	0.00627
0.49383	-6.9896e-05	0.49383	0.00622
0.4948	-6.9241e-05	0.4948	0.00618
0.49577	-6.8586e-05	0.49577	0.00613
0.49674	-6.7931e-05	0.49674	0.00608
0.49771	-6.72759e-05	0.49771	0.00604
0.49868	-6.66209e-05	0.49868	0.00599
0.49965	-6.59659e-05	0.49965	0.00594
0.50062	-6.53109e-05	0.50062	0.0059
0.50159	-6.46559e-05	0.50159	0.00585
0.50256	-6.40008e-05	0.50256	0.0058
0.50353	-6.33458e-05	0.50353	0.00575
0.5045	-6.26908e-05	0.5045	0.0057
0.50547	-6.20358e-05	0.50547	0.00565
0.50644	-6.13807e-05	0.50644	0.00561
0.50741	-6.07257e-05	0.50741	0.00556
0.50838	-6.00707e-05	0.50838	0.00551
0.50936	-5.94157e-05	0.50936	0.00546
0.51033	-5.87607e-05	0.51033	0.00541
0.5113	-5.81056e-05	0.5113	0.00536
0.51227	-5.74506e-05	0.51227	0.00531
0.51324	-5.67956e-05	0.51324	0.00526
0.51421	-5.61406e-05	0.51421	0.00521
0.51518	-5.54856e-05	0.51518	0.00515
0.51615	-5.48305e-05	0.51615	0.0051
0.51712	-5.41755e-05	0.51712	0.00505
0.51809	-5.35205e-05	0.51809	0.005
0.51906	-5.28655e-05	0.51906	0.00495
0.52003	-5.22104e-05	0.52003	0.0049
0.521	-5.15554e-05	0.521	0.00484
0.52197	-5.09004e-05	0.52197	0.00479
0.52294	-5.02454e-05	0.52294	0.00474
0.52391	-4.95904e-05	0.52391	0.00468
0.52488	-4.89353e-05	0.52488	0.00463
0.52585	-4.82803e-05	0.52585	0.00458
0.52682	-4.76253e-05	0.52682	0.00452
0.52779	-4.69703e-05	0.52779	0.00447
0.52876	-4.63153e-05	0.52876	0.00442
0.52973	-4.56602e-05	0.52973	0.00436
0.5307	-4.50052e-05	0.5307	0.00431
0.53167	-4.43502e-05	0.53167	0.00425
0.53264	-4.36952e-05	0.53264	0.0042
0.53361	-4.30401e-05	0.53361	0.00414
0.53458	-4.23851e-05	0.53458	0.00409
0.53555	-4.17301e-05	0.53555	0.00403
0.53652	-4.10751e-05	0.53652	0.00397
0.53749	-4.04201e-05	0.53749	0.00392
0.53846	-3.9765e-05	0.53846	0.00386
0.53943	-3.911e-05	0.53943	0.0038
0.5404	-3.8455e-05	0.5404	0.00375
0.54137	-3.78e-05	0.54137	0.00369
0.54234	-3.71449e-05	0.54234	0.00363
0.54331	-3.64899e-05	0.54331	0.00357
0.54428	-3.58349e-05	0.54428	0.00352
0.54525	-3.51799e-05	0.54525	0.00346
0.54622	-3.45249e-05	0.54622	0.0034
0.54719	-3.38698e-05	0.54719	0.00334
0.54816	-3.32148e-05	0.54816	0.00328
0.54913	-3.25598e-05	0.54913	0.00322
0.5501	-3.19048e-05	0.5501	0.00316
0.55107	-3.12498e-05	0.55107	0.00311
0.55204	-3.05947e-05	0.55204	0.00305
0.55301	-2.99397e-05	0.55301	0.00299
0.55398	-2.92847e-05	0.55398	0.00293
0.55495	-2.86297e-05	0.55495	0.00286
0.55592	-2.79746e-05	0.55592	0.0028
0.55689	-2.73196e-05	0.55689	0.00274
0.55787	-2.66646e-05	0.55787	0.00268
0.55884	-2.60096e-05	0.55884	0.00262
0.55981	-2.53546e-05	0.55981	0.00256
0.56078	-2.46995e-05	0.56078	0.0025
0.56175	-2.40445e-05	0.56175	0.00244
0.56272	-2.33895e-05	0.56272	0.00237
0.56369	-2.27345e-05	0.56369	0.00231
0.56466	-2.20794e-05	0.56466	0.00225
0.56563	-2.14244e-05	0.56563	0.00219
0.5666	-2.07694e-05	0.5666	0.00212
0.56757	-2.01144e-05	0.56757	0.00206
0.56854	-1.94594e-05	0.56854	0.00199
0.56951	-1.88043e-05	0.56951	0.00193
0.57048	-1.81493e-05	0.57048	0.00187
0.57145	-1.74943e-05	0.57145	0.0018
0.57242	-1.68393e-05	0.57242	0.00174
0.57339	-1.61843e-05	0.57339	0.00167
0.57436	-1.55292e-05	0.57436	0.00161
0.57533	-1.48742e-05	0.57533	0.00154
0.5763	-1.42192e-05	0.5763	0.00148
0.57727	-1.35642e-05	0.57727	0.00141
0.57824	-1.29091e-05	0.57824	0.00135
0.57921	-1.22541e-05	0.57921	0.00128
0.58018	-1.15991e-05	0.58018	0.00121
0.58115	-1.09441e-05	0.58115	0.00115
0.58212	-1.02891e-05	0.58212	0.00108
0.58309	-9.63404e-06	0.58309	0.00101
0.58406	-8.97902e-06	0.58406	0.000945649
0.58503	-8.324e-06	0.58503	0.00087812
0.586	-7.66897e-06	0.586	0.000810361
0.58697	-7.01395e-06	0.58697	0.000742374
0.58794	-6.35893e-06	0.58794	0.000674157
0.58891	-5.70391e-06	0.58891	0.000605711
0.58988	-5.04889e-06	0.58988	0.000537036
0.59085	-4.39387e-06	0.59085	0.000468131
0.59182	-3.73884e-06	0.59182	0.000398998
0.59279	-3.08382e-06	0.59279	0.000329635
0.59376	-2.4288e-06	0.59376	0.000260044
0.59473	-1.77378e-06	0.59473	0.000190223
0.5957	-1.11876e-06	0.5957	0.000120173
0.59667	-4.63736e-07	0.59667	4.9894e-05
0.59764	1.91286e-07
0.59861	8.46308e-07
0.59958	1.50133e-06
0.60055	2.15635e-06
0.60152	2.81137e-06
0.60249	3.46639e-06
0.60346	4.12142e-06
0.60443	4.77644e-06
0.6054	5.43146e-06
0.60638	6.08648e-06
0.60735	6.7415e-06
0.60832	7.39652e-06
0.60929	8.05155e-06
0.61026	8.70657e-06
0.61123	9.36159e-06
0.6122	1.00166e-05
0.61317	1.06716e-05
0.61414	1.13267e-05
0.61511	1.19817e-05
0.61608	1.26367e-05
0.61705	1.32917e-05
0.61802	1.39467e-05
0.61899	1.46018e-05
0.61996	1.52568e-05
0.62093	1.59118e-05
0.6219	1.65668e-05
0.62287	1.72218e-05
0.62384	1.78769e-05
0.62481	1.85319e-05
0.62578	1.91869e-05
0.62675	1.98419e-05
0.62772	2.0497e-05
0.62869	2.1152e-05
0.62966	2.1807e-05
0.63063	2.2462e-05
0.6316	2.3117e-05
0.63257	2.37721e-05
0.63354	2.44271e-05
0.63451	2.50821e-05
0.63548	2.57371e-05
0.63645	2.63922e-05
0.63742	2.70472e-05
0.63839	2.77022e-05
0.63936	2.83572e-05
0.64033	2.90122e-05
0.6413	2.96673e-05
0.64227	3.03223e-05
0.64324	3.09773e-05
0.64421	3.16323e-05
0.64518	3.22873e-05
0.64615	3.29424e-05
0.64712	3.35974e-05
0.64809	3.42524e-05
0.64906	3.49074e-05
0.65003	3.55625e-05
0.651	3.62175e-05
0.65197	3.68725e-05
0.65294	3.75275e-05
0.65391	3.81825e-05
0.65489	3.88376e-05
0.65586	3.94926e-05
0.65683	4.01476e-05
0.6578	4.08026e-05
0.65877	4.14576e-05
0.65974	4.21127e-05
0.66071	4.27677e-05
0.66168	4.34227e-05
0.66265	4.40777e-05
0.66362	4.47328e-05
0.66459	4.53878e-05
0.66556	4.60428e-05
0.66653	4.66978e-05
0.6675	4.73528e-05
0.66847	4.80079e-05
0.66944	4.86629e-05
0.67041	4.93179e-05
0.67138	4.99729e-05
0.67235	5.0628e-05
0.67332	5.1283e-05
0.67429	5.1938e-05
0.67526	5.2593e-05
0.67623	5.3248e-05
0.6772	5.39031e-05
0.67817	5.45581e-05
0.67914	5.52131e-05
0.68011	5.58681e-05
0.68108	5.65231e-05
0.68205	5.71782e-05
0.68302	5.78332e-05
0.68399	5.84882e-05
0.68496	5.91432e-05
0.68593	5.97983e-05
0.6869	6.04533e-05
0.68787	6.11083e-05
0.68884	6.17633e-05
0.68981	6.24183e-05
0.69078	6.30734e-05
0.69175	6.37284e-05
0.69272	6.43834e-05
0.69369	6.50384e-05
0.69466	6.56935e-05
0.69563	6.63485e-05
0.6966	6.70035e-05
0.69757	6.76585e-05
0.69854	6.83135e-05
0.69951	6.89686e-05
0.70048	6.96236e-05
0.70145	7.02786e-05
0.70242	7.09336e-05
0.7034	7.15886e-05
0.70437	7.22437e-05
0.70534	7.28987e-05
0.70631	7.35537e-05
0.70728	7.42087e-05
0.70825	7.48638e-05
0.70922	7.55188e-05
0.71019	7.61738e-05
0.71116	7.68288e-05
0.71213	7.74838e-05
0.7131	7.81389e-05
0.71407	7.87939e-05
0.71504	7.94489e-05
0.71601	8.01039e-05
0.71698	8.07589e-05
0.71795	8.1414e-05
0.71892	8.2069e-05
0.71989	8.2724e-05
0.72086	8.3379e-05
0.72183	8.40341e-05
0.7228	8.46891e-05
0.72377	8.53441e-05
0.72474	8.59991e-05
0.72571	8.66541e-05
0.72668	8.73092e-05
0.72765	8.79642e-05
0.72862	8.86192e-05
0.72959	8.92742e-05
0.73056	8.99293e-05
0.73153	9.05843e-05
0.7325	9.12393e-05
0.73347	9.18943e-05
0.73444	9.25493e-05
0.73541	9.32044e-05
0.73638	9.38594e-05
0.73735	9.45144e-05
0.73832	9.51694e-05
0.73929	9.58244e-05
0.74026	9.64795e-05
0.74123	9.71345e-05
0.7422	9.77895e-05
0.74317	9.84445e-05
0.74414	9.90996e-05
0.74511	9.97546e-05
0.74608	0.00010041
0.74705	0.000101065
0.74802	0.00010172
0.74899	0.000102375
0.74996	0.00010303
0.75093	0.000103685
0.75191	0.00010434
0.75288	0.000104995
0.75385	0.00010565
0.75482	0.000106305
0.75579	0.00010696
0.75676	0.000107615
0.75773	0.00010827
0.7587	0.000108925
0.75967	0.00010958
0.76064	0.000110235
0.76161	0.00011089
0.76258	0.000111545
0.76355	0.0001122
0.76452	0.000112855
0.76549	0.00011351
0.76646	0.000114165
0.76743	0.00011482
0.7684	0.000115475
0.76937	0.00011613
0.77034	0.000116785
0.77131	0.00011744
0.77228	0.000118095
0.77325	0.00011875
0.77422	0.000119405
0.77519	0.00012006
0.77616	0.000120715
0.77713	0.00012137
0.7781	0.000122025
0.77907	0.00012268
0.78004	0.000123335
0.78101	0.00012399
0.78198	0.000124645
0.78295	0.0001253
0.78392	0.000125955
0.78489	0.00012661
0.78586	0.000127265
0.78683	0.000127921
0.7878	0.000128576
0.78877	0.000129231
0.78974	0.000129886
0.79071	0.000130541
0.79168	0.000131196
0.79265	0.000131851
0.79362	0.000132506
0.79459	0.000133161
0.79556	0.000133816
0.79653	0.000134471
0.7975	0.000135126
0.79847	0.000135781
0.79944	0.000136436
0.80042	0.000137091
0.80139	0.000137746
0.80236	0.000138401
0.80333	0.000139056
0.8043	0.000139711
0.80527	0.000140366
0.80624	0.000141021
0.80721	0.000141676
0.80818	0.000142331
0.80915	0.000142986
0.81012	0.000143641
0.81109	0.000144296
0.81206	0.000144951
0.81303	0.000145606
0.814	0.000146261
0.81497	0.000146916
0.81594	0.000147571
0.81691	0.000148226
0.81788	0.000148881
0.81885	0.000149536
0.81982	0.000150191
0.82079	0.000150846
0.82176	0.000151501
0.82273	0.000152156
0.8237	0.000152811
0.82467	0.000153466
0.82564	0.000154121
0.82661	0.000154776
0.82758	0.000155431
0.82855	0.000156086
0.82952	0.000156741
0.83049	0.000157396
0.83146	0.000158052
0.83243	0.000158707
0.8334	0.000159362
0.83437	0.000160017
0.83534	0.000160672
0.83631	0.000161327
0.83728	0.000161982
0.83825	0.000162637
0.83922	0.000163292
0.84019	0.000163947
0.84116	0.000164602
0.84213	0.000165257
0.8431	0.000165912
0.84407	0.000166567
0.84504	0.000167222
0.84601	0.000167877
0.84698	0.000168532
0.84795	0.000169187
0.84893	0.000169842
0.8499	0.000170497
0.85087	0.000171152
0.85184	0.000171807
0.85281	0.000172462
0.85378	0.000173117
0.85475	0.000173772
0.85572	0.000174427
0.85669	0.000175082
0.85766	0.000175737
0.85863	0.000176392
0.8596	0.000177047
0.86057	0.000177702
0.86154	0.000178357
0.86251	0.000179012
0.86348	0.000179667
0.86445	0.000180322
0.86542	0.000180977
0.86639	0.000181632
0.86736	0.000182287
0.86833	0.000182942
0.8693	0.000183597
0.87027	0.000184252
0.87124	0.000184907
0.87221	0.000185562
0.87318	0.000186217
0.87415	0.000186872
0.87512	0.000187527
0.87609	0.000188182
0.87706	0.000188838
0.87803	0.000189493
0.879	0.000190148
0.87997	0.000190803
0.88094	0.000191458
0.88191	0.000192113
0.88288	0.000192768
0.88385	0.000193423
0.88482	0.000194078
0.88579	0.000194733
0.88676	0.000195388
0.88773	0.000196043
0.8887	0.000196698
0.88967	0.000197353
0.89064	0.000198008
0.89161	0.000198663
0.89258	0.000199318
0.89355	0.000199973
0.89452	0.000200628
0.89549	0.000201283
0.89646	0.000201938
0.89744	0.000202593
0.89841	0.000203248
0.89938	0.000203903
0.90035	0.000204558
0.90132	0.000205213
0.90229	0.000205868
0.90326	0.000206523
0.90423	0.000207178
0.9052	0.000207833
0.90617	0.000208488
0.90714	0.000209143
0.90811	0.000209798
0.90908	0.000210453
0.91005	0.000211108
0.91102	0.000211763
0.91199	0.000212418
0.91296	0.000213073
0.91393	0.000213728
0.9149	0.000214383
0.91587	0.000215038
0.91684	0.000215693
0.91781	0.000216348
0.91878	0.000217003
0.91975	0.000217658
0.92072	0.000218313
0.92169	0.000218969
0.92266	0.000219624
0.92363	0.000220279
0.9246	0.000220934
0.92557	0.000221589
0.92654	0.000222244
0.92751	0.000222899
0.92848	0.000223554
0.92945	0.000224209
0.93042	0.000224864
0.93139	0.000225519
0.93236	0.000226174
0.93333	0.000226829
0.9343	0.000227484
0.93527	0.000228139
0.93624	0.000228794
0.93721	0.000229449
0.93818	0.000230104
0.93915	0.000230759
0.94012	0.000231414
0.94109	0.000232069
0.94206	0.000232724
0.94303	0.000233379
0.944	0.000234034
0.94497	0.000234689
0.94595	0.000235344
0.94692	0.000235999
0.94789	0.000236654
0.94886	0.000237309
0.94983	0.000237964
0.9508	0.000238619
0.95177	0.000239274
0.95274	0.000239929
0.95371	0.000240584
0.95468	0.000241239
0.95565	0.000241894
0.95662	0.000242549
0.95759	0.000243204
0.95856	0.000243859
0.95953	0.000244514
0.9605	0.000245169
0.96147	0.000245824
0.96244	0.000246479
0.96341	0.000247134
0.96438	0.000247789
0.96535	0.000248444
0.96632	0.0002491
0.96729	0.000249755
0.96826	0.00025041
0.96923	0.000251065
0.9702	0.00025172
